# Supplementary material for: Integrated epigenomic analyses of enhancer as well as promoter regions in gastric cancer
Source: Oncotarget. 2016 Mar 21;7(18):25620–31. doi: 10.18632/oncotarget.8239 (PMC5041931; doi:10.18632/oncotarget.8239)
Supplement: Supplementary file 2 [file oncotarget-07-25620-s002.xlsx]

## Sheet: DMR
Supplementary Data S1 - Differentially methylated regions (DMRs) in gastric cancer compared to normal.
hypoM: Hypo-methylated in gastric cancer compared with normal samples
hyperM: Hyper-methylated in gastric cancer compared with normal samples
PeakID (cmd=annotatePeaks.pl gcsc.hypoM.fc2.p0.05.homer.in hg19)	Chr	Start	End	DMR	Annotation	Detailed Annotation	Distance to TSS	Nearest PromoterID	Entrez ID	Nearest Unigene	Nearest Refseq	Nearest Ensembl	Gene Name	Gene Description	Gene Type
chr16_87091051_87091100	chr16	87091051	87091100	hypoM	Intergenic	MLT1J|LTR|ERVL-MaLR	-154646	NR_110939	101928708	Hs.585717	NR_110939	ENSG00000261095	LOC101928708	uncharacterized LOC101928708	ncRNA
chr11_26317001_26317050	chr11	26317001	26317050	hypoM	Intergenic	AluY|SINE|Alu	-36653	NM_031418	63982	Hs.91791	NM_031418	HPRD:15526	ANO3	anoctamin 3	protein-coding
chr10_83239951_83240000	chr10	83239951	83240000	hypoM	Intergenic	AluYc|SINE|Alu	-395095	NM_001165972	10718	Hs.125119	NM_001010848	HPRD:16115	NRG3	neuregulin 3	protein-coding
chr17_48193251_48193300	chr17	48193251	48193300	hypoM	intron (NM_001257359, intron 5 of 9)	intron (NM_001257359, intron 5 of 9)	13971	NM_174920	201191	Hs.567769	NM_174920	HPRD:14127	SAMD14	sterile alpha motif domain containing 14	protein-coding
chr20_62090501_62090550	chr20	62090501	62090550	hypoM	intron (NM_172107, intron 1 of 16)	L1MB5|LINE|L1	13468	NM_004518	3785	Hs.161851	NM_004518	HPRD:03757	KCNQ2	potassium voltage-gated channel, KQT-like subfamily, member 2	protein-coding
chr13_48747151_48747200	chr13	48747151	48747200	hypoM	Intergenic	AluY|SINE|Alu	-60099	NM_021999	9445	Hs.643683	NM_021999	HPRD:04878	ITM2B	integral membrane protein 2B	protein-coding
chr21_31444001_31444050	chr21	31444001	31444050	hypoM	Intergenic	AluY|SINE|Alu	94946	NM_012131	26285	Hs.258589	NM_012131	HPRD:10833	CLDN17	claudin 17	protein-coding
chr7_98453751_98453800	chr7	98453751	98453800	hypoM	exon (NM_001134451, exon 3 of 7)	exon (NM_001134451, exon 3 of 7)	13898	NM_001134451	222865	Hs.270753	NM_152913	HPRD:13226	TMEM130	transmembrane protein 130	protein-coding
chr4_25582551_25582600	chr4	25582551	25582600	hypoM	Intergenic	Intergenic	-74860	NM_001177998	10568	Hs.479372	NM_006424	HPRD:07251	SLC34A2	solute carrier family 34 (type II sodium/phosphate contransporter), member 2	protein-coding
chr22_40045651_40045700	chr22	40045651	40045700	hypoM	exon (NM_021096, exon 10 of 37)	exon (NM_021096, exon 10 of 37)	78917	NM_001003406	8911	Hs.125116	NM_021096	HPRD:10500	CACNA1I	calcium channel, voltage-dependent, T type, alpha 1I subunit	protein-coding
chr7_1625251_1625300	chr7	1625251	1625300	hypoM	non-coding (NR_027328, exon 4 of 4)	non-coding (NR_027328, exon 4 of 4)	15566	NR_021487	114796	Hs.436146	NR_021487	ENSG00000230487	PSMG3-AS1	PSMG3 antisense RNA 1 (head to head)	ncRNA
chr1_66938101_66938150	chr1	66938101	66938150	hypoM	Intergenic	L1PA14|LINE|L1	-61700	NM_032291	84251	Hs.132121	NM_032291	HPRD:10910	SGIP1	SH3-domain GRB2-like (endophilin) interacting protein 1	protein-coding
chr1_15175151_15175200	chr1	15175151	15175200	hypoM	intron (NM_201628, intron 1 of 14)	intron (NM_201628, intron 1 of 14)	-75450	NM_001018000	23254	Hs.368823	NM_015209	HPRD:11122	KAZN	kazrin, periplakin interacting protein	protein-coding
chr10_131647251_131647300	chr10	131647251	131647300	hypoM	intron (NM_001005463, intron 10 of 15)	intron (NM_001005463, intron 10 of 15)	-5637	NR_036179	100422873		NR_036179		MIR4297	microRNA 4297	ncRNA
chrX_100994151_100994200	chrX	100994151	100994200	hypoM	Intergenic	SVA_A|Other|Other	-79299	NM_014782	9823	Hs.48924	NM_014782	HPRD:02293	ARMCX2	armadillo repeat containing, X-linked 2	protein-coding
chr15_99161501_99161550	chr15	99161501	99161550	hypoM	Intergenic	AluY|SINE|Alu	-30243	NM_000875	3480	Hs.643120	NM_000875	HPRD:00932	IGF1R	insulin-like growth factor 1 receptor	protein-coding
chr12_132846451_132846500	chr12	132846451	132846500	hypoM	intron (NM_001122636, intron 2 of 10)	intron (NM_001122636, intron 2 of 10)	-5502	NR_024563	100130238	Hs.536338	NR_024563		LOC100130238	uncharacterized LOC100130238	ncRNA
chr3_53033401_53033450	chr3	53033401	53033450	hypoM	intron (NM_016329, intron 1 of 20)	intron (NM_016329, intron 1 of 20)	46664	NM_016329	51460	Hs.343679	NM_016329	HPRD:09539	SFMBT1	Scm-like with four mbt domains 1	protein-coding
chr16_1101751_1101800	chr16	1101751	1101800	hypoM	Intergenic	Intergenic	-20981	NM_001172560	6755	Hs.449840	NM_001053	HPRD:01677	SSTR5	somatostatin receptor 5	protein-coding
chr18_50911351_50911400	chr18	50911351	50911400	hypoM	intron (NM_005215, intron 15 of 28)	AluY|SINE|Alu	-183442	NR_110798	102724651	Hs.123442	NR_110798		LOC102724651	uncharacterized LOC102724651	ncRNA
chr8_17011401_17011450	chr8	17011401	17011450	hypoM	Intergenic	Intergenic	-2411	NM_016353	51201	Hs.744097	NM_016353		ZDHHC2	zinc finger, DHHC-type containing 2	protein-coding
chr19_56697851_56697900	chr19	56697851	56697900	hypoM	TTS (NM_001145546)	TTS (NM_001145546)	6546	NM_001080456	342933	Hs.132130	NM_001080456	ENSG00000197213	ZSCAN5B	zinc finger and SCAN domain containing 5B	protein-coding
chr19_39597551_39597600	chr19	39597551	39597600	hypoM	intron (NM_001004318, intron 11 of 12)	intron (NM_001004318, intron 11 of 12)	-18845	NM_001014834	10298	Hs.20447	NM_005884	HPRD:05675	PAK4	p21 protein (Cdc42/Rac)-activated kinase 4	protein-coding
chr19_15310751_15310800	chr19	15310751	15310800	hypoM	intron (NM_000435, intron 1 of 32)	CpG	1017	NM_000435	4854	Hs.8546	NM_000435	HPRD:02607	NOTCH3	notch 3	protein-coding
chr2_240448651_240448700	chr2	240448651	240448700	hypoM	Intergenic	Intergenic	-126032	NM_006037	9759	Hs.20516	NM_006037	HPRD:05610	HDAC4	histone deacetylase 4	protein-coding
chr19_14047751_14047800	chr19	14047751	14047800	hypoM	intron (NM_024825, intron 2 of 7)	intron (NM_024825, intron 2 of 7)	1514	NM_024825	79883	Hs.448497	NM_024825	HPRD:08027	PODNL1	podocan-like 1	protein-coding
chr6_168482151_168482200	chr6	168482151	168482200	hypoM	promoter-TSS (NR_110312)	promoter-TSS (NR_110312)	62	NR_110312	79981	Hs.266746	NM_024919	HPRD:10997	FRMD1	FERM domain containing 1	protein-coding
chr2_6636701_6636750	chr2	6636701	6636750	hypoM	Intergenic	Intergenic	-121171	NR_110251	101929390	Hs.434407	NR_110251	ENSG00000227007	LINC01247	long intergenic non-protein coding RNA 1247	ncRNA
chr10_133318001_133318050	chr10	133318001	133318050	hypoM	Intergenic	Intergenic	-208041	NM_174937	256536	Hs.126575	NM_174937	HPRD:18170	TCERG1L	transcription elongation regulator 1-like	protein-coding
chr2_242997401_242997450	chr2	242997401	242997450	hypoM	intron (NR_110220, intron 3 of 3)	intron (NR_110220, intron 3 of 3)	-33419	NR_024437	728323	Hs.471887	NR_024437		LOC728323	uncharacterized LOC728323	ncRNA
chr20_46580101_46580150	chr20	46580101	46580150	hypoM	Intergenic	CpG	-31845	NR_109942	101060004	Hs.129970	NR_109942		LINC01523	long intergenic non-protein coding RNA 1523	ncRNA
chr11_1957001_1957050	chr11	1957001	1957050	hypoM	intron (NM_001042781, intron 14 of 15)	intron (NM_001042781, intron 14 of 15)	-11477	NM_021134	6150	Hs.3254	NM_021134	HPRD:02876	MRPL23	mitochondrial ribosomal protein L23	protein-coding
chrX_49062001_49062050	chrX	49062001	49062050	hypoM	intron (NM_005183, intron 47 of 47)	intron (NM_005183, intron 47 of 47)	-5364	NM_003179	6855	Hs.632804	NM_003179	HPRD:02435	SYP	synaptophysin	protein-coding
chr22_49014451_49014500	chr22	49014451	49014500	hypoM	intron (NM_015381, intron 1 of 3)	intron (NM_015381, intron 1 of 3)	42357	NM_015381	25817	Hs.436854	NM_015381	HPRD:13295	FAM19A5	family with sequence similarity 19 (chemokine (C-C motif)-like), member A5	protein-coding
chr16_1024551_1024600	chr16	1024551	1024600	hypoM	intron (NR_033645, intron 1 of 11)	intron (NR_033645, intron 1 of 11)	-3591	NM_022773	64788	Hs.71912	NM_022773	HPRD:07789	LMF1	lipase maturation factor 1	protein-coding
chr8_27526751_27526800	chr8	27526751	27526800	hypoM	intron (NM_182826, intron 5 of 5)	intron (NM_182826, intron 5 of 5)	-32419	NR_037417	100500858		NR_037417		MIR3622A	microRNA 3622a	ncRNA
chr16_26495751_26495800	chr16	26495751	26495800	hypoM	Intergenic	L1MB3|LINE|L1	-582444	NM_001145545	162083	Hs.120831	NM_182831		C16orf82	chromosome 16 open reading frame 82	protein-coding
chrY_1962801_1962850	chrY	1962801	1962850	hypoM	Intergenic	Intergenic	278799	NM_001171039	438	Hs.522572	NM_004043	HPRD:02058	ASMT	acetylserotonin O-methyltransferase	protein-coding
chr19_50626301_50626350	chr19	50626301	50626350	hypoM	TTS (NR_024228).2	TTS (NR_024228).2	126	NR_024225	100169954	Hs.723094	NR_024225		SNAR-A11	small ILF3/NF90-associated RNA A11	snRNA
chr18_76406301_76406350	chr18	76406301	76406350	hypoM	Intergenic	Intergenic	-333950	NM_171999	27164	Hs.700557	NM_171999		SALL3	spalt-like transcription factor 3	protein-coding
chr14_106092351_106092400	chr14	106092351	106092400	hypoM	Intergenic	Intergenic	4922	NR_107059	102466889		NR_107059		MIR8071-2	microRNA 8071-2	ncRNA
chr22_39357501_39357550	chr22	39357501	39357550	hypoM	exon (NM_001193289, exon 3 of 5)	exon (NM_001193289, exon 3 of 5)	3998	NM_001270406	200315	Hs.226307	NM_145699	HPRD:06168	APOBEC3A	apolipoprotein B mRNA editing enzyme, catalytic polypeptide-like 3A	protein-coding
chr15_79364801_79364850	chr15	79364801	79364850	hypoM	intron (NM_002891, intron 1 of 27)	AluY|SINE|Alu	18390	NM_001145648	5923	Hs.459035	NM_002891	ENSG00000058335	RASGRF1	Ras protein-specific guanine nucleotide-releasing factor 1	protein-coding
chr22_42727101_42727150	chr22	42727101	42727150	hypoM	Intergenic	Intergenic	38089	NR_120597	102723775	Hs.335413	NR_120595		LINC01315	long intergenic non-protein coding RNA 1315	ncRNA
chr18_13233151_13233200	chr18	13233151	13233200	hypoM	intron (NM_181482, intron 1 of 5)	intron (NM_181482, intron 1 of 5)	14446	NM_181482	753	Hs.731853	NM_004338	HPRD:07358	LDLRAD4	low density lipoprotein receptor class A domain containing 4	protein-coding
chr22_43897251_43897300	chr22	43897251	43897300	hypoM	intron (NM_001044370, intron 5 of 6)	CT-rich|Low_complexity|Low_complexity	-14859	NR_046563	100874197	Hs.627997	NR_046563	ENSG00000223843	EFCAB6-AS1	EFCAB6 antisense RNA 1	ncRNA
chr11_2758851_2758900	chr11	2758851	2758900	hypoM	intron (NM_181798, intron 11 of 15)	intron (NM_181798, intron 11 of 15)	-37647	NR_002728	10984	Hs.604823	NR_002728	ENSG00000269821	KCNQ1OT1	KCNQ1 opposite strand/antisense transcript 1 (non-protein coding)	ncRNA
chr22_50513751_50513800	chr22	50513751	50513800	hypoM	intron (NM_139202, intron 7 of 11)	intron (NM_139202, intron 7 of 11)	10006	NM_139202	23209	Hs.517729	NM_015166	HPRD:05800	MLC1	megalencephalic leukoencephalopathy with subcortical cysts 1	protein-coding
chrX_9864101_9864150	chrX	9864101	9864150	hypoM	exon (NM_001649, exon 4 of 10)	exon (NM_001649, exon 4 of 10)	-71273	NM_001195081	100288814	Hs.722001	NM_001195081		LOC100288814	uncharacterized LOC100288814	protein-coding
chr7_157631401_157631450	chr7	157631401	157631450	hypoM	intron (NM_130842, intron 11 of 21)	CpG	-15852	NR_038966	100506585	Hs.661265	NR_038966	ENSG00000233038	LOC100506585	uncharacterized LOC100506585	ncRNA
chr14_34790951_34791000	chr14	34790951	34791000	hypoM	Intergenic	AluY|SINE|Alu	140493	NM_138288	171546	Hs.740577	NM_138288	HPRD:16610	SPTSSA	serine palmitoyltransferase, small subunit A	protein-coding
chr10_133038701_133038750	chr10	133038701	133038750	hypoM	intron (NM_174937, intron 4 of 11)	L2a|LINE|L2	71259	NM_174937	256536	Hs.126575	NM_174937	HPRD:18170	TCERG1L	transcription elongation regulator 1-like	protein-coding
chr11_526251_526300	chr11	526251	526300	hypoM	Intergenic	L1M5|LINE|L1	9275	NM_176795	3265	Hs.37003	NM_005343	HPRD:01813	HRAS	Harvey rat sarcoma viral oncogene homolog	protein-coding
chr7_63423451_63423500	chr7	63423451	63423500	hypoM	Intergenic	Intergenic	67005	NR_039987	100506050	Hs.405628	NR_039987		LINC01005	long intergenic non-protein coding RNA 1005	ncRNA
chr18_58330901_58330950	chr18	58330901	58330950	hypoM	Intergenic	Intergenic	-290924	NM_005912	4160	Hs.532833	NM_005912	HPRD:01116	MC4R	melanocortin 4 receptor	protein-coding
chr10_134781001_134781050	chr10	134781001	134781050	hypoM	intron (NR_046231, intron 1 of 2)	LTR1|LTR|ERV1	1987	NR_046231	399829	Hs.252872	NR_046231	ENSG00000240707	LINC01168	long intergenic non-protein coding RNA 1168	ncRNA
chr16_1190751_1190800	chr16	1190751	1190800	hypoM	Intergenic	Intergenic	-12466	NM_021098	8912	Hs.459642	NM_021098	HPRD:07442	CACNA1H	calcium channel, voltage-dependent, T type, alpha 1H subunit	protein-coding
chr19_689101_689150	chr19	689101	689150	hypoM	intron (NM_214710, intron 3 of 4)	intron (NM_214710, intron 3 of 4)	6336	NM_214710	400668	Hs.245146	NM_214710	HPRD:17916	PRSS57	protease, serine, 57	protein-coding
chr5_2371801_2371850	chr5	2371801	2371850	hypoM	Intergenic	Intergenic	-59510	NR_104616	100506858	Hs.445071	NR_104616		LOC100506858	uncharacterized LOC100506858	ncRNA
chr20_58045251_58045300	chr20	58045251	58045300	hypoM	Intergenic	MLT1E2|LTR|ERVL-MaLR	-107289	NM_001199505	116154	Hs.473218	NM_080672	HPRD:10571	PHACTR3	phosphatase and actin regulator 3	protein-coding
chr19_1083101_1083150	chr19	1083101	1083150	hypoM	intron (NM_001258328, intron 20 of 22)	CpG-12187	6492	NM_001282334	23526	Hs.465521	NM_012292	HPRD:03097	HMHA1	histocompatibility (minor) HA-1	protein-coding
chr16_65312601_65312650	chr16	65312601	65312650	hypoM	Intergenic	HERVH-int|LTR|ERV1	-102149	NR_110918	101927650	Hs.634008	NR_110918		LOC101927650	uncharacterized LOC101927650	ncRNA
chr12_131954301_131954350	chr12	131954301	131954350	hypoM	Intergenic	Intergenic	122310	NR_103736	338797	Hs.592007	NM_001025466		LOC338797	uncharacterized LOC338797	ncRNA
chr8_2363501_2363550	chr8	2363501	2363550	hypoM	Intergenic	Intergenic	116928	NR_125423	101927815	Hs.571467	NR_125423	ENSG00000249694	LOC101927815	uncharacterized LOC101927815	ncRNA
chr15_96873451_96873500	chr15	96873451	96873500	hypoM	promoter-TSS (NM_021005)	promoter-TSS (NM_021005)	-636	NM_021005	7026	Hs.347991	NM_021005	HPRD:00139	NR2F2	nuclear receptor subfamily 2, group F, member 2	protein-coding
chr21_46829851_46829900	chr21	46829851	46829900	hypoM	non-coding (NR_052004, exon 1 of 4)	non-coding (NR_052004, exon 1 of 4)	105	NR_052004	100874236	Hs.589901	NR_052004	ENSG00000224574	COL18A1-AS2	COL18A1 antisense RNA 2	ncRNA
chr16_89137951_89138000	chr16	89137951	89138000	hypoM	Intergenic	Intergenic	-22242	NM_001243279	197322	Hs.461727	NM_174917	HPRD:14117	ACSF3	acyl-CoA synthetase family member 3	protein-coding
chr17_76470401_76470450	chr17	76470401	76470450	hypoM	intron (NM_173628, intron 54 of 80)	intron (NM_173628, intron 54 of 80)	-10567	NR_102401	100996295	Hs.615304	NR_102401		DNAH17-AS1	DNAH17 antisense RNA 1	ncRNA
chrX_52737751_52737800	chrX	52737751	52737800	hypoM	Intergenic	AluJb|SINE|Alu	-1498	NM_175698	6757	Hs.289105	NM_003147	HPRD:02180	SSX2	synovial sarcoma, X breakpoint 2	protein-coding
chr14_76579501_76579550	chr14	76579501	76579550	hypoM	Intergenic	Intergenic	-38703	NM_017926	55668	Hs.410231	NM_017926	HPRD:16594	GPATCH2L	G patch domain containing 2-like	protein-coding
chr12_8604801_8604850	chr12	8604801	8604850	hypoM	Intergenic	SVA_F|Other|Other	-3766	NM_001007033	93978	Hs.591147	NM_001007033	HPRD:16722	CLEC6A	C-type lectin domain family 6, member A	protein-coding
chr22_46312151_46312200	chr22	46312151	46312200	hypoM	Intergenic	Intergenic	60833	NM_058238	7477	Hs.512714	NM_058238	HPRD:03573	WNT7B	wingless-type MMTV integration site family, member 7B	protein-coding
chr12_129822151_129822200	chr12	129822151	129822200	hypoM	intron (NM_133448, intron 4 of 8)	intron (NM_133448, intron 4 of 8)	129029	NR_110058	101927735	Hs.569212	NR_110058	ENSG00000256699	LOC101927735	uncharacterized LOC101927735	ncRNA
chr2_242006701_242006750	chr2	242006701	242006750	hypoM	intron (NM_001080437, intron 21 of 31)	intron (NM_001080437, intron 21 of 31)	35022	NR_028049	130916	Hs.159556	NM_182501	HPRD:14699	MTERF4	mitochondrial transcription termination factor 4	protein-coding
chr22_49136451_49136500	chr22	49136451	49136500	hypoM	intron (NM_015381, intron 3 of 3)	intron (NM_015381, intron 3 of 3)	-39632	NR_039761	100616415		NR_039761	miRBase:MI0016903	MIR4535	microRNA 4535	ncRNA
chr17_72344051_72344100	chr17	72344051	72344100	hypoM	intron (NM_153209, intron 9 of 19)	intron (NM_153209, intron 9 of 19)	13883	NM_001080466	388419	Hs.211870	NM_001080466	ENSG00000204347	BTBD17	BTB (POZ) domain containing 17	protein-coding
chr22_44745301_44745350	chr22	44745301	44745350	hypoM	Intergenic	Intergenic	-36594	NM_001099294	85352	Hs.6829	NM_001099294	ENSG00000138944	KIAA1644	KIAA1644	protein-coding
chr13_114078601_114078650	chr13	114078601	114078650	hypoM	exon (NM_199162, exon 6 of 7)	exon (NM_199162, exon 6 of 7)	24832	NM_199162	113622	Hs.98669	NM_138430	HPRD:12431	ADPRHL1	ADP-ribosylhydrolase like 1	protein-coding
chr7_1994451_1994500	chr7	1994451	1994500	hypoM	intron (NM_001013836, intron 16 of 18)	intron (NM_001013836, intron 16 of 18)	-110586	NR_039799	100616160		NR_039799		MIR4655	microRNA 4655	ncRNA
chr6_74550601_74550650	chr6	74550601	74550650	hypoM	Intergenic	L1PA2|LINE|L1	-144771	NR_110889	101928489	Hs.660059	NR_110889		LOC101928489	uncharacterized LOC101928489	ncRNA
chr10_134855001_134855050	chr10	134855001	134855050	hypoM	Intergenic	G-rich|Low_complexity|Low_complexity	45176	NR_111905	100128127	Hs.694139	NR_111905		LOC100128127	uncharacterized LOC100128127	ncRNA
chr10_131050151_131050200	chr10	131050151	131050200	hypoM	Intergenic	Intergenic	-215279	NM_002412	4255	Hs.501522	NM_002412		MGMT	O-6-methylguanine-DNA methyltransferase	protein-coding
chrY_9235201_9235250	chrY	9235201	9235250	hypoM	promoter-TSS (NM_001077697)	promoter-TSS (NM_001077697)	-805	NM_001077697	728137	Hs.556121	NM_001077697	ENSG00000228927	TSPY3	testis specific protein, Y-linked 3	protein-coding
chr13_64928601_64928650	chr13	64928601	64928650	hypoM	Intergenic	AluY|SINE|Alu	-616474	NR_047011	100874157	Hs.539670	NR_047011	ENSG00000231061	LINC00395	long intergenic non-protein coding RNA 395	ncRNA
chr10_134674201_134674250	chr10	134674201	134674250	hypoM	intron (NM_001200049, intron 36 of 57)	intron (NM_001200049, intron 36 of 57)	-74688	NM_177400	84504	Hs.134013	NM_177400	HPRD:09336	NKX6-2	NK6 homeobox 2	protein-coding
chr10_1713451_1713500	chr10	1713451	1713500	hypoM	intron (NM_018702, intron 1 of 9)	intron (NM_018702, intron 1 of 9)	66195	NM_018702	105	Hs.586663	NM_018702		ADARB2	adenosine deaminase, RNA-specific, B2 (non-functional)	protein-coding
chr14_101351001_101351050	chr14	101351001	101351050	hypoM	promoter-TSS (NR_029699)	promoter-TSS (NR_029699)	-14	NR_029699	406927		NR_029699	miRBase:MI0000475	MIR136	microRNA 136	ncRNA
chr10_83042801_83042850	chr10	83042801	83042850	hypoM	Intergenic	MER41C|LTR|ERV1	-592245	NM_001165972	10718	Hs.125119	NM_001010848	HPRD:16115	NRG3	neuregulin 3	protein-coding
chr22_42887901_42887950	chr22	42887901	42887950	hypoM	Intergenic	Intergenic	-8660	NR_027786	94009	Hs.360940	NM_170694	HPRD:10465	SERHL	serine hydrolase-like	pseudo
chr19_7915101_7915150	chr19	7915101	7915150	hypoM	intron (NM_145245, intron 6 of 18)	intron (NM_145245, intron 6 of 18)	3739	NM_001159944	115704	Hs.26870	NM_145245	HPRD:10044	EVI5L	ecotropic viral integration site 5-like	protein-coding
chr3_56315151_56315200	chr3	56315151	56315200	hypoM	intron (NM_015576, intron 3 of 16)	intron (NM_015576, intron 3 of 16)	187216	NM_015576	26059	Hs.476389	NM_015576	HPRD:10810	ERC2	ELKS/RAB6-interacting/CAST family member 2	protein-coding
chr1_54014051_54014100	chr1	54014051	54014100	hypoM	intron (NM_147193, intron 3 of 9)	intron (NM_147193, intron 3 of 9)	89003	NM_033067	63948	Hs.131654	NM_033067	HPRD:16828	DMRTB1	DMRT-like family B with proline-rich C-terminal, 1	protein-coding
chr18_76685701_76685750	chr18	76685701	76685750	hypoM	Intergenic	Intergenic	-54550	NM_171999	27164	Hs.700557	NM_171999		SALL3	spalt-like transcription factor 3	protein-coding
chr16_29210701_29210750	chr16	29210701	29210750	hypoM	Intergenic	Intergenic	-102883	NR_002939	440352	Hs.658149	NR_002939		SNX29P2	sorting nexin 29 pseudogene 2	pseudo
chr15_73616451_73616500	chr15	73616451	73616500	hypoM	exon (NM_005477, exon 7 of 8)	exon (NM_005477, exon 7 of 8)	45130	NM_005477	10021	Hs.86941	NM_005477	HPRD:09240	HCN4	hyperpolarization activated cyclic nucleotide-gated potassium channel 4	protein-coding
chr2_223917951_223918000	chr2	223917951	223918000	hypoM	exon (NM_080671, exon 2 of 2)	exon (NM_080671, exon 2 of 2)	1327	NM_080671	23704	Hs.348522	NM_080671	HPRD:09689	KCNE4	potassium voltage-gated channel, Isk-related family, member 4	protein-coding
chr12_130615751_130615800	chr12	130615751	130615800	hypoM	Intergenic	Intergenic	30448	NR_033834	440119	Hs.288262	NR_033834	ENSG00000250208	FZD10-AS1	FZD10 antisense RNA 1 (head to head)	ncRNA
chr1_2733401_2733450	chr1	2733401	2733450	hypoM	Intergenic	MLT1H|LTR|ERVL-MaLR	-27195	NM_001242672	100287898	Hs.632363	NM_001242672	ENSG00000215912	TTC34	tetratricopeptide repeat domain 34	protein-coding
chr19_41039951_41040000	chr19	41039951	41040000	hypoM	intron (NM_020971, intron 19 of 35)	intron (NM_020971, intron 19 of 35)	3580	NM_025213	57731	Hs.32706	NM_020971	HPRD:09372	SPTBN4	spectrin, beta, non-erythrocytic 4	protein-coding
chr16_85242551_85242600	chr16	85242551	85242600	hypoM	Intergenic	CpG	71819	NR_033984	400548	Hs.592054	NR_033984		LOC400548	uncharacterized LOC400548	ncRNA
chr1_36675901_36675950	chr1	36675901	36675950	hypoM	Intergenic	AluSc8|SINE|Alu	-14092	NM_005119	9967	Hs.744057	NM_005119	HPRD:07543	THRAP3	thyroid hormone receptor associated protein 3	protein-coding
chr15_22158451_22158500	chr15	22158451	22158500	hypoM	Intergenic	REP522|Satellite|telo	-12673	NR_028506	440225	Hs.722451	NR_028506	ENSG00000258997	NF1P2	neurofibromin 1 pseudogene 2	pseudo
chr7_2971901_2971950	chr7	2971901	2971950	hypoM	intron (NM_032415, intron 11 of 24)	intron (NM_032415, intron 11 of 24)	-87966	NM_001293092	2768	Hs.487341	NM_007353	HPRD:05093	GNA12	guanine nucleotide binding protein (G protein) alpha 12	protein-coding
chr10_134774151_134774200	chr10	134774151	134774200	hypoM	TTS (NR_125763)	TTS (NR_125763)	1566	NR_125763	103695432	Hs.680406	NR_125763		LINC01167	long intergenic non-protein coding RNA 1167	ncRNA
chr7_157638151_157638200	chr7	157638151	157638200	hypoM	intron (NM_130842, intron 11 of 21)	intron (NM_130842, intron 11 of 21)	-9102	NR_038966	100506585	Hs.661265	NR_038966	ENSG00000233038	LOC100506585	uncharacterized LOC100506585	ncRNA
chr8_143517851_143517900	chr8	143517851	143517900	hypoM	Intergenic	Intergenic	-27502	NM_001702	575	Hs.194654	NM_001702	HPRD:04062	BAI1	brain-specific angiogenesis inhibitor 1	protein-coding
chr14_97206001_97206050	chr14	97206001	97206050	hypoM	Intergenic	Intergenic	-57659	NM_003384	7443	Hs.422662	NM_003384	HPRD:03701	VRK1	vaccinia related kinase 1	protein-coding
chr10_1206451_1206500	chr10	1206451	1206500	hypoM	intron (NR_015376, intron 1 of 2)	intron (NR_015376, intron 1 of 2)	767	NR_015376	399706	Hs.721191	NM_001010910	HPRD:17990	LINC00200	long intergenic non-protein coding RNA 200	ncRNA
chr2_18277601_18277650	chr2	18277601	18277650	hypoM	Intergenic	AluY|SINE|Alu	217701	NM_002252	3790	Hs.414489	NM_002252	HPRD:04865	KCNS3	potassium voltage-gated channel, delayed-rectifier, subfamily S, member 3	protein-coding
chr11_66812951_66813000	chr11	66812951	66813000	hypoM	promoter-TSS (NR_106920)	promoter-TSS (NR_106920)	-139	NR_106920	102465518		NR_106920		MIR6860	microRNA 6860	ncRNA
chr16_86744101_86744150	chr16	86744101	86744150	hypoM	Intergenic	Intergenic	132010	NM_005250	2300	Hs.533830	NM_005250	HPRD:07219	FOXL1	forkhead box L1	protein-coding
chr7_96523101_96523150	chr7	96523101	96523150	hypoM	Intergenic	Intergenic	-112165	NM_005222	1750	Hs.249196	NM_005222	HPRD:02493	DLX6	distal-less homeobox 6	protein-coding
chr1_205211201_205211250	chr1	205211201	205211250	hypoM	intron (NM_014858, intron 2 of 4)	intron (NM_014858, intron 2 of 4)	-4399	NM_001297611	9911	Hs.6360	NM_014858	HPRD:11040	TMCC2	transmembrane and coiled-coil domain family 2	protein-coding
chr8_22085301_22085350	chr8	22085301	22085350	hypoM	intron (NM_014759, intron 2 of 4)	intron (NM_014759, intron 2 of 4)	4526	NM_001099335	9796	Hs.334688	NM_014759	HPRD:16345	PHYHIP	phytanoyl-CoA 2-hydroxylase interacting protein	protein-coding
chr12_133060751_133060800	chr12	133060751	133060800	hypoM	Intergenic	Intergenic	-6382	NM_001142641	57666	Hs.411138	NM_001142641	ENSG00000112787	FBRSL1	fibrosin-like 1	protein-coding
chr15_75980351_75980400	chr15	75980351	75980400	hypoM	exon (NM_001897, exon 3 of 10)	exon (NM_001897, exon 3 of 10)	24814	NM_001897	1464	Hs.513044	NM_001897	HPRD:03105	CSPG4	chondroitin sulfate proteoglycan 4	protein-coding
chr18_77385951_77386000	chr18	77385951	77386000	hypoM	Intergenic	Intergenic	-53826	NM_004715	9150	Hs.465490	NM_004715	HPRD:05377	CTDP1	CTD (carboxy-terminal domain, RNA polymerase II, polypeptide A) phosphatase, subunit 1	protein-coding
chr10_36981351_36981400	chr10	36981351	36981400	hypoM	Intergenic	LTR1B|LTR|ERV1	-433410	NM_052997	91074	Hs.373787	NM_052997	HPRD:10125	ANKRD30A	ankyrin repeat domain 30A	protein-coding
chr4_30266351_30266400	chr4	30266351	30266400	hypoM	Intergenic	LTR7B|LTR|ERV1	-455655	NM_032456	5099	Hs.479439	NM_002589	HPRD:04288	PCDH7	protocadherin 7	protein-coding
chr2_1526101_1526150	chr2	1526101	1526150	hypoM	intron (NM_175722, intron 13 of 14)	intron (NM_175722, intron 13 of 14)	107945	NM_175721	7173	Hs.467554	NM_000547	HPRD:06000	TPO	thyroid peroxidase	protein-coding
chr6_125042201_125042250	chr6	125042201	125042250	hypoM	intron (NM_001300740, intron 3 of 5)	intron (NM_001300740, intron 3 of 5)	-241466	NM_001286398	154214	Hs.368639	NM_152553	HPRD:17125	RNF217	ring finger protein 217	protein-coding
chr2_80068151_80068200	chr2	80068151	80068200	hypoM	intron (NM_001282597, intron 3 of 18)	AluYk4|SINE|Alu	25534	NR_107047	102465877		NR_107047		MIR8080	microRNA 8080	ncRNA
chr9_22363401_22363450	chr9	22363401	22363450	hypoM	Intergenic	LTR12C|LTR|ERV1	-83415	NM_022160	63951	Hs.371976	NM_022160		DMRTA1	DMRT-like family A1	protein-coding
chr12_42661651_42661700	chr12	42661651	42661700	hypoM	Intergenic	MER52A|LTR|ERV1	-29521	NM_005748	10138	Hs.649195	NM_005748	HPRD:09606	YAF2	YY1 associated factor 2	protein-coding
chr15_29416501_29416550	chr15	29416501	29416550	hypoM	intron (NM_015307, intron 10 of 10)	intron (NM_015307, intron 10 of 10)	145495	NM_138704	56160	Hs.94011	NM_138704	HPRD:10503	NDNL2	necdin-like 2	protein-coding
chr8_144471901_144471950	chr8	144471901	144471950	hypoM	Intergenic	Intergenic	20900	NM_052924	114822	Hs.521912	NM_052924	HPRD:17973	RHPN1	rhophilin, Rho GTPase binding protein 1	protein-coding
chr2_31122751_31122800	chr2	31122751	31122800	hypoM	Intergenic	Intergenic	-92464	NM_144575	92291	Hs.660911	NM_144575	HPRD:07008	CAPN13	calpain 13	protein-coding
chr16_88217001_88217050	chr16	88217001	88217050	hypoM	Intergenic	L1ME1|LINE|L1	-10862	NR_110944	101928880	Hs.634835	NR_110944	ENSG00000260420	LOC101928880	uncharacterized LOC101928880	ncRNA
chr3_10960001_10960050	chr3	10960001	10960050	hypoM	exon (NM_014229, exon 8 of 14)	exon (NM_014229, exon 8 of 14)	-74395	NM_003042	6529	Hs.443874	NM_003042	HPRD:00664	SLC6A1	solute carrier family 6 (neurotransmitter transporter), member 1	protein-coding
chr10_81423001_81423050	chr10	81423001	81423050	hypoM	Intergenic	Intergenic	-19706	NR_027512	650623	Hs.730022	NR_027512		BEND3P3	BEN domain containing 3 pseudogene 3	pseudo
chr7_157775751_157775800	chr7	157775751	157775800	hypoM	intron (NM_130842, intron 10 of 21)	intron (NM_130842, intron 10 of 21)	128498	NR_038966	100506585	Hs.661265	NR_038966	ENSG00000233038	LOC100506585	uncharacterized LOC100506585	ncRNA
chr10_134927901_134927950	chr10	134927901	134927950	hypoM	intron (NM_001083909, intron 5 of 6)	intron (NM_001083909, intron 5 of 6)	12175	NM_001291085	84435	Hs.435183	NM_032422	HPRD:17058	GPR123	G protein-coupled receptor 123	protein-coding
chr18_13262001_13262050	chr18	13262001	13262050	hypoM	intron (NM_181482, intron 1 of 5)	intron (NM_181482, intron 1 of 5)	-16079	NM_181481	753	Hs.731853	NM_004338	HPRD:07358	LDLRAD4	low density lipoprotein receptor class A domain containing 4	protein-coding
chr2_131554451_131554500	chr2	131554451	131554500	hypoM	Intergenic	AluY|SINE|Alu	40611	NM_001105195	205147	Hs.369289	NM_152698	HPRD:08241	AMER3	APC membrane recruitment protein 3	protein-coding
chr22_33337551_33337600	chr22	33337551	33337600	hypoM	intron (NM_001135774, intron 3 of 13)	L1PA5|LINE|L1	65231	NM_133633	8224	Hs.608750	NM_003490	HPRD:04083	SYN3	synapsin III	protein-coding
chr21_47189851_47189900	chr21	47189851	47189900	hypoM	Intergenic	Intergenic	66458	NR_038876	100129027	Hs.689591	NR_038876	ENSG00000205424	LOC100129027	uncharacterized LOC100129027	ncRNA
chr22_48985801_48985850	chr22	48985801	48985850	hypoM	intron (NM_015381, intron 1 of 3)	intron (NM_015381, intron 1 of 3)	13707	NM_015381	25817	Hs.436854	NM_015381	HPRD:13295	FAM19A5	family with sequence similarity 19 (chemokine (C-C motif)-like), member A5	protein-coding
chr20_60133801_60133850	chr20	60133801	60133850	hypoM	intron (NM_001252338, intron 1 of 14)	intron (NM_001252338, intron 1 of 14)	-40992	NM_001252339	1002	Hs.473231	NM_001794	HPRD:04304	CDH4	cadherin 4, type 1, R-cadherin (retinal)	protein-coding
chr18_75389851_75389900	chr18	75389851	75389900	hypoM	Intergenic	Intergenic	315808	NR_104127	101927715	Hs.385670	NR_104127		LINC01029	long intergenic non-protein coding RNA 1029	ncRNA
chr19_50999651_50999700	chr19	50999651	50999700	hypoM	Intergenic	Intergenic	14741	NM_138334	126119	Hs.467151	NM_138334	HPRD:15297	JOSD2	Josephin domain containing 2	protein-coding
chr12_24369201_24369250	chr12	24369201	24369250	hypoM	intron (NM_001261414, intron 4 of 16)	AluY|SINE|Alu	3870	NR_030625	100126320		NR_030625	miRBase:MI0005712	MIR920	microRNA 920	ncRNA
chr2_87569151_87569200	chr2	87569151	87569200	hypoM	Intergenic	Intergenic	-185799	NR_024204	112597	Hs.652166	NM_052871	HPRD:14654	LINC00152	long intergenic non-protein coding RNA 152	ncRNA
chr14_105027651_105027700	chr14	105027651	105027700	hypoM	Intergenic	Intergenic	-18346	NM_001286399	400258	Hs.153827	NM_001008404	HPRD:17383	C14orf180	chromosome 14 open reading frame 180	protein-coding
chr5_137606051_137606100	chr5	137606051	137606100	hypoM	intron (NM_001496, intron 1 of 7)	AluY|SINE|Alu	4178	NM_001496	2676	Hs.58042	NM_001496	HPRD:10420	GFRA3	GDNF family receptor alpha 3	protein-coding
chr19_3131051_3131100	chr19	3131051	3131100	hypoM	Intergenic	AluY|SINE|Alu	-4955	NM_002068	2769	Hs.73797	NM_002068	HPRD:00760	GNA15	guanine nucleotide binding protein (G protein), alpha 15 (Gq class)	protein-coding
chr4_7502651_7502700	chr4	7502651	7502700	hypoM	intron (NM_020777, intron 2 of 26)	intron (NM_020777, intron 2 of 26)	40920	NR_036238	100422826		NR_036238		MIR4274	microRNA 4274	ncRNA
chr1_70385001_70385050	chr1	70385001	70385050	hypoM	promoter-TSS (NR_023916)	promoter-TSS (NR_023916)	20	NR_023916	5301	Hs.654711	NR_023916		PIN1P1	peptidylprolyl cis/trans isomerase, NIMA-interacting 1 pseudogene 1	pseudo
chrX_1233601_1233650	chrX	1233601	1233650	hypoM	Intergenic	AluSg|SINE|Alu	97991	NM_022148	64109	Hs.287729	NM_022148	HPRD:02288	CRLF2	cytokine receptor-like factor 2	protein-coding
chr5_180055951_180056000	chr5	180055951	180056000	hypoM	exon (NM_182925, exon 8 of 30)	exon (NM_182925, exon 8 of 30)	20649	NM_002020	2324	Hs.646917	NM_002020	HPRD:00636	FLT4	fms-related tyrosine kinase 4	protein-coding
chrX_112798151_112798200	chrX	112798151	112798200	hypoM	Intergenic	LTR1|LTR|ERV1	512220	NR_110399	101928437	Hs.640112	NR_110399		LOC101928437	uncharacterized LOC101928437	ncRNA
chr7_157260401_157260450	chr7	157260401	157260450	hypoM	non-coding (NR_110157, exon 1 of 4)	non-coding (NR_110157, exon 1 of 4)	1500	NR_110157	101927914	Hs.623826	NR_110157		LOC101927914	uncharacterized LOC101927914	ncRNA
chr7_168601_168650	chr7	168601	168650	hypoM	Intergenic	Intergenic	18907	NR_108064	100507642	Hs.557780	NR_108064		LOC100507642	uncharacterized LOC100507642	ncRNA
chr7_57015301_57015350	chr7	57015301	57015350	hypoM	Intergenic	Intergenic	8246	NR_036246	100422917		NR_036246	miRBase:MI0015892	MIR4283-1	microRNA 4283-1	ncRNA
chrX_49022701_49022750	chrX	49022701	49022750	hypoM	exon (NM_024859, exon 6 of 6)	exon (NM_024859, exon 6 of 6)	3544	NM_001099681	79917	Hs.193170	NM_024859		MAGIX	MAGI family member, X-linked	protein-coding
chr1_3589601_3589650	chr1	3589601	3589650	hypoM	intron (NM_001204188, intron 1 of 11)	intron (NM_001204188, intron 1 of 11)	-17611	NM_001204190	7161	Hs.192132	NM_005427	HPRD:03587	TP73	tumor protein p73	protein-coding
chr21_10601901_10601950	chr21	10601901	10601950	hypoM	Intergenic	GSATII|Satellite|centr	389018	NM_001290224	7179	Hs.122986	NM_199259	HPRD:05064	TPTE	transmembrane phosphatase with tensin homology	protein-coding
chr1_1221401_1221450	chr1	1221401	1221450	hypoM	exon (NM_001130413, exon 7 of 18)	exon (NM_001130413, exon 7 of 18)	5609	NM_001130413	6339	Hs.512681	NM_002978	HPRD:03209	SCNN1D	sodium channel, non-voltage-gated 1, delta subunit	protein-coding
chr17_81050151_81050200	chr17	81050151	81050200	hypoM	intron (NM_001004431, intron 2 of 3)	intron (NM_001004431, intron 2 of 3)	12608	NM_001004431	284207	Hs.378821	NM_001004431	HPRD:11255	METRNL	meteorin, glial cell differentiation regulator-like	protein-coding
chr9_139249951_139250000	chr9	139249951	139250000	hypoM	intron (NM_001200003, intron 1 of 3)	intron (NM_001200003, intron 1 of 3)	723	NM_001200003	26086	Hs.239370	NM_015597	HPRD:17075	GPSM1	G-protein signaling modulator 1	protein-coding
chr9_124289851_124289900	chr9	124289851	124289900	hypoM	Intergenic	MER52D|LTR|ERV1	-27569	NR_003191	2681	Hs.97469	NR_003191	ENSG00000204136	GGTA1P	glycoprotein, alpha-galactosyltransferase 1 pseudogene	pseudo
chr2_239793151_239793200	chr2	239793151	239793200	hypoM	intron (NM_001271893, intron 1 of 1)	intron (NM_001271893, intron 1 of 1)	36502	NM_001271893	117581	Hs.422585	NM_057179	HPRD:09616	TWIST2	twist family bHLH transcription factor 2	protein-coding
chr19_4785401_4785450	chr19	4785401	4785450	hypoM	Intergenic	CpG	-6303	NM_018708	55527	Hs.515082	NM_018708	HPRD:16888	FEM1A	fem-1 homolog a (C. elegans)	protein-coding
chr6_163552151_163552200	chr6	163552151	163552200	hypoM	intron (NM_001080379, intron 4 of 4)	AluY|SINE|Alu	60859	NR_122120	729658	Hs.728991	NR_122120	ENSG00000225683	LOC729658	uncharacterized LOC729658	ncRNA
chr1_60119301_60119350	chr1	60119301	60119350	hypoM	intron (NM_001113411, intron 12 of 16)	L1PA2|LINE|L1	79643	NR_039861	100616409		NR_039861	miRBase:MI0017345	MIR4711	microRNA 4711	ncRNA
chr19_9248851_9248900	chr19	9248851	9248900	hypoM	Intergenic	L1MA9|LINE|L1	-2181	NM_020933	57693	Hs.465829	NM_020933	HPRD:11706	ZNF317	zinc finger protein 317	protein-coding
chr11_1371301_1371350	chr11	1371301	1371350	hypoM	Intergenic	Intergenic	-39804	NM_003957	9024	Hs.170819	NM_003957	ENSG00000174672	BRSK2	BR serine/threonine kinase 2	protein-coding
chr10_134859001_134859050	chr10	134859001	134859050	hypoM	Intergenic	Intergenic	41176	NR_111905	100128127	Hs.694139	NR_111905		LOC100128127	uncharacterized LOC100128127	ncRNA
chrY_13259001_13259050	chrY	13259001	13259050	hypoM	Intergenic	TAR1|Satellite|telo	1274364	NR_033667	352887	Hs.546221	NR_033667	ENSG00000206159	GYG2P1	glycogenin 2 pseudogene 1	pseudo
chr9_138229651_138229700	chr9	138229651	138229700	hypoM	Intergenic	Intergenic	-5420	NM_173520	157927	Hs.559511	NM_173520	ENSG00000178243	C9orf62	chromosome 9 open reading frame 62	protein-coding
chr4_16787051_16787100	chr4	16787051	16787100	hypoM	intron (NM_001130834, intron 1 of 8)	intron (NM_001130834, intron 1 of 8)	113349	NM_001290	9079	Hs.714330	NM_001290	HPRD:16022	LDB2	LIM domain binding 2	protein-coding
chr11_11177601_11177650	chr11	11177601	11177650	hypoM	Intergenic	Intergenic	197279	NM_001256686	283106	Hs.654675	NM_001256686	ENSG00000254598	CSNK2A3	casein kinase 2, alpha 3 polypeptide	protein-coding
chr10_90115451_90115500	chr10	90115451	90115500	hypoM	intron (NM_001031709, intron 5 of 6)	L1PA5|LINE|L1	227607	NM_018363	55328	Hs.149849	NM_018363	HPRD:07742	RNLS	renalase, FAD-dependent amine oxidase	protein-coding
chr5_1950701_1950750	chr5	1950701	1950750	hypoM	Intergenic	CpG	-33304	NR_107011	102465854		NR_107011		MIR548BA	microRNA 548ba	ncRNA
chr19_36353951_36354000	chr19	36353951	36354000	hypoM	intron (NM_199180, intron 13 of 14)	intron (NM_199180, intron 13 of 14)	-5426	NM_001024807	333	Hs.74565	NM_005166	HPRD:00102	APLP1	amyloid beta (A4) precursor-like protein 1	protein-coding
chrY_28299251_28299300	chrY	28299251	28299300	hypoM	Intergenic	LTR1|LTR|ERV1	424638	NR_002176	474148	Hs.511777	NR_002176		TTTY3B	testis-specific transcript, Y-linked 3B (non-protein coding)	ncRNA
chr12_132933401_132933450	chr12	132933401	132933450	hypoM	Intergenic	Intergenic	26989	NR_120467	101928416		NR_120467		LOC101928416	uncharacterized LOC101928416	ncRNA
chr15_49265651_49265700	chr15	49265651	49265700	hypoM	Intergenic	Intergenic	-10034	NM_203349	399694	Hs.642615	NM_203349	HPRD:15289	SHC4	SHC (Src homology 2 domain containing) family, member 4	protein-coding
chrX_4232351_4232400	chrX	4232351	4232400	hypoM	Intergenic	AluYc|SINE|Alu	319238	NR_110390	101928201	Hs.586488	NR_110390	ENSG00000236513	LOC101928201	uncharacterized LOC101928201	ncRNA
chr17_4145251_4145300	chr17	4145251	4145300	hypoM	intron (NM_001257999, intron 2 of 24)	AluSc8|SINE|Alu	21867	NM_001257999	51479	Hs.696087	NM_016376	HPRD:09717	ANKFY1	ankyrin repeat and FYVE domain containing 1	protein-coding
chr14_104388401_104388450	chr14	104388401	104388450	hypoM	promoter-TSS (NM_004894)	promoter-TSS (NM_004894)	-522	NM_004894	9556	Hs.109052	NM_004894	HPRD:05199	C14orf2	chromosome 14 open reading frame 2	protein-coding
chr7_140227351_140227400	chr7	140227351	140227400	hypoM	intron (NM_015689, intron 12 of 17)	intron (NM_015689, intron 12 of 17)	-48006	NM_001291663	23608	Hs.744883	NM_013446	HPRD:09673	MKRN1	makorin ring finger protein 1	protein-coding
chr10_93601_93650	chr10	93601	93650	hypoM	exon (NM_177987, exon 4 of 4)	exon (NM_177987, exon 4 of 4)	1553	NM_177987	347688	Hs.532659	NM_177987		TUBB8	tubulin, beta 8 class VIII	protein-coding
chr6_159086351_159086400	chr6	159086351	159086400	hypoM	intron (NM_001242395, intron 4 of 15)	intron (NM_001242395, intron 4 of 15)	15329	NM_001242394	94120	Hs.436977	NM_001009991	HPRD:15462	SYTL3	synaptotagmin-like 3	protein-coding
chr17_79418251_79418300	chr17	79418251	79418300	hypoM	promoter-TSS (NR_036152)	promoter-TSS (NR_036152)	-61	NR_036152	100422944		NR_036152	miRBase:MI0014229	MIR3186	microRNA 3186	ncRNA
chr14_81420501_81420550	chr14	81420501	81420550	hypoM	Intergenic	AluSc8|SINE|Alu	-1344	NM_001018036	7253	Hs.160411	NM_000369	HPRD:04537	TSHR	thyroid stimulating hormone receptor	protein-coding
chr1_23757451_23757500	chr1	23757451	23757500	hypoM	intron (NM_017707, intron 24 of 24)	intron (NM_017707, intron 24 of 24)	-6214	NM_003196	6920	Hs.446354	NM_003196	HPRD:16036	TCEA3	transcription elongation factor A (SII), 3	protein-coding
chr12_129412901_129412950	chr12	129412901	129412950	hypoM	intron (NM_144669, intron 4 of 7)	intron (NM_144669, intron 4 of 7)	74844	NM_144669	144423	Hs.655668	NM_144669	HPRD:08115	GLT1D1	glycosyltransferase 1 domain containing 1	protein-coding
chr7_132193051_132193100	chr7	132193051	132193100	hypoM	exon (NM_181775, exon 3 of 5)	exon (NM_181775, exon 3 of 5)	68248	NM_020911	91584	Hs.511454	NM_020911	HPRD:10901	PLXNA4	plexin A4	protein-coding
chr19_50620951_50621000	chr19	50620951	50621000	hypoM	TTS (NR_024228).3	TTS (NR_024228).3	122	NR_024223	100169952	Hs.723094	NR_024223		SNAR-A5	small ILF3/NF90-associated RNA A5	snRNA
chr10_135291701_135291750	chr10	135291701	135291750	hypoM	Intergenic	Intergenic	24293	NR_002934	619207	Hs.659384	NM_001033584	ENSG00000214279	SCART1	scavenger receptor protein family member	pseudo
chr6_71027551_71027600	chr6	71027551	71027600	hypoM	Intergenic	L1PA4|LINE|L1	-14789	NM_001851	1297	Hs.590892	NM_001851	HPRD:00367	COL9A1	collagen, type IX, alpha 1	protein-coding
chr2_25551551_25551600	chr2	25551551	25551600	hypoM	promoter-TSS (NR_031570)	promoter-TSS (NR_031570)	15	NR_031570	100302246		NR_031570	miRBase:MI0003815	MIR1301	microRNA 1301	ncRNA
chr3_82628351_82628400	chr3	82628351	82628400	hypoM	Intergenic	AluY|SINE|Alu	-817425	NM_000158	2632	Hs.436062	NM_000158	HPRD:01985	GBE1	glucan (1,4-alpha-), branching enzyme 1	protein-coding
chr15_33023151_33023200	chr15	33023151	33023200	hypoM	exon (NM_001191323, exon 3 of 3)	exon (NM_001191323, exon 3 of 3)	-12109	NR_109767	100131315	Hs.610545	NR_109767		LOC100131315	uncharacterized LOC100131315	ncRNA
chr9_140236451_140236500	chr9	140236451	140236500	hypoM	intron (NM_017820, intron 17 of 21)	intron (NM_017820, intron 17 of 21)	-39772	NM_001004354	441478	Hs.535075	NM_001004354	HPRD:17564	NRARP	NOTCH-regulated ankyrin repeat protein	protein-coding
chr10_18239901_18239950	chr10	18239901	18239950	hypoM	promoter-TSS (NM_001145195)	promoter-TSS (NM_001145195)	-843	NM_001145195	221074	Hs.350895	NM_152725	HPRD:15384	SLC39A12	solute carrier family 39 (zinc transporter), member 12	protein-coding
chr15_26235551_26235600	chr15	26235551	26235600	hypoM	intron (NR_040082, intron 1 of 4)	intron (NR_040082, intron 1 of 4)	88068	NR_040082	100128714	Hs.587854	NR_040082	ENSG00000206187	LOC100128714	uncharacterized LOC100128714	ncRNA
chr22_49149551_49149600	chr22	49149551	49149600	hypoM	Intergenic	Intergenic	-26532	NR_039761	100616415		NR_039761	miRBase:MI0016903	MIR4535	microRNA 4535	ncRNA
chr1_11835651_11835700	chr1	11835651	11835700	hypoM	intron (NM_001010881, intron 9 of 20)	intron (NM_001010881, intron 9 of 20)	13425	NM_001010881	284498	Hs.585415	NM_001010881		C1orf167	chromosome 1 open reading frame 167	protein-coding
chr11_113800501_113800550	chr11	113800501	113800550	hypoM	intron (NM_006028, intron 2 of 8)	AluY|SINE|Alu	25007	NM_006028	9177	Hs.241377	NM_006028	HPRD:06875	HTR3B	5-hydroxytryptamine (serotonin) receptor 3B, ionotropic	protein-coding
chr2_198504951_198505000	chr2	198504951	198505000	hypoM	intron (NM_144629, intron 3 of 8)	L1HS|LINE|L1	35609	NM_144629	130132	Hs.591615	NM_144629		RFTN2	raftlin family member 2	protein-coding
chr4_8616101_8616150	chr4	8616101	8616150	hypoM	exon (NM_003652, exon 8 of 10)	exon (NM_003652, exon 8 of 10)	21738	NM_001014448	8532	Hs.61995	NM_003652	HPRD:04376	CPZ	carboxypeptidase Z	protein-coding
chrX_94920851_94920900	chrX	94920851	94920900	hypoM	Intergenic	AluY|SINE|Alu	672026	NR_003539	643486	Hs.590806	NR_003539	ENSG00000271209	LOC643486	bromodomain, testis-specific pseudogene	pseudo
chr8_1444951_1445000	chr8	1444951	1445000	hypoM	Intergenic	Intergenic	-4557	NM_001277161	9228	Hs.113287	NM_004745	HPRD:09258	DLGAP2	discs, large (Drosophila) homolog-associated protein 2	protein-coding
chr11_2181301_2181350	chr11	2181301	2181350	hypoM	intron (NM_001291897, intron 2 of 2)	intron (NM_001291897, intron 2 of 2)	1114	NM_001185097	3630	Hs.272259	NM_000207	HPRD:01455	INS	insulin	protein-coding
chr4_6123301_6123350	chr4	6123301	6123350	hypoM	intron (NM_001099433, intron 1 of 20)	intron (NM_001099433, intron 1 of 20)	78993	NM_001099433	152789	Hs.479066	NM_144720	HPRD:11292	JAKMIP1	janus kinase and microtubule interacting protein 1	protein-coding
chr20_62002701_62002750	chr20	62002701	62002750	hypoM	TTS (NR_110634)	TTS (NR_110634)	-9977	NM_001256573	1137	Hs.10734	NM_000744	HPRD:00333	CHRNA4	cholinergic receptor, nicotinic, alpha 4 (neuronal)	protein-coding
chr17_56350751_56350800	chr17	56350751	56350800	hypoM	exon (NM_000250, exon 9 of 12)	exon (NM_000250, exon 9 of 12)	7521	NM_000250	4353	Hs.458272	NM_000250	HPRD:06102	MPO	myeloperoxidase	protein-coding
chr6_168467751_168467800	chr6	168467751	168467800	hypoM	non-coding (NR_110312, exon 5 of 16)	non-coding (NR_110312, exon 5 of 16)	8771	NM_001122841	79981	Hs.266746	NM_024919	HPRD:10997	FRMD1	FERM domain containing 1	protein-coding
chr10_685301_685350	chr10	685301	685350	hypoM	intron (NM_014974, intron 1 of 36)	CpG	2393	NR_049884	100847086		NR_049884		MIR5699	microRNA 5699	ncRNA
chr8_143259001_143259050	chr8	143259001	143259050	hypoM	Intergenic	Intergenic	1325	NR_039682	100616268		NR_039682	miRBase:MI0016823	MIR4472-1	microRNA 4472-1	ncRNA
chr7_57706201_57706250	chr7	57706201	57706250	hypoM	Intergenic	AluSx3|SINE|Alu	196342	NM_001159279	441234	Hs.533121	NM_001159279	ENSG00000182111	ZNF716	zinc finger protein 716	protein-coding
chr9_138991751_138991800	chr9	138991751	138991800	hypoM	Intergenic	L1MB5|LINE|L1	-4644	NM_144653	138151	Hs.112895	NM_144653	HPRD:09831	NACC2	NACC family member 2, BEN and BTB (POZ) domain containing	protein-coding
chr21_37919951_37920000	chr21	37919951	37920000	hypoM	intron (NM_001146077, intron 1 of 2)	intron (NM_001146077, intron 1 of 2)	-4858	NM_001146078	23562	Hs.660278	NM_012130	HPRD:05727	CLDN14	claudin 14	protein-coding
chr3_195870851_195870900	chr3	195870851	195870900	hypoM	non-coding (NR_034088, exon 2 of 3)	non-coding (NR_034088, exon 2 of 3)	1368	NR_034088	401109	Hs.280133	NM_001001699	HPRD:16924	LINC00885	long intergenic non-protein coding RNA 885	ncRNA
chr11_69698351_69698400	chr11	69698351	69698400	hypoM	Intergenic	Intergenic	-64183	NM_005247	2248	Hs.37092	NM_005247		FGF3	fibroblast growth factor 3	protein-coding
chr22_49599401_49599450	chr22	49599401	49599450	hypoM	Intergenic	Intergenic	336843	NR_038944	100128946	Hs.535676	NR_038944		LINC01310	long intergenic non-protein coding RNA 1310	ncRNA
chrY_58884601_58884650	chrY	58884601	58884650	hypoM	Intergenic	Intergenic	-215832	NM_005840	10251	Hs.381912	NM_005840	HPRD:03917	SPRY3	sprouty homolog 3 (Drosophila)	protein-coding
chr16_88932301_88932350	chr16	88932301	88932350	hypoM	exon (NM_001080487, exon 2 of 7)	exon (NM_001080487, exon 2 of 7)	743	NM_001294328	390748	Hs.730522	NM_001080487	ENSG00000205022	PABPN1L	poly(A) binding protein, nuclear 1-like (cytoplasmic)	protein-coding
chr19_58536651_58536700	chr19	58536651	58536700	hypoM	Intergenic	LTR12_|LTR|ERV1	-8759	NM_182572	284312	Hs.643437	NM_182572	HPRD:15897	ZSCAN1	zinc finger and SCAN domain containing 1	protein-coding
chr12_132983451_132983500	chr12	132983451	132983500	hypoM	Intergenic	CpG	77039	NR_120467	101928416		NR_120467		LOC101928416	uncharacterized LOC101928416	ncRNA
chr19_1440501_1440550	chr19	1440501	1440550	hypoM	TTS (NM_001018)	TTS (NM_001018)	2162	NM_001018	6209	Hs.406683	NM_001018	HPRD:01613	RPS15	ribosomal protein S15	protein-coding
chr16_1312201_1312250	chr16	1312201	1312250	hypoM	Intergenic	Intergenic	5952	NM_012217	23430	Hs.677789	NM_012217	HPRD:08345	TPSD1	tryptase delta 1	protein-coding
chr8_144387551_144387600	chr8	144387551	144387600	hypoM	Intergenic	Intergenic	14016	NM_030895	79943	Hs.512740	NM_030895		ZNF696	zinc finger protein 696	protein-coding
chr17_79493801_79493850	chr17	79493801	79493850	hypoM	Intergenic	Intergenic	-1592	NM_001077182	25794	Hs.118555	NM_012418	HPRD:06366	FSCN2	fascin actin-bundling protein 2, retinal	protein-coding
chr19_56538851_56538900	chr19	56538851	56538900	hypoM	exon (NM_153447, exon 7 of 15)	exon (NM_153447, exon 7 of 15)	27783	NM_153447	126206	Hs.356872	NM_153447	HPRD:10111	NLRP5	NLR family, pyrin domain containing 5	protein-coding
chr16_80667151_80667200	chr16	80667151	80667200	hypoM	intron (NM_152342, intron 2 of 6)	intron (NM_152342, intron 2 of 6)	-60470	NR_104666	101928276	Hs.149769	NR_104665	ENSG00000260737	LINC01227	long intergenic non-protein coding RNA 1227	ncRNA
chr1_236155901_236155950	chr1	236155901	236155950	hypoM	intron (NM_002508, intron 13 of 19)	L2c|LINE|L2	72556	NM_002508	4811	Hs.356624	NM_002508	HPRD:00574	NID1	nidogen 1	protein-coding
chr2_10156351_10156400	chr2	10156351	10156400	hypoM	Intergenic	(TGGG)n|Simple_repeat|Simple_repeat	-27307	NM_003597	8462	Hs.12229	NM_003597	HPRD:04488	KLF11	Kruppel-like factor 11	protein-coding
chr1_245603101_245603150	chr1	245603101	245603150	hypoM	intron (NM_018012, intron 4 of 14)	CR1_Mam|LINE|CR1	284838	NM_018012	55083	Hs.368096	NM_018012	ENSG00000162849	KIF26B	kinesin family member 26B	protein-coding
chr6_25244651_25244700	chr6	25244651	25244700	hypoM	TTS (NR_110863)	TTS (NR_110863)	16960	NR_110862	101928663	Hs.561600	NR_110862		LOC101928663	uncharacterized LOC101928663	ncRNA
chr18_66578601_66578650	chr18	66578601	66578650	hypoM	intron (NM_001093729, intron 8 of 9)	L1PA13|LINE|L1	113308	NM_024781	79839	Hs.280781	NM_024781	HPRD:08038	CCDC102B	coiled-coil domain containing 102B	protein-coding
chrX_153179351_153179400	chrX	153179351	153179400	hypoM	intron (NM_001164741, intron 8 of 22)	intron (NM_001164741, intron 8 of 22)	8846	NM_000054	554	Hs.567240	NM_000054	HPRD:02368	AVPR2	arginine vasopressin receptor 2	protein-coding
chr19_38795201_38795250	chr19	38795201	38795250	hypoM	3' UTR (NM_001145463, exon 9 of 9)	3' UTR (NM_001145463, exon 9 of 9)	421	NM_033520	64073	Hs.631544	NM_022125	HPRD:12706	C19orf33	chromosome 19 open reading frame 33	protein-coding
chr9_72047551_72047600	chr9	72047551	72047600	hypoM	exon (NM_001163, exon 12 of 13)	exon (NM_001163, exon 12 of 13)	103334	NM_004816	9413	Hs.118003	NM_004816	HPRD:16255	FAM189A2	family with sequence similarity 189, member A2	protein-coding
chr7_157867051_157867100	chr7	157867051	157867100	hypoM	intron (NM_130842, intron 10 of 21)	intron (NM_130842, intron 10 of 21)	219798	NR_038966	100506585	Hs.661265	NR_038966	ENSG00000233038	LOC100506585	uncharacterized LOC100506585	ncRNA
chr5_31601651_31601700	chr5	31601651	31601700	hypoM	Intergenic	AluY|SINE|Alu	69302	NM_018356	55322	Hs.519246	NM_018356	HPRD:07740	C5orf22	chromosome 5 open reading frame 22	protein-coding
chr20_61275501_61275550	chr20	61275501	61275550	hypoM	intron (NM_016354, intron 1 of 11)	intron (NM_016354, intron 1 of 11)	1728	NM_016354	28231	Hs.235782	NM_016354	HPRD:11582	SLCO4A1	solute carrier organic anion transporter family, member 4A1	protein-coding
chr19_48047851_48047900	chr19	48047851	48047900	hypoM	exon (NM_001277075, exon 3 of 15)	exon (NM_001277075, exon 3 of 15)	11238	NM_001277075	84215	Hs.14161	NM_032255	HPRD:10337	ZNF541	zinc finger protein 541	protein-coding
chr12_132880401_132880450	chr12	132880401	132880450	hypoM	intron (NM_001122636, intron 1 of 10)	(CA)n|Simple_repeat|Simple_repeat	25480	NM_001122636	50614	Hs.301062	NM_021808	ENSG00000182870	GALNT9	polypeptide N-acetylgalactosaminyltransferase 9	protein-coding
chr6_72566301_72566350	chr6	72566301	72566350	hypoM	Intergenic	AluY|SINE|Alu	-30081	NM_014989	22999	Hs.485729	NM_014989	HPRD:09435	RIMS1	regulating synaptic membrane exocytosis 1	protein-coding
chr8_48012251_48012300	chr8	48012251	48012300	hypoM	Intergenic	L1PA2|LINE|L1	-88655	NR_037168	100287846	Hs.21550	NR_037168		LOC100287846	patched 1 pseudogene	pseudo
chr10_835101_835150	chr10	835101	835150	hypoM	Intergenic	Intergenic	-99517	NM_014974	22982	Hs.432397	NM_014974	HPRD:17200	DIP2C	DIP2 disco-interacting protein 2 homolog C (Drosophila)	protein-coding
chr4_9145401_9145450	chr4	9145401	9145450	hypoM	Intergenic	LTR12C|LTR|ERV1	-66958	NM_001256852	100287144	Hs.741130	NM_001256852	ENSG00000231396	USP17L10	ubiquitin specific peptidase 17-like family member 10	protein-coding
chr19_54152751_54152800	chr19	54152751	54152800	hypoM	Intergenic	AluJr|SINE|Alu	-17152	NR_030181	574459		NR_030181	miRBase:MI0003141	MIR512-2	microRNA 512-2	ncRNA
chr12_125179501_125179550	chr12	125179501	125179550	hypoM	Intergenic	MLT1D|LTR|ERVL-MaLR	-127515	NM_001206654	9612	Hs.137510	NM_006312	HPRD:02910	NCOR2	nuclear receptor corepressor 2	protein-coding
chr10_134795801_134795850	chr10	134795801	134795850	hypoM	Intergenic	Intergenic	16787	NR_046231	399829	Hs.252872	NR_046231	ENSG00000240707	LINC01168	long intergenic non-protein coding RNA 1168	ncRNA
chr19_39034151_39034200	chr19	39034151	39034200	hypoM	exon (NM_001042723, exon 85 of 105)	exon (NM_001042723, exon 85 of 105)	74500	NM_007181	11184	Hs.95424	NM_007181	HPRD:03583	MAP4K1	mitogen-activated protein kinase kinase kinase kinase 1	protein-coding
chr12_132147651_132147700	chr12	132147651	132147700	hypoM	Intergenic	Intergenic	-47957	NM_004592	6433	Hs.308171	NM_004592	HPRD:09055	SFSWAP	splicing factor, suppressor of white-apricot family	protein-coding
chr8_92042151_92042200	chr8	92042151	92042200	hypoM	intron (NM_018710, intron 1 of 6)	AluY|SINE|Alu	11028	NM_018710	55529	Hs.202517	NM_018710	HPRD:13233	TMEM55A	transmembrane protein 55A	protein-coding
chr13_112333401_112333450	chr13	112333401	112333450	hypoM	Intergenic	Intergenic	-214267	NR_046992	101928616	Hs.528450	NR_046992		LINC00354	long intergenic non-protein coding RNA 354	ncRNA
chrX_138414101_138414150	chrX	138414101	138414150	hypoM	Intergenic	AluY|SINE|Alu	-114853	NR_028597	6719	Hs.730315	NR_028597		SRD5A1P1	steroid-5-alpha-reductase, alpha polypeptide 1 pseudogene 1 (3-oxo-5 alpha-steroid delta 4-dehydrogenase alpha pseudogene)	pseudo
chr10_117624101_117624150	chr10	117624101	117624150	hypoM	intron (NM_207303, intron 28 of 28)	L1MC4a|LINE|L1	407694	NM_145793	2674	Hs.388347	NM_005264	HPRD:03291	GFRA1	GDNF family receptor alpha 1	protein-coding
chr21_43660951_43661000	chr21	43660951	43661000	hypoM	intron (NM_207628, intron 4 of 16)	intron (NM_207628, intron 4 of 16)	20967	NM_207174	9619	Hs.124649	NM_004915	HPRD:04355	ABCG1	ATP-binding cassette, sub-family G (WHITE), member 1	protein-coding
chr16_1156851_1156900	chr16	1156851	1156900	hypoM	Intergenic	Intergenic	-10631	NM_207419	390664	Hs.527853	NM_207419		C1QTNF8	C1q and tumor necrosis factor related protein 8	protein-coding
chr9_65635701_65635750	chr9	65635701	65635750	hypoM	Intergenic	Intergenic	-126115	NM_001113541	727905	Hs.645497	NM_001113541	ENSG00000233788	SPATA31A5	SPATA31 subfamily A, member 5	protein-coding
chr6_40195951_40196000	chr6	40195951	40196000	hypoM	Intergenic	MER52A|LTR|ERV1	127770	NR_038887	401260	Hs.654837	NM_001001705		LINC00951	long intergenic non-protein coding RNA 951	ncRNA
chr3_133098851_133098900	chr3	133098851	133098900	hypoM	exon (NM_001136469, exon 4 of 6)	exon (NM_001136469, exon 4 of 6)	-19964	NM_003571	8419	Hs.659862	NM_003571	HPRD:04444	BFSP2	beaded filament structural protein 2, phakinin	protein-coding
chr9_121929551_121929600	chr9	121929551	121929600	hypoM	exon (NM_014618, exon 8 of 8)	exon (NM_014618, exon 8 of 8)	202164	NM_014618	1620	Hs.532316	NM_014618	HPRD:04181	BRINP1	bone morphogenetic protein/retinoic acid inducible neural-specific 1	protein-coding
chr8_143560601_143560650	chr8	143560601	143560650	hypoM	intron (NM_001702, intron 6 of 29)	intron (NM_001702, intron 6 of 29)	15248	NM_001702	575	Hs.194654	NM_001702	HPRD:04062	BAI1	brain-specific angiogenesis inhibitor 1	protein-coding
chr15_80081001_80081050	chr15	80081001	80081050	hypoM	Intergenic	AluYc|SINE|Alu	108314	NR_037654	10588	Hs.194294	NM_006441		MTHFS	5,10-methenyltetrahydrofolate synthetase (5-formyltetrahydrofolate cyclo-ligase)	protein-coding
chr16_71616001_71616050	chr16	71616001	71616050	hypoM	Intergenic	AluY|SINE|Alu	-5027	NM_000353	6898	Hs.161640	NM_000353		TAT	tyrosine aminotransferase	protein-coding
chr16_1139551_1139600	chr16	1139551	1139600	hypoM	3' UTR (NM_207419, exon 5 of 5)	3' UTR (NM_207419, exon 5 of 5)	6669	NM_207419	390664	Hs.527853	NM_207419		C1QTNF8	C1q and tumor necrosis factor related protein 8	protein-coding
chr8_899551_899600	chr8	899551	899600	hypoM	intron (NR_073397, intron 3 of 3)	intron (NR_073397, intron 3 of 3)	211970	NR_073397	619343	Hs.667939	NR_073397		ERICH1-AS1	ERICH1 antisense RNA 1	ncRNA
chr16_1271401_1271450	chr16	1271401	1271450	hypoM	TTS (NM_012467)	TTS (NM_012467)	3829	NM_012467	25823	Hs.592076	NM_012467	HPRD:07160	TPSG1	tryptase gamma 1	protein-coding
chr17_79409101_79409150	chr17	79409101	79409150	hypoM	exon (NM_001291324, exon 4 of 28)	exon (NM_001291324, exon 4 of 28)	9089	NR_036152	100422944		NR_036152	miRBase:MI0014229	MIR3186	microRNA 3186	ncRNA
chr2_129104951_129105000	chr2	129104951	129105000	hypoM	Intergenic	Intergenic	-28804	NM_004807	9394	Hs.512841	NM_004807	HPRD:07274	HS6ST1	heparan sulfate 6-O-sulfotransferase 1	protein-coding
chr10_134876001_134876050	chr10	134876001	134876050	hypoM	Intergenic	L1M5|LINE|L1	24176	NR_111905	100128127	Hs.694139	NR_111905		LOC100128127	uncharacterized LOC100128127	ncRNA
chr8_41655801_41655850	chr8	41655801	41655850	hypoM	promoter-TSS (NM_020475)	promoter-TSS (NM_020475)	-685	NM_020476	286	Hs.654438	NM_000037	HPRD:01693	ANK1	ankyrin 1, erythrocytic	protein-coding
chr10_47174051_47174100	chr10	47174051	47174100	hypoM	promoter-TSS (NM_001040084)	promoter-TSS (NM_001040084)	68	NM_001271703	653145	Hs.535306	NM_001040084	ENSG00000165390	ANXA8	annexin A8	protein-coding
chr10_130268551_130268600	chr10	130268551	130268600	hypoM	Intergenic	Intergenic	184361	NR_120619	101927381	Hs.523342	NR_120619		LINC01163	long intergenic non-protein coding RNA 1163	ncRNA
chr4_180610851_180610900	chr4	180610851	180610900	hypoM	Intergenic	AluY|SINE|Alu	1469427	NR_033918	728081	Hs.535735	NR_033918	ENSG00000248197	LINC00290	long intergenic non-protein coding RNA 290	ncRNA
chr16_614851_614900	chr16	614851	614900	hypoM	exon (NM_145270, exon 3 of 3)	exon (NM_145270, exon 3 of 3)	-2120	NM_001301159	283948	Hs.664267	NM_176677	HPRD:11681	NHLRC4	NHL repeat containing 4	protein-coding
chrX_152540201_152540250	chrX	152540201	152540250	hypoM	Intergenic	Intergenic	-54109	NM_004988	4100	Hs.72879	NM_004988	HPRD:02059	MAGEA1	melanoma antigen family A, 1 (directs expression of antigen MZ2-E)	protein-coding
chr1_3647651_3647700	chr1	3647651	3647700	hypoM	intron (NM_001126241, intron 10 of 10)	intron (NM_001126241, intron 10 of 10)	15660	NR_033712	57212	Hs.49658	NM_207306	HPRD:13803	TP73-AS1	TP73 antisense RNA 1	ncRNA
chr4_3263151_3263200	chr4	3263151	3263200	hypoM	Intergenic	Charlie1a|DNA|hAT-Charlie	12408	NM_001042690	345222	Hs.442291	NM_001012982		MSANTD1	Myb/SANT-like DNA-binding domain containing 1	protein-coding
chr3_156837851_156837900	chr3	156837851	156837900	hypoM	intron (NR_034007, intron 1 of 3)	MIRc|SINE|MIR	2916	NR_034007	339894	Hs.478050	NR_034007	ENSG00000243629	LINC00880	long intergenic non-protein coding RNA 880	ncRNA
chr5_20023751_20023800	chr5	20023751	20023800	hypoM	intron (NM_001291956, intron 2 of 14)	AluY|SINE|Alu	-35422	NM_004934	1016	Hs.317632	NM_004934	HPRD:04314	CDH18	cadherin 18, type 2	protein-coding
chr17_81068101_81068150	chr17	81068101	81068150	hypoM	Intergenic	Intergenic	30558	NM_001004431	284207	Hs.378821	NM_001004431	HPRD:11255	METRNL	meteorin, glial cell differentiation regulator-like	protein-coding
chr6_43119151_43119200	chr6	43119151	43119200	hypoM	intron (NM_152880, intron 16 of 18)	AluY|SINE|Alu	-19858	NM_003131	6722	Hs.520140	NM_003131	HPRD:02788	SRF	serum response factor (c-fos serum response element-binding transcription factor)	protein-coding
chr19_43820201_43820250	chr19	43820201	43820250	hypoM	Intergenic	HERVIP10F-int|LTR|ERV1	-32983	NR_026881	23574	Hs.721578	NR_026881		PRG1	p53-responsive gene 1	ncRNA
chr11_132680051_132680100	chr11	132680051	132680100	hypoM	intron (NM_001012393, intron 2 of 7)	intron (NM_001012393, intron 2 of 7)	132962	NM_002545	4978	Hs.4817	NM_002545	HPRD:07198	OPCML	opioid binding protein/cell adhesion molecule-like	protein-coding
chr13_61993301_61993350	chr13	61993301	61993350	hypoM	Intergenic	Intergenic	-3670	NM_022843	64881	Hs.391781	NM_022843	ENSG00000197991	PCDH20	protocadherin 20	protein-coding
chr20_61065201_61065250	chr20	61065201	61065250	hypoM	Intergenic	Intergenic	-14199	NM_080473	140628	Hs.352250	NM_080473	HPRD:17029	GATA5	GATA binding protein 5	protein-coding
chr18_50426101_50426150	chr18	50426101	50426150	hypoM	intron (NM_005215, intron 2 of 28)	AluJb|SINE|Alu	559583	NM_005215	1630	Hs.162025	NM_005215		DCC	DCC netrin 1 receptor	protein-coding
chr15_78674151_78674200	chr15	78674151	78674200	hypoM	Intergenic	L1PA6|LINE|L1	41509	NM_004378	1381	Hs.346950	NM_004378	HPRD:07520	CRABP1	cellular retinoic acid binding protein 1	protein-coding
chr9_139230551_139230600	chr9	139230551	139230600	hypoM	intron (NM_001145638, intron 3 of 13)	intron (NM_001145638, intron 3 of 13)	8643	NM_015597	26086	Hs.239370	NM_015597	HPRD:17075	GPSM1	G-protein signaling modulator 1	protein-coding
chr6_65212351_65212400	chr6	65212351	65212400	hypoM	intron (NM_001292009, intron 26 of 43)	AluY|SINE|Alu	-798936	NM_001271675	441155	Hs.546686	NM_001271675		LOC441155	zinc finger CCCH-type domain-containing-like	protein-coding
chr2_232544601_232544650	chr2	232544601	232544650	hypoM	Intergenic	AluY|SINE|Alu	-28610	NM_002823	5757	Hs.459927	NM_002823	HPRD:01778	PTMA	prothymosin, alpha	protein-coding
chr14_101377351_101377400	chr14	101377351	101377400	hypoM	Intergenic	Intergenic	-13783	NR_003229	767561		NR_003229	ENSG00000202191	SNORD113-1	small nucleolar RNA, C/D box 113-1	snoRNA
chr1_22915401_22915450	chr1	22915401	22915450	hypoM	exon (NM_020526, exon 5 of 17)	exon (NM_020526, exon 5 of 17)	25421	NM_001006943	2046	Hs.283613	NM_020526	HPRD:01493	EPHA8	EPH receptor A8	protein-coding
chr6_117177001_117177050	chr6	117177001	117177050	hypoM	Intergenic	AluY|SINE|Alu	-21351	NM_173560	222546	Hs.352276	NM_173560	HPRD:11490	RFX6	regulatory factor X, 6	protein-coding
chr6_109571951_109572000	chr6	109571951	109572000	hypoM	intron (NM_001277339, intron 3 of 9)	L1PA2|LINE|L1	14158	NM_001277339	100996634		NM_001277339		LOC100996634	transmembrane protein FLJ37396	protein-coding
chr3_129916551_129916600	chr3	129916551	129916600	hypoM	Intergenic	AluY|SINE|Alu	-15088	NR_027898	646300	Hs.170475	NR_027898		COL6A4P2	collagen, type VI, alpha 4 pseudogene 2	pseudo
chr5_3028151_3028200	chr5	3028151	3028200	hypoM	Intergenic	Intergenic	-149774	NR_104617	102467074	Hs.575250	NR_104617		LINC01377	long intergenic non-protein coding RNA 1377	ncRNA
chr6_34203101_34203150	chr6	34203101	34203150	hypoM	Intergenic	CpG	-1452	NM_145903	3159	Hs.518805	NM_002131	HPRD:02829	HMGA1	high mobility group AT-hook 1	protein-coding
chr4_6626751_6626800	chr4	6626751	6626800	hypoM	Intergenic	AluYc|SINE|Alu	-15043	NM_001272054	93621	Hs.406590	NM_033296	HPRD:17589	MRFAP1	Morf4 family associated protein 1	protein-coding
chr9_77530101_77530150	chr9	77530101	77530150	hypoM	Intergenic	AluY|SINE|Alu	-27115	NM_017662	140803	Hs.272225	NM_017662	HPRD:06112	TRPM6	transient receptor potential cation channel, subfamily M, member 6	protein-coding
chr21_26425951_26426000	chr21	26425951	26426000	hypoM	intron (NR_046198, intron 3 of 3)	AluY|SINE|Alu	213111	NR_046198	339622	Hs.616316	NR_046198	ENSG00000226983	LOC339622	uncharacterized LOC339622	ncRNA
chr10_48247701_48247750	chr10	48247701	48247750	hypoM	promoter-TSS (NM_001137549)	promoter-TSS (NM_001137549)	63	NM_001137549	100133093	Hs.723078	NM_001137549	ENSG00000197910	FAM25G	family with sequence similarity 25, member G	protein-coding
chr9_134165501_134165550	chr9	134165501	134165550	hypoM	exon (NM_032728, exon 1 of 2)	exon (NM_032728, exon 1 of 2)	444	NM_032728	84814	Hs.134292	NM_032728	HPRD:12972	PPAPDC3	phosphatidic acid phosphatase type 2 domain containing 3	protein-coding
chr2_143303401_143303450	chr2	143303401	143303450	hypoM	Intergenic	L1MB1|LINE|L1	-331770	NM_003937	8942	Hs.470126	NM_003937	HPRD:08940	KYNU	kynureninase	protein-coding
chr20_20284101_20284150	chr20	20284101	20284150	hypoM	intron (NM_015585, intron 25 of 26)	intron (NM_015585, intron 25 of 26)	-64640	NM_002196	3642	Hs.89584	NM_002196	HPRD:02480	INSM1	insulinoma-associated 1	protein-coding
chr16_89108401_89108450	chr16	89108401	89108450	hypoM	Intergenic	Intergenic	-51792	NM_001243279	197322	Hs.461727	NM_174917	HPRD:14117	ACSF3	acyl-CoA synthetase family member 3	protein-coding
chr9_95797501_95797550	chr9	95797501	95797550	hypoM	intron (NM_001286993, intron 17 of 17)	intron (NM_001286993, intron 17 of 17)	-20299	NR_121565	101927954	Hs.673794	NR_121565		LOC101927954	uncharacterized LOC101927954	ncRNA
chr7_155624001_155624050	chr7	155624001	155624050	hypoM	Intergenic	MIRc|SINE|MIR	-19058	NM_000193	6469	Hs.164537	NM_000193		SHH	sonic hedgehog	protein-coding
chr3_1244051_1244100	chr3	1244051	1244100	hypoM	intron (NM_001289080, intron 2 of 22)	AluY|SINE|Alu	109733	NM_001289081	27255	Hs.387300	NM_014461	HPRD:06242	CNTN6	contactin 6	protein-coding
chr9_137038151_137038200	chr9	137038151	137038200	hypoM	Intergenic	Intergenic	-8489	NR_023344	100151684	Hs.545589	NR_023344	ENSG00000221676	RNU6ATAC	RNA, U6atac small nuclear (U12-dependent splicing)	snRNA
chr16_88120051_88120100	chr16	88120051	88120100	hypoM	Intergenic	Intergenic	14516	NR_120310	400553	Hs.592071	NR_120310	ENSG00000205037	LOC400553	uncharacterized LOC400553	ncRNA
chr20_50169801_50169850	chr20	50169801	50169850	hypoM	intron (NM_001258292, intron 1 of 9)	intron (NM_001258292, intron 1 of 9)	9545	NM_001136021	4773	Hs.744148	NM_012340	HPRD:02730	NFATC2	nuclear factor of activated T-cells, cytoplasmic, calcineurin-dependent 2	protein-coding
chr19_34644701_34644750	chr19	34644701	34644750	hypoM	Intergenic	LTR1C|LTR|ERV1	-18627	NM_015578	26065	Hs.744009	NM_015578	HPRD:12697	LSM14A	LSM14A, SCD6 homolog A (S. cerevisiae)	protein-coding
chr8_10537351_10537400	chr8	10537351	10537400	hypoM	intron (NM_001040032, intron 2 of 3)	intron (NM_001040032, intron 2 of 3)	7228	NM_001040032	203076	Hs.371776	NM_001040032	ENSG00000171060	C8orf74	chromosome 8 open reading frame 74	protein-coding
chr9_82115301_82115350	chr9	82115301	82115350	hypoM	Intergenic	L1PA3|LINE|L1	-71363	NM_001282753	7091	Hs.444213	NM_007005	ENSG00000106829	TLE4	transducin-like enhancer of split 4	protein-coding
chr19_38943801_38943850	chr19	38943801	38943850	hypoM	intron (NM_000540, intron 13 of 105)	intron (NM_000540, intron 13 of 105)	19485	NM_001042723	6261	Hs.466664	NM_000540	HPRD:01618	RYR1	ryanodine receptor 1 (skeletal)	protein-coding
chr4_33253101_33253150	chr4	33253101	33253150	hypoM	Intergenic	LTR19-int|LTR|ERV1	2531088	NM_032457	5099	Hs.479439	NM_002589	HPRD:04288	PCDH7	protocadherin 7	protein-coding
chr9_35906451_35906500	chr9	35906451	35906500	hypoM	exon (NM_001039792, exon 1 of 1)	exon (NM_001039792, exon 1 of 1)	286	NM_001039792	646962	Hs.208081	NM_001039792	ENSG00000196196	HRCT1	histidine rich carboxyl terminus 1	protein-coding
chr19_7293501_7293550	chr19	7293501	7293550	hypoM	intron (NM_001079817, intron 1 of 20)	CpG	486	NM_001079817	3643	Hs.465744	NM_000208	HPRD:00975	INSR	insulin receptor	protein-coding
chr11_70672301_70672350	chr11	70672301	70672350	hypoM	intron (NM_012309, intron 8 of 22)	intron (NM_012309, intron 8 of 22)	-36570	NR_073536	220070	Hs.326766	NM_145308	HPRD:14132	SHANK2-AS3	SHANK2 antisense RNA 3	ncRNA
chr12_125701301_125701350	chr12	125701301	125701350	hypoM	Intergenic	Intergenic	-109837	NM_052907	114795	Hs.524838	NM_052907		TMEM132B	transmembrane protein 132B	protein-coding
chr6_168594151_168594200	chr6	168594151	168594200	hypoM	Intergenic	Intergenic	-49443	NR_110870	101929420	Hs.571211	NR_110870	ENSG00000234647	LOC101929420	uncharacterized LOC101929420	ncRNA
chr2_242837101_242837150	chr2	242837101	242837150	hypoM	intron (NR_110220, intron 2 of 3)	intron (NR_110220, intron 2 of 3)	13611	NR_110220	101927289	Hs.130180	NR_110220	ENSG00000233806	LINC01237	long intergenic non-protein coding RNA 1237	ncRNA
chr7_157709801_157709850	chr7	157709801	157709850	hypoM	intron (NM_130842, intron 10 of 21)	intron (NM_130842, intron 10 of 21)	62548	NR_038966	100506585	Hs.661265	NR_038966	ENSG00000233038	LOC100506585	uncharacterized LOC100506585	ncRNA
chr1_1223351_1223400	chr1	1223351	1223400	hypoM	exon (NM_001130413, exon 12 of 18)	exon (NM_001130413, exon 12 of 18)	7559	NM_001130413	6339	Hs.512681	NM_002978	HPRD:03209	SCNN1D	sodium channel, non-voltage-gated 1, delta subunit	protein-coding
chr12_132633601_132633650	chr12	132633601	132633650	hypoM	intron (NM_024078, intron 9 of 14)	CpG-6087	4632	NM_024078	79050	Hs.558536	NM_024078	HPRD:14543	NOC4L	nucleolar complex associated 4 homolog (S. cerevisiae)	protein-coding
chr17_16629701_16629750	chr17	16629701	16629750	hypoM	intron (NM_014695, intron 8 of 17)	L1MEc|LINE|L1	36086	NM_014695	9720	Hs.745246	NM_014695	ENSG00000170160	CCDC144A	coiled-coil domain containing 144A	protein-coding
chr13_112620001_112620050	chr13	112620001	112620050	hypoM	Intergenic	LTR64|LTR|ERV1	-6599	NR_120392	100505996	Hs.654853	NR_120392		LINC00403	long intergenic non-protein coding RNA 403	ncRNA
chr11_69442551_69442600	chr11	69442551	69442600	hypoM	Intergenic	Intergenic	-13298	NM_053056	595	Hs.523852	NM_053056	HPRD:01346	CCND1	cyclin D1	protein-coding
chr8_69985551_69985600	chr8	69985551	69985600	hypoM	intron (NR_039986, intron 1 of 4)	AluY|SINE|Alu	30850	NR_039986	100505718	Hs.122386	NR_039986	ENSG00000253658	LOC100505718	uncharacterized LOC100505718	ncRNA
chr19_49262401_49262450	chr19	49262401	49262450	hypoM	TTS (NM_019113)	TTS (NM_019113)	3081	NM_019113	26291	Hs.283015	NM_019113	HPRD:09447	FGF21	fibroblast growth factor 21	protein-coding
chr7_23075751_23075800	chr7	23075751	23075800	hypoM	Intergenic	L1PA2|LINE|L1	-22005	NM_032581	84668	Hs.85603	NM_032581	HPRD:16837	FAM126A	family with sequence similarity 126, member A	protein-coding
chr5_9545351_9545400	chr5	9545351	9545400	hypoM	promoter-TSS (NR_045196)	promoter-TSS (NR_045196)	858	NM_003966	9037	Hs.27621	NM_003966	HPRD:10219	SEMA5A	sema domain, seven thrombospondin repeats (type 1 and type 1-like), transmembrane domain (TM) and short cytoplasmic domain, (semaphorin) 5A	protein-coding
chr12_57559901_57559950	chr12	57559901	57559950	hypoM	exon (NM_002332, exon 17 of 89)	exon (NM_002332, exon 17 of 89)	-28362	NR_031597	100302201		NR_031597		MIR1228	microRNA 1228	ncRNA
chr3_183959651_183959700	chr3	183959651	183959700	hypoM	TTS (NR_024534)	TTS (NR_024534)	482	NR_030410	100187716		NR_030410		MIR1224	microRNA 1224	ncRNA
chr17_79958101_79958150	chr17	79958101	79958150	hypoM	intron (NR_045351, intron 6 of 14)	CpG	22660	NM_144998	201254	Hs.37616	NM_144998	HPRD:18121	STRA13	stimulated by retinoic acid 13	protein-coding
chr8_16560201_16560250	chr8	16560201	16560250	hypoM	Intergenic	AluY|SINE|Alu	299449	NM_019851	26281	Hs.199905	NM_019851		FGF20	fibroblast growth factor 20	protein-coding
chr17_3689201_3689250	chr17	3689201	3689250	hypoM	intron (NM_002208, intron 1 of 30)	AluY|SINE|Alu	15312	NM_002208	3682	Hs.513867	NM_002208	HPRD:05249	ITGAE	integrin, alpha E (antigen CD103, human mucosal lymphocyte antigen 1; alpha polypeptide)	protein-coding
chr2_222826351_222826400	chr2	222826351	222826400	hypoM	Intergenic	Intergenic	-336491	NM_153038	151278	Hs.350729	NM_153038	HPRD:08132	CCDC140	coiled-coil domain containing 140	protein-coding
chr14_19829301_19829350	chr14	19829301	19829350	hypoM	Intergenic	GSATII|Satellite|centr	-65044	NR_073459	414763	Hs.617315	NR_073459	ENSG00000215394	BMS1P18	BMS1 pseudogene 18	pseudo
chr1_211798001_211798050	chr1	211798001	211798050	hypoM	Intergenic	AluY|SINE|Alu	-45926	NM_021194	7779	Hs.519469	NM_021194		SLC30A1	solute carrier family 30 (zinc transporter), member 1	protein-coding
chr4_1642801_1642850	chr4	1642801	1642850	hypoM	3' UTR (NM_001013622, exon 5 of 5)	3' UTR (NM_001013622, exon 5 of 5)	42893	NM_001013622	152877	Hs.143314	NM_001013622	HPRD:12900	FAM53A	family with sequence similarity 53, member A	protein-coding
chr7_157561701_157561750	chr7	157561701	157561750	hypoM	intron (NM_130842, intron 11 of 21)	intron (NM_130842, intron 11 of 21)	-85552	NR_038966	100506585	Hs.661265	NR_038966	ENSG00000233038	LOC100506585	uncharacterized LOC100506585	ncRNA
chr22_39487751_39487800	chr22	39487751	39487800	hypoM	Intergenic	Intergenic	-5454	NM_001166004	164668	Hs.440515	NM_181773	HPRD:16508	APOBEC3H	apolipoprotein B mRNA editing enzyme, catalytic polypeptide-like 3H	protein-coding
chr17_72311201_72311250	chr17	72311201	72311250	hypoM	TTS (NM_001172810)	TTS (NM_001172810)	-11126	NM_153209	124602	Hs.372773	NM_153209	HPRD:08782	KIF19	kinesin family member 19	protein-coding
chr3_13127301_13127350	chr3	13127301	13127350	hypoM	Intergenic	Intergenic	-12708	NM_001134382	9922	Hs.475506	NM_014869	HPRD:11052	IQSEC1	IQ motif and Sec7 domain 1	protein-coding
chr15_28077101_28077150	chr15	28077101	28077150	hypoM	intron (NM_001300984, intron 22 of 22)	intron (NM_001300984, intron 22 of 22)	267333	NM_001300984	4948	Hs.654411	NM_000275	HPRD:01945	OCA2	oculocutaneous albinism II	protein-coding
chr1_100397651_100397700	chr1	100397651	100397700	hypoM	Intergenic	AluY|SINE|Alu	-37670	NM_012243	23443	Hs.448979	NM_012243	HPRD:10413	SLC35A3	solute carrier family 35 (UDP-N-acetylglucosamine (UDP-GlcNAc) transporter), member A3	protein-coding
chr15_91362451_91362500	chr15	91362451	91362500	hypoM	Intergenic	CpG	-49347	NM_002569	5045	Hs.513153	NM_002569	HPRD:00653	FURIN	furin (paired basic amino acid cleaving enzyme)	protein-coding
chr14_104679951_104680000	chr14	104679951	104680000	hypoM	Intergenic	MLT1E2|LTR|ERVL-MaLR	74915	NM_015656	26153	Hs.134970	NM_015656	ENSG00000066735	KIF26A	kinesin family member 26A	protein-coding
chr2_74685651_74685700	chr2	74685651	74685700	hypoM	TTS (NM_031288)	TTS (NM_031288)	148	NM_012477	23559	Hs.516114	NM_012477	HPRD:09510	WBP1	WW domain binding protein 1	protein-coding
chr22_48952701_48952750	chr22	48952701	48952750	hypoM	intron (NM_001082967, intron 1 of 3)	intron (NM_001082967, intron 1 of 3)	-9526	NR_038917	284933	Hs.159057	NR_038917	ENSG00000219016	LOC284933	uncharacterized LOC284933	ncRNA
chr7_158075301_158075350	chr7	158075301	158075350	hypoM	intron (NM_130842, intron 2 of 21)	intron (NM_130842, intron 2 of 21)	250180	NR_030325	693180		NR_030325		MIR595	microRNA 595	ncRNA
chr1_62657901_62657950	chr1	62657901	62657950	hypoM	Intergenic	AluY|SINE|Alu	-2549	NM_001164835	54596	Hs.685462	NM_019079	HPRD:07708	L1TD1	LINE-1 type transposase domain containing 1	protein-coding
chr1_27190351_27190400	chr1	27190351	27190400	hypoM	exon (NM_006142, exon 1 of 1)	exon (NM_006142, exon 1 of 1)	742	NM_006142	2810	Hs.523718	NM_006142	HPRD:03185	SFN	stratifin	protein-coding
chrX_134569551_134569600	chrX	134569551	134569600	hypoM	Intergenic	Intergenic	13707	NR_024359	399668	Hs.374414	NM_203306		LINC00086	long intergenic non-protein coding RNA 86	ncRNA
chr6_25028001_25028050	chr6	25028001	25028050	hypoM	intron (NM_001286446, intron 1 of 13)	intron (NM_001286446, intron 1 of 13)	14371	NM_001286446	9750	Hs.559459	NM_014722	HPRD:12881	FAM65B	family with sequence similarity 65, member B	protein-coding
chr20_57199101_57199150	chr20	57199101	57199150	hypoM	Intergenic	Intergenic	-10703	NR_125359	79160	Hs.280135	NR_125359		LOC79160	uncharacterized LOC79160	ncRNA
chr16_85873401_85873450	chr16	85873401	85873450	hypoM	Intergenic	Intergenic	40252	NM_001861	1327	Hs.433419	NM_001861	HPRD:00466	COX4I1	cytochrome c oxidase subunit IV isoform 1	protein-coding
chr14_106089901_106089950	chr14	106089901	106089950	hypoM	Intergenic	Intergenic	2472	NR_107059	102466889		NR_107059		MIR8071-2	microRNA 8071-2	ncRNA
chr9_138591501_138591550	chr9	138591501	138591550	hypoM	promoter-TSS (NM_001101677)	promoter-TSS (NM_001101677)	-151	NM_001101677	402381	Hs.120464	NM_001012415	HPRD:16678	SOHLH1	spermatogenesis and oogenesis specific basic helix-loop-helix 1	protein-coding
chr21_46813901_46813950	chr21	46813901	46813950	hypoM	Intergenic	Intergenic	-11172	NM_130445	80781	Hs.517356	NM_030582	HPRD:00382	COL18A1	collagen, type XVIII, alpha 1	protein-coding
chr2_95541401_95541450	chr2	95541401	95541450	hypoM	exon (NM_001286559, exon 5 of 6)	exon (NM_001286559, exon 5 of 6)	4247	NM_001286559	150483	Hs.631517	NM_144705	HPRD:14518	TEKT4	tektin 4	protein-coding
chr1_7122551_7122600	chr1	7122551	7122600	hypoM	intron (NM_015215, intron 3 of 22)	CpG	277191	NR_038934	23261	Hs.397705	NM_015215	HPRD:16681	CAMTA1	calmodulin binding transcription activator 1	protein-coding
chr8_47160951_47161000	chr8	47160951	47161000	hypoM	Intergenic	GSAT|Satellite|centr	-591533	NR_027012	497634	Hs.406982	NR_027012	ENSG00000253314	LINC00293	long intergenic non-protein coding RNA 293	ncRNA
chr1_3460001_3460050	chr1	3460001	3460050	hypoM	intron (NM_001409, intron 4 of 36)	CpG	17329	NR_030277	693135		NR_030277		MIR551A	microRNA 551a	ncRNA
chr10_108727651_108727700	chr10	108727651	108727700	hypoM	intron (NM_001013031, intron 1 of 26)	intron (NM_001013031, intron 1 of 26)	196791	NM_001206572	114815	Hs.591915	NM_052918	HPRD:12098	SORCS1	sortilin-related VPS10 domain containing receptor 1	protein-coding
chr22_50143901_50143950	chr22	50143901	50143950	hypoM	Intergenic	Intergenic	30033	NR_026993	90834	Hs.679408	NR_026993		LOC90834	uncharacterized protein BC001742	ncRNA
chr1_103636201_103636250	chr1	103636201	103636250	hypoM	Intergenic	Intergenic	-62173	NM_001854	1301	Hs.523446	NM_001854	HPRD:00375	COL11A1	collagen, type XI, alpha 1	protein-coding
chr4_7482501_7482550	chr4	7482501	7482550	hypoM	intron (NM_020777, intron 2 of 26)	intron (NM_020777, intron 2 of 26)	20770	NR_036238	100422826		NR_036238		MIR4274	microRNA 4274	ncRNA
chr2_182258951_182259000	chr2	182258951	182259000	hypoM	Intergenic	Intergenic	-62644	NM_000885	3676	Hs.440955	NM_000885	HPRD:01894	ITGA4	integrin, alpha 4 (antigen CD49D, alpha 4 subunit of VLA-4 receptor)	protein-coding
chr22_49181001_49181050	chr22	49181001	49181050	hypoM	Intergenic	MLT1A|LTR|ERVL-MaLR	4918	NR_039761	100616415		NR_039761	miRBase:MI0016903	MIR4535	microRNA 4535	ncRNA
chr17_77119851_77119900	chr17	77119851	77119900	hypoM	intron (NM_001082575, intron 4 of 14)	intron (NM_001082575, intron 4 of 14)	48856	NM_001042573	64772	Hs.29288	NM_022759		ENGASE	endo-beta-N-acetylglucosaminidase	protein-coding
chr11_70666851_70666900	chr11	70666851	70666900	hypoM	intron (NM_012309, intron 8 of 22)	intron (NM_012309, intron 8 of 22)	-42020	NR_073536	220070	Hs.326766	NM_145308	HPRD:14132	SHANK2-AS3	SHANK2 antisense RNA 3	ncRNA
chr19_17547551_17547600	chr19	17547551	17547600	hypoM	exon (NM_001190844, exon 3 of 3)	exon (NM_001190844, exon 3 of 3)	11801	NM_001190844	100130519	Hs.436603	NM_001190844	ENSG00000188051	TMEM221	transmembrane protein 221	protein-coding
chr16_969901_969950	chr16	969901	969950	hypoM	intron (NM_022773, intron 2 of 10)	intron (NM_022773, intron 2 of 10)	-1108	NR_110945	101929387	Hs.737087	NR_110945		LMF1-AS1	LMF1 antisense RNA 1	ncRNA
chr19_8326901_8326950	chr19	8326901	8326950	hypoM	exon (NM_024552, exon 12 of 12)	exon (NM_024552, exon 12 of 12)	46315	NM_016579	51293	Hs.558499	NM_016579	HPRD:05929	CD320	CD320 molecule	protein-coding
chr15_22671501_22671550	chr15	22671501	22671550	hypoM	Intergenic	AluY|SINE|Alu	3716	NR_039733	100616228		NR_039733	miRBase:MI0016874	MIR4509-2	microRNA 4509-2	ncRNA
chr13_114469101_114469150	chr13	114469101	114469150	hypoM	exon (NM_182614, exon 2 of 9)	exon (NM_182614, exon 2 of 9)	6909	NM_182614	348013	Hs.280805	NM_182614	HPRD:14474	TMEM255B	transmembrane protein 255B	protein-coding
chr5_180055501_180055550	chr5	180055501	180055550	hypoM	intron (NM_002020, intron 8 of 29)	intron (NM_002020, intron 8 of 29)	21099	NM_002020	2324	Hs.646917	NM_002020	HPRD:00636	FLT4	fms-related tyrosine kinase 4	protein-coding
chr11_2750351_2750400	chr11	2750351	2750400	hypoM	intron (NM_181798, intron 11 of 15)	intron (NM_181798, intron 11 of 15)	-29147	NR_002728	10984	Hs.604823	NR_002728	ENSG00000269821	KCNQ1OT1	KCNQ1 opposite strand/antisense transcript 1 (non-protein coding)	ncRNA
chr12_132293351_132293400	chr12	132293351	132293400	hypoM	Intergenic	Intergenic	-19566	NM_016155	4326	Hs.709245	NM_016155	HPRD:03793	MMP17	matrix metallopeptidase 17 (membrane-inserted)	protein-coding
chr15_21904851_21904900	chr15	21904851	21904900	hypoM	Intergenic	REP522|Satellite|telo	35864	NR_027053	646214	Hs.510697	NR_027053		LOC646214	p21 protein (Cdc42/Rac)-activated kinase 2 pseudogene	pseudo
chr17_65040801_65040850	chr17	65040801	65040850	hypoM	exon (NM_000727, exon 1 of 4)	exon (NM_000727, exon 1 of 4)	173	NM_000727	786	Hs.147989	NM_000727	HPRD:00249	CACNG1	calcium channel, voltage-dependent, gamma subunit 1	protein-coding
chr9_45727251_45727300	chr9	45727251	45727300	hypoM	Intergenic	SST1|Satellite|centr	-389668	NR_103714	100289124	Hs.567050	NM_001024608	ENSG00000237198	FAM27E2	family with sequence similarity 27, member E2	ncRNA
chr6_27871001_27871050	chr6	27871001	27871050	hypoM	Intergenic	Intergenic	9149	NM_033057	81697	Hs.307111	NM_033057	HPRD:17695	OR2B2	olfactory receptor, family 2, subfamily B, member 2	protein-coding
chr1_69982901_69982950	chr1	69982901	69982950	hypoM	Intergenic	AluY|SINE|Alu	-242933	NM_020794	57554	Hs.479658	NM_020794	HPRD:09930	LRRC7	leucine rich repeat containing 7	protein-coding
chr16_3142701_3142750	chr16	3142701	3142750	hypoM	exon (NM_032805, exon 1 of 5)	exon (NM_032805, exon 1 of 5)	136	NM_032805	84891	Hs.334515	NM_032805	HPRD:15747	ZSCAN10	zinc finger and SCAN domain containing 10	protein-coding
chr11_70432451_70432500	chr11	70432451	70432500	hypoM	intron (NR_110766, intron 2 of 8)	intron (NR_110766, intron 2 of 8)	-44724	NR_046567	100874198	Hs.656610	NR_046567	ENSG00000226627	SHANK2-AS1	SHANK2 antisense RNA 1	ncRNA
chr20_57370551_57370600	chr20	57370551	57370600	hypoM	Intergenic	MER77|LTR|ERVL	22174	NR_029844	407022		NR_029844	miRBase:MI0000747	MIR296	microRNA 296	ncRNA
chr15_45386701_45386750	chr15	45386701	45386750	hypoM	intron (NM_014080, intron 33 of 33)	intron (NM_014080, intron 33 of 33)	19634	NM_014080	50506	Hs.71377	NM_014080	HPRD:05997	DUOX2	dual oxidase 2	protein-coding
chr9_134706851_134706900	chr9	134706851	134706900	hypoM	Intergenic	Intergenic	-93950	NM_005312	2889	Hs.127897	NM_005312	HPRD:02627	RAPGEF1	Rap guanine nucleotide exchange factor (GEF) 1	protein-coding
chr1_4659801_4659850	chr1	4659801	4659850	hypoM	Intergenic	Intergenic	-55280	NM_001042478	55966	Hs.25924	NM_018836	HPRD:15339	AJAP1	adherens junctions associated protein 1	protein-coding
chr9_138296801_138296850	chr9	138296801	138296850	hypoM	Intergenic	Intergenic	61730	NM_173520	157927	Hs.559511	NM_173520	ENSG00000178243	C9orf62	chromosome 9 open reading frame 62	protein-coding
chr2_98317501_98317550	chr2	98317501	98317550	hypoM	intron (NR_038386, intron 8 of 9)	intron (NR_038386, intron 8 of 9)	-12506	NM_001079	7535	Hs.234569	NM_001079	HPRD:01495	ZAP70	zeta-chain (TCR) associated protein kinase 70kDa	protein-coding
chr1_49246951_49247000	chr1	49246951	49247000	hypoM	intron (NM_032785, intron 6 of 13)	intron (NM_032785, intron 6 of 13)	-4428	NM_024603	79656	Hs.475348	NM_024603		BEND5	BEN domain containing 5	protein-coding
chr11_1124101_1124150	chr11	1124101	1124150	hypoM	Intergenic	Intergenic	49250	NM_002457	4583	Hs.315	NM_002457	HPRD:11828	MUC2	mucin 2, oligomeric mucus/gel-forming	protein-coding
chr9_134733601_134733650	chr9	134733601	134733650	hypoM	Intergenic	Intergenic	-120700	NM_005312	2889	Hs.127897	NM_005312	HPRD:02627	RAPGEF1	Rap guanine nucleotide exchange factor (GEF) 1	protein-coding
chr8_7153601_7153650	chr8	7153601	7153650	hypoM	Intergenic	Intergenic	-9745	NR_027000	349196	Hs.559040	NM_001025473		LINC00965	long intergenic non-protein coding RNA 965	ncRNA
chr9_101090251_101090300	chr9	101090251	101090300	hypoM	intron (NM_005458, intron 13 of 18)	MER103C|DNA|hAT-Charlie	-72272	NM_001267571	55357	Hs.371016	NM_018421	ENSG00000095383	TBC1D2	TBC1 domain family, member 2	protein-coding
chr7_157694651_157694700	chr7	157694651	157694700	hypoM	intron (NM_130842, intron 10 of 21)	intron (NM_130842, intron 10 of 21)	47398	NR_038966	100506585	Hs.661265	NR_038966	ENSG00000233038	LOC100506585	uncharacterized LOC100506585	ncRNA
chr18_73578201_73578250	chr18	73578201	73578250	hypoM	Intergenic	Intergenic	-256728	NR_040034	339298	Hs.151215	NR_040034	ENSG00000263547	LOC339298	uncharacterized LOC339298	ncRNA
chr8_84359851_84359900	chr8	84359851	84359900	hypoM	Intergenic	L1PA2|LINE|L1	43882	NR_122034	103352670	Hs.399852	NR_122034		LINC01419	long intergenic non-protein coding RNA 1419	ncRNA
chr12_16237751_16237800	chr12	16237751	16237800	hypoM	Intergenic	AluY|SINE|Alu	173669	NM_015954	51071	Hs.39429	NM_015954	HPRD:13138	DERA	deoxyribose-phosphate aldolase (putative)	protein-coding
chr7_157332851_157332900	chr7	157332851	157332900	hypoM	3' UTR (NM_130843, exon 22 of 22)	3' UTR (NM_130843, exon 22 of 22)	34239	NR_029689	406945		NR_029689		MIR153-2	microRNA 153-2	ncRNA
chr5_4172601_4172650	chr5	4172601	4172650	hypoM	Intergenic	Intergenic	576457	NM_024337	79192	Hs.424156	NM_024337	HPRD:16203	IRX1	iroquois homeobox 1	protein-coding
chr20_22541651_22541700	chr20	22541651	22541700	hypoM	non-coding (NR_001558, exon 4 of 4)	non-coding (NR_001558, exon 4 of 4)	17605	NR_001558	140828	Hs.9842	NR_001558	ENSG00000259974	LINC00261	long intergenic non-protein coding RNA 261	ncRNA
chr17_79680601_79680650	chr17	79680601	79680650	hypoM	intron (NM_001270888, intron 1 of 10)	intron (NM_001270888, intron 1 of 10)	1359	NM_001270953	1468	Hs.548187	NM_012140	HPRD:08424	SLC25A10	solute carrier family 25 (mitochondrial carrier; dicarboxylate transporter), member 10	protein-coding
chrY_28268751_28268800	chrY	28268751	28268800	hypoM	Intergenic	Intergenic	394138	NR_002176	474148	Hs.511777	NR_002176		TTTY3B	testis-specific transcript, Y-linked 3B (non-protein coding)	ncRNA
chr5_430101_430150	chr5	430101	430150	hypoM	intron (NM_020731, intron 9 of 11)	intron (NM_020731, intron 9 of 11)	13133	NM_138464	116349	Hs.446702	NM_138464	ENSG00000221990	C5orf55	chromosome 5 open reading frame 55	protein-coding
chr10_131631301_131631350	chr10	131631301	131631350	hypoM	Intergenic	Intergenic	10313	NR_036179	100422873		NR_036179		MIR4297	microRNA 4297	ncRNA
chr22_49559351_49559400	chr22	49559351	49559400	hypoM	Intergenic	Intergenic	296793	NR_038944	100128946	Hs.535676	NR_038944		LINC01310	long intergenic non-protein coding RNA 1310	ncRNA
chr21_32492851_32492900	chr21	32492851	32492900	hypoM	exon (NM_003253, exon 29 of 29)	exon (NM_003253, exon 29 of 29)	-82080	NM_001099219	728299	Hs.580875	NM_001099219	ENSG00000206102	KRTAP19-8	keratin associated protein 19-8	protein-coding
chr14_56486501_56486550	chr14	56486501	56486550	hypoM	Intergenic	L1PA3|LINE|L1	-98568	NM_021255	57161	Hs.657926	NM_021255	HPRD:17835	PELI2	pellino E3 ubiquitin protein ligase family member 2	protein-coding
chr15_42164501_42164550	chr15	42164501	42164550	hypoM	exon (NM_016642, exon 27 of 68)	exon (NM_016642, exon 27 of 68)	-5776	NR_036195	100423013		NR_036195		MIR4310	microRNA 4310	ncRNA
chr10_1262651_1262700	chr10	1262651	1262700	hypoM	intron (NM_018702, intron 7 of 9)	intron (NM_018702, intron 7 of 9)	56967	NR_015376	399706	Hs.721191	NM_001010910	HPRD:17990	LINC00200	long intergenic non-protein coding RNA 200	ncRNA
chr9_137038951_137039000	chr9	137038951	137039000	hypoM	Intergenic	Intergenic	-9289	NR_023344	100151684	Hs.545589	NR_023344	ENSG00000221676	RNU6ATAC	RNA, U6atac small nuclear (U12-dependent splicing)	snRNA
chr3_106863151_106863200	chr3	106863151	106863200	hypoM	intron (NR_028303, intron 1 of 3)	L1PA4|LINE|L1	96310	NR_028303	100302640	Hs.648607	NR_028303	ENSG00000242759	LINC00882	long intergenic non-protein coding RNA 882	ncRNA
chr17_75276451_75276500	chr17	75276451	75276500	hypoM	Intergenic	L2c|LINE|L2	-1017	NM_001113491	10801	Hs.440932	NM_006640	HPRD:10360	2015-09-09	septin 9	protein-coding
chr8_143868101_143868150	chr8	143868101	143868150	hypoM	promoter-TSS (NM_003695)	promoter-TSS (NM_003695)	-117	NM_003695	8581	Hs.415762	NM_003695	HPRD:09370	LY6D	lymphocyte antigen 6 complex, locus D	protein-coding
chr15_45314701_45314750	chr15	45314701	45314750	hypoM	promoter-TSS (NM_003104)	promoter-TSS (NM_003104)	-577	NM_003104	6652	Hs.878	NM_003104		SORD	sorbitol dehydrogenase	protein-coding
chr9_137874751_137874800	chr9	137874751	137874800	hypoM	Intergenic	L2b|LINE|L2	-64969	NM_002003	2219	Hs.440898	NM_002003	HPRD:03153	FCN1	ficolin (collagen/fibrinogen domain containing) 1	protein-coding
chr13_110900951_110901000	chr13	110900951	110901000	hypoM	intron (NM_001845, intron 1 of 51)	AluSz|SINE|Alu	58521	NM_001845	1282	Hs.17441	NM_001845	HPRD:00359	COL4A1	collagen, type IV, alpha 1	protein-coding
chr17_80300351_80300400	chr17	80300351	80300400	hypoM	Intergenic	MER83A-int|LTR|ERV1	-8454	NM_003004	6398	Hs.558009	NM_003004	HPRD:04004	SECTM1	secreted and transmembrane 1	protein-coding
chr15_70105201_70105250	chr15	70105201	70105250	hypoM	Intergenic	Intergenic	-22348	NR_026764	414926	Hs.569502	NR_026764	ENSG00000259703	LINC00593	long intergenic non-protein coding RNA 593	ncRNA
chr14_37432901_37432950	chr14	37432901	37432950	hypoM	intron (NM_030631, intron 1 of 9)	intron (NM_030631, intron 1 of 9)	-11329	NR_039725	100616280		NR_039725		MIR4503	microRNA 4503	ncRNA
chrY_9478201_9478250	chrY	9478201	9478250	hypoM	Intergenic	CpG	-25463	NR_001573	64593	Hs.404172	NR_001573		RBMY3AP	RNA binding motif protein, Y-linked, family 3, member A pseudogene	pseudo
chr9_108949801_108949850	chr9	108949801	108949850	hypoM	Intergenic	L1PA2|LINE|L1	-413384	NR_107048	102465995		NR_107048		MIR8081	microRNA 8081	ncRNA
chr21_15435451_15435500	chr21	15435451	15435500	hypoM	Intergenic	REP522|Satellite|telo	-82710	NR_027270	391267	Hs.364456	NM_153750	ENSG00000215559	ANKRD20A11P	ankyrin repeat domain 20 family, member A11, pseudogene	pseudo
chr17_16843051_16843100	chr17	16843051	16843100	hypoM	exon (NM_012452, exon 5 of 5)	exon (NM_012452, exon 5 of 5)	32327	NM_012452	23495	Hs.158341	NM_012452	HPRD:05365	TNFRSF13B	tumor necrosis factor receptor superfamily, member 13B	protein-coding
chr1_45645951_45646000	chr1	45645951	45646000	hypoM	intron (NM_020883, intron 1 of 13)	L1PA3|LINE|L1	26275	NM_020883	57643	Hs.656613	NM_020883	ENSG00000162415	ZSWIM5	zinc finger, SWIM-type containing 5	protein-coding
chr15_29345851_29345900	chr15	29345851	29345900	hypoM	intron (NM_001130414, intron 2 of 12)	intron (NM_001130414, intron 2 of 12)	132035	NM_001130414	321	Hs.618112	NM_005503	HPRD:04090	APBA2	amyloid beta (A4) precursor protein-binding, family A, member 2	protein-coding
chr3_69909601_69909650	chr3	69909601	69909650	hypoM	intron (NM_006722, intron 1 of 9)	AluYd8|SINE|Alu	-5750	NM_198177	4286	Hs.166017	NM_000248	HPRD:01138	MITF	microphthalmia-associated transcription factor	protein-coding
chr1_2836701_2836750	chr1	2836701	2836750	hypoM	Intergenic	Intergenic	-101321	NM_080431	140625	Hs.236635	NM_080431	HPRD:12254	ACTRT2	actin-related protein T2	protein-coding
chr3_180546851_180546900	chr3	180546851	180546900	hypoM	intron (NR_109986, intron 2 of 13)	CpG	41091	NR_109986	101928882	Hs.734668	NR_109986		LOC101928882	uncharacterized LOC101928882	ncRNA
chr7_66551_66600	chr7	66551	66600	hypoM	Intergenic	Intergenic	-83143	NR_108065	100507642	Hs.557780	NR_108064		LOC100507642	uncharacterized LOC100507642	ncRNA
chr2_3690801_3690850	chr2	3690801	3690850	hypoM	intron (NR_045659, intron 6 of 7)	intron (NR_045659, intron 6 of 7)	-14961	NM_018436	55821	Hs.97899	NM_018436	HPRD:10642	ALLC	allantoicase	protein-coding
chr17_47497651_47497700	chr17	47497651	47497700	hypoM	Intergenic	SVA_A|Other|Other	-5408	NM_002634	5245	Hs.514303	NM_002634	HPRD:01454	PHB	prohibitin	protein-coding
chr11_122709501_122709550	chr11	122709501	122709550	hypoM	intron (NM_019604, intron 1 of 9)	intron (NM_019604, intron 1 of 9)	270	NM_019604	56253	Hs.159523	NM_019604	HPRD:16760	CRTAM	cytotoxic and regulatory T cell molecule	protein-coding
chr11_62370351_62370400	chr11	62370351	62370400	hypoM	intron (NM_153265, intron 20 of 21)	CpG-4215	-1063	NM_004739	9219	Hs.173043	NM_004739	HPRD:07233	MTA2	metastasis associated 1 family, member 2	protein-coding
chr5_2007051_2007100	chr5	2007051	2007100	hypoM	Intergenic	Intergenic	23046	NR_107011	102465854		NR_107011		MIR548BA	microRNA 548ba	ncRNA
chr2_242961501_242961550	chr2	242961501	242961550	hypoM	intron (NR_110220, intron 3 of 3)	L2a|LINE|L2	48691	NR_110592	102723927	Hs.733585	NR_110592		LOC102723927	uncharacterized LOC102723927	ncRNA
chr17_79228951_79229000	chr17	79228951	79229000	hypoM	intron (NM_138570, intron 11 of 13)	intron (NM_138570, intron 11 of 13)	15864	NM_001086521	284184	Hs.356545	NM_001086521	ENSG00000224877	C17orf89	chromosome 17 open reading frame 89	protein-coding
chr9_131195251_131195300	chr9	131195251	131195300	hypoM	intron (NM_016174, intron 9 of 12)	AluSq2|SINE|Alu	12516	NM_016174	51148	Hs.495230	NM_016174	HPRD:16705	CERCAM	cerebral endothelial cell adhesion molecule	protein-coding
chr10_134728251_134728300	chr10	134728251	134728300	hypoM	intron (NM_001200049, intron 17 of 57)	intron (NM_001200049, intron 17 of 57)	27814	NM_001200049	54777	Hs.298038	NM_017609	HPRD:12596	CFAP46	cilia and flagella associated protein 46	protein-coding
chr22_50589101_50589150	chr22	50589101	50589150	hypoM	intron (NM_018995, intron 20 of 26)	intron (NM_018995, intron 20 of 26)	3641	NM_001164106	54456	Hs.62880	NM_018995	HPRD:16158	MOV10L1	Mov10 RISC complex RNA helicase like 1	protein-coding
chr19_41113501_41113550	chr19	41113501	41113550	hypoM	intron (NM_001042544, intron 10 of 32)	intron (NM_001042544, intron 10 of 32)	6248	NM_001042545	8425	Hs.466766	NM_003573	HPRD:05274	LTBP4	latent transforming growth factor beta binding protein 4	protein-coding
chr7_150497901_150497950	chr7	150497901	150497950	hypoM	promoter-TSS (NM_001101311)	promoter-TSS (NM_001101311)	71	NM_018487	55365	Hs.647116	NM_018487	HPRD:13635	TMEM176A	transmembrane protein 176A	protein-coding
chr22_43607551_43607600	chr22	43607551	43607600	hypoM	intron (NM_173050, intron 17 of 21)	AluSx|SINE|Alu	-24438	NM_015140	23170	Hs.517670	NM_015140	HPRD:13782	TTLL12	tubulin tyrosine ligase-like family, member 12	protein-coding
chr2_240591951_240592000	chr2	240591951	240592000	hypoM	Intergenic	Intergenic	-92579	NR_037808	150935	Hs.555582	NR_037808		LOC150935	uncharacterized LOC150935	ncRNA
chr2_4004551_4004600	chr2	4004551	4004600	hypoM	TTS (NR_037881)	TTS (NR_037881)	17047	NR_037881	100505964	Hs.190267	NR_037881	ENSG00000237401	LINC01304	long intergenic non-protein coding RNA 1304	ncRNA
chr22_23765651_23765700	chr22	23765651	23765700	hypoM	Intergenic	Intergenic	-10076	NR_110538	101929374	Hs.616963	NR_110538		LOC101929374	uncharacterized LOC101929374	ncRNA
chr16_87648201_87648250	chr16	87648201	87648250	hypoM	intron (NM_020655, intron 1 of 4)	CpG	11732	NM_001271605	57338	Hs.592068	NM_020655	HPRD:05589	JPH3	junctophilin 3	protein-coding
chr15_79760801_79760850	chr15	79760801	79760850	hypoM	3' UTR (NM_015206, exon 4 of 4)	3' UTR (NM_015206, exon 4 of 4)	35967	NM_015206	23251	Hs.301654	NM_015206	HPRD:17206	KIAA1024	KIAA1024	protein-coding
chr7_101962551_101962600	chr7	101962551	101962600	hypoM	TTS (NM_020979)	TTS (NM_020979)	26206	NR_036245	100422858		NR_036245		MIR4285	microRNA 4285	ncRNA
chr13_112826351_112826400	chr13	112826351	112826400	hypoM	Intergenic	Intergenic	-25272	NR_108094	101928698	Hs.528451	NR_108094	ENSG00000260102	LINC01070	long intergenic non-protein coding RNA 1070	ncRNA
chrY_58852851_58852900	chrY	58852851	58852900	hypoM	Intergenic	(CATTC)n|Satellite|Satellite	-247582	NM_005840	10251	Hs.381912	NM_005840	HPRD:03917	SPRY3	sprouty homolog 3 (Drosophila)	protein-coding
chr10_135038001_135038050	chr10	135038001	135038050	hypoM	intron (NM_152643, intron 29 of 29)	intron (NM_152643, intron 29 of 29)	-5753	NM_003577	8433	Hs.458406	NM_003577	HPRD:11964	UTF1	undifferentiated embryonic cell transcription factor 1	protein-coding
chr12_52491101_52491150	chr12	52491101	52491150	hypoM	intron (NR_120440, intron 1 of 1)	SATR1|Satellite|Satellite	3772	NR_120440	26628	Hs.524431	NR_120437		OR7E47P	olfactory receptor, family 7, subfamily E, member 47 pseudogene	pseudo
chr8_11451451_11451500	chr8	11451451	11451500	hypoM	Intergenic	Intergenic	17431	NR_040035	83655	Hs.742430	NR_040035	ENSG00000170983	LINC00208	long intergenic non-protein coding RNA 208	ncRNA
chr5_31257251_31257300	chr5	31257251	31257300	hypoM	intron (NM_004932, intron 1 of 11)	AluY|SINE|Alu	63513	NM_004932	1004	Hs.124776	NM_004932	HPRD:04305	CDH6	cadherin 6, type 2, K-cadherin (fetal kidney)	protein-coding
chr4_60132701_60132750	chr4	60132701	60132750	hypoM	Intergenic	AluY|SINE|Alu	-2156174	NM_001253835	3490	Hs.479808	NM_001553	HPRD:04183	IGFBP7	insulin-like growth factor binding protein 7	protein-coding
chr1_143277151_143277200	chr1	143277151	143277200	hypoM	Intergenic	GSATII|Satellite|centr	-74936	NR_110761	102723769	Hs.652926	NR_110761		LOC102723769	uncharacterized LOC102723769	ncRNA
chr4_1561001_1561050	chr4	1561001	1561050	hypoM	Intergenic	Intergenic	124693	NM_001013622	152877	Hs.143314	NM_001013622	HPRD:12900	FAM53A	family with sequence similarity 53, member A	protein-coding
chr15_30754001_30754050	chr15	30754001	30754050	hypoM	Intergenic	AluY|SINE|Alu	-47562	NM_001282484	101059918		NM_001282484		GOLGA8R	golgin A8 family, member R	protein-coding
chr17_79380701_79380750	chr17	79380701	79380750	hypoM	intron (NM_001291324, intron 1 of 27)	intron (NM_001291324, intron 1 of 27)	-6147	NR_039894	100616294		NR_039894	miRBase:MI0017378	MIR4740	microRNA 4740	ncRNA
chr13_114435151_114435200	chr13	114435151	114435200	hypoM	intron (NM_002929, intron 5 of 6)	intron (NM_002929, intron 5 of 6)	18887	NR_028064	100130386	Hs.704121	NM_001137672		LINC00552	long intergenic non-protein coding RNA 552	ncRNA
chr12_33205551_33205600	chr12	33205551	33205600	hypoM	Intergenic	Intergenic	-155795	NM_001005242	5318	Hs.164384	NM_004572	HPRD:04177	PKP2	plakophilin 2	protein-coding
chr2_100210101_100210150	chr2	100210101	100210150	hypoM	exon (NM_002285, exon 14 of 24)	exon (NM_002285, exon 14 of 24)	-103645	NM_001037872	51455	Hs.443077	NM_016316	HPRD:16202	REV1	REV1, polymerase (DNA directed)	protein-coding
chr9_137942351_137942400	chr9	137942351	137942400	hypoM	Intergenic	Intergenic	-24714	NM_014279	10439	Hs.522484	NM_006334	HPRD:09249	OLFM1	olfactomedin 1	protein-coding
chr3_196403401_196403450	chr3	196403401	196403450	hypoM	Intergenic	AluY|SINE|Alu	35740	NM_032898	84984	Hs.282800	NM_032898	HPRD:17488	CEP19	centrosomal protein 19kDa	protein-coding
chr8_22422551_22422600	chr8	22422551	22422600	hypoM	promoter-TSS (NM_001018003)	promoter-TSS (NM_001018003)	-604	NM_001018003	10174	Hs.528572	NM_005775	HPRD:11535	SORBS3	sorbin and SH3 domain containing 3	protein-coding
chr18_35550201_35550250	chr18	35550201	35550250	hypoM	Intergenic	AluY|SINE|Alu	313127	NR_036202	100422857		NR_036202	miRBase:MI0015847	MIR4318	microRNA 4318	ncRNA
chr16_89139801_89139850	chr16	89139801	89139850	hypoM	Intergenic	AluJr|SINE|Alu	-20392	NM_001243279	197322	Hs.461727	NM_174917	HPRD:14117	ACSF3	acyl-CoA synthetase family member 3	protein-coding
chr13_113099801_113099850	chr13	113099801	113099850	hypoM	Intergenic	Intergenic	69174	NM_145248	122258	Hs.97592	NM_145248	HPRD:14022	SPACA7	sperm acrosome associated 7	protein-coding
chr8_136271451_136271500	chr8	136271451	136271500	hypoM	intron (NR_120396, intron 1 of 4)	L1PA2|LINE|L1	25101	NR_120396	286094	Hs.440978	NR_026706	ENSG00000254083	LOC286094	uncharacterized LOC286094	ncRNA
chrX_388001_388050	chrX	388001	388050	hypoM	Intergenic	Intergenic	-40335	NM_013239	28227	Hs.124942	NM_013239	HPRD:02276	PPP2R3B	protein phosphatase 2, regulatory subunit B'', beta	protein-coding
chr9_88105601_88105650	chr9	88105601	88105650	hypoM	Intergenic	LTR1|LTR|ERV1	251319	NM_001286715	23287	Hs.719980	NM_015239	HPRD:08442	AGTPBP1	ATP/GTP binding protein 1	protein-coding
chr16_58075751_58075800	chr16	58075751	58075800	hypoM	intron (NM_002428, intron 6 of 9)	intron (NM_002428, intron 6 of 9)	16493	NM_002428	4324	Hs.80343	NM_002428	HPRD:03775	MMP15	matrix metallopeptidase 15 (membrane-inserted)	protein-coding
chr4_7553751_7553800	chr4	7553751	7553800	hypoM	intron (NM_020777, intron 3 of 26)	intron (NM_020777, intron 3 of 26)	92020	NR_036238	100422826		NR_036238		MIR4274	microRNA 4274	ncRNA
chr2_2870451_2870500	chr2	2870451	2870500	hypoM	Intergenic	Intergenic	259323	NR_110228	101927554	Hs.638446	NR_110228	ENSG00000234423	LINC01250	long intergenic non-protein coding RNA 1250	ncRNA
chr8_143335151_143335200	chr8	143335151	143335200	hypoM	intron (NM_145003, intron 12 of 13)	intron (NM_145003, intron 12 of 13)	55458	NR_024378	619434	Hs.393308	NR_024378	ENSG00000254008	LINC00051	long intergenic non-protein coding RNA 51	ncRNA
chr14_23858001_23858050	chr14	23858001	23858050	hypoM	promoter-TSS (NR_029595)	promoter-TSS (NR_029595)	-150	NR_029595	406990		NR_029595		MIR208A	microRNA 208a	ncRNA
chr21_44191051_44191100	chr21	44191051	44191100	hypoM	intron (NM_001001567, intron 17 of 18)	intron (NM_001001567, intron 17 of 18)	108310	NM_001260477	10785	Hs.248815	NM_018669	HPRD:09330	WDR4	WD repeat domain 4	protein-coding
chr15_102297751_102297800	chr15	102297751	102297800	hypoM	Intergenic	CpG	-33130	NM_152334	123283	Hs.657163	NM_152334	HPRD:15469	TARSL2	threonyl-tRNA synthetase-like 2	protein-coding
chr1_27854301_27854350	chr1	27854301	27854350	hypoM	Intergenic	Intergenic	-37647	NM_001201404	10163	Hs.469244	NM_006990	HPRD:05796	WASF2	WAS protein family, member 2	protein-coding
chr1_239419301_239419350	chr1	239419301	239419350	hypoM	Intergenic	LTR12D|LTR|ERV1	-373048	NM_000740	1131	Hs.7138	NM_000740		CHRM3	cholinergic receptor, muscarinic 3	protein-coding
chr10_127795351_127795400	chr10	127795351	127795400	hypoM	intron (NM_001288975, intron 8 of 18)	intron (NM_001288975, intron 8 of 18)	-133533	NR_102707	101410540	Hs.557889	NR_102707	ENSG00000233409	FANK1-AS1	FANK1 antisense RNA 1	ncRNA
chr22_30768051_30768100	chr22	30768051	30768100	hypoM	exon (NM_001017437, exon 7 of 12)	exon (NM_001017437, exon 7 of 12)	5819	NR_046312	85371	Hs.505597	NR_046312		KIAA1656	KIAA1656 protein	ncRNA
chr22_27781701_27781750	chr22	27781701	27781750	hypoM	Intergenic	Intergenic	415761	NM_002430	4330	Hs.268515	NM_002430	HPRD:08862	MN1	meningioma (disrupted in balanced translocation) 1	protein-coding
chr7_26582501_26582550	chr7	26582501	26582550	hypoM	Intergenic	AluY|SINE|Alu	-4081	NR_022006	9808	Hs.69749	NM_014769	ENSG00000122548	KIAA0087	KIAA0087	ncRNA
chr2_23863751_23863800	chr2	23863751	23863800	hypoM	intron (NM_052920, intron 4 of 13)	intron (NM_052920, intron 4 of 13)	255477	NM_052920	114818	Hs.130593	NM_025067	ENSG00000119771	KLHL29	kelch-like family member 29	protein-coding
chr11_35440001_35440050	chr11	35440001	35440050	hypoM	intron (NM_001252652, intron 1 of 11)	intron (NM_001252652, intron 1 of 11)	1080	NM_004171	6506	Hs.502338	NM_004171	HPRD:02625	SLC1A2	solute carrier family 1 (glial high affinity glutamate transporter), member 2	protein-coding
chr1_211285551_211285600	chr1	211285551	211285600	hypoM	intron (NM_172362, intron 1 of 10)	SVA_F|Other|Other	21882	NM_002238	3756	Hs.553187	NM_002238		KCNH1	potassium voltage-gated channel, subfamily H (eag-related), member 1	protein-coding
chr15_54588551_54588600	chr15	54588551	54588600	hypoM	intron (NM_001080534, intron 9 of 30)	AluY|SINE|Alu	283474	NM_001080534	440279	Hs.657273	NM_001080534	ENSG00000137766	UNC13C	unc-13 homolog C (C. elegans)	protein-coding
chr8_47332501_47332550	chr8	47332501	47332550	hypoM	Intergenic	GSAT|Satellite|centr	-419983	NR_027012	497634	Hs.406982	NR_027012	ENSG00000253314	LINC00293	long intergenic non-protein coding RNA 293	ncRNA
chr12_55282501_55282550	chr12	55282501	55282550	hypoM	Intergenic	L1PA3|LINE|L1	34226	NM_058173	118430	Hs.348419	NM_058173	HPRD:17290	MUCL1	mucin-like 1	protein-coding
chr19_49993251_49993300	chr19	49993251	49993300	hypoM	promoter-TSS (NR_000021)	promoter-TSS (NR_000021)	52	NR_000021	26819		NR_000021		SNORD32A	small nucleolar RNA, C/D box 32A	snoRNA
chr7_286551_286600	chr7	286551	286600	hypoM	intron (NM_020223, intron 4 of 9)	intron (NM_020223, intron 4 of 9)	-43561	NM_001195127	100288524	Hs.702860	NM_001195127		WI2-2373I1.2	forkhead box L1-like	protein-coding
chr3_21983001_21983050	chr3	21983001	21983050	hypoM	Intergenic	AluY|SINE|Alu	-15606	NR_046876	100874221	Hs.160616	NR_046876		ZNF385D-AS2	ZNF385D antisense RNA 2	ncRNA
chr6_168594501_168594550	chr6	168594501	168594550	hypoM	Intergenic	Intergenic	-49093	NR_110870	101929420	Hs.571211	NR_110870	ENSG00000234647	LOC101929420	uncharacterized LOC101929420	ncRNA
chr22_39955051_39955100	chr22	39955051	39955100	hypoM	Intergenic	Intergenic	-11683	NM_021096	8911	Hs.125116	NM_021096	HPRD:10500	CACNA1I	calcium channel, voltage-dependent, T type, alpha 1I subunit	protein-coding
chr5_1794701_1794750	chr5	1794701	1794750	hypoM	Intergenic	MLT1A0|LTR|ERVL-MaLR	5231	NM_032479	64979	Hs.719465	NM_032479	HPRD:14756	MRPL36	mitochondrial ribosomal protein L36	protein-coding
chr14_101570051_101570100	chr14	101570051	101570100	hypoM	Intergenic	Intergenic	33827	NR_047664	100507257	Hs.301755	NR_047664	ENSG00000223403	MEG9	maternally expressed 9 (non-protein coding)	ncRNA
chr16_83863851_83863900	chr16	83863851	83863900	hypoM	Intergenic	Intergenic	22367	NM_001537	3281	Hs.250899	NM_001537	HPRD:05185	HSBP1	heat shock factor binding protein 1	protein-coding
chr22_44451951_44452000	chr22	44451951	44452000	hypoM	intron (NM_001243386, intron 1 of 11)	intron (NM_001243386, intron 1 of 11)	-13022	NM_001243385	29780	Hs.475074	NM_013327	HPRD:16284	PARVB	parvin, beta	protein-coding
chrY_26980551_26980600	chrY	26980551	26980600	hypoM	intron (NM_001005786, intron 1 of 15)	intron (NM_001005786, intron 1 of 15)	585	NM_001005785	57055	Hs.592257	NM_020363	HPRD:11848	DAZ2	deleted in azoospermia 2	protein-coding
chrY_58896051_58896100	chrY	58896051	58896100	hypoM	Intergenic	(CATTC)n|Satellite|Satellite	-204382	NM_005840	10251	Hs.381912	NM_005840	HPRD:03917	SPRY3	sprouty homolog 3 (Drosophila)	protein-coding
chr8_49194851_49194900	chr8	49194851	49194900	hypoM	Intergenic	Intergenic	-269252	NR_105002	101929268	Hs.683934	NR_105002	ENSG00000253608	LOC101929268	uncharacterized LOC101929268	ncRNA
chr16_613751_613800	chr16	613751	613800	hypoM	exon (NM_145270, exon 2 of 3)	exon (NM_145270, exon 2 of 3)	-3220	NM_001301159	283948	Hs.664267	NM_176677	HPRD:11681	NHLRC4	NHL repeat containing 4	protein-coding
chr17_79430001_79430050	chr17	79430001	79430050	hypoM	intron (NM_001291324, intron 27 of 27)	intron (NM_001291324, intron 27 of 27)	-11811	NR_036152	100422944		NR_036152	miRBase:MI0014229	MIR3186	microRNA 3186	ncRNA
chr7_50342551_50342600	chr7	50342551	50342600	hypoM	Intergenic	Intergenic	-1104	NM_001291839	10320	Hs.435949	NM_006060	HPRD:04318	IKZF1	IKAROS family zinc finger 1 (Ikaros)	protein-coding
chr20_22735501_22735550	chr20	22735501	22735550	hypoM	Intergenic	Intergenic	-147370	NR_109883	101929685	Hs.563018	NR_109883		LINC01384	long intergenic non-protein coding RNA 1384	ncRNA
chrY_24330251_24330300	chrY	24330251	24330300	hypoM	Intergenic	Intergenic	-1186	NM_152585	159163	Hs.567746	NM_152585	HPRD:15232	RBMY1F	RNA binding motif protein, Y-linked, family 1, member F	protein-coding
chr3_116110251_116110300	chr3	116110251	116110300	hypoM	intron (NM_002338, intron 1 of 6)	MER52D|LTR|ERV1	31404	NR_109998	101926903	Hs.26479	NR_109998	ENSG00000240922	LSAMP-AS1	uncharacterized LOC101926903	ncRNA
chr22_47586451_47586500	chr22	47586451	47586500	hypoM	Intergenic	L2a|LINE|L2	-274537	NR_122047	642757	Hs.632786	NR_122047		TBC1D22A-AS1	TBC1D22A antisense RNA 1	ncRNA
chr1_25972651_25972700	chr1	25972651	25972700	hypoM	intron (NM_001289010, intron 1 of 11)	intron (NM_001289010, intron 1 of 11)	28716	NM_020379	57134	Hs.197043	NM_020379		MAN1C1	mannosidase, alpha, class 1C, member 1	protein-coding
chr19_38935251_38935300	chr19	38935251	38935300	hypoM	exon (NM_001042723, exon 7 of 105)	exon (NM_001042723, exon 7 of 105)	10935	NM_001042723	6261	Hs.466664	NM_000540	HPRD:01618	RYR1	ryanodine receptor 1 (skeletal)	protein-coding
chr16_1210701_1210750	chr16	1210701	1210750	hypoM	intron (NM_001005407, intron 2 of 33)	CpG	7484	NM_001005407	8912	Hs.459642	NM_021098	HPRD:07442	CACNA1H	calcium channel, voltage-dependent, T type, alpha 1H subunit	protein-coding
chr2_141052651_141052700	chr2	141052651	141052700	hypoM	intron (NM_018557, intron 84 of 90)	AluY|SINE|Alu	1397781	NR_033658	647012	Hs.639411	NR_033658		YY1P2	YY1 transcription factor pseudogene 2	pseudo
chr19_1429951_1430000	chr19	1429951	1430000	hypoM	exon (NM_018959, exon 9 of 12)	exon (NM_018959, exon 9 of 12)	-8388	NM_001018	6209	Hs.406683	NM_001018	HPRD:01613	RPS15	ribosomal protein S15	protein-coding
chr21_43702851_43702900	chr21	43702851	43702900	hypoM	intron (NM_207628, intron 8 of 16)	intron (NM_207628, intron 8 of 16)	32831	NM_003226	7033	Hs.82961	NM_003226	HPRD:02797	TFF3	trefoil factor 3 (intestinal)	protein-coding
chr11_125291701_125291750	chr11	125291701	125291750	hypoM	intron (NM_022062, intron 10 of 12)	Charlie17a|DNA|hAT-Charlie	74481	NM_005103	9638	Hs.224008	NM_005103	HPRD:09212	FEZ1	fasciculation and elongation protein zeta 1 (zygin I)	protein-coding
chr20_60508151_60508200	chr20	60508151	60508200	hypoM	exon (NM_001252339, exon 13 of 15)	exon (NM_001252339, exon 13 of 15)	20543	NR_031658	100302168		NR_031658	miRBase:MI0006391	MIR1257	microRNA 1257	ncRNA
chr14_104843351_104843400	chr14	104843351	104843400	hypoM	Intergenic	Intergenic	-202646	NM_001286399	400258	Hs.153827	NM_001008404	HPRD:17383	C14orf180	chromosome 14 open reading frame 180	protein-coding
chr4_9360551_9360600	chr4	9360551	9360600	hypoM	non-coding (NR_046416, exon 1 of 1)	non-coding (NR_046416, exon 1 of 1)	467	NR_046416	391627	Hs.553810	NM_001105662	ENSG00000251694	USP17L9P	ubiquitin specific peptidase 17-like family member 9, pseudogene	pseudo
chr7_63017351_63017400	chr7	63017351	63017400	hypoM	Intergenic	Intergenic	-64093	NR_036246	100422917		NR_036246	miRBase:MI0015892	MIR4283-1	microRNA 4283-1	ncRNA
chr1_162337251_162337300	chr1	162337251	162337300	hypoM	3' UTR (NM_014697, exon 10 of 10)	3' UTR (NM_014697, exon 10 of 10)	4502	NM_001126060	9722	Hs.731942	NM_014697	HPRD:12023	NOS1AP	nitric oxide synthase 1 (neuronal) adaptor protein	protein-coding
chr13_53508051_53508100	chr13	53508051	53508100	hypoM	Intergenic	Intergenic	-85300	NM_002590	5100	Hs.19492	NM_002590	HPRD:04660	PCDH8	protocadherin 8	protein-coding
chr2_241870301_241870350	chr2	241870301	241870350	hypoM	Intergenic	Intergenic	-34752	NM_001085437	79919	Hs.193745	NM_024861	HPRD:08003	C2orf54	chromosome 2 open reading frame 54	protein-coding
chr7_45223051_45223100	chr7	45223051	45223100	hypoM	3' UTR (NM_005856, exon 3 of 3)	3' UTR (NM_005856, exon 3 of 3)	25708	NM_005856	10268	Hs.25691	NM_005856	HPRD:05517	RAMP3	receptor (G protein-coupled) activity modifying protein 3	protein-coding
chr16_5970051_5970100	chr16	5970051	5970100	hypoM	Intergenic	AluY|SINE|Alu	-99057	NM_001142333	54715	Hs.459842	NM_018723	HPRD:16091	RBFOX1	RNA binding protein, fox-1 homolog (C. elegans) 1	protein-coding
chr18_12083601_12083650	chr18	12083601	12083650	hypoM	Intergenic	Intergenic	-10223	NM_001277333	342850	Hs.448906	NM_001277333	ENSG00000181626	ANKRD62	ankyrin repeat domain 62	protein-coding
chr8_144822001_144822050	chr8	144822001	144822050	hypoM	intron (NR_033849, intron 2 of 3)	CpG	5715	NR_033849	100128338	Hs.493171	NR_033849	ENSG00000203499	FAM83H-AS1	FAM83H antisense RNA 1 (head to head)	ncRNA
chr2_134066351_134066400	chr2	134066351	134066400	hypoM	intron (NM_207481, intron 3 of 17)	AluYb8|SINE|Alu	42608	NR_110294	101928161	Hs.661917	NR_110294	ENSG00000226953	LOC101928161	uncharacterized LOC101928161	ncRNA
chr8_143509351_143509400	chr8	143509351	143509400	hypoM	Intergenic	CpG	-24765	NM_001291931	203062	Hs.370931	NM_145003	HPRD:08708	TSNARE1	t-SNARE domain containing 1	protein-coding
chr19_51192051_51192100	chr19	51192051	51192100	hypoM	intron (NM_016148, intron 16 of 22)	intron (NM_016148, intron 16 of 22)	28120	NM_016148	50944	Hs.274255	NM_016148	HPRD:05413	SHANK1	SH3 and multiple ankyrin repeat domains 1	protein-coding
chr13_58826401_58826450	chr13	58826401	58826450	hypoM	Intergenic	AluY|SINE|Alu	86464	NR_120416	101926897	Hs.640215	NR_120416		LOC101926897	uncharacterized LOC101926897	ncRNA
chr13_53392051_53392100	chr13	53392051	53392100	hypoM	Intergenic	SVA_B|Other|Other	7890	NR_031582	100313778		NR_031582	miRBase:MI0004065	MIR759	microRNA 759	ncRNA
chr1_181382951_181383000	chr1	181382951	181383000	hypoM	Intergenic	Intergenic	-69711	NM_001205293	777	Hs.437444	NM_000721	HPRD:03006	CACNA1E	calcium channel, voltage-dependent, R type, alpha 1E subunit	protein-coding
chr13_64319651_64319700	chr13	64319651	64319700	hypoM	Intergenic	Intergenic	-7524	NR_047011	100874157	Hs.539670	NR_047011	ENSG00000231061	LINC00395	long intergenic non-protein coding RNA 395	ncRNA
chr19_33706901_33706950	chr19	33706901	33706950	hypoM	intron (NM_019849, intron 1 of 10)	intron (NM_019849, intron 1 of 10)	9831	NM_019849	56301	Hs.58679	NM_019849	HPRD:12137	SLC7A10	solute carrier family 7 (neutral amino acid transporter light chain, asc system), member 10	protein-coding
chr11_5959501_5959550	chr11	5959501	5959550	hypoM	Intergenic	HERV-Fc1_LTR2|LTR|ERV1	-9052	NM_001003443	390083	Hs.553741	NM_001003443	HPRD:17747	OR56A3	olfactory receptor, family 56, subfamily A, member 3	protein-coding
chr22_47596701_47596750	chr22	47596701	47596750	hypoM	Intergenic	MER52D|LTR|ERV1	-284787	NR_122047	642757	Hs.632786	NR_122047		TBC1D22A-AS1	TBC1D22A antisense RNA 1	ncRNA
chr15_20756901_20756950	chr15	20756901	20756950	hypoM	Intergenic	AluJb|SINE|Alu	-9811	NM_001145004	727832	Hs.569472	NM_001145004		GOLGA6L6	golgin A6 family-like 6	protein-coding
chr10_8066351_8066400	chr10	8066351	8066400	hypoM	Intergenic	AluY|SINE|Alu	28079	NR_104329	399717	Hs.158992	NM_207423	HPRD:13518	GATA3-AS1	GATA3 antisense RNA 1	ncRNA
chr2_216421601_216421650	chr2	216421601	216421650	hypoM	Intergenic	AluY|SINE|Alu	103195	NR_110607	102724849	Hs.116161	NR_110607		LOC102724849	uncharacterized LOC102724849	ncRNA
chr10_7120701_7120750	chr10	7120701	7120750	hypoM	Intergenic	AluY|SINE|Alu	299165	NR_038291	100507127	Hs.498571	NR_038291	ENSG00000238266	LINC00707	long intergenic non-protein coding RNA 707	ncRNA
chr22_51154251_51154300	chr22	51154251	51154300	hypoM	intron (NM_033517, intron 20 of 21)	intron (NM_033517, intron 20 of 21)	-22377	NM_001097	49	Hs.370870	NM_001097	HPRD:06342	ACR	acrosin	protein-coding
chr7_159004551_159004600	chr7	159004551	159004600	hypoM	Intergenic	Intergenic	-66926	NM_003382	7434	Hs.585052	NM_003382	HPRD:03576	VIPR2	vasoactive intestinal peptide receptor 2	protein-coding
chr18_77178401_77178450	chr18	77178401	77178450	hypoM	intron (NM_172387, intron 2 of 9)	intron (NM_172387, intron 2 of 9)	18151	NM_172389	4772	Hs.534074	NM_006162	HPRD:02729	NFATC1	nuclear factor of activated T-cells, cytoplasmic, calcineurin-dependent 1	protein-coding
chrY_58877401_58877450	chrY	58877401	58877450	hypoM	Intergenic	(CATTC)n|Satellite|Satellite	-223032	NM_005840	10251	Hs.381912	NM_005840	HPRD:03917	SPRY3	sprouty homolog 3 (Drosophila)	protein-coding
chr4_123011551_123011600	chr4	123011551	123011600	hypoM	Intergenic	L1ME2|LINE|L1	-80183	NM_015312	84162	Hs.408142	NM_015312	ENSG00000138688	KIAA1109	KIAA1109	protein-coding
chr4_8353001_8353050	chr4	8353001	8353050	hypoM	Intergenic	Intergenic	81533	NM_053044	94031	Hs.479119	NM_053044	HPRD:08821	HTRA3	HtrA serine peptidase 3	protein-coding
chr5_2137151_2137200	chr5	2137151	2137200	hypoM	Intergenic	CpG	153146	NR_107011	102465854		NR_107011		MIR548BA	microRNA 548ba	ncRNA
chr14_24839201_24839250	chr14	24839201	24839250	hypoM	exon (NM_001198965, exon 2 of 10)	exon (NM_001198965, exon 2 of 10)	866	NM_001288802	4776	Hs.77810	NM_004554	HPRD:09096	NFATC4	nuclear factor of activated T-cells, cytoplasmic, calcineurin-dependent 4	protein-coding
chr2_241868051_241868100	chr2	241868051	241868100	hypoM	Intergenic	Intergenic	-32502	NM_001085437	79919	Hs.193745	NM_024861	HPRD:08003	C2orf54	chromosome 2 open reading frame 54	protein-coding
chr7_134931851_134931900	chr7	134931851	134931900	hypoM	intron (NM_182489, intron 6 of 8)	AluY|SINE|Alu	15144	NM_182489	346673	Hs.592279	NM_182489	HPRD:18123	STRA8	stimulated by retinoic acid 8	protein-coding
chr18_77635501_77635550	chr18	77635501	77635550	hypoM	intron (NM_012283, intron 1 of 1)	MER39|LTR|ERV1	11857	NM_012283	26251	Hs.247905	NM_012283	HPRD:12036	KCNG2	potassium voltage-gated channel, subfamily G, member 2	protein-coding
chr2_11107051_11107100	chr2	11107051	11107100	hypoM	Intergenic	Intergenic	55012	NM_002236	3754	Hs.23735	NM_002236	HPRD:04808	KCNF1	potassium voltage-gated channel, subfamily F, member 1	protein-coding
chr17_730101_730150	chr17	730101	730150	hypoM	intron (NM_022463, intron 1 of 7)	intron (NM_022463, intron 1 of 7)	37226	NM_001205319	64359	Hs.527989	NM_022463	HPRD:14858	NXN	nucleoredoxin	protein-coding
chr17_18552351_18552400	chr17	18552351	18552400	hypoM	Intergenic	AluY|SINE|Alu	-4635	NM_001039397	254272	Hs.434123	NM_001039397	ENSG00000189375	TBC1D28	TBC1 domain family, member 28	protein-coding
chr12_111744901_111744950	chr12	111744901	111744950	hypoM	intron (NM_015267, intron 11 of 21)	intron (NM_015267, intron 11 of 21)	2979	NR_106818	102465455		NR_106818		MIR6760	microRNA 6760	ncRNA
chr7_84505951_84506000	chr7	84505951	84506000	hypoM	Intergenic	Intergenic	245272	NM_152754	223117	Hs.201340	NM_152754	HPRD:15321	SEMA3D	sema domain, immunoglobulin domain (Ig), short basic domain, secreted, (semaphorin) 3D	protein-coding
chr22_20223251_20223300	chr22	20223251	20223300	hypoM	Intergenic	LTR1|LTR|ERV1	13459	NR_031618	100302118		NR_031618		MIR1286	microRNA 1286	ncRNA
chr15_36508101_36508150	chr15	36508101	36508150	hypoM	Intergenic	AluY|SINE|Alu	289068	NR_039735	100616293		NR_039735	miRBase:MI0016876	MIR4510	microRNA 4510	ncRNA
chr6_160258301_160258350	chr6	160258301	160258350	hypoM	Intergenic	MamGypLTR2c|LTR|Gypsy	37044	NM_001271862	154197	Hs.349077	NM_173516	HPRD:17868	PNLDC1	poly(A)-specific ribonuclease (PARN)-like domain containing 1	protein-coding
chr10_123471001_123471050	chr10	123471001	123471050	hypoM	Intergenic	MIR|SINE|MIR	-113053	NR_073009	2263	Hs.533683	NM_000141	HPRD:01492	FGFR2	fibroblast growth factor receptor 2	protein-coding
chr18_77635551_77635600	chr18	77635551	77635600	hypoM	intron (NM_012283, intron 1 of 1)	MER39|LTR|ERV1	11907	NM_012283	26251	Hs.247905	NM_012283	HPRD:12036	KCNG2	potassium voltage-gated channel, subfamily G, member 2	protein-coding
chr4_655801_655850	chr4	655801	655850	hypoM	intron (NM_000283, intron 12 of 21)	intron (NM_000283, intron 12 of 21)	8859	NM_001145292	5158	Hs.623810	NM_000283	HPRD:01571	PDE6B	phosphodiesterase 6B, cGMP-specific, rod, beta	protein-coding
chr1_55377051_55377100	chr1	55377051	55377100	hypoM	Intergenic	LTR17|LTR|ERV1	-24154	NM_014762	1718	Hs.498727	NM_014762	HPRD:05916	DHCR24	24-dehydrocholesterol reductase	protein-coding
chr17_53638401_53638450	chr17	53638401	53638450	hypoM	Intergenic	Intergenic	-139084	NM_012329	23531	Hs.463483	NM_012329	HPRD:06835	MMD	monocyte to macrophage differentiation-associated	protein-coding
chr11_99402301_99402350	chr11	99402301	99402350	hypoM	intron (NM_014361, intron 2 of 24)	THE1A-int|LTR|ERVL-MaLR	-24551	NM_175566	53942	Hs.656783	NM_014361	HPRD:06241	CNTN5	contactin 5	protein-coding
chr1_9037101_9037150	chr1	9037101	9037150	hypoM	Intergenic	L2c|LINE|L2	31232	NM_001270502	765	Hs.100322	NM_001215	HPRD:00264	CA6	carbonic anhydrase VI	protein-coding
chr16_87719301_87719350	chr16	87719301	87719350	hypoM	intron (NR_073379, intron 3 of 5)	intron (NR_073379, intron 3 of 5)	80273	NM_017566	54758	Hs.123450	NM_017566	HPRD:11180	KLHDC4	kelch domain containing 4	protein-coding
chr15_46390651_46390700	chr15	46390651	46390700	hypoM	Intergenic	SVA_B|Other|Other	463737	NM_021199	58472	Hs.511251	NM_021199	HPRD:18102	SQRDL	sulfide quinone reductase-like (yeast)	protein-coding
chr19_37674951_37675000	chr19	37674951	37675000	hypoM	3' UTR (NM_152279, exon 5 of 5)	3' UTR (NM_152279, exon 5 of 5)	-11332	NM_152655	199704	Hs.659236	NM_152655	HPRD:15862	ZNF585A	zinc finger protein 585A	protein-coding
chr11_624901_624950	chr11	624901	624950	hypoM	5' UTR (NM_001171968, exon 1 of 15)	5' UTR (NM_001171968, exon 1 of 15)	142	NM_021924	53841	Hs.165619	NM_017717	HPRD:06021	CDHR5	cadherin-related family member 5	protein-coding
chr7_73184301_73184350	chr7	73184301	73184350	hypoM	exon (NM_001306, exon 1 of 1)	exon (NM_001306, exon 1 of 1)	275	NM_001306	1365	Hs.647023	NM_001306	HPRD:04219	CLDN3	claudin 3	protein-coding
chr19_3860601_3860650	chr19	3860601	3860650	hypoM	intron (NR_027149, intron 1 of 2)	intron (NR_027149, intron 1 of 2)	8402	NM_001145640	23217	Hs.65750	NM_015174	ENSG00000105278	ZFR2	zinc finger RNA binding protein 2	protein-coding
chr9_136434501_136434550	chr9	136434501	136434550	hypoM	intron (NM_014694, intron 15 of 18)	intron (NM_014694, intron 15 of 18)	10843	NM_001080515	642968	Hs.741379	NM_001080515		FAM163B	family with sequence similarity 163, member B	protein-coding
chr19_48363751_48363800	chr19	48363751	48363800	hypoM	Intergenic	CpG	25879	NM_003167	6822	Hs.515835	NM_003167	HPRD:00502	SULT2A1	sulfotransferase family, cytosolic, 2A, dehydroepiandrosterone (DHEA)-preferring, member 1	protein-coding
chr19_49134301_49134350	chr19	49134301	49134350	hypoM	TTS (NM_020126)	TTS (NM_020126)	6116	NM_001204160	56848	Hs.528006	NM_020126	HPRD:06157	SPHK2	sphingosine kinase 2	protein-coding
chr19_41129901_41129950	chr19	41129901	41129950	hypoM	exon (NM_003573, exon 29 of 33)	exon (NM_003573, exon 29 of 33)	22648	NM_001042545	8425	Hs.466766	NM_003573	HPRD:05274	LTBP4	latent transforming growth factor beta binding protein 4	protein-coding
chr14_106234551_106234600	chr14	106234551	106234600	hypoM	Intergenic	Intergenic	-95431	NR_046211	2003	Hs.744419	NR_046211		ELK2AP	ELK2A, member of ETS oncogene family, pseudogene	pseudo
chr10_134640051_134640100	chr10	134640051	134640100	hypoM	intron (NM_001200049, intron 50 of 57)	intron (NM_001200049, intron 50 of 57)	-40538	NM_177400	84504	Hs.134013	NM_177400	HPRD:09336	NKX6-2	NK6 homeobox 2	protein-coding
chrY_58820851_58820900	chrY	58820851	58820900	hypoM	Intergenic	(CATTC)n|Satellite|Satellite	-279582	NM_005840	10251	Hs.381912	NM_005840	HPRD:03917	SPRY3	sprouty homolog 3 (Drosophila)	protein-coding
chr17_38936851_38936900	chr17	38936851	38936900	hypoM	intron (NM_181537, intron 2 of 7)	AluY|SINE|Alu	1911	NM_181537	342574	Hs.59363	NM_181537	HPRD:17244	KRT27	keratin 27	protein-coding
chr12_97372651_97372700	chr12	97372651	97372700	hypoM	Intergenic	AluJb|SINE|Alu	71431	NM_001135175	121441	Hs.270084	NM_152905	HPRD:02655	NEDD1	neural precursor cell expressed, developmentally down-regulated 1	protein-coding
chr20_1975351_1975400	chr20	1975351	1975400	hypoM	promoter-TSS (NM_001190899)	promoter-TSS (NM_001190899)	-444	NM_024411	5173	Hs.22584	NM_024411	HPRD:08838	PDYN	prodynorphin	protein-coding
chr17_20392351_20392400	chr17	20392351	20392400	hypoM	Intergenic	AluY|SINE|Alu	15436	NR_029393	644945	Hs.572477	NR_029393	ENSG00000214822	KRT16P3	keratin 16 pseudogene 3	pseudo
chr14_69950651_69950700	chr14	69950651	69950700	hypoM	promoter-TSS (NM_001161498)	promoter-TSS (NM_001161498)	-796	NM_001161498	400224	Hs.509796	NM_001161498	ENSG00000175985	PLEKHD1	pleckstrin homology domain containing, family D (with coiled-coil domains) member 1	protein-coding
chr12_129558251_129558300	chr12	129558251	129558300	hypoM	3' UTR (NM_133448, exon 9 of 9)	3' UTR (NM_133448, exon 9 of 9)	-35960	NR_104173	283352	Hs.665667	NR_104172	ENSG00000249196	LOC283352	uncharacterized LOC283352	ncRNA
chrY_9199701_9199750	chrY	9199701	9199750	hypoM	intron (NM_001164471, intron 1 of 6)	intron (NM_001164471, intron 1 of 6)	4273	NM_001243721	728403	Hs.740264	NM_001243721	ENSG00000229549	TSPY8	testis specific protein, Y-linked 8	protein-coding
chr14_106133701_106133750	chr14	106133701	106133750	hypoM	Intergenic	Intergenic	5419	NR_046211	2003	Hs.744419	NR_046211		ELK2AP	ELK2A, member of ETS oncogene family, pseudogene	pseudo
chr9_119565751_119565800	chr9	119565751	119565800	hypoM	intron (NM_014010, intron 12 of 21)	(TA)n|Simple_repeat|Simple_repeat	116194	NM_012210	22954	Hs.591910	NM_012210	HPRD:03797	TRIM32	tripartite motif containing 32	protein-coding
chr9_124891001_124891050	chr9	124891001	124891050	hypoM	Intergenic	Intergenic	-8579	NR_039690	100616312		NR_039690	miRBase:MI0016831	MIR4478	microRNA 4478	ncRNA
chr3_69898351_69898400	chr3	69898351	69898400	hypoM	intron (NM_006722, intron 1 of 9)	AluYa5|SINE|Alu	-17000	NM_198177	4286	Hs.166017	NM_000248	HPRD:01138	MITF	microphthalmia-associated transcription factor	protein-coding
chr11_124622101_124622150	chr11	124622101	124622150	hypoM	promoter-TSS (NM_014312)	promoter-TSS (NM_014312)	-16	NM_014312	23584	Hs.112377	NM_014312	HPRD:08390	VSIG2	V-set and immunoglobulin domain containing 2	protein-coding
chrY_329451_329500	chrY	329451	329500	hypoM	Intergenic	AluSg|SINE|Alu	-31785	NM_013239	28227	Hs.124942	NM_013239	HPRD:02276	PPP2R3B	protein phosphatase 2, regulatory subunit B'', beta	protein-coding
chr2_233364001_233364050	chr2	233364001	233364050	hypoM	Intergenic	Intergenic	-11456	NM_001290787	9427	Hs.26880	NM_004826	HPRD:07066	ECEL1	endothelin converting enzyme-like 1	protein-coding
chr1_205025401_205025450	chr1	205025401	205025450	hypoM	intron (NM_005076, intron 2 of 22)	intron (NM_005076, intron 2 of 22)	13085	NM_005076	6900	Hs.519220	NM_005076	HPRD:01826	CNTN2	contactin 2 (axonal)	protein-coding
chrY_23697901_23697950	chrY	23697901	23697950	hypoM	intron (NM_001006120, intron 1 of 11).2	MER1B|DNA|hAT-Charlie	1120	NM_001006120	378949	Hs.380450	NM_001006120	HPRD:17959	RBMY1D	RNA binding motif protein, Y-linked, family 1, member D	protein-coding
chr2_239949001_239949050	chr2	239949001	239949050	hypoM	Intergenic	Intergenic	41585	NR_039642	100616397		NR_039642		MIR4440	microRNA 4440	ncRNA
chr15_21997101_21997150	chr15	21997101	21997150	hypoM	Intergenic	Intergenic	19753	NR_024387	646243	Hs.720910	NR_024387		CXADRP2	coxsackie virus and adenovirus receptor pseudogene 2	pseudo
chr10_36771151_36771200	chr10	36771151	36771200	hypoM	Intergenic	LTR12C|LTR|ERV1	-643610	NM_052997	91074	Hs.373787	NM_052997	HPRD:10125	ANKRD30A	ankyrin repeat domain 30A	protein-coding
chr16_84975251_84975300	chr16	84975251	84975300	hypoM	Intergenic	Intergenic	69866	NM_017740	55625	Hs.461610	NM_017740	HPRD:15722	ZDHHC7	zinc finger, DHHC-type containing 7	protein-coding
chr14_100194701_100194750	chr14	100194701	100194750	hypoM	Intergenic	MIRb|SINE|MIR	43970	NM_006668	10858	Hs.25121	NM_006668	HPRD:04970	CYP46A1	cytochrome P450, family 46, subfamily A, polypeptide 1	protein-coding
chr10_132914951_132915000	chr10	132914951	132915000	hypoM	intron (NM_174937, intron 9 of 11)	intron (NM_174937, intron 9 of 11)	21494	NR_120623	101927489		NR_120623	ENSG00000230098	TCERG1L-AS1	TCERG1L antisense RNA 1	ncRNA
chr8_2683351_2683400	chr8	2683351	2683400	hypoM	Intergenic	Intergenic	-97384	NR_125425	101927815	Hs.571467	NR_125423	ENSG00000249694	LOC101927815	uncharacterized LOC101927815	ncRNA
chr22_20500301_20500350	chr22	20500301	20500350	hypoM	Intergenic	Intergenic	-38539	NM_015672	85376	Hs.115429	NM_015672	ENSG00000196622	RIMBP3	RIMS binding protein 3	protein-coding
chr1_143275751_143275800	chr1	143275751	143275800	hypoM	Intergenic	GSATII|Satellite|centr	-73536	NR_110761	102723769	Hs.652926	NR_110761		LOC102723769	uncharacterized LOC102723769	ncRNA
chr1_4119501_4119550	chr1	4119501	4119550	hypoM	Intergenic	Intergenic	118853	NR_040065	728716	Hs.668359	NR_040065		LINC01346	long intergenic non-protein coding RNA 1346	ncRNA
chr16_88952301_88952350	chr16	88952301	88952350	hypoM	intron (NM_175931, intron 5 of 10)	intron (NM_175931, intron 5 of 10)	-19257	NM_001080487	390748	Hs.730522	NM_001080487	ENSG00000205022	PABPN1L	poly(A) binding protein, nuclear 1-like (cytoplasmic)	protein-coding
chr11_69328151_69328200	chr11	69328151	69328200	hypoM	Intergenic	Intergenic	27846	NR_120545	101928292	Hs.736219	NR_120542		LINC01488	long intergenic non-protein coding RNA 1488	ncRNA
chr8_143622851_143622900	chr8	143622851	143622900	hypoM	intron (NM_001702, intron 26 of 29)	intron (NM_001702, intron 26 of 29)	72958	NM_015193	23237	Hs.40888	NM_015193		ARC	activity-regulated cytoskeleton-associated protein	protein-coding
chr1_45280051_45280100	chr1	45280051	45280100	hypoM	TTS (NM_001136537)	TTS (NM_001136537)	5921	NM_001136537	149478	Hs.632400	NM_001136537	ENSG00000222009	BTBD19	BTB (POZ) domain containing 19	protein-coding
chr17_79708501_79708550	chr17	79708501	79708550	hypoM	Intergenic	Intergenic	29259	NM_001270953	1468	Hs.548187	NM_012140	HPRD:08424	SLC25A10	solute carrier family 25 (mitochondrial carrier; dicarboxylate transporter), member 10	protein-coding
chr14_23871951_23872000	chr14	23871951	23872000	hypoM	exon (NM_002471, exon 11 of 39)	exon (NM_002471, exon 11 of 39)	5511	NM_002471	4624	Hs.278432	NM_002471	HPRD:01171	MYH6	myosin, heavy chain 6, cardiac muscle, alpha	protein-coding
chr7_40697151_40697200	chr7	40697151	40697200	hypoM	intron (NM_001193313, intron 12 of 13)	AluSx3|SINE|Alu	322362	NR_110831	101928744	Hs.639767	NR_110831	ENSG00000232458	LINC01450	long intergenic non-protein coding RNA 1450	ncRNA
chr22_18843801_18843850	chr22	18843801	18843850	hypoM	Intergenic	Intergenic	-49911	NM_005675	8214	Hs.474185	NM_005675	HPRD:03177	DGCR6	DiGeorge syndrome critical region gene 6	protein-coding
chr17_15720701_15720750	chr17	15720701	15720750	hypoM	intron (NR_110839, intron 1 of 2)	intron (NR_110839, intron 1 of 2)	331	NR_110839	101928567	Hs.569757	NR_110839		LOC101928567	uncharacterized LOC101928567	ncRNA
chr17_3805001_3805050	chr17	3805001	3805050	hypoM	intron (NM_002558, intron 7 of 11)	intron (NM_002558, intron 7 of 11)	-8688	NM_032294	84254	Hs.8417	NM_032294	HPRD:13000	CAMKK1	calcium/calmodulin-dependent protein kinase kinase 1, alpha	protein-coding
chr15_30741351_30741400	chr15	30741351	30741400	hypoM	Intergenic	AluY|SINE|Alu	-34912	NM_001282484	101059918		NM_001282484		GOLGA8R	golgin A8 family, member R	protein-coding
chr10_6748201_6748250	chr10	6748201	6748250	hypoM	Intergenic	AluY|SINE|Alu	72917	NR_108074	100652997	Hs.255086	NR_108074		LINC00706	long intergenic non-protein coding RNA 706	ncRNA
chr5_98942751_98942800	chr5	98942751	98942800	hypoM	Intergenic	AluY|SINE|Alu	73081	NR_110562	102724855	Hs.519477	NR_110562		CTD-2151A2.1	uncharacterized LOC102724855	ncRNA
chr1_245772701_245772750	chr1	245772701	245772750	hypoM	exon (NM_018012, exon 8 of 15)	exon (NM_018012, exon 8 of 15)	454438	NM_018012	55083	Hs.368096	NM_018012	ENSG00000162849	KIF26B	kinesin family member 26B	protein-coding
chr19_21444501_21444550	chr19	21444501	21444550	hypoM	Intergenic	SVA_A|Other|Other	67687	NM_021269	7562	Hs.466296	NM_021269	HPRD:18322	ZNF708	zinc finger protein 708	protein-coding
chr14_104837351_104837400	chr14	104837351	104837400	hypoM	Intergenic	Intergenic	-208646	NM_001286399	400258	Hs.153827	NM_001008404	HPRD:17383	C14orf180	chromosome 14 open reading frame 180	protein-coding
chr15_21905001_21905050	chr15	21905001	21905050	hypoM	Intergenic	REP522|Satellite|telo	35714	NR_027053	646214	Hs.510697	NR_027053		LOC646214	p21 protein (Cdc42/Rac)-activated kinase 2 pseudogene	pseudo
chr10_131193051_131193100	chr10	131193051	131193100	hypoM	Intergenic	Intergenic	-72379	NM_002412	4255	Hs.501522	NM_002412		MGMT	O-6-methylguanine-DNA methyltransferase	protein-coding
chr19_29900101_29900150	chr19	29900101	29900150	hypoM	intron (NR_040029, intron 3 of 9)	intron (NR_040029, intron 3 of 9)	116534	NR_040029	284395	Hs.631601	NR_040029	ENSG00000264515	LOC284395	uncharacterized LOC284395	ncRNA
chr6_58363601_58363650	chr6	58363601	58363650	hypoM	Intergenic	AluY|SINE|Alu	-75901	NR_125728	375513	Hs.561539	NM_206908		GUSBP4	glucuronidase, beta pseudogene 4	pseudo
chr5_139725651_139725700	chr5	139725651	139725700	hypoM	intron (NM_001945, intron 1 of 5)	CpG	513	NM_001945	1839	Hs.799	NM_001945	HPRD:00526	HBEGF	heparin-binding EGF-like growth factor	protein-coding
chr2_583951_584000	chr2	583951	584000	hypoM	Intergenic	Intergenic	93464	NM_152834	129787	Hs.43899	NM_152834		TMEM18	transmembrane protein 18	protein-coding
chrX_184751_184800	chrX	184751	184800	hypoM	Intergenic	MER54A|LTR|ERVL	-8216	NR_028057	55344	Hs.522568	NM_018390		PLCXD1	phosphatidylinositol-specific phospholipase C, X domain containing 1	protein-coding
chr19_601901_601950	chr19	601901	601950	hypoM	intron (NM_001194, intron 1 of 7)	intron (NM_001194, intron 1 of 7)	12032	NM_001194	610	Hs.124161	NM_001194	HPRD:07213	HCN2	hyperpolarization activated cyclic nucleotide-gated potassium channel 2	protein-coding
chr14_73178901_73178950	chr14	73178901	73178950	hypoM	intron (NM_001280543, intron 7 of 10)	intron (NM_001280543, intron 7 of 10)	180432	NM_001280544	8110	Hs.162868	NM_012074	HPRD:03395	DPF3	D4, zinc and double PHD fingers, family 3	protein-coding
chr4_28813501_28813550	chr4	28813501	28813550	hypoM	Intergenic	AluY|SINE|Alu	-7679	NR_036237	100422937		NR_036237		MIR4275	microRNA 4275	ncRNA
chr5_175114401_175114450	chr5	175114401	175114450	hypoM	Intergenic	Intergenic	5961	NM_022304	3274	Hs.247885	NM_022304	HPRD:00816	HRH2	histamine receptor H2	protein-coding
chr19_45748801_45748850	chr19	45748801	45748850	hypoM	Intergenic	Intergenic	-5691	NM_001199867	57787	Hs.34314	NM_031417	HPRD:09402	MARK4	MAP/microtubule affinity-regulating kinase 4	protein-coding
chr7_56887601_56887650	chr7	56887601	56887650	hypoM	Intergenic	CpG	62214	NR_038450	100130849	Hs.568145	NR_038450	ENSG00000233437	LOC100130849	phosphorylase kinase, gamma 1 (muscle) pseudogene	pseudo
chr12_128150701_128150750	chr12	128150701	128150750	hypoM	Intergenic	AluY|SINE|Alu	-29713	NR_120451	101927637	Hs.170413	NR_120451	ENSG00000256022	LOC101927637	uncharacterized LOC101927637	ncRNA
chr10_135023951_135024000	chr10	135023951	135024000	hypoM	intron (NM_152643, intron 20 of 29)	intron (NM_152643, intron 20 of 29)	-19803	NM_003577	8433	Hs.458406	NM_003577	HPRD:11964	UTF1	undifferentiated embryonic cell transcription factor 1	protein-coding
chr1_39982201_39982250	chr1	39982201	39982250	hypoM	intron (NM_181809, intron 3 of 6)	intron (NM_181809, intron 3 of 6)	24907	NM_181809	353500	Hs.472497	NM_181809		BMP8A	bone morphogenetic protein 8a	protein-coding
chr11_67984351_67984400	chr11	67984351	67984400	hypoM	Intergenic	Intergenic	-3136	NM_001300909	51111	Hs.632120	NM_016028	HPRD:11616	SUV420H1	suppressor of variegation 4-20 homolog 1 (Drosophila)	protein-coding
chr4_7621601_7621650	chr4	7621601	7621650	hypoM	intron (NM_020777, intron 3 of 26)	intron (NM_020777, intron 3 of 26)	-134192	NR_026892	84740	Hs.663029	NM_032654	ENSG00000272620	AFAP1-AS1	AFAP1 antisense RNA 1	ncRNA
chr18_33767901_33767950	chr18	33767901	33767950	hypoM	intron (NM_017947, intron 1 of 14)	CpG-11730	445	NM_017947	55034	Hs.405028	NM_017947		MOCOS	molybdenum cofactor sulfurase	protein-coding
chr17_47530651_47530700	chr17	47530651	47530700	hypoM	Intergenic	Intergenic	8436	NR_110805	101927207	Hs.638402	NR_110805	ENSG00000249497	LOC101927207	uncharacterized LOC101927207	ncRNA
chr11_130293601_130293650	chr11	130293601	130293650	hypoM	intron (NM_007037, intron 1 of 8)	intron (NM_007037, intron 1 of 8)	4914	NM_007037	11095	Hs.271605	NM_007037	HPRD:05531	ADAMTS8	ADAM metallopeptidase with thrombospondin type 1 motif, 8	protein-coding
chr1_21889601_21889650	chr1	21889601	21889650	hypoM	exon (NM_001177520, exon 3 of 10)	exon (NM_001177520, exon 3 of 10)	53767	NM_001177520	249	Hs.75431	NM_000478	HPRD:01377	ALPL	alkaline phosphatase, liver/bone/kidney	protein-coding
chr19_39015901_39015950	chr19	39015901	39015950	hypoM	intron (NM_000540, intron 70 of 105)	(CTGGGG)n|Simple_repeat|Simple_repeat	91585	NM_001042723	6261	Hs.466664	NM_000540	HPRD:01618	RYR1	ryanodine receptor 1 (skeletal)	protein-coding
chr15_98504401_98504450	chr15	98504401	98504450	hypoM	intron (NM_183376, intron 1 of 7)	CpG	492	NM_183376	91947	Hs.6093	NM_183376	HPRD:10664	ARRDC4	arrestin domain containing 4	protein-coding
chr1_181801801_181801850	chr1	181801801	181801850	hypoM	Intergenic	LTR12C|LTR|ERV1	229022	NM_001009992	127665	Hs.684328	NM_001009992	HPRD:18361	ZNF648	zinc finger protein 648	protein-coding
chr12_81956351_81956400	chr12	81956351	81956400	hypoM	intron (NM_001220474, intron 2 of 30)	AluYa5|SINE|Alu	35775	NM_001220477	8499	Hs.506216	NM_003625	HPRD:04392	PPFIA2	protein tyrosine phosphatase, receptor type, f polypeptide (PTPRF), interacting protein (liprin), alpha 2	protein-coding
chr9_109172351_109172400	chr9	109172351	109172400	hypoM	Intergenic	AluY|SINE|Alu	-190834	NR_107048	102465995		NR_107048		MIR8081	microRNA 8081	ncRNA
chr4_1603051_1603100	chr4	1603051	1603100	hypoM	Intergenic	Intergenic	82643	NM_001013622	152877	Hs.143314	NM_001013622	HPRD:12900	FAM53A	family with sequence similarity 53, member A	protein-coding
chr19_7944901_7944950	chr19	7944901	7944950	hypoM	non-coding (NR_033250, exon 1 of 1)	non-coding (NR_033250, exon 1 of 1)	192	NR_033250	388499	Hs.730360	NR_033250		LYPLA2P2	lysophospholipase II pseudogene 2	pseudo
chr10_81966601_81966650	chr10	81966601	81966650	hypoM	promoter-TSS (NR_038464)	promoter-TSS (NR_038464)	-841	NR_038464	439990	Hs.365566	NR_038464	ENSG00000237523	LINC00857	long intergenic non-protein coding RNA 857	ncRNA
chr2_100987301_100987350	chr2	100987301	100987350	hypoM	Intergenic	LTR26|LTR|ERV1	46805	NM_004854	9486	Hs.516370	NM_004854	HPRD:07332	CHST10	carbohydrate sulfotransferase 10	protein-coding
chr8_7458551_7458600	chr8	7458551	7458600	hypoM	Intergenic	Intergenic	-26655	NR_046343	441317	Hs.715411	NM_001136572		FAM90A7P	putative protein FAM90A7	pseudo
chr16_62991901_62991950	chr16	62991901	62991950	hypoM	Intergenic	AluY|SINE|Alu	-921186	NM_001796	1006	Hs.368322	NM_001796	HPRD:04306	CDH8	cadherin 8, type 2	protein-coding
chr16_3614351_3614400	chr16	3614351	3614400	hypoM	non-coding (NR_075083, exon 5 of 21)	non-coding (NR_075083, exon 5 of 21)	13030	NM_178844	197358	Hs.592091	NM_178844	HPRD:17639	NLRC3	NLR family, CARD domain containing 3	protein-coding
chr9_139414851_139414900	chr9	139414851	139414900	hypoM	promoter-TSS (NR_039820)	promoter-TSS (NR_039820)	-797	NR_039820	100616242		NR_039820		MIR4673	microRNA 4673	ncRNA
chr8_142366901_142366950	chr8	142366901	142366950	hypoM	3' UTR (NM_005293, exon 2 of 2)	3' UTR (NM_005293, exon 2 of 2)	10440	NM_005293	2843	Hs.188859	NM_005293	HPRD:03550	GPR20	G protein-coupled receptor 20	protein-coding
chr3_196387451_196387500	chr3	196387451	196387500	hypoM	exon (NM_198565, exon 3 of 3)	exon (NM_198565, exon 3 of 3)	20819	NM_198565	375387	Hs.702186	NM_198565	HPRD:17452	NRROS	negative regulator of reactive oxygen species	protein-coding
chr19_10572301_10572350	chr19	10572301	10572350	hypoM	exon (NM_001111308, exon 12 of 15)	exon (NM_001111308, exon 12 of 15)	8692	NM_006202	5141	Hs.89901	NM_006202	HPRD:02527	PDE4A	phosphodiesterase 4A, cAMP-specific	protein-coding
chr12_85510051_85510100	chr12	85510051	85510100	hypoM	intron (NM_001079910, intron 15 of 26)	AluY|SINE|Alu	79976	NM_001079910	84125	Hs.402200	NM_032165	HPRD:09952	LRRIQ1	leucine-rich repeats and IQ motif containing 1	protein-coding
chr8_145135001_145135050	chr8	145135001	145135050	hypoM	TTS (NR_106906)	TTS (NR_106906)	248	NR_106906	102465510		NR_106906		MIR6847	microRNA 6847	ncRNA
chr17_81078051_81078100	chr17	81078051	81078100	hypoM	Intergenic	AluY|SINE|Alu	40508	NM_001004431	284207	Hs.378821	NM_001004431	HPRD:11255	METRNL	meteorin, glial cell differentiation regulator-like	protein-coding
chrY_24454851_24454900	chrY	24454851	24454900	hypoM	promoter-TSS (NR_002193)	promoter-TSS (NR_002193)	-131	NR_002193	159162	Hs.711527	NR_002193	ENSG00000243040	RBMY2FP	RNA binding motif protein, Y-linked, family 2, member F pseudogene	pseudo
chr8_83355301_83355350	chr8	83355301	83355350	hypoM	Intergenic	Intergenic	-600804	NM_022133	64089	Hs.492121	NM_022133	HPRD:15411	SNX16	sorting nexin 16	protein-coding
chr10_122452501_122452550	chr10	122452501	122452550	hypoM	intron (NR_049879, intron 2 of 4)	AluY|SINE|Alu	95064	NR_103717	404216	Hs.196578	NM_001012711	HPRD:18530	C10orf85	chromosome 10 open reading frame 85	ncRNA
chr8_2048251_2048300	chr8	2048251	2048300	hypoM	intron (NM_003970, intron 19 of 36)	intron (NM_003970, intron 19 of 36)	23606	NR_106983	102465695		NR_106983		MIR7160	microRNA 7160	ncRNA
chr3_128172651_128172700	chr3	128172651	128172700	hypoM	Intergenic	Intergenic	-9762	NR_037890	285224	Hs.683815	NR_037890	ENSG00000242049	DNAJB8-AS1	DNAJB8 antisense RNA 1	ncRNA
chr11_17663751_17663800	chr11	17663751	17663800	hypoM	exon (NM_001292063, exon 53 of 56)	exon (NM_001292063, exon 53 of 56)	-77335	NM_002478	4654	Hs.181768	NM_002478	HPRD:01166	MYOD1	myogenic differentiation 1	protein-coding
chr7_158075701_158075750	chr7	158075701	158075750	hypoM	intron (NM_130842, intron 2 of 21)	intron (NM_130842, intron 2 of 21)	249780	NR_030325	693180		NR_030325		MIR595	microRNA 595	ncRNA
chr5_158351601_158351650	chr5	158351601	158351650	hypoM	intron (NM_182708, intron 5 of 14)	AluY|SINE|Alu	175163	NM_001290360	1879	Hs.573143	NM_024007	HPRD:01256	EBF1	early B-cell factor 1	protein-coding
chr22_45982451_45982500	chr22	45982451	45982500	hypoM	intron (NM_006486, intron 16 of 16)	intron (NM_006486, intron 16 of 16)	83756	NM_001996	2192	Hs.24601	NM_001996	HPRD:00629	FBLN1	fibulin 1	protein-coding
chr12_73147901_73147950	chr12	73147901	73147950	hypoM	Intergenic	AluY|SINE|Alu	-405045	NR_110130	101928137	Hs.694666	NR_110130	ENSG00000258123	LOC101928137	uncharacterized LOC101928137	ncRNA
chr19_36168701_36168750	chr19	36168701	36168750	hypoM	exon (NM_007000, exon 7 of 8)	exon (NM_007000, exon 7 of 8)	-4532	NR_046420	100862728	Hs.569952	NR_046420	ENSG00000226510	UPK1A-AS1	UPK1A antisense RNA 1	ncRNA
chr19_440201_440250	chr19	440201	440250	hypoM	intron (NM_012435, intron 2 of 12)	L1MB7|LINE|L1	20771	NM_012435	25759	Hs.30965	NM_012435	ENSG00000129946	SHC2	SHC (Src homology 2 domain containing) transforming protein 2	protein-coding
chr7_74540701_74540750	chr7	74540701	74540750	hypoM	intron (NM_001003795, intron 6 of 15)	AluSx|SINE|Alu	32378	NM_173537	84163	Hs.647017	NM_173537	HPRD:16402	GTF2IRD2	GTF2I repeat domain containing 2	protein-coding
chr1_221959501_221959550	chr1	221959501	221959550	hypoM	Intergenic	AluY|SINE|Alu	-44007	NM_007207	11221	Hs.497822	NM_007207	HPRD:12320	DUSP10	dual specificity phosphatase 10	protein-coding
chr16_1257801_1257850	chr16	1257801	1257850	hypoM	exon (NM_021098, exon 15 of 35)	exon (NM_021098, exon 15 of 35)	17429	NM_012467	25823	Hs.592076	NM_012467	HPRD:07160	TPSG1	tryptase gamma 1	protein-coding
chr5_50318251_50318300	chr5	50318251	50318300	hypoM	Intergenic	AluSc8|SINE|Alu	-52254	NR_104653	100287592	Hs.519298	NR_104653		LOC100287592	uncharacterized LOC100287592	ncRNA
chr13_36438301_36438350	chr13	36438301	36438350	hypoM	intron (NM_004734, intron 5 of 17)	intron (NM_004734, intron 5 of 17)	-8327	NM_001195430	9201	Hs.507755	NM_004734		DCLK1	doublecortin-like kinase 1	protein-coding
chr2_88272051_88272100	chr2	88272051	88272100	hypoM	intron (NM_001024457, intron 1 of 22).2	CpG	13234	NM_001024457	400966	Hs.728970	NM_001024457	ENSG00000187627	RGPD1	RANBP2-like and GRIP domain containing 1	protein-coding
chr1_1897951_1898000	chr1	1897951	1898000	hypoM	intron (NM_001080484, intron 11 of 17)	intron (NM_001080484, intron 11 of 17)	37301	NM_001080484	85452	Hs.232092	NM_001003808		KIAA1751	KIAA1751	protein-coding
chr10_135016851_135016900	chr10	135016851	135016900	hypoM	intron (NM_152643, intron 17 of 29)	CpG	-26903	NM_003577	8433	Hs.458406	NM_003577	HPRD:11964	UTF1	undifferentiated embryonic cell transcription factor 1	protein-coding
chr2_71478201_71478250	chr2	71478201	71478250	hypoM	Intergenic	L1PA6|LINE|L1	-23992	NM_020459	400961	Hs.416735	NM_020459	ENSG00000124374	PAIP2B	poly(A) binding protein interacting protein 2B	protein-coding
chr10_72462151_72462200	chr10	72462151	72462200	hypoM	exon (NM_139155, exon 3 of 22)	exon (NM_139155, exon 3 of 22)	29616	NM_080722	140766	Hs.352156	NM_080722	HPRD:06329	ADAMTS14	ADAM metallopeptidase with thrombospondin type 1 motif, 14	protein-coding
chr8_38032801_38032850	chr8	38032801	38032850	hypoM	intron (NR_045493, intron 1 of 3)	AluSx|SINE|Alu	-1281	NM_001204878	9530	Hs.194726	NM_004874	HPRD:04861	BAG4	BCL2-associated athanogene 4	protein-coding
chr7_152701801_152701850	chr7	152701801	152701850	hypoM	Intergenic	Intergenic	244991	NR_073000	57180	Hs.647117	NM_020445	HPRD:12489	ACTR3B	ARP3 actin-related protein 3 homolog B (yeast)	protein-coding
chr15_66386701_66386750	chr15	66386701	66386750	hypoM	intron (NM_032445, intron 5 of 22)	intron (NM_032445, intron 5 of 22)	54154	NR_036196	100422905		NR_036196	miRBase:MI0015841	MIR4311	microRNA 4311	ncRNA
chr18_76540151_76540200	chr18	76540151	76540200	hypoM	Intergenic	Intergenic	-200100	NM_171999	27164	Hs.700557	NM_171999		SALL3	spalt-like transcription factor 3	protein-coding
chr13_25212651_25212700	chr13	25212651	25212700	hypoM	Intergenic	Intergenic	-41874	NM_001676	479	Hs.147111	NM_001676	HPRD:01667	ATP12A	ATPase, H+/K+ transporting, nongastric, alpha polypeptide	protein-coding
chr11_134157501_134157550	chr11	134157501	134157550	hypoM	intron (NM_001080407, intron 6 of 19)	intron (NM_001080407, intron 6 of 19)	11250	NM_001080407	112937	Hs.721382	NM_138416	HPRD:08814	GLB1L3	galactosidase, beta 1-like 3	protein-coding
chr20_62049701_62049750	chr20	62049701	62049750	hypoM	intron (NM_172106, intron 11 of 15)	intron (NM_172106, intron 11 of 15)	54268	NM_004518	3785	Hs.161851	NM_004518	HPRD:03757	KCNQ2	potassium voltage-gated channel, KQT-like subfamily, member 2	protein-coding
chr14_19498651_19498700	chr14	19498651	19498700	hypoM	Intergenic	Intergenic	-54690	NR_027480	404785	Hs.711826	NM_207513	HPRD:12331	POTEG	POTE ankyrin domain family, member G	protein-coding
chr10_1252551_1252600	chr10	1252551	1252600	hypoM	intron (NM_018702, intron 7 of 9)	intron (NM_018702, intron 7 of 9)	46867	NR_015376	399706	Hs.721191	NM_001010910	HPRD:17990	LINC00200	long intergenic non-protein coding RNA 200	ncRNA
chr8_109143951_109144000	chr8	109143951	109144000	hypoM	Intergenic	Intergenic	-48062	NM_178565	340419	Hs.444834	NM_178565	HPRD:17536	RSPO2	R-spondin 2	protein-coding
chr16_85363151_85363200	chr16	85363151	85363200	hypoM	Intergenic	CpG	-23244	NR_049816	100847022		NR_049816	miRBase:MI0017982	MIR5093	microRNA 5093	ncRNA
chr10_2964701_2964750	chr10	2964701	2964750	hypoM	Intergenic	Intergenic	-144987	NM_002627	5214	Hs.26010	NM_002627	HPRD:01384	PFKP	phosphofructokinase, platelet	protein-coding
chr7_32504251_32504300	chr7	32504251	32504300	hypoM	Intergenic	L1PA3|LINE|L1	-6169	NR_038454	100130673	Hs.609282	NR_038454		LOC100130673	phosphoribosyl pyrophosphate synthetase 2 pseudogene	pseudo
chr19_58564801_58564850	chr19	58564801	58564850	hypoM	exon (NM_182572, exon 6 of 6)	exon (NM_182572, exon 6 of 6)	-5782	NM_003436	7694	Hs.85863	NM_003436	HPRD:07242	ZNF135	zinc finger protein 135	protein-coding
chr5_15517301_15517350	chr5	15517301	15517350	hypoM	intron (NM_001278317, intron 1 of 3)	AluY|SINE|Alu	15778	NM_001278317	23194	Hs.433057	NM_012304	HPRD:05740	FBXL7	F-box and leucine-rich repeat protein 7	protein-coding
chrY_13256751_13256800	chrY	13256751	13256800	hypoM	Intergenic	GSATII|Satellite|centr	1276614	NR_033667	352887	Hs.546221	NR_033667	ENSG00000206159	GYG2P1	glycogenin 2 pseudogene 1	pseudo
chr12_68397351_68397400	chr12	68397351	68397400	hypoM	intron (NR_104125, intron 2 of 3)	intron (NR_104125, intron 2 of 3)	14150	NR_104124	100885789	Hs.439832	NR_104124	ENSG00000255733	IFNG-AS1	IFNG antisense RNA 1	ncRNA
chr12_52249851_52249900	chr12	52249851	52249900	hypoM	Intergenic	Intergenic	-24174	NM_001013690	401720	Hs.648218	NM_001013690		FIGNL2	fidgetin-like 2	protein-coding
chr22_22903101_22903150	chr22	22903101	22903150	hypoM	intron (NR_027426, intron 1 of 2)	AluY|SINE|Alu	-1357	NM_206956	23532	Hs.30743	NM_006115	HPRD:05820	PRAME	preferentially expressed antigen in melanoma	protein-coding
chr4_87822851_87822900	chr4	87822851	87822900	hypoM	Intergenic	L2a|LINE|L2	-9300	NM_144645	132989	Hs.339646	NM_144645	HPRD:14511	C4orf36	chromosome 4 open reading frame 36	protein-coding
chr20_61883251_61883300	chr20	61883251	61883300	hypoM	intron (NM_152864, intron 1 of 6)	intron (NM_152864, intron 1 of 6)	-2055	NR_024389	100192386	Hs.111539	NR_024389		FLJ16779	uncharacterized LOC100192386	ncRNA
chrX_518501_518550	chrX	518501	518550	hypoM	Intergenic	Intergenic	-66554	NM_000451	6473	Hs.105932	NM_000451	HPRD:02430	SHOX	short stature homeobox	protein-coding
chr19_5409951_5410000	chr19	5409951	5410000	hypoM	Intergenic	AluY|SINE|Alu	-45451	NM_181710	148066	Hs.126496	NM_181710	HPRD:15895	ZNRF4	zinc and ring finger 4	protein-coding
chr18_76151351_76151400	chr18	76151351	76151400	hypoM	Intergenic	CpG	-445692	NR_104127	101927715	Hs.385670	NR_104127		LINC01029	long intergenic non-protein coding RNA 1029	ncRNA
chr17_26083001_26083050	chr17	26083001	26083050	hypoM	TTS (NM_000625)	TTS (NM_000625)	44530	NM_000625	4843	Hs.709191	NM_000625	HPRD:01225	NOS2	nitric oxide synthase 2, inducible	protein-coding
chr16_70201551_70201600	chr16	70201551	70201600	hypoM	Intergenic	AluY|SINE|Alu	-6353	NM_173619	283971	Hs.556045	NM_173619	HPRD:14587	CLEC18C	C-type lectin domain family 18, member C	protein-coding
chr7_1358201_1358250	chr7	1358201	1358250	hypoM	Intergenic	L1MC4|LINE|L1	85571	NM_001080461	340260	Hs.232272	NM_001080461		UNCX	UNC homeobox	protein-coding
chr21_9880051_9880100	chr21	9880051	9880100	hypoM	Intergenic	GSATII|Satellite|centr	53872	NR_037458	100500815		NR_037458	miRBase:MI0016088	MIR3687-1	microRNA 3687-1	ncRNA
chr10_37019851_37019900	chr10	37019851	37019900	hypoM	Intergenic	AluY|SINE|Alu	-394910	NM_052997	91074	Hs.373787	NM_052997	HPRD:10125	ANKRD30A	ankyrin repeat domain 30A	protein-coding
chr10_1516901_1516950	chr10	1516901	1516950	hypoM	intron (NM_018702, intron 1 of 9)	intron (NM_018702, intron 1 of 9)	-51900	NR_033387	642394	Hs.568831	NM_001098830	ENSG00000205696	ADARB2-AS1	ADARB2 antisense RNA 1	ncRNA
chr4_7666001_7666050	chr4	7666001	7666050	hypoM	intron (NM_020777, intron 6 of 26)	CpG	-89792	NR_026892	84740	Hs.663029	NM_032654	ENSG00000272620	AFAP1-AS1	AFAP1 antisense RNA 1	ncRNA
chr17_79770801_79770850	chr17	79770801	79770850	hypoM	intron (NM_000160, intron 12 of 13)	GC_rich|Low_complexity|Low_complexity	8817	NM_000160	2642	Hs.208	NM_000160	HPRD:00678	GCGR	glucagon receptor	protein-coding
chr13_113648551_113648600	chr13	113648551	113648600	hypoM	intron (NM_001112732, intron 1 of 29)	CpG	-7453	NM_024979	23263	Hs.170422	NM_024979	HPRD:14371	MCF2L	MCF.2 cell line derived transforming sequence-like	protein-coding
chr12_81127901_81127950	chr12	81127901	81127950	hypoM	Intergenic	AluSx1|SINE|Alu	17217	NM_005593	4617	Hs.178023	NM_005593	HPRD:01168	MYF5	myogenic factor 5	protein-coding
chr22_49340051_49340100	chr22	49340051	49340100	hypoM	Intergenic	MLT1C|LTR|ERVL-MaLR	77493	NR_038944	100128946	Hs.535676	NR_038944		LINC01310	long intergenic non-protein coding RNA 1310	ncRNA
chr6_2952951_2953000	chr6	2952951	2953000	hypoM	intron (NM_001271824, intron 5 of 6)	intron (NM_001271824, intron 5 of 6)	9429	NM_001271825	5269	Hs.519523	NM_004568	HPRD:01413	SERPINB6	serpin peptidase inhibitor, clade B (ovalbumin), member 6	protein-coding
chr15_20562151_20562200	chr15	20562151	20562200	hypoM	Intergenic	Intergenic	74178	NR_038836	646096	Hs.448789	NR_038836		CHEK2P2	checkpoint kinase 2 pseudogene 2	pseudo
chrY_20502501_20502550	chrY	20502501	20502550	hypoM	Intergenic	GSATX|Satellite|centr	14085	NR_002160	401629	Hs.568127	NR_002160		FAM224B	family with sequence similarity 224, member B (non-protein coding)	ncRNA
chr22_44671251_44671300	chr22	44671251	44671300	hypoM	intron (NM_001099294, intron 4 of 4)	intron (NM_001099294, intron 4 of 4)	37456	NM_001099294	85352	Hs.6829	NM_001099294	ENSG00000138944	KIAA1644	KIAA1644	protein-coding
chr1_2537851_2537900	chr1	2537851	2537900	hypoM	intron (NM_033467, intron 7 of 23)	CpG-218	19686	NM_001195740	127281	Hs.462033	NM_152371	HPRD:14513	FAM213B	family with sequence similarity 213, member B	protein-coding
chr9_138289901_138289950	chr9	138289901	138289950	hypoM	Intergenic	Intergenic	54830	NM_173520	157927	Hs.559511	NM_173520	ENSG00000178243	C9orf62	chromosome 9 open reading frame 62	protein-coding
chr2_129128651_129128700	chr2	129128651	129128700	hypoM	Intergenic	Intergenic	-52504	NM_004807	9394	Hs.512841	NM_004807	HPRD:07274	HS6ST1	heparan sulfate 6-O-sulfotransferase 1	protein-coding
chr4_21010251_21010300	chr4	21010251	21010300	hypoM	intron (NM_147182, intron 2 of 8)	AluY|SINE|Alu	-125942	NM_025221	80333	Hs.655705	NM_025221	HPRD:12184	KCNIP4	Kv channel interacting protein 4	protein-coding
chr9_131058651_131058700	chr9	131058651	131058700	hypoM	Intergenic	AluY|SINE|Alu	20250	NM_001040011	375757	Hs.259594	NM_001040011	ENSG00000175854	SWI5	SWI5 recombination repair homolog (yeast)	protein-coding
chr14_104465101_104465150	chr14	104465101	104465150	hypoM	intron (NM_153046, intron 13 of 35)	intron (NM_153046, intron 13 of 35)	-56480	NM_001257268	647286	Hs.632325	NM_001257268	ENSG00000227729	RD3L	retinal degeneration 3-like	protein-coding
chr18_77294651_77294700	chr18	77294651	77294700	hypoM	Intergenic	L1MB5|LINE|L1	134401	NM_172389	4772	Hs.534074	NM_006162	HPRD:02729	NFATC1	nuclear factor of activated T-cells, cytoplasmic, calcineurin-dependent 1	protein-coding
chr4_2286951_2287000	chr4	2286951	2287000	hypoM	intron (NM_001172656, intron 7 of 11)	MLT1C|LTR|ERVL-MaLR	-23236	NM_006454	10608	Hs.655020	NM_006454	HPRD:10103	MXD4	MAX dimerization protein 4	protein-coding
chr22_25615351_25615400	chr22	25615351	25615400	hypoM	promoter-TSS (NM_000496)	promoter-TSS (NM_000496)	-237	NM_000496	1415	Hs.373074	NM_000496	HPRD:00430	CRYBB2	crystallin, beta B2	protein-coding
chr3_173537801_173537850	chr3	173537801	173537850	hypoM	intron (NM_014932, intron 4 of 6)	AluY|SINE|Alu	100761	NR_046664	100874010	Hs.624265	NR_046664		NLGN1-AS1	NLGN1 antisense RNA 1	ncRNA
chr15_79080701_79080750	chr15	79080701	79080750	hypoM	intron (NM_014272, intron 7 of 23)	intron (NM_014272, intron 7 of 23)	23048	NM_014272	11173	Hs.16441	NM_014272	HPRD:05422	ADAMTS7	ADAM metallopeptidase with thrombospondin type 1 motif, 7	protein-coding
chr8_7614051_7614100	chr8	7614051	7614100	hypoM	Intergenic	Intergenic	-13031	NR_046351	441328	Hs.694406	NM_001164447		FAM90A10P	putative protein FAM90A10	pseudo
chr9_138159351_138159400	chr9	138159351	138159400	hypoM	Intergenic	Intergenic	-75720	NM_173520	157927	Hs.559511	NM_173520	ENSG00000178243	C9orf62	chromosome 9 open reading frame 62	protein-coding
chr4_167771751_167771800	chr4	167771751	167771800	hypoM	intron (NM_016950, intron 7 of 11)	L1HS|LINE|L1	383802	NM_001204353	50859	Hs.481133	NM_016950	HPRD:12147	SPOCK3	sparc/osteonectin, cwcv and kazal-like domains proteoglycan (testican) 3	protein-coding
chr3_75717301_75717350	chr3	75717301	75717350	hypoM	TTS (NM_001124759)	TTS (NM_001124759)	3838	NM_001124759	100288801	Hs.274541	NM_001124759	ENSG00000172969	FRG2C	FSHD region gene 2 family, member C	protein-coding
chr10_17933401_17933450	chr10	17933401	17933450	hypoM	intron (NM_002438, intron 4 of 29)	AluY|SINE|Alu	46318	NR_030167	574445		NR_030167		MIR511	microRNA 511	ncRNA
chrY_58833801_58833850	chrY	58833801	58833850	hypoM	Intergenic	(CATTC)n|Satellite|Satellite	-266632	NM_005840	10251	Hs.381912	NM_005840	HPRD:03917	SPRY3	sprouty homolog 3 (Drosophila)	protein-coding
chr1_3054351_3054400	chr1	3054351	3054400	hypoM	intron (NM_022114, intron 1 of 16)	intron (NM_022114, intron 1 of 16)	9836	NR_036215	100422968		NR_036215		MIR4251	microRNA 4251	ncRNA
chr20_35425251_35425300	chr20	35425251	35425300	hypoM	intron (NM_080627, intron 13 of 14)	intron (NM_080627, intron 13 of 14)	-23045	NM_001145318	79980	Hs.632268	NM_024918	HPRD:16455	DSN1	DSN1, MIS12 kinetochore complex component	protein-coding
chrY_388351_388400	chrY	388351	388400	hypoM	Intergenic	Intergenic	-90685	NM_013239	28227	Hs.124942	NM_013239	HPRD:02276	PPP2R3B	protein phosphatase 2, regulatory subunit B'', beta	protein-coding
chr9_45371351_45371400	chr9	45371351	45371400	hypoM	Intergenic	AluY|SINE|Alu	-366085	NR_121606	102723709	Hs.743015	NR_121606		LOC102723709	uncharacterized LOC102723709	ncRNA
chr14_94764901_94764950	chr14	94764901	94764950	hypoM	Intergenic	THE1A-int|LTR|ERVL-MaLR	-5317	NM_001100607	51156	Hs.118620	NM_016186	HPRD:09245	SERPINA10	serpin peptidase inhibitor, clade A (alpha-1 antiproteinase, antitrypsin), member 10	protein-coding
chr16_88480051_88480100	chr16	88480051	88480100	hypoM	Intergenic	Intergenic	-13804	NM_001127464	84627	Hs.54925	NM_001127464	ENSG00000225614	ZNF469	zinc finger protein 469	protein-coding
chr9_91657051_91657100	chr9	91657051	91657100	hypoM	exon (NM_016848, exon 10 of 12)	exon (NM_016848, exon 10 of 12)	50751	NM_005226	1903	Hs.585118	NM_005226	HPRD:03572	S1PR3	sphingosine-1-phosphate receptor 3	protein-coding
chr5_180708851_180708900	chr5	180708851	180708900	hypoM	Intergenic	REP522|Satellite|telo	20662	NR_102759	100507602	Hs.126768	NR_102759	ENSG00000248275	TRIM52-AS1	TRIM52 antisense RNA 1 (head to head)	ncRNA
chr17_73887201_73887250	chr17	73887201	73887250	hypoM	exon (NM_173547, exon 6 of 6)	exon (NM_173547, exon 6 of 6)	5859	NM_173547	201292	Hs.189823	NM_173547	HPRD:15569	TRIM65	tripartite motif containing 65	protein-coding
chr11_70858501_70858550	chr11	70858501	70858550	hypoM	intron (NM_012309, intron 1 of 22)	intron (NM_012309, intron 1 of 22)	77317	NM_012309	22941	Hs.268726	NM_012309	HPRD:04479	SHANK2	SH3 and multiple ankyrin repeat domains 2	protein-coding
chr11_1252501_1252550	chr11	1252501	1252550	hypoM	intron (NM_002458, intron 13 of 48)	intron (NM_002458, intron 13 of 48)	8230	NM_002458	727897	Hs.523395	NM_002458	ENSG00000117983	MUC5B	mucin 5B, oligomeric mucus/gel-forming	protein-coding
chr9_68410751_68410800	chr9	68410751	68410800	hypoM	Intergenic	CpG	43600	NR_033907	642236	Hs.529357	NR_033907		LOC642236	FSHD region gene 1 pseudogene	pseudo
chr3_21126201_21126250	chr3	21126201	21126250	hypoM	Intergenic	L2a|LINE|L2	-320993	NR_002311	391518	Hs.543226	NR_002311	ENSG00000236380	VENTXP7	VENT homeobox pseudogene 7	pseudo
chr19_39008001_39008050	chr19	39008001	39008050	hypoM	exon (NM_001042723, exon 66 of 105)	exon (NM_001042723, exon 66 of 105)	83685	NM_001042723	6261	Hs.466664	NM_000540	HPRD:01618	RYR1	ryanodine receptor 1 (skeletal)	protein-coding
chr6_168445551_168445600	chr6	168445551	168445600	hypoM	exon (NM_005355, exon 8 of 8)	exon (NM_005355, exon 8 of 8)	27022	NM_005355	3834	Hs.150013	NM_005355	HPRD:04818	KIF25	kinesin family member 25	protein-coding
chr15_100957401_100957450	chr15	100957401	100957450	hypoM	intron (NR_120374, intron 3 of 4)	L1PA2|LINE|L1	44281	NR_120374	102723320	Hs.416099	NR_120374		LOC102723320	uncharacterized LOC102723320	ncRNA
chr16_883151_883200	chr16	883151	883200	hypoM	Intergenic	Intergenic	27732	NM_001013638	388199	Hs.528461	NM_001013638	HPRD:18379	PRR25	proline rich 25	protein-coding
chr14_21128351_21128400	chr14	21128351	21128400	hypoM	Intergenic	Intergenic	-18525	NM_001001968	341799	Hs.513132	NM_001001968	HPRD:17779	OR6S1	olfactory receptor, family 6, subfamily S, member 1	protein-coding
chr11_3339051_3339100	chr11	3339051	3339100	hypoM	Intergenic	Intergenic	61377	NM_001242842	7748	Hs.386294	NM_007152	HPRD:03718	ZNF195	zinc finger protein 195	protein-coding
chr5_114334951_114335000	chr5	114334951	114335000	hypoM	Intergenic	LTR12D|LTR|ERV1	170685	NM_001300759	55521	Hs.519514	NM_018700	HPRD:15554	TRIM36	tripartite motif containing 36	protein-coding
chr4_7593601_7593650	chr4	7593601	7593650	hypoM	intron (NM_020777, intron 3 of 26)	intron (NM_020777, intron 3 of 26)	131870	NR_036238	100422826		NR_036238		MIR4274	microRNA 4274	ncRNA
chr22_20674201_20674250	chr22	20674201	20674250	hypoM	Intergenic	Intergenic	-74180	NM_003426	7625	Hs.517418	NM_003426	HPRD:01928	ZNF74	zinc finger protein 74	protein-coding
chr11_2291801_2291850	chr11	2291801	2291850	hypoM	5' UTR (NM_005170, exon 1 of 2)	5' UTR (NM_005170, exon 1 of 2)	357	NM_005170	430	Hs.152475	NM_005170	HPRD:03533	ASCL2	achaete-scute family bHLH transcription factor 2	protein-coding
chr8_144208601_144208650	chr8	144208601	144208650	hypoM	Intergenic	MLT1E3|LTR|ERVL-MaLR	32832	NM_002347	4062	Hs.159590	NM_002347	HPRD:04691	LY6H	lymphocyte antigen 6 complex, locus H	protein-coding
chr2_2295551_2295600	chr2	2295551	2295600	hypoM	intron (NM_015025, intron 1 of 24)	intron (NM_015025, intron 1 of 24)	-27429	NR_024468	730811	Hs.629472	NR_024468	ENSG00000225619	MYT1L-AS1	MYT1L antisense RNA 1	ncRNA
chr19_54485351_54485400	chr19	54485351	54485400	hypoM	promoter-TSS (NR_030632)	promoter-TSS (NR_030632)	-186	NR_030632	100126325		NR_030632		MIR935	microRNA 935	ncRNA
chrY_58910501_58910550	chrY	58910501	58910550	hypoM	Intergenic	(CATTC)n|Satellite|Satellite	-189932	NM_005840	10251	Hs.381912	NM_005840	HPRD:03917	SPRY3	sprouty homolog 3 (Drosophila)	protein-coding
chr17_34575201_34575250	chr17	34575201	34575250	hypoM	Intergenic	MIRb|SINE|MIR	16757	NM_001291462	101060321	Hs.454716	NM_001291462		LOC101060321	TBC1 domain family member-like	protein-coding
chr4_18632351_18632400	chr4	18632351	18632400	hypoM	Intergenic	LTR12C|LTR|ERV1	-608892	NM_153686	254251	Hs.446201	NM_153686	HPRD:10088	LCORL	ligand dependent nuclear receptor corepressor-like	protein-coding
chr11_64109851_64109900	chr11	64109851	64109900	hypoM	promoter-TSS (NR_106977)	promoter-TSS (NR_106977)	-499	NR_106977	102466815		NR_106977		MIR7155	microRNA 7155	ncRNA
chr15_28096451_28096500	chr15	28096451	28096500	hypoM	intron (NM_001300984, intron 21 of 22)	intron (NM_001300984, intron 21 of 22)	247983	NM_001300984	4948	Hs.654411	NM_000275	HPRD:01945	OCA2	oculocutaneous albinism II	protein-coding
chr22_34584001_34584050	chr22	34584001	34584050	hypoM	Intergenic	Intergenic	-267609	NM_004737	9215	Hs.474667	NM_004737	HPRD:04665	LARGE	like-glycosyltransferase	protein-coding
chr10_46769801_46769850	chr10	46769801	46769850	hypoM	Intergenic	Intergenic	-6933	NR_003611	399761	Hs.571994	NM_001040053	ENSG00000204164	BMS1P5	BMS1 pseudogene 5	pseudo
chr8_7320401_7320450	chr8	7320401	7320450	hypoM	intron (NM_058200, intron 1 of 3)	intron (NM_058200, intron 1 of 3)	767	NM_058201	10407	Hs.2717	NM_016512	HPRD:07583	SPAG11B	sperm associated antigen 11B	protein-coding
chr7_157280451_157280500	chr7	157280451	157280500	hypoM	intron (NR_110157, intron 2 of 3)	intron (NR_110157, intron 2 of 3)	21550	NR_110157	101927914	Hs.623826	NR_110157		LOC101927914	uncharacterized LOC101927914	ncRNA
chr13_65500001_65500050	chr13	65500001	65500050	hypoM	Intergenic	MER52D|LTR|ERV1	-1187874	NR_047011	100874157	Hs.539670	NR_047011	ENSG00000231061	LINC00395	long intergenic non-protein coding RNA 395	ncRNA
chrY_58911851_58911900	chrY	58911851	58911900	hypoM	Intergenic	(CATTC)n|Satellite|Satellite	-188582	NM_005840	10251	Hs.381912	NM_005840	HPRD:03917	SPRY3	sprouty homolog 3 (Drosophila)	protein-coding
chr1_16471651_16471700	chr1	16471651	16471700	hypoM	intron (NM_004431, intron 3 of 16)	intron (NM_004431, intron 3 of 16)	10907	NM_004431	1969	Hs.171596	NM_004431	HPRD:01494	EPHA2	EPH receptor A2	protein-coding
chr11_61154901_61154950	chr11	61154901	61154950	hypoM	Intergenic	AluY|SINE|Alu	-4907	NM_001173991	51259	Hs.26745	NM_016499	HPRD:14439	TMEM216	transmembrane protein 216	protein-coding
chr1_242120651_242120700	chr1	242120651	242120700	hypoM	promoter-TSS (NM_001290693)	promoter-TSS (NM_001290693)	-394	NM_001290693	441925	Hs.731347	NM_001290693		BECN1P1	beclin 1, autophagy related, pseudogene 1	protein-coding
chr17_4397201_4397250	chr17	4397201	4397250	hypoM	Intergenic	AluY|SINE|Alu	-4904	NM_001124758	124976	Hs.22824	NM_001124758		SPNS2	spinster homolog 2 (Drosophila)	protein-coding
chr10_126290001_126290050	chr10	126290001	126290050	hypoM	intron (NM_022126, intron 6 of 6)	intron (NM_022126, intron 6 of 6)	-102572	NR_120631	101927944	Hs.437448	NR_120630		FAM53B-AS1	FAM53B antisense RNA 1	ncRNA
chr20_51410751_51410800	chr20	51410751	51410800	hypoM	Intergenic	MER44B|DNA|TcMar-Tigger	173398	NR_110038	101927700	Hs.434465	NR_110038	ENSG00000234948	LINC01524	long intergenic non-protein coding RNA 1524	ncRNA
chr20_60077101_60077150	chr20	60077101	60077150	hypoM	intron (NM_001252338, intron 1 of 14)	intron (NM_001252338, intron 1 of 14)	2648	NM_001252338	1002	Hs.473231	NM_001794	HPRD:04304	CDH4	cadherin 4, type 1, R-cadherin (retinal)	protein-coding
chr7_22963901_22963950	chr7	22963901	22963950	hypoM	Intergenic	L1PA4|LINE|L1	67693	NR_003075	692210		NR_003075	ENSG00000221740	SNORD93	small nucleolar RNA, C/D box 93	snoRNA
chr19_1685101_1685150	chr19	1685101	1685150	hypoM	Intergenic	Intergenic	-32797	NM_003200	6929	Hs.371282	NM_003200	HPRD:00918	TCF3	transcription factor 3	protein-coding
chr17_78440251_78440300	chr17	78440251	78440300	hypoM	TTS (NM_002522)	TTS (NM_002522)	10129	NM_002522	4884	Hs.514556	NM_002522	HPRD:03843	NPTX1	neuronal pentraxin I	protein-coding
chr9_90033951_90034000	chr9	90033951	90034000	hypoM	Intergenic	AluY|SINE|Alu	-78168	NM_001288731	1612	Hs.380277	NM_004938	HPRD:02902	DAPK1	death-associated protein kinase 1	protein-coding
chr8_7372951_7373000	chr8	7372951	7373000	hypoM	Intergenic	AluY|SINE|Alu	19607	NM_001040705	503614	Hs.520874	NM_001040705	ENSG00000198129	DEFB107B	defensin, beta 107B	protein-coding
chr17_21806351_21806400	chr17	21806351	21806400	hypoM	Intergenic	AluYk4|SINE|Alu	-18995	NR_028336	284123	Hs.348578	NM_203392	HPRD:17335	FAM27L	family with sequence similarity 27-like	ncRNA
chr2_220309501_220309550	chr2	220309501	220309550	hypoM	intron (NM_005876, intron 2 of 40)	intron (NM_005876, intron 2 of 40)	9825	NM_005876	10290	Hs.21639	NM_005876	HPRD:10653	SPEG	SPEG complex locus	protein-coding
chr3_32865301_32865350	chr3	32865301	32865350	hypoM	intron (NM_001039111, intron 1 of 3)	AluSc|SINE|Alu	5815	NM_001039111	131405	Hs.567678	NM_001039111		TRIM71	tripartite motif containing 71, E3 ubiquitin protein ligase	protein-coding
chr1_180891301_180891350	chr1	180891301	180891350	hypoM	intron (NM_020950, intron 3 of 8)	intron (NM_020950, intron 3 of 8)	9012	NM_020950	57710	Hs.734816	NM_020950		KIAA1614	KIAA1614	protein-coding
chr1_154316851_154316900	chr1	154316851	154316900	hypoM	exon (NM_020452, exon 20 of 28)	exon (NM_020452, exon 20 of 28)	16599	NM_020452	57198	Hs.435700	NM_020452	HPRD:05794	ATP8B2	ATPase, aminophospholipid transporter, class I, type 8B, member 2	protein-coding
chr11_3253751_3253800	chr11	3253751	3253800	hypoM	promoter-TSS (NM_001039165)	promoter-TSS (NM_001039165)	-159	NM_001039165	116534	Hs.745512	NM_001039165	ENSG00000184350	MRGPRE	MAS-related GPR, member E	protein-coding
chr8_145753901_145753950	chr8	145753901	145753950	hypoM	TTS (NM_025251)	TTS (NM_025251)	533	NM_001001795	414919	Hs.105685	NM_001001795		C8orf82	chromosome 8 open reading frame 82	protein-coding
chr8_1310301_1310350	chr8	1310301	1310350	hypoM	Intergenic	Intergenic	-59502	NR_111948	286083	Hs.382131	NR_033895	ENSG00000253640	LOC286083	uncharacterized LOC286083	ncRNA
chr22_43592751_43592800	chr22	43592751	43592800	hypoM	Intergenic	AluY|SINE|Alu	-9638	NM_015140	23170	Hs.517670	NM_015140	HPRD:13782	TTLL12	tubulin tyrosine ligase-like family, member 12	protein-coding
chr19_39749351_39749400	chr19	39749351	39749400	hypoM	Intergenic	LTR13A|LTR|ERVK	-9782	NM_172138	282616	Hs.567792	NM_172138	HPRD:09586	IFNL2	interferon, lambda 2	protein-coding
chr16_4372651_4372700	chr16	4372651	4372700	hypoM	Intergenic	Intergenic	5666	NR_110901	101926896	Hs.670300	NR_110901		LOC101926896	uncharacterized LOC101926896	ncRNA
chr8_144009801_144009850	chr8	144009801	144009850	hypoM	Intergenic	Intergenic	-10566	NM_000498	1585	Hs.632054	NM_000498	HPRD:00492	CYP11B2	cytochrome P450, family 11, subfamily B, polypeptide 2	protein-coding
chr7_157695151_157695200	chr7	157695151	157695200	hypoM	intron (NM_130842, intron 10 of 21)	CpG	47898	NR_038966	100506585	Hs.661265	NR_038966	ENSG00000233038	LOC100506585	uncharacterized LOC100506585	ncRNA
chr18_77273201_77273250	chr18	77273201	77273250	hypoM	intron (NM_172387, intron 9 of 9)	CpG	112951	NM_172389	4772	Hs.534074	NM_006162	HPRD:02729	NFATC1	nuclear factor of activated T-cells, cytoplasmic, calcineurin-dependent 1	protein-coding
chr19_55066701_55066750	chr19	55066701	55066750	hypoM	Intergenic	Intergenic	-17739	NM_001290271	11027	Hs.655593	NM_006866	HPRD:11992	LILRA2	leukocyte immunoglobulin-like receptor, subfamily A (with TM domain), member 2	protein-coding
chr20_57682651_57682700	chr20	57682651	57682700	hypoM	Intergenic	AluSz|SINE|Alu	-64774	NM_016045	51012	Hs.656865	NM_016045	HPRD:12771	SLMO2	slowmo homolog 2 (Drosophila)	protein-coding
chr20_10686751_10686800	chr20	10686751	10686800	hypoM	Intergenic	Intergenic	-32081	NM_000214	182	Hs.224012	NM_000214	HPRD:03562	JAG1	jagged 1	protein-coding
chr13_68008901_68008950	chr13	68008901	68008950	hypoM	Intergenic	AluY|SINE|Alu	-204457	NM_203487	5101	Hs.654709	NM_020403	HPRD:04661	PCDH9	protocadherin 9	protein-coding
chr7_157589901_157589950	chr7	157589901	157589950	hypoM	intron (NM_130842, intron 11 of 21)	intron (NM_130842, intron 11 of 21)	-57352	NR_038966	100506585	Hs.661265	NR_038966	ENSG00000233038	LOC100506585	uncharacterized LOC100506585	ncRNA
chr4_9523751_9523800	chr4	9523751	9523800	hypoM	Intergenic	Intergenic	34162	NR_031688	100302277		NR_031688	miRBase:MI0006422	MIR548I2	microRNA 548i-2	ncRNA
chr19_43322351_43322400	chr19	43322351	43322400	hypoM	Intergenic	Intergenic	-3640	NR_036584	100289650	Hs.680622	NR_036584	ENSG00000225877	LOC100289650	uncharacterized LOC100289650	ncRNA
chr18_77269201_77269250	chr18	77269201	77269250	hypoM	intron (NM_172387, intron 9 of 9)	intron (NM_172387, intron 9 of 9)	108951	NM_172389	4772	Hs.534074	NM_006162	HPRD:02729	NFATC1	nuclear factor of activated T-cells, cytoplasmic, calcineurin-dependent 1	protein-coding
chr7_157709751_157709800	chr7	157709751	157709800	hypoM	intron (NM_130842, intron 10 of 21)	intron (NM_130842, intron 10 of 21)	62498	NR_038966	100506585	Hs.661265	NR_038966	ENSG00000233038	LOC100506585	uncharacterized LOC100506585	ncRNA
chr1_2918901_2918950	chr1	2918901	2918950	hypoM	Intergenic	Intergenic	-19121	NM_080431	140625	Hs.236635	NM_080431	HPRD:12254	ACTRT2	actin-related protein T2	protein-coding
chr9_139143551_139143600	chr9	139143551	139143600	hypoM	Intergenic	CpG	-5888	NM_181701	169714	Hs.144073	NM_181701	HPRD:17942	QSOX2	quiescin Q6 sulfhydryl oxidase 2	protein-coding
chr4_6540351_6540400	chr4	6540351	6540400	hypoM	intron (NM_001206994, intron 1 of 9)	intron (NM_001206994, intron 1 of 9)	17030	NM_001206995	5522	Hs.479069	NM_020416	HPRD:09345	PPP2R2C	protein phosphatase 2, regulatory subunit B, gamma	protein-coding
chr21_22300051_22300100	chr21	22300051	22300100	hypoM	Intergenic	LTR17|LTR|ERV1	-70558	NM_004540	4685	Hs.473450	NM_004540	HPRD:03619	NCAM2	neural cell adhesion molecule 2	protein-coding
chr8_1340301_1340350	chr8	1340301	1340350	hypoM	Intergenic	Intergenic	-89502	NR_111948	286083	Hs.382131	NR_033895	ENSG00000253640	LOC286083	uncharacterized LOC286083	ncRNA
chr7_157799801_157799850	chr7	157799801	157799850	hypoM	intron (NM_130842, intron 10 of 21)	MLT1B|LTR|ERVL-MaLR	152548	NR_038966	100506585	Hs.661265	NR_038966	ENSG00000233038	LOC100506585	uncharacterized LOC100506585	ncRNA
chr7_31121751_31121800	chr7	31121751	31121800	hypoM	intron (NM_001199636, intron 6 of 16)	MER5A|DNA|hAT-Charlie	29699	NM_001199636	117	Hs.377783	NM_001118	HPRD:00045	ADCYAP1R1	adenylate cyclase activating polypeptide 1 (pituitary) receptor type I	protein-coding
chr1_165321751_165321800	chr1	165321751	165321800	hypoM	intron (NM_177398, intron 3 of 8)	CpG	3703	NM_001174069	4009	Hs.667312	NM_177398	HPRD:02623	LMX1A	LIM homeobox transcription factor 1, alpha	protein-coding
chr10_36861551_36861600	chr10	36861551	36861600	hypoM	Intergenic	AluSp|SINE|Alu	-553210	NM_052997	91074	Hs.373787	NM_052997	HPRD:10125	ANKRD30A	ankyrin repeat domain 30A	protein-coding
chr9_137882951_137883000	chr9	137882951	137883000	hypoM	Intergenic	LTR12C|LTR|ERV1	-73169	NM_002003	2219	Hs.440898	NM_002003	HPRD:03153	FCN1	ficolin (collagen/fibrinogen domain containing) 1	protein-coding
chr8_3134951_3135000	chr8	3134951	3135000	hypoM	intron (NM_033225, intron 26 of 69)	L2c|LINE|L2	-548984	NR_125425	101927815	Hs.571467	NR_125423	ENSG00000249694	LOC101927815	uncharacterized LOC101927815	ncRNA
chr22_22974801_22974850	chr22	22974801	22974850	hypoM	non-coding (NR_024591, exon 10 of 10)	non-coding (NR_024591, exon 10 of 10)	12187	NR_024591	25812	Hs.367764	NR_024591		POM121L1P	POM121 transmembrane nucleoporin-like 1, pseudogene	pseudo
chr8_143851451_143851500	chr8	143851451	143851500	hypoM	promoter-TSS (NM_177458)	promoter-TSS (NM_177458)	-229	NM_177458	66004	Hs.158665	NM_023946	HPRD:16201	LYNX1	Ly6/neurotoxin 1	protein-coding
chr1_1098401_1098450	chr1	1098401	1098450	hypoM	Intergenic	CpG	-4059	NR_029639	406984		NR_029639	miRBase:MI0000342	MIR200B	microRNA 200b	ncRNA
chr22_42710451_42710500	chr22	42710451	42710500	hypoM	Intergenic	Intergenic	44716	NR_036498	388906	Hs.730075	NR_036498	ENSG00000182057	OGFRP1	opioid growth factor receptor pseudogene 1	pseudo
chr7_153966101_153966150	chr7	153966101	153966150	hypoM	intron (NM_001290253, intron 1 of 5)	intron (NM_001290253, intron 1 of 5)	-36172	NM_001936	1804	Hs.490684	NM_001936	HPRD:00525	DPP6	dipeptidyl-peptidase 6	protein-coding
chr19_33044251_33044300	chr19	33044251	33044300	hypoM	Intergenic	AluYf4|SINE|Alu	-27819	NM_004708	9141	Hs.443831	NM_004708	HPRD:06843	PDCD5	programmed cell death 5	protein-coding
chr10_24477801_24477850	chr10	24477801	24477850	hypoM	intron (NM_001098500, intron 2 of 18)	AluY|SINE|Alu	-19895	NM_001282767	56243	Hs.445885	NM_019590	HPRD:11132	KIAA1217	KIAA1217	protein-coding
chr4_987051_987100	chr4	987051	987100	hypoM	intron (NM_213613, intron 1 of 3)	intron (NM_213613, intron 1 of 3)	153	NM_022042	10861	Hs.658244	NM_022042	HPRD:15361	SLC26A1	solute carrier family 26 (anion exchanger), member 1	protein-coding
chrY_6388251_6388300	chrY	6388251	6388300	hypoM	Intergenic	Intergenic	-46604	NR_003591	100101118	Hs.461138	NR_003591	ENSG00000185700	TTTY8B	testis-specific transcript, Y-linked 8B (non-protein coding)	ncRNA
chr19_35590401_35590450	chr19	35590401	35590450	hypoM	intron (NR_024562, intron 1 of 3)	intron (NR_024562, intron 1 of 3)	6750	NR_024561	100128675	Hs.633989	NR_024561	ENSG00000227392	HPN-AS1	HPN antisense RNA 1	ncRNA
chr3_134851551_134851600	chr3	134851551	134851600	hypoM	exon (NM_004441, exon 5 of 16)	exon (NM_004441, exon 5 of 16)	337476	NM_004441	2047	Hs.116092	NM_004441	HPRD:02790	EPHB1	EPH receptor B1	protein-coding
chr12_70406801_70406850	chr12	70406801	70406850	hypoM	Intergenic	L1M1|LINE|L1	-229949	NM_014515	4848	Hs.133350	NM_014515	HPRD:05367	CNOT2	CCR4-NOT transcription complex, subunit 2	protein-coding
chr11_62202901_62202950	chr11	62202901	62202950	hypoM	intron (NM_024060, intron 5 of 5)	AluYf4|SINE|Alu	16418	NM_003357	7356	Hs.523732	NM_003357	HPRD:01884	SCGB1A1	secretoglobin, family 1A, member 1 (uteroglobin)	protein-coding
chr7_158047251_158047300	chr7	158047251	158047300	hypoM	intron (NM_130842, intron 2 of 21)	intron (NM_130842, intron 2 of 21)	278230	NR_030325	693180		NR_030325		MIR595	microRNA 595	ncRNA
chr17_79442151_79442200	chr17	79442151	79442200	hypoM	Intergenic	Intergenic	-23961	NR_036152	100422944		NR_036152	miRBase:MI0014229	MIR3186	microRNA 3186	ncRNA
chr7_4859201_4859250	chr7	4859201	4859250	hypoM	intron (NM_018059, intron 6 of 14)	intron (NM_018059, intron 6 of 14)	-30955	NR_039800	100616465		NR_039800	miRBase:MI0017284	MIR4656	microRNA 4656	ncRNA
chr9_136566751_136566800	chr9	136566751	136566800	hypoM	intron (NM_007101, intron 13 of 20)	CpG	36704	NM_001134707	1757	Hs.198003	NM_007101	HPRD:06831	SARDH	sarcosine dehydrogenase	protein-coding
chr7_1734851_1734900	chr7	1734851	1734900	hypoM	Intergenic	Intergenic	-13923	NM_001128636	392617	Hs.42896	NM_001128636	ENSG00000225968	ELFN1	extracellular leucine-rich repeat and fibronectin type III domain containing 1	protein-coding
chr7_157585001_157585050	chr7	157585001	157585050	hypoM	intron (NM_130842, intron 11 of 21)	intron (NM_130842, intron 11 of 21)	-62252	NR_038966	100506585	Hs.661265	NR_038966	ENSG00000233038	LOC100506585	uncharacterized LOC100506585	ncRNA
chr8_86818551_86818600	chr8	86818551	86818600	hypoM	Intergenic	Intergenic	-2785	NR_003594	100288527	Hs.535056	NR_003594		REXO1L2P	REX1, RNA exonuclease 1 homolog (S. cerevisiae)-like 2 (pseudogene)	pseudo
chr7_63552251_63552300	chr7	63552251	63552300	hypoM	Intergenic	AluSz6|SINE|Alu	46454	NM_001159522	442319	Hs.640774	NM_001159522	ENSG00000257482	ZNF727P	zinc finger protein 727, pseudogene	protein-coding
chr6_109572401_109572450	chr6	109572401	109572450	hypoM	intron (NM_001277339, intron 3 of 9)	L1PA2|LINE|L1	14608	NM_001277339	100996634		NM_001277339		LOC100996634	transmembrane protein FLJ37396	protein-coding
chr13_36789501_36789550	chr13	36789501	36789550	hypoM	promoter-TSS (NM_017826)	promoter-TSS (NM_017826)	-773	NM_017826	54937	Hs.124519	NM_017826	HPRD:07910	SOHLH2	spermatogenesis and oogenesis specific basic helix-loop-helix 2	protein-coding
chr16_31446901_31446950	chr16	31446901	31446950	hypoM	TTS (NM_001136509)	TTS (NM_001136509)	-7176	NM_005205	1339	Hs.250760	NM_005205	HPRD:03598	COX6A2	cytochrome c oxidase subunit VIa polypeptide 2	protein-coding
chr13_54495951_54496000	chr13	54495951	54496000	hypoM	Intergenic	Intergenic	106421	NR_047488	100861552	Hs.224691	NR_047488	ENSG00000261517	LINC00558	long intergenic non-protein coding RNA 558	ncRNA
chr20_24372701_24372750	chr20	24372701	24372750	hypoM	Intergenic	Intergenic	-77110	NM_024893	79953	Hs.124638	NM_024893	HPRD:12766	SYNDIG1	synapse differentiation inducing 1	protein-coding
chr22_48918801_48918850	chr22	48918801	48918850	hypoM	intron (NM_001082967, intron 1 of 3)	intron (NM_001082967, intron 1 of 3)	24374	NR_038917	284933	Hs.159057	NR_038917	ENSG00000219016	LOC284933	uncharacterized LOC284933	ncRNA
chr11_7541101_7541150	chr11	7541101	7541150	hypoM	intron (NM_003621, intron 1 of 23)	HERVH48-int|LTR|ERV1	6129	NM_003621	8495	Hs.655714	NM_003621	HPRD:04391	PPFIBP2	PTPRF interacting protein, binding protein 2 (liprin beta 2)	protein-coding
chr19_49535101_49535150	chr19	49535101	49535150	hypoM	promoter-TSS (NM_033378)	promoter-TSS (NM_033378)	-5	NM_033378	114336	Hs.567650	NM_033378	HPRD:12308	CGB2	chorionic gonadotropin, beta polypeptide 2	protein-coding
chr8_142376501_142376550	chr8	142376501	142376550	hypoM	intron (NM_005293, intron 1 of 1)	intron (NM_005293, intron 1 of 1)	840	NM_005293	2843	Hs.188859	NM_005293	HPRD:03550	GPR20	G protein-coupled receptor 20	protein-coding
chr1_36644601_36644650	chr1	36644601	36644650	hypoM	exon (NM_001286366, exon 13 of 18)	exon (NM_001286366, exon 13 of 18)	-22971	NM_001270895	27095	Hs.523131	NM_014408	HPRD:11644	TRAPPC3	trafficking protein particle complex 3	protein-coding
chr19_5799201_5799250	chr19	5799201	5799250	hypoM	Intergenic	CT-rich|Low_complexity|Low_complexity	-7976	NM_001161619	56931	Hs.284297	NM_020175	HPRD:14252	DUS3L	dihydrouridine synthase 3-like (S. cerevisiae)	protein-coding
chr8_145114451_145114500	chr8	145114451	145114500	hypoM	intron (NM_017570, intron 3 of 27)	intron (NM_017570, intron 3 of 27)	1131	NM_017570	26873	Hs.305882	NM_017570	HPRD:14880	OPLAH	5-oxoprolinase (ATP-hydrolysing)	protein-coding
chr16_87702651_87702700	chr16	87702651	87702700	hypoM	intron (NR_073379, intron 2 of 5)	CpG	66182	NM_001271605	57338	Hs.592068	NM_020655	HPRD:05589	JPH3	junctophilin 3	protein-coding
chrX_72158001_72158050	chrX	72158001	72158050	hypoM	promoter-TSS (NR_120493).2	promoter-TSS (NR_120493).2	22	NR_120499	100129407	Hs.512473	NR_034116	ENSG00000204119	LINC00684	long intergenic non-protein coding RNA 684	ncRNA
chr16_87713151_87713200	chr16	87713151	87713200	hypoM	intron (NR_073379, intron 2 of 5)	intron (NR_073379, intron 2 of 5)	76682	NM_001271605	57338	Hs.592068	NM_020655	HPRD:05589	JPH3	junctophilin 3	protein-coding
chr10_78709151_78709200	chr10	78709151	78709200	hypoM	intron (NM_001271519, intron 21 of 28)	intron (NM_001271519, intron 21 of 28)	61373	NR_120655	101929328	Hs.664552	NR_120655		KCNMA1-AS1	KCNMA1 antisense RNA 1	ncRNA
chr5_162501_162550	chr5	162501	162550	hypoM	intron (NM_052909, intron 10 of 17)	intron (NM_052909, intron 10 of 17)	22152	NM_052909	153478	Hs.535800	NM_052909		PLEKHG4B	pleckstrin homology domain containing, family G (with RhoGef domain) member 4B	protein-coding
chr20_62051351_62051400	chr20	62051351	62051400	hypoM	intron (NM_172107, intron 11 of 16)	intron (NM_172107, intron 11 of 16)	52618	NM_004518	3785	Hs.161851	NM_004518	HPRD:03757	KCNQ2	potassium voltage-gated channel, KQT-like subfamily, member 2	protein-coding
chr6_96118251_96118300	chr6	96118251	96118300	hypoM	Intergenic	LTR12C|LTR|ERV1	92902	NM_024641	79694	Hs.734632	NM_024641	HPRD:14357	MANEA	mannosidase, endo-alpha	protein-coding
chr8_53499651_53499700	chr8	53499651	53499700	hypoM	Intergenic	Intergenic	-21654	NM_207413	389658	Hs.527111	NM_207413	HPRD:15623	FAM150A	family with sequence similarity 150, member A	protein-coding
chr19_49438451_49438500	chr19	49438451	49438500	hypoM	intron (NM_014475, intron 2 of 6)	intron (NM_014475, intron 2 of 6)	1536	NM_014475	27294	Hs.631555	NM_014475	HPRD:08399	DHDH	dihydrodiol dehydrogenase (dimeric)	protein-coding
chr16_63325801_63325850	chr16	63325801	63325850	hypoM	Intergenic	LTR1|LTR|ERV1	-1255086	NM_001796	1006	Hs.368322	NM_001796	HPRD:04306	CDH8	cadherin 8, type 2	protein-coding
chr16_1164451_1164500	chr16	1164451	1164500	hypoM	Intergenic	Intergenic	-18231	NM_207419	390664	Hs.527853	NM_207419		C1QTNF8	C1q and tumor necrosis factor related protein 8	protein-coding
chr1_237791101_237791150	chr1	237791101	237791150	hypoM	exon (NM_001035, exon 41 of 105)	exon (NM_001035, exon 41 of 105)	-234350	NR_027247	100130331	Hs.661736	NR_027247	ENSG00000237250	LOC100130331	POTE ankyrin domain family, member F pseudogene	pseudo
chr15_29234901_29234950	chr15	29234901	29234950	hypoM	intron (NM_001130414, intron 1 of 12)	intron (NM_001130414, intron 1 of 12)	21085	NM_001130414	321	Hs.618112	NM_005503	HPRD:04090	APBA2	amyloid beta (A4) precursor protein-binding, family A, member 2	protein-coding
chr6_5829251_5829300	chr6	5829251	5829300	hypoM	Intergenic	Intergenic	-133770	NR_110842	101927950	Hs.571136	NR_110842	ENSG00000270174	LOC101927950	uncharacterized LOC101927950	ncRNA
chr8_8820901_8820950	chr8	8820901	8820950	hypoM	Intergenic	CpG	-39389	NM_153332	90459	Hs.20000	NM_153332	HPRD:11784	ERI1	exoribonuclease 1	protein-coding
chr18_76639151_76639200	chr18	76639151	76639200	hypoM	Intergenic	Intergenic	-101100	NM_171999	27164	Hs.700557	NM_171999		SALL3	spalt-like transcription factor 3	protein-coding
chr11_87741951_87742000	chr11	87741951	87742000	hypoM	Intergenic	AluY|SINE|Alu	166660	NM_022337	23682	Hs.591975	NM_022337	HPRD:05889	RAB38	RAB38, member RAS oncogene family	protein-coding
chr4_49305301_49305350	chr4	49305301	49305350	hypoM	Intergenic	Intergenic	316666	NM_001286791	80157	Hs.479703	NM_025087	HPRD:08638	CWH43	cell wall biogenesis 43 C-terminal homolog (S. cerevisiae)	protein-coding
chr12_34507301_34507350	chr12	34507301	34507350	hypoM	Intergenic	GSATII|Satellite|centr	332109	NM_032834	84920	Hs.102971	NM_032834		ALG10	ALG10, alpha-1,2-glucosyltransferase	protein-coding
chr9_132800601_132800650	chr9	132800601	132800650	hypoM	intron (NM_015033, intron 1 of 16)	AluY|SINE|Alu	4848	NM_015033	23048	Hs.189409	NM_015033	HPRD:10446	FNBP1	formin binding protein 1	protein-coding
chr8_85063401_85063450	chr8	85063401	85063450	hypoM	Intergenic	AluY|SINE|Alu	-32028	NM_001100393	138046	Hs.121663	NM_173848	HPRD:11236	RALYL	RALY RNA binding protein-like	protein-coding
chr7_70542901_70542950	chr7	70542901	70542950	hypoM	Intergenic	LTR12C|LTR|ERV1	-54598	NM_022479	64409	Hs.488591	NM_022479	HPRD:15655	WBSCR17	Williams-Beuren syndrome chromosome region 17	protein-coding
chr16_49634701_49634750	chr16	49634701	49634750	hypoM	intron (NM_015069, intron 5 of 7)	CpG	221924	NM_015069	23090	Hs.530930	NM_015069	HPRD:05189	ZNF423	zinc finger protein 423	protein-coding
chr10_11222501_11222550	chr10	11222501	11222550	hypoM	intron (NM_001025076, intron 2 of 14)	intron (NM_001025076, intron 2 of 14)	15532	NM_001083591	10659	Hs.309288	NM_006561	HPRD:03964	CELF2	CUGBP, Elav-like family member 2	protein-coding
chr7_108926801_108926850	chr7	108926801	108926850	hypoM	Intergenic	MLT1D-int|LTR|ERVL-MaLR	-402188	NM_001024607	154907	Hs.276325	NM_001024607	HPRD:18563	C7orf66	chromosome 7 open reading frame 66	protein-coding
chr16_85300701_85300750	chr16	85300701	85300750	hypoM	Intergenic	Intergenic	-15839	NR_038859	197196	Hs.679002	NM_153238		LINC00311	long intergenic non-protein coding RNA 311	ncRNA
chrX_49022401_49022450	chrX	49022401	49022450	hypoM	exon (NM_024859, exon 6 of 6)	exon (NM_024859, exon 6 of 6)	3244	NM_001099681	79917	Hs.193170	NM_024859		MAGIX	MAGI family member, X-linked	protein-coding
chr15_80513401_80513450	chr15	80513401	80513450	hypoM	intron (NR_120317, intron 1 of 2)	AluY|SINE|Alu	31178	NR_120317	100996492	Hs.20034	NR_120317		LINC01314	long intergenic non-protein coding RNA 1314	ncRNA
chr13_22794701_22794750	chr13	22794701	22794750	hypoM	intron (NR_103810, intron 1 of 1)	intron (NR_103810, intron 1 of 1)	10301	NR_103810	100506622	Hs.255773	NR_103810		LINC00540	long intergenic non-protein coding RNA 540	ncRNA
chr12_130920351_130920400	chr12	130920351	130920400	hypoM	intron (NM_015347, intron 10 of 18)	intron (NM_015347, intron 10 of 18)	82035	NM_015347	23504	Hs.657441	NM_015347	HPRD:17183	RIMBP2	RIMS binding protein 2	protein-coding
chr1_22923901_22923950	chr1	22923901	22923950	hypoM	exon (NM_020526, exon 10 of 17)	exon (NM_020526, exon 10 of 17)	33921	NM_001006943	2046	Hs.283613	NM_020526	HPRD:01493	EPHA8	EPH receptor A8	protein-coding
chr8_143620751_143620800	chr8	143620751	143620800	hypoM	intron (NM_001702, intron 26 of 29)	intron (NM_001702, intron 26 of 29)	75058	NM_015193	23237	Hs.40888	NM_015193		ARC	activity-regulated cytoskeleton-associated protein	protein-coding
chr4_20986151_20986200	chr4	20986151	20986200	hypoM	intron (NM_147182, intron 2 of 8)	intron (NM_147182, intron 2 of 8)	-101842	NM_025221	80333	Hs.655705	NM_025221	HPRD:12184	KCNIP4	Kv channel interacting protein 4	protein-coding
chr8_58106601_58106650	chr8	58106601	58106650	hypoM	Intergenic	Intergenic	-24210	NR_038235	100507651	Hs.371831	NR_038235	ENSG00000253301	LOC100507651	uncharacterized LOC100507651	ncRNA
chr1_110996551_110996600	chr1	110996551	110996600	hypoM	intron (NM_032414, intron 1 of 2)	intron (NM_032414, intron 1 of 2)	2787	NM_032414	84432	Hs.514793	NM_032414	HPRD:06946	PROK1	prokineticin 1	protein-coding
chr12_128731851_128731900	chr12	128731851	128731900	hypoM	Intergenic	LTR12C|LTR|ERV1	-20073	NM_001136103	92293	Hs.49599	NM_001136103	ENSG00000181234	TMEM132C	transmembrane protein 132C	protein-coding
chrX_33091901_33091950	chrX	33091901	33091950	hypoM	intron (NM_000109, intron 1 of 78)	AluSq|SINE|Alu	54619	NM_004010	1756	Hs.495912	NM_000109	HPRD:02303	DMD	dystrophin	protein-coding
chrY_9363901_9363950	chrY	9363901	9363950	hypoM	intron (NM_001164471, intron 1 of 6).3	CpG	-1048	NR_001553	252946	Hs.559065	NR_001553	ENSG00000234803	FAM197Y2	family with sequence similarity 197, Y-linked, member 2, pseudogene	pseudo
chr19_1440151_1440200	chr19	1440151	1440200	hypoM	exon (NM_001018, exon 3 of 4)	exon (NM_001018, exon 3 of 4)	1812	NM_001018	6209	Hs.406683	NM_001018	HPRD:01613	RPS15	ribosomal protein S15	protein-coding
chr3_63719351_63719400	chr3	63719351	63719400	hypoM	Intergenic	L1PA3|LINE|L1	81031	NM_001080537	132203	Hs.130704	NM_001080537		SNTN	sentan, cilia apical structure protein	protein-coding
chr2_2570551_2570600	chr2	2570551	2570600	hypoM	Intergenic	Intergenic	-235530	NM_015025	23040	Hs.434418	NM_015025	HPRD:14797	MYT1L	myelin transcription factor 1-like	protein-coding
chr17_11127551_11127600	chr17	11127551	11127600	hypoM	Intergenic	AluY|SINE|Alu	-17165	NM_207386	388336	Hs.592124	NM_175903	HPRD:13507	SHISA6	shisa family member 6	protein-coding
chr12_132952751_132952800	chr12	132952751	132952800	hypoM	Intergenic	MER5A1|DNA|hAT-Charlie	46339	NR_120467	101928416		NR_120467		LOC101928416	uncharacterized LOC101928416	ncRNA
chr3_12810801_12810850	chr3	12810801	12810850	hypoM	5' UTR (NM_001284406, exon 1 of 12)	5' UTR (NM_001284406, exon 1 of 12)	131	NM_001284406	55287	Hs.475502	NM_018306	HPRD:08559	TMEM40	transmembrane protein 40	protein-coding
chr20_61614101_61614150	chr20	61614101	61614150	hypoM	Intergenic	Intergenic	24262	NM_080606	128408	Hs.551230	NM_080606	HPRD:16550	BHLHE23	basic helix-loop-helix family, member e23	protein-coding
chr1_834951_835000	chr1	834951	835000	hypoM	Intergenic	Intergenic	20097	NR_026874	100130417	Hs.200644	NM_175912		LOC100130417	uncharacterized LOC100130417	ncRNA
chr7_151445901_151445950	chr7	151445901	151445950	hypoM	intron (NM_001040633, intron 3 of 15)	intron (NM_001040633, intron 3 of 15)	66032	NM_001040633	51422	Hs.647072	NM_016203	HPRD:04119	PRKAG2	protein kinase, AMP-activated, gamma 2 non-catalytic subunit	protein-coding
chr14_106061151_106061200	chr14	106061151	106061200	hypoM	Intergenic	MLT1D|LTR|ERVL-MaLR	-26278	NR_107038	102465871		NR_107038		MIR8071-1	microRNA 8071-1	ncRNA
chr1_151170051_151170100	chr1	151170051	151170100	hypoM	promoter-TSS (NM_001135637)	promoter-TSS (NM_001135637)	-946	NM_003557	8394	Hs.655131	NM_003557	ENSG00000143398	PIP5K1A	phosphatidylinositol-4-phosphate 5-kinase, type I, alpha	protein-coding
chr9_18298901_18298950	chr9	18298901	18298950	hypoM	Intergenic	AluYc3|SINE|Alu	-175154	NM_052866	92949	Hs.741483	NM_052866	HPRD:16462	ADAMTSL1	ADAMTS-like 1	protein-coding
chr8_1325501_1325550	chr8	1325501	1325550	hypoM	Intergenic	AluY|SINE|Alu	-74702	NR_111948	286083	Hs.382131	NR_033895	ENSG00000253640	LOC286083	uncharacterized LOC286083	ncRNA
chr2_34275901_34275950	chr2	34275901	34275950	hypoM	Intergenic	AluY|SINE|Alu	-322641	NR_003143	151325	Hs.528847	NM_207329	HPRD:14793	MYADML	myeloid-associated differentiation marker-like (pseudogene)	pseudo
chr22_21983301_21983350	chr22	21983301	21983350	hypoM	exon (NM_001017964, exon 4 of 5)	exon (NM_001017964, exon 4 of 5)	1015	NM_001017964	150223	Hs.355952	NM_001017964	HPRD:18559	YDJC	YdjC homolog (bacterial)	protein-coding
chr1_43352601_43352650	chr1	43352601	43352650	hypoM	non-coding (NR_104171, exon 4 of 4)	non-coding (NR_104171, exon 4 of 4)	29332	NR_104171	339539	Hs.434301	NR_104171		LOC339539	uncharacterized LOC339539	ncRNA
chr11_45671151_45671200	chr11	45671151	45671200	hypoM	3' UTR (NM_003654, exon 4 of 4)	3' UTR (NM_003654, exon 4 of 4)	16031	NM_003654	8534	Hs.104576	NM_003654		CHST1	carbohydrate (keratan sulfate Gal-6) sulfotransferase 1	protein-coding
chr5_130153501_130153550	chr5	130153501	130153550	hypoM	Intergenic	L1PA3|LINE|L1	347516	NR_073488	3094	Hs.483305	NM_005340		HINT1	histidine triad nucleotide binding protein 1	protein-coding
chrX_119867001_119867050	chrX	119867001	119867050	hypoM	Intergenic	CpG	-103020	NM_152692	29071	Hs.643920	NM_152692	HPRD:06462	C1GALT1C1	C1GALT1-specific chaperone 1	protein-coding
chr4_7688601_7688650	chr4	7688601	7688650	hypoM	intron (NM_020777, intron 10 of 26)	intron (NM_020777, intron 10 of 26)	-67192	NR_026892	84740	Hs.663029	NM_032654	ENSG00000272620	AFAP1-AS1	AFAP1 antisense RNA 1	ncRNA
chr12_132164451_132164500	chr12	132164451	132164500	hypoM	Intergenic	MIR|SINE|MIR	-31157	NM_004592	6433	Hs.308171	NM_004592	HPRD:09055	SFSWAP	splicing factor, suppressor of white-apricot family	protein-coding
chr8_47290151_47290200	chr8	47290151	47290200	hypoM	Intergenic	GSAT|Satellite|centr	-462333	NR_027012	497634	Hs.406982	NR_027012	ENSG00000253314	LINC00293	long intergenic non-protein coding RNA 293	ncRNA
chrY_9746001_9746050	chrY	9746001	9746050	hypoM	Intergenic	Intergenic	-2382	NR_003593	100101121	Hs.522846	NR_003593		TTTY23B	testis-specific transcript, Y-linked 23B (non-protein coding)	ncRNA
chrY_9349551_9349600	chrY	9349551	9349600	hypoM	intron (NM_001164471, intron 1 of 6).3	intron (NM_001164471, intron 1 of 6).3	13302	NR_046300	100289150	Hs.638604	NR_046300		FAM197Y5	family with sequence similarity 197, Y-linked, member 5	ncRNA
chr1_193692551_193692600	chr1	193692551	193692600	hypoM	Intergenic	L1HS|LINE|L1	418700	NR_125789	101929184	Hs.146728	NR_125789		LINC01031	long intergenic non-protein coding RNA 1031	ncRNA
chr19_6478901_6478950	chr19	6478901	6478950	hypoM	intron (NM_024898, intron 5 of 22)	intron (NM_024898, intron 5 of 22)	2894	NM_024898	79958	Hs.236449	NM_024898	HPRD:13304	DENND1C	DENN/MADD domain containing 1C	protein-coding
chr16_85741601_85741650	chr16	85741601	85741650	hypoM	exon (NM_206967, exon 4 of 4)	exon (NM_206967, exon 4 of 4)	-19037	NM_016095	51659	Hs.433180	NM_016095		GINS2	GINS complex subunit 2 (Psf2 homolog)	protein-coding
chr7_156833801_156833850	chr7	156833801	156833850	hypoM	Intergenic	Intergenic	30274	NR_038835	645249	Hs.224879	NR_038835	ENSG00000243479	MNX1-AS1	MNX1 antisense RNA 1 (head to head)	ncRNA
chr5_2273001_2273050	chr5	2273001	2273050	hypoM	Intergenic	Intergenic	39290	NR_104616	100506858	Hs.445071	NR_104616		LOC100506858	uncharacterized LOC100506858	ncRNA
chr22_18613551_18613600	chr22	18613551	18613600	hypoM	intron (NM_018943, intron 4 of 4)	intron (NM_018943, intron 4 of 4)	-19183	NM_017414	11274	Hs.38260	NM_017414	HPRD:06136	USP18	ubiquitin specific peptidase 18	protein-coding
chr8_143631551_143631600	chr8	143631551	143631600	hypoM	Intergenic	Intergenic	64258	NM_015193	23237	Hs.40888	NM_015193		ARC	activity-regulated cytoskeleton-associated protein	protein-coding
chr13_112563451_112563500	chr13	112563451	112563500	hypoM	Intergenic	Intergenic	15665	NR_120401	101928616	Hs.528450	NR_046992		LINC00354	long intergenic non-protein coding RNA 354	ncRNA
chr19_20786551_20786600	chr19	20786551	20786600	hypoM	Intergenic	AluSx1|SINE|Alu	-37949	NM_001159293	100129842	Hs.515696	NM_001159293		ZNF737	zinc finger protein 737	protein-coding
chr2_107423251_107423300	chr2	107423251	107423300	hypoM	exon (NM_001142351, exon 6 of 6)	exon (NM_001142351, exon 6 of 6)	79335	NM_001142351	84620	Hs.98265	NM_032528	HPRD:12237	ST6GAL2	ST6 beta-galactosamide alpha-2,6-sialyltranferase 2	protein-coding
chr20_61284201_61284250	chr20	61284201	61284250	hypoM	intron (NM_016354, intron 1 of 11)	intron (NM_016354, intron 1 of 11)	10428	NM_016354	28231	Hs.235782	NM_016354	HPRD:11582	SLCO4A1	solute carrier organic anion transporter family, member 4A1	protein-coding
chr10_88855801_88855850	chr10	88855801	88855850	hypoM	intron (NM_019054, intron 1 of 8)	AluSz|SINE|Alu	872	NM_019054	54537	Hs.500419	NM_019054	HPRD:09944	FAM35A	family with sequence similarity 35, member A	protein-coding
chr2_242750501_242750550	chr2	242750501	242750550	hypoM	intron (NM_001167600, intron 1 of 3)	intron (NM_001167600, intron 1 of 3)	365	NM_001167601	129807	Hs.551747	NM_080741	HPRD:12249	NEU4	sialidase 4	protein-coding
chrX_330201_330250	chrX	330201	330250	hypoM	intron (NM_013239, intron 1 of 12)	intron (NM_013239, intron 1 of 12)	17465	NM_013239	28227	Hs.124942	NM_013239	HPRD:02276	PPP2R3B	protein phosphatase 2, regulatory subunit B'', beta	protein-coding
chr7_27155151_27155200	chr7	27155151	27155200	hypoM	intron (NM_153631, intron 2 of 3)	CpG	4039	NM_030661	3200	Hs.659337	NM_030661	HPRD:00842	HOXA3	homeobox A3	protein-coding
chrY_501901_501950	chrY	501901	501950	hypoM	Intergenic	Intergenic	-33154	NM_006883	6473	Hs.105932	NM_000451	HPRD:02430	SHOX	short stature homeobox	protein-coding
chr17_53614401_53614450	chr17	53614401	53614450	hypoM	Intergenic	HAL1|LINE|L1	-115084	NM_012329	23531	Hs.463483	NM_012329	HPRD:06835	MMD	monocyte to macrophage differentiation-associated	protein-coding
chr16_88904801_88904850	chr16	88904801	88904850	hypoM	intron (NM_000512, intron 4 of 13)	intron (NM_000512, intron 4 of 13)	18549	NM_000512	2588	Hs.271383	NM_000512	HPRD:08357	GALNS	galactosamine (N-acetyl)-6-sulfatase	protein-coding
chr16_49802401_49802450	chr16	49802401	49802450	hypoM	intron (NM_015069, intron 2 of 7)	L2|LINE|L2	54224	NM_015069	23090	Hs.530930	NM_015069	HPRD:05189	ZNF423	zinc finger protein 423	protein-coding
chr10_133960401_133960450	chr10	133960401	133960450	hypoM	intron (NM_001105521, intron 12 of 23)	intron (NM_001105521, intron 12 of 23)	-39989	NM_006426	10570	Hs.100058	NM_006426	HPRD:07463	DPYSL4	dihydropyrimidinase-like 4	protein-coding
chr5_1949501_1949550	chr5	1949501	1949550	hypoM	Intergenic	Intergenic	-34504	NR_107011	102465854		NR_107011		MIR548BA	microRNA 548ba	ncRNA
chr19_51219951_51220000	chr19	51219951	51220000	hypoM	exon (NM_016148, exon 1 of 23)	exon (NM_016148, exon 1 of 23)	220	NM_016148	50944	Hs.274255	NM_016148	HPRD:05413	SHANK1	SH3 and multiple ankyrin repeat domains 1	protein-coding
chr1_180910201_180910250	chr1	180910201	180910250	hypoM	exon (NM_020950, exon 7 of 9)	exon (NM_020950, exon 7 of 9)	27912	NM_020950	57710	Hs.734816	NM_020950		KIAA1614	KIAA1614	protein-coding
chr11_133858751_133858800	chr11	133858751	133858800	hypoM	Intergenic	Intergenic	-32126	NM_001277285	22997	Hs.204121	NM_014987	ENSG00000080854	IGSF9B	immunoglobulin superfamily, member 9B	protein-coding
chrY_848701_848750	chrY	848701	848750	hypoM	Intergenic	LTR39|LTR|ERV1	313646	NM_000451	6473	Hs.105932	NM_000451	HPRD:02430	SHOX	short stature homeobox	protein-coding
chr20_52779001_52779050	chr20	52779001	52779050	hypoM	intron (NM_000782, intron 7 of 11)	intron (NM_000782, intron 7 of 11)	11491	NM_000782	1591	Hs.89663	NM_000782	HPRD:00522	CYP24A1	cytochrome P450, family 24, subfamily A, polypeptide 1	protein-coding
chrX_70978301_70978350	chrX	70978301	70978350	hypoM	Intergenic	Intergenic	-4815	NM_001145140	100130361	Hs.632817	NM_001145140		CXorf49	chromosome X open reading frame 49	protein-coding
chr15_99971001_99971050	chr15	99971001	99971050	hypoM	Intergenic	Intergenic	-135108	NM_005587	4205	Hs.268675	NM_005587	HPRD:02807	MEF2A	myocyte enhancer factor 2A	protein-coding
chr1_2540701_2540750	chr1	2540701	2540750	hypoM	intron (NM_033467, intron 6 of 23)	intron (NM_033467, intron 6 of 23)	22536	NM_001195740	127281	Hs.462033	NM_152371	HPRD:14513	FAM213B	family with sequence similarity 213, member B	protein-coding
chr19_17516151_17516200	chr19	17516151	17516200	hypoM	exon (NM_004335, exon 1 of 5)	exon (NM_004335, exon 1 of 5)	282	NM_004335	684	Hs.118110	NM_004335	HPRD:02759	BST2	bone marrow stromal cell antigen 2	protein-coding
chr19_8651301_8651350	chr19	8651301	8651350	hypoM	exon (NM_030957, exon 21 of 26)	exon (NM_030957, exon 21 of 26)	5755	NM_001282352	81794	Hs.657508	NM_030957	HPRD:07470	ADAMTS10	ADAM metallopeptidase with thrombospondin type 1 motif, 10	protein-coding
chr7_145280301_145280350	chr7	145280301	145280350	hypoM	Intergenic	Intergenic	-533128	NM_014141	26047	Hs.655684	NM_014141	HPRD:05197	CNTNAP2	contactin associated protein-like 2	protein-coding
chr16_54973551_54973600	chr16	54973551	54973600	hypoM	Intergenic	Intergenic	8464	NM_001252197	10265	Hs.435730	NM_005853	HPRD:08395	IRX5	iroquois homeobox 5	protein-coding
chr7_152600751_152600800	chr7	152600751	152600800	hypoM	Intergenic	CpG	143941	NR_073000	57180	Hs.647117	NM_020445	HPRD:12489	ACTR3B	ARP3 actin-related protein 3 homolog B (yeast)	protein-coding
chr22_21698201_21698250	chr22	21698201	21698250	hypoM	Intergenic	Intergenic	-39438	NM_001128633	150221	Hs.447643	NM_001128633	ENSG00000183246	RIMBP3C	RIMS binding protein 3C	protein-coding
chr7_19962451_19962500	chr7	19962451	19962500	hypoM	intron (NR_110114, intron 5 of 5)	MER3|DNA|hAT-Charlie	-150071	NM_152774	256130	Hs.487670	NM_152774	HPRD:14617	TMEM196	transmembrane protein 196	protein-coding
chr3_123038701_123038750	chr3	123038701	123038750	hypoM	intron (NM_001199642, intron 9 of 20)	intron (NM_001199642, intron 9 of 20)	96464	NM_001199642	111	Hs.593292	NM_183357	HPRD:08973	ADCY5	adenylate cyclase 5	protein-coding
chr14_104908851_104908900	chr14	104908851	104908900	hypoM	Intergenic	Intergenic	-137146	NM_001286399	400258	Hs.153827	NM_001008404	HPRD:17383	C14orf180	chromosome 14 open reading frame 180	protein-coding
chr22_22872201_22872250	chr22	22872201	22872250	hypoM	intron (NM_080740, intron 1 of 1)	intron (NM_080740, intron 1 of 1)	2399	NM_080740	129025	Hs.178665	NM_080740	HPRD:18129	ZNF280A	zinc finger protein 280A	protein-coding
chr8_34642001_34642050	chr8	34642001	34642050	hypoM	intron (NR_125746, intron 1 of 3)	AluYc3|SINE|Alu	586	NR_125746	103689844	Hs.590682	NR_125746		LINC01288	long intergenic non-protein coding RNA 1288	ncRNA
chr14_84533601_84533650	chr14	84533601	84533650	hypoM	Intergenic	Intergenic	-1326598	NR_102737	100996280	Hs.135735	NR_102737	ENSG00000259107	LINC00911	long intergenic non-protein coding RNA 911	ncRNA
chr19_40886501_40886550	chr19	40886501	40886550	hypoM	exon (NM_144685, exon 3 of 4)	exon (NM_144685, exon 3 of 4)	9569	NM_144685	147746	Hs.79363	NM_144685	HPRD:13652	HIPK4	homeodomain interacting protein kinase 4	protein-coding
chr15_26235051_26235100	chr15	26235051	26235100	hypoM	intron (NR_040082, intron 1 of 4)	intron (NR_040082, intron 1 of 4)	87568	NR_040082	100128714	Hs.587854	NR_040082	ENSG00000206187	LOC100128714	uncharacterized LOC100128714	ncRNA
chr10_36771201_36771250	chr10	36771201	36771250	hypoM	Intergenic	LTR12C|LTR|ERV1	-643560	NM_052997	91074	Hs.373787	NM_052997	HPRD:10125	ANKRD30A	ankyrin repeat domain 30A	protein-coding
chr5_13244201_13244250	chr5	13244201	13244250	hypoM	Intergenic	LTR12C|LTR|ERV1	669256	NR_033383	404663	Hs.552273	NR_033383		LINC01194	long intergenic non-protein coding RNA 1194	ncRNA
chr10_1596051_1596100	chr10	1596051	1596100	hypoM	intron (NR_033387, intron 1 of 1)	intron (NR_033387, intron 1 of 1)	27250	NR_033387	642394	Hs.568831	NM_001098830	ENSG00000205696	ADARB2-AS1	ADARB2 antisense RNA 1	ncRNA
chr4_132664751_132664800	chr4	132664751	132664800	hypoM	Intergenic	Intergenic	-1405695	NM_032961	57575	Hs.192859	NM_020815		PCDH10	protocadherin 10	protein-coding
chr20_43936801_43936850	chr20	43936801	43936850	hypoM	exon (NM_001281449, exon 2 of 12)	exon (NM_001281449, exon 2 of 12)	112	NM_030592	8785	Hs.278489	NM_003833	HPRD:04873	MATN4	matrilin 4	protein-coding
chr10_1228401_1228450	chr10	1228401	1228450	hypoM	3' UTR (NM_018702, exon 10 of 10)	3' UTR (NM_018702, exon 10 of 10)	22717	NR_015376	399706	Hs.721191	NM_001010910	HPRD:17990	LINC00200	long intergenic non-protein coding RNA 200	ncRNA
chr21_46914351_46914400	chr21	46914351	46914400	hypoM	intron (NM_030582, intron 25 of 41)	intron (NM_030582, intron 25 of 41)	16195	NR_106873	102465489		NR_106873		MIR6815	microRNA 6815	ncRNA
chr2_2881401_2881450	chr2	2881401	2881450	hypoM	Intergenic	Intergenic	248373	NR_110228	101927554	Hs.638446	NR_110228	ENSG00000234423	LINC01250	long intergenic non-protein coding RNA 1250	ncRNA
chr11_17799351_17799400	chr11	17799351	17799400	hypoM	TTS (NM_004976)	TTS (NM_004976)	41880	NM_004976	3746	Hs.552896	NM_004976	HPRD:15936	KCNC1	potassium voltage-gated channel, Shaw-related subfamily, member 1	protein-coding
chr17_985001_985050	chr17	985001	985050	hypoM	intron (NM_021962, intron 5 of 22)	AluSx|SINE|Alu	-2639	NM_001282149	29	Hs.159306	NM_001092	HPRD:02649	ABR	active BCR-related	protein-coding
chr21_45187951_45188000	chr21	45187951	45188000	hypoM	Intergenic	Intergenic	8281	NM_000100	1476	Hs.695	NM_000100		CSTB	cystatin B (stefin B)	protein-coding
chr18_75380301_75380350	chr18	75380301	75380350	hypoM	Intergenic	CpG	325358	NR_104127	101927715	Hs.385670	NR_104127		LINC01029	long intergenic non-protein coding RNA 1029	ncRNA
chr16_75238951_75239000	chr16	75238951	75239000	hypoM	intron (NM_001025200, intron 5 of 6)	intron (NM_001025200, intron 5 of 6)	2097	NM_001025200	440387	Hs.632211	NM_001025200	ENSG00000168928	CTRB2	chymotrypsinogen B2	protein-coding
chrX_9863551_9863600	chrX	9863551	9863600	hypoM	exon (NM_001649, exon 4 of 10)	exon (NM_001649, exon 4 of 10)	-71823	NM_001195081	100288814	Hs.722001	NM_001195081		LOC100288814	uncharacterized LOC100288814	protein-coding
chr4_7740951_7741000	chr4	7740951	7741000	hypoM	intron (NM_020777, intron 26 of 26)	intron (NM_020777, intron 26 of 26)	-14842	NR_026892	84740	Hs.663029	NM_032654	ENSG00000272620	AFAP1-AS1	AFAP1 antisense RNA 1	ncRNA
chr20_3450451_3450500	chr20	3450451	3450500	hypoM	Intergenic	AluSg|SINE|Alu	-1190	NM_139322	8455	Hs.276252	NM_012070	HPRD:04388	ATRN	attractin	protein-coding
chr19_39064001_39064050	chr19	39064001	39064050	hypoM	intron (NM_000540, intron 96 of 105)	intron (NM_000540, intron 96 of 105)	44650	NM_007181	11184	Hs.95424	NM_007181	HPRD:03583	MAP4K1	mitogen-activated protein kinase kinase kinase kinase 1	protein-coding
chr7_87951_88000	chr7	87951	88000	hypoM	Intergenic	Intergenic	-61743	NR_108065	100507642	Hs.557780	NR_108064		LOC100507642	uncharacterized LOC100507642	ncRNA
chr21_45249701_45249750	chr21	45249701	45249750	hypoM	Intergenic	Intergenic	-17277	NR_026961	284837	Hs.592159	NM_194310	HPRD:11256	LOC284837	uncharacterized LOC284837	ncRNA
chr10_11825651_11825700	chr10	11825651	11825700	hypoM	Intergenic	Intergenic	-39722	NM_153256	254427	Hs.435775	NM_153256	HPRD:10697	PROSER2	proline and serine rich 2	protein-coding
chr9_134175051_134175100	chr9	134175051	134175100	hypoM	intron (NM_032728, intron 1 of 1)	intron (NM_032728, intron 1 of 1)	9994	NM_032728	84814	Hs.134292	NM_032728	HPRD:12972	PPAPDC3	phosphatidic acid phosphatase type 2 domain containing 3	protein-coding
chr10_27198401_27198450	chr10	27198401	27198450	hypoM	Intergenic	Intergenic	32505	NR_026795	387644	Hs.529965	NR_026795	ENSG00000232224	LINC00202-1	long intergenic non-protein coding RNA 202-1	ncRNA
chr11_3127051_3127100	chr11	3127051	3127100	hypoM	intron (NM_145638, intron 8 of 20)	intron (NM_145638, intron 8 of 20)	-48394	NM_139273	833	Hs.274873	NM_001751	HPRD:00464	CARS	cysteinyl-tRNA synthetase	protein-coding
chr8_99198351_99198400	chr8	99198351	99198400	hypoM	Intergenic	AluY|SINE|Alu	68307	NM_015029	10940	Hs.252828	NM_015029	HPRD:03923	POP1	processing of precursor 1, ribonuclease P/MRP subunit (S. cerevisiae)	protein-coding
chrX_114975001_114975050	chrX	114975001	114975050	hypoM	Intergenic	CpG	147206	NM_001282338	5358	Hs.496622	NM_005032	HPRD:02133	PLS3	plastin 3	protein-coding
chr22_50117951_50118000	chr22	50117951	50118000	hypoM	Intergenic	MLT1C|LTR|ERVL-MaLR	55983	NR_026993	90834	Hs.679408	NR_026993		LOC90834	uncharacterized protein BC001742	ncRNA
chr22_47542851_47542900	chr22	47542851	47542900	hypoM	intron (NR_104292, intron 13 of 13)	Zaphod3|DNA|hAT-Tip100	-230937	NR_122047	642757	Hs.632786	NR_122047		TBC1D22A-AS1	TBC1D22A antisense RNA 1	ncRNA
chr19_7976601_7976650	chr19	7976601	7976650	hypoM	intron (NM_001297555, intron 10 of 11)	intron (NM_001297555, intron 10 of 11)	-4407	NM_001195259	100507588	Hs.646773	NM_001195259	ENSG00000260001	TGFBR3L	transforming growth factor, beta receptor III-like	protein-coding
chr11_76849651_76849700	chr11	76849651	76849700	hypoM	intron (NM_001127180, intron 2 of 48)	intron (NM_001127180, intron 2 of 48)	10359	NM_001127180	4647	Hs.370421	NM_000260	HPRD:02043	MYO7A	myosin VIIA	protein-coding
chr7_10819301_10819350	chr7	10819301	10819350	hypoM	Intergenic	CpG	160488	NM_002489	4697	Hs.50098	NM_002489	HPRD:04831	NDUFA4	NDUFA4, mitochondrial complex associated	protein-coding
chr20_62064451_62064500	chr20	62064451	62064500	hypoM	TTS (NM_172109)	TTS (NM_172109)	39518	NM_004518	3785	Hs.161851	NM_004518	HPRD:03757	KCNQ2	potassium voltage-gated channel, KQT-like subfamily, member 2	protein-coding
chr17_8638851_8638900	chr17	8638851	8638900	hypoM	exon (NM_144681, exon 5 of 7)	exon (NM_144681, exon 5 of 7)	9279	NM_144681	146849	Hs.121438	NM_144681	HPRD:08731	CCDC42	coiled-coil domain containing 42	protein-coding
chr11_109204901_109204950	chr11	109204901	109204950	hypoM	Intergenic	AluY|SINE|Alu	-87921	NM_207645	399947	Hs.172982	NM_207645	HPRD:14218	C11orf87	chromosome 11 open reading frame 87	protein-coding
chr14_73719301_73719350	chr14	73719301	73719350	hypoM	intron (NM_173462, intron 9 of 25)	intron (NM_173462, intron 9 of 25)	15120	NM_173462	89932	Hs.509909	NM_173462	HPRD:15099	PAPLN	papilin, proteoglycan-like sulfated glycoprotein	protein-coding
chr17_48269151_48269200	chr17	48269151	48269200	hypoM	exon (NM_000088, exon 31 of 51)	exon (NM_000088, exon 31 of 51)	9825	NM_000088	1277	Hs.172928	NM_000088	HPRD:00362	COL1A1	collagen, type I, alpha 1	protein-coding
chr12_34357351_34357400	chr12	34357351	34357400	hypoM	Intergenic	Intergenic	182159	NM_032834	84920	Hs.102971	NM_032834		ALG10	ALG10, alpha-1,2-glucosyltransferase	protein-coding
chr6_73912551_73912600	chr6	73912551	73912600	hypoM	Intergenic	AluYf5|SINE|Alu	22600	NM_001126063	100129128	Hs.663639	NM_001126063	ENSG00000256980	KHDC1L	KH homology domain containing 1-like	protein-coding
chr9_30791001_30791050	chr9	30791001	30791050	hypoM	Intergenic	L1PA3|LINE|L1	-382573	NR_046204	401497	Hs.680131	NR_046204		LINC01242	long intergenic non-protein coding RNA 1242	ncRNA
chr17_60343051_60343100	chr17	60343051	60343100	hypoM	intron (NR_027486, intron 13 of 13)	intron (NR_027486, intron 13 of 13)	9941	NR_027486	440452	Hs.448884	NR_027486	ENSG00000188755	TBC1D3P2	TBC1 domain family, member 3 pseudogene 2	pseudo
chr7_158057251_158057300	chr7	158057251	158057300	hypoM	intron (NM_130842, intron 2 of 21)	intron (NM_130842, intron 2 of 21)	268230	NR_030325	693180		NR_030325		MIR595	microRNA 595	ncRNA
chr11_119474051_119474100	chr11	119474051	119474100	hypoM	Intergenic	Intergenic	125360	NM_203286	5818	Hs.334846	NM_002855	HPRD:07200	PVRL1	poliovirus receptor-related 1 (herpesvirus entry mediator C)	protein-coding
chr5_2644851_2644900	chr5	2644851	2644900	hypoM	Intergenic	Intergenic	106894	NM_001134222	153572	Hs.282089	NM_033267	HPRD:09368	IRX2	iroquois homeobox 2	protein-coding
chr14_105054601_105054650	chr14	105054601	105054650	hypoM	exon (NM_001286399, exon 4 of 5)	exon (NM_001286399, exon 4 of 5)	7147	NM_001286400	400258	Hs.153827	NM_001008404	HPRD:17383	C14orf180	chromosome 14 open reading frame 180	protein-coding
chr7_157848051_157848100	chr7	157848051	157848100	hypoM	intron (NM_130842, intron 10 of 21)	LTR13|LTR|ERVK	200798	NR_038966	100506585	Hs.661265	NR_038966	ENSG00000233038	LOC100506585	uncharacterized LOC100506585	ncRNA
chr14_73029401_73029450	chr14	73029401	73029450	hypoM	TTS (NM_001204422)	TTS (NM_001204422)	45897	NR_106994	102465832		NR_106994		MIR7843	microRNA 7843	ncRNA
chr9_134719701_134719750	chr9	134719701	134719750	hypoM	Intergenic	MLT1F1-int|LTR|ERVL-MaLR	-106800	NM_005312	2889	Hs.127897	NM_005312	HPRD:02627	RAPGEF1	Rap guanine nucleotide exchange factor (GEF) 1	protein-coding
chr9_137034951_137035000	chr9	137034951	137035000	hypoM	Intergenic	Intergenic	-5289	NR_023344	100151684	Hs.545589	NR_023344	ENSG00000221676	RNU6ATAC	RNA, U6atac small nuclear (U12-dependent splicing)	snRNA
chr7_156025701_156025750	chr7	156025701	156025750	hypoM	Intergenic	Intergenic	212557	NR_038232	285889	Hs.407095	NR_038232	ENSG00000233878	LOC285889	uncharacterized LOC285889	ncRNA
chr2_132292551_132292600	chr2	132292551	132292600	hypoM	intron (NR_046946, intron 2 of 2)	intron (NR_046946, intron 2 of 2)	7168	NM_001258304	90557	Hs.351461	NM_138770	HPRD:14274	CCDC74A	coiled-coil domain containing 74A	protein-coding
chr19_54856551_54856600	chr19	54856551	54856600	hypoM	Intergenic	AluY|SINE|Alu	-6154	NM_012276	23547	Hs.406708	NM_012276	HPRD:09596	LILRA4	leukocyte immunoglobulin-like receptor, subfamily A (with TM domain), member 4	protein-coding
chr12_132328651_132328700	chr12	132328651	132328700	hypoM	intron (NM_016155, intron 6 of 9)	intron (NM_016155, intron 6 of 9)	15734	NM_016155	4326	Hs.709245	NM_016155	HPRD:03793	MMP17	matrix metallopeptidase 17 (membrane-inserted)	protein-coding
chr20_59173751_59173800	chr20	59173751	59173800	hypoM	Intergenic	Intergenic	120606	NR_039758	100616362		NR_039758	miRBase:MI0016900	MIR4533	microRNA 4533	ncRNA
chr2_126861801_126861850	chr2	126861801	126861850	hypoM	Intergenic	AluY|SINE|Alu	-551686	NM_001256584	2995	Hs.59138	NM_002101	HPRD:00193	GYPC	glycophorin C (Gerbich blood group)	protein-coding
chr2_441001_441050	chr2	441001	441050	hypoM	Intergenic	Intergenic	-152717	NM_001002919	285016	Hs.355207	NM_001002919	HPRD:17344	FAM150B	family with sequence similarity 150, member B	protein-coding
chr7_135013901_135013950	chr7	135013901	135013950	hypoM	Intergenic	AluY|SINE|Alu	97194	NM_182489	346673	Hs.592279	NM_182489	HPRD:18123	STRA8	stimulated by retinoic acid 8	protein-coding
chr7_43576651_43576700	chr7	43576651	43576700	hypoM	intron (NM_015052, intron 24 of 29)	intron (NM_015052, intron 24 of 29)	-14534	NR_038276	100506895	Hs.676047	NR_038276	ENSG00000231638	LOC100506895	uncharacterized LOC100506895	ncRNA
chr20_60269901_60269950	chr20	60269901	60269950	hypoM	intron (NM_001252339, intron 1 of 14)	intron (NM_001252339, intron 1 of 14)	95108	NM_001252339	1002	Hs.473231	NM_001794	HPRD:04304	CDH4	cadherin 4, type 1, R-cadherin (retinal)	protein-coding
chr17_6023451_6023500	chr17	6023451	6023500	hypoM	intron (NM_015253, intron 8 of 8)	intron (NM_015253, intron 8 of 8)	49541	NM_015253	23302	Hs.370166	NM_015253	HPRD:17193	WSCD1	WSC domain containing 1	protein-coding
chr7_103025701_103025750	chr7	103025701	103025750	hypoM	intron (NM_206883, intron 14 of 19)	AluY|SINE|Alu	37754	NM_001204453	5701	Hs.437366	NM_002803	HPRD:01105	PSMC2	proteasome (prosome, macropain) 26S subunit, ATPase, 2	protein-coding
chr5_139851_139900	chr5	139851	139900	hypoM	promoter-TSS (NM_052909)	promoter-TSS (NM_052909)	-498	NM_052909	153478	Hs.535800	NM_052909		PLEKHG4B	pleckstrin homology domain containing, family G (with RhoGef domain) member 4B	protein-coding
chr3_59633501_59633550	chr3	59633501	59633550	hypoM	Intergenic	Intergenic	-597810	NM_198463	200844	Hs.368434	NM_198463	HPRD:13458	C3orf67	chromosome 3 open reading frame 67	protein-coding
chr2_232348101_232348150	chr2	232348101	232348150	hypoM	Intergenic	Intergenic	-18920	NM_005381	4691	Hs.79110	NM_005381		NCL	nucleolin	protein-coding
chr8_876701_876750	chr8	876701	876750	hypoM	intron (NR_073397, intron 3 of 3)	intron (NR_073397, intron 3 of 3)	189120	NR_073397	619343	Hs.667939	NR_073397		ERICH1-AS1	ERICH1 antisense RNA 1	ncRNA
chr5_3177901_3177950	chr5	3177901	3177950	hypoM	promoter-TSS (NR_104617)	promoter-TSS (NR_104617)	-24	NR_104617	102467074	Hs.575250	NR_104617		LINC01377	long intergenic non-protein coding RNA 1377	ncRNA
chr11_116578401_116578450	chr11	116578401	116578450	hypoM	Intergenic	Intergenic	65289	NM_032725	84811	Hs.437341	NM_032725	HPRD:11307	BUD13	BUD13 homolog (S. cerevisiae)	protein-coding
chr2_1407551_1407600	chr2	1407551	1407600	hypoM	Intergenic	Intergenic	-9658	NM_001206744	7173	Hs.467554	NM_000547	HPRD:06000	TPO	thyroid peroxidase	protein-coding
chr12_71003851_71003900	chr12	71003851	71003900	hypoM	promoter-TSS (NM_001206972)	promoter-TSS (NM_001206972)	-251	NM_001206972	5787	Hs.434375	NM_002837	HPRD:01474	PTPRB	protein tyrosine phosphatase, receptor type, B	protein-coding
chr3_2163751_2163800	chr3	2163751	2163800	hypoM	intron (NR_046555, intron 2 of 2)	AluYc|SINE|Alu	22150	NR_046555	100873976	Hs.611138	NR_046555		CNTN4-AS2	CNTN4 antisense RNA 2	ncRNA
chr9_80263501_80263550	chr9	80263501	80263550	hypoM	promoter-TSS (NM_004297)	promoter-TSS (NM_004297)	-293	NM_004297	9630	Hs.657795	NM_004297	HPRD:05095	GNA14	guanine nucleotide binding protein (G protein), alpha 14	protein-coding
chr9_137981451_137981500	chr9	137981451	137981500	hypoM	intron (NM_001282611, intron 1 of 5)	intron (NM_001282611, intron 1 of 5)	1961	NM_001282611	10439	Hs.522484	NM_006334	HPRD:09249	OLFM1	olfactomedin 1	protein-coding
chr19_13714401_13714450	chr19	13714401	13714450	hypoM	Intergenic	L2a|LINE|L2	-97151	NM_023035	773	Hs.501632	NM_000068	HPRD:03004	CACNA1A	calcium channel, voltage-dependent, P/Q type, alpha 1A subunit	protein-coding
chr1_5586301_5586350	chr1	5586301	5586350	hypoM	Intergenic	Intergenic	-37806	NR_039612	100616489		NR_039612	miRBase:MI0016753	MIR4417	microRNA 4417	ncRNA
chr12_39275001_39275050	chr12	39275001	39275050	hypoM	intron (NM_153634, intron 1 of 19)	AluY|SINE|Alu	24395	NM_153634	144402	Hs.40910	NM_153634	HPRD:16747	CPNE8	copine VIII	protein-coding
chr13_21749501_21749550	chr13	21749501	21749550	hypoM	promoter-TSS (NM_024026)	promoter-TSS (NM_024026)	-847	NM_024026	78988	Hs.458367	NM_024026	HPRD:14736	MRPL57	mitochondrial ribosomal protein L57	protein-coding
chr4_42259151_42259200	chr4	42259151	42259200	hypoM	Intergenic	AluSc|SINE|Alu	-104280	NM_001159547	389206	Hs.120591	NM_207406	HPRD:13481	BEND4	BEN domain containing 4	protein-coding
chr2_1505001_1505050	chr2	1505001	1505050	hypoM	intron (NM_175721, intron 12 of 14)	intron (NM_175721, intron 12 of 14)	86845	NM_175721	7173	Hs.467554	NM_000547	HPRD:06000	TPO	thyroid peroxidase	protein-coding
chr14_100192901_100192950	chr14	100192901	100192950	hypoM	exon (NM_006668, exon 15 of 15)	exon (NM_006668, exon 15 of 15)	42170	NM_006668	10858	Hs.25121	NM_006668	HPRD:04970	CYP46A1	cytochrome P450, family 46, subfamily A, polypeptide 1	protein-coding
chr9_140372401_140372450	chr9	140372401	140372450	hypoM	intron (NM_152286, intron 24 of 33)	intron (NM_152286, intron 24 of 33)	-18639	NM_001130969	26012	Hs.455336	NM_015537	HPRD:10485	NSMF	NMDA receptor synaptonuclear signaling and neuronal migration factor	protein-coding
chr22_44893701_44893750	chr22	44893701	44893750	hypoM	intron (NM_032287, intron 1 of 1)	CpG	280	NM_032287	84247	Hs.744991	NM_032287	HPRD:13982	LDOC1L	leucine zipper, down-regulated in cancer 1-like	protein-coding
chr1_22670401_22670450	chr1	22670401	22670450	hypoM	Intergenic	L2a|LINE|L2	-107919	NM_014870	9923	Hs.418966	NM_014870	HPRD:11086	ZBTB40	zinc finger and BTB domain containing 40	protein-coding
chr12_40089951_40090000	chr12	40089951	40090000	hypoM	intron (NM_001031748, intron 11 of 12)	L1M1|LINE|L1	70003	NM_001031748	283461	Hs.648205	NM_173599	HPRD:08806	C12orf40	chromosome 12 open reading frame 40	protein-coding
chr22_47593101_47593150	chr22	47593101	47593150	hypoM	Intergenic	Intergenic	-281187	NR_122047	642757	Hs.632786	NR_122047		TBC1D22A-AS1	TBC1D22A antisense RNA 1	ncRNA
chr1_2799901_2799950	chr1	2799901	2799950	hypoM	Intergenic	Intergenic	-93695	NM_001242672	100287898	Hs.632363	NM_001242672	ENSG00000215912	TTC34	tetratricopeptide repeat domain 34	protein-coding
chr9_91642401_91642450	chr9	91642401	91642450	hypoM	intron (NM_016848, intron 11 of 11)	AluYf4|SINE|Alu	36101	NM_005226	1903	Hs.585118	NM_005226	HPRD:03572	S1PR3	sphingosine-1-phosphate receptor 3	protein-coding
chr22_50487601_50487650	chr22	50487601	50487650	hypoM	Intergenic	Intergenic	36156	NM_139202	23209	Hs.517729	NM_015166	HPRD:05800	MLC1	megalencephalic leukoencephalopathy with subcortical cysts 1	protein-coding
chr13_57721701_57721750	chr13	57721701	57721750	hypoM	5' UTR (NM_001130406, exon 1 of 3)	5' UTR (NM_001130406, exon 1 of 3)	103	NM_001130404	729233	Hs.723090	NM_001130404	ENSG00000204918	PRR20B	proline rich 20B	protein-coding
chrY_58838451_58838500	chrY	58838451	58838500	hypoM	Intergenic	(CATTC)n|Satellite|Satellite	-261982	NM_005840	10251	Hs.381912	NM_005840	HPRD:03917	SPRY3	sprouty homolog 3 (Drosophila)	protein-coding
chr12_25839351_25839400	chr12	25839351	25839400	hypoM	Intergenic	LTR12C|LTR|ERV1	-37879	NM_001145727	160492	Hs.44647	NM_152590	HPRD:08768	LMNTD1	lamin tail domain containing 1	protein-coding
chr17_48676851_48676900	chr17	48676851	48676900	hypoM	exon (NM_198380, exon 17 of 36)	exon (NM_198380, exon 17 of 36)	-35343	NM_001144070	8714	Hs.463421	NM_003786	HPRD:06826	ABCC3	ATP-binding cassette, sub-family C (CFTR/MRP), member 3	protein-coding
chr4_189061051_189061100	chr4	189061051	189061100	hypoM	exon (NM_178556, exon 1 of 6)	exon (NM_178556, exon 1 of 6)	477	NM_178556	339976	Hs.348618	NM_178556	HPRD:08774	TRIML1	tripartite motif family-like 1	protein-coding
chr16_51175501_51175550	chr16	51175501	51175550	hypoM	exon (NM_001127892, exon 2 of 3)	exon (NM_001127892, exon 2 of 3)	8983	NM_001127892	6299	Hs.135787	NM_002968	HPRD:03742	SALL1	spalt-like transcription factor 1	protein-coding
chr4_671901_671950	chr4	671901	671950	hypoM	intron (NM_002477, intron 1 of 6)	(CGTG)n|Simple_repeat|Simple_repeat	214	NM_002477	4636	Hs.410970	NM_002477	HPRD:01182	MYL5	myosin, light chain 5, regulatory	protein-coding
chr3_19144451_19144500	chr3	19144451	19144500	hypoM	Intergenic	L1PA2|LINE|L1	-45542	NM_144633	131096	Hs.475656	NM_144633	HPRD:10006	KCNH8	potassium voltage-gated channel, subfamily H (eag-related), member 8	protein-coding
chr14_101189801_101189850	chr14	101189801	101189850	hypoM	Intergenic	Intergenic	-3377	NM_003836	8788	Hs.533717	NM_003836	HPRD:01446	DLK1	delta-like 1 homolog (Drosophila)	protein-coding
chr7_1369851_1369900	chr7	1369851	1369900	hypoM	Intergenic	Intergenic	97221	NM_001080461	340260	Hs.232272	NM_001080461		UNCX	UNC homeobox	protein-coding
chr5_12573951_12574000	chr5	12573951	12574000	hypoM	promoter-TSS (NR_033383)	promoter-TSS (NR_033383)	-994	NR_033383	404663	Hs.552273	NR_033383		LINC01194	long intergenic non-protein coding RNA 1194	ncRNA
chr18_1772251_1772300	chr18	1772251	1772300	hypoM	Intergenic	AluSx4|SINE|Alu	-412645	NR_023926	56651	Hs.541165	NM_031416		LINC00470	long intergenic non-protein coding RNA 470	ncRNA
chr8_3221051_3221100	chr8	3221051	3221100	hypoM	intron (NM_033225, intron 20 of 69)	AluY|SINE|Alu	-635084	NR_125425	101927815	Hs.571467	NR_125423	ENSG00000249694	LOC101927815	uncharacterized LOC101927815	ncRNA
chr1_237473351_237473400	chr1	237473351	237473400	hypoM	intron (NM_001035, intron 2 of 104)	LTR12C|LTR|ERV1	267673	NM_001035	6262	Hs.109514	NM_001035	HPRD:01619	RYR2	ryanodine receptor 2 (cardiac)	protein-coding
chr10_134724501_134724550	chr10	134724501	134724550	hypoM	intron (NM_001200049, intron 19 of 57)	intron (NM_001200049, intron 19 of 57)	31564	NM_001200049	54777	Hs.298038	NM_017609	HPRD:12596	CFAP46	cilia and flagella associated protein 46	protein-coding
chr7_157385051_157385100	chr7	157385051	157385100	hypoM	intron (NM_130842, intron 16 of 21)	intron (NM_130842, intron 16 of 21)	-17961	NR_029689	406945		NR_029689		MIR153-2	microRNA 153-2	ncRNA
chr6_40195801_40195850	chr6	40195801	40195850	hypoM	Intergenic	MER52A|LTR|ERV1	127920	NR_038887	401260	Hs.654837	NM_001001705		LINC00951	long intergenic non-protein coding RNA 951	ncRNA
chr19_34986451_34986500	chr19	34986451	34986500	hypoM	intron (NM_001080436, intron 6 of 7)	intron (NM_001080436, intron 6 of 7)	13595	NM_001080436	126374	Hs.585010	NM_001080436		WTIP	Wilms tumor 1 interacting protein	protein-coding
chr16_50744951_50745000	chr16	50744951	50745000	hypoM	exon (NM_022162, exon 4 of 12)	exon (NM_022162, exon 4 of 12)	11714	NM_001293557	64127	Hs.592072	NM_022162	HPRD:05810	NOD2	nucleotide-binding oligomerization domain containing 2	protein-coding
chr12_328251_328300	chr12	328251	328300	hypoM	Intergenic	Intergenic	-4904	NM_001122848	6539	Hs.437174	NM_003044	HPRD:04358	SLC6A12	solute carrier family 6 (neurotransmitter transporter), member 12	protein-coding
chrX_68003201_68003250	chrX	68003201	68003250	hypoM	Intergenic	Intergenic	-45615	NM_004429	1947	Hs.144700	NM_004429	HPRD:02072	EFNB1	ephrin-B1	protein-coding
chr5_179643551_179643600	chr5	179643551	179643600	hypoM	Intergenic	Intergenic	-7445	NM_175062	255426	Hs.190559	NM_175062	HPRD:15212	RASGEF1C	RasGEF domain family, member 1C	protein-coding
chr11_89533751_89533800	chr11	89533751	89533800	hypoM	intron (NM_020358, intron 6 of 7)	AluY|SINE|Alu	7968	NM_020358	57093	Hs.534218	NM_020358	HPRD:05840	TRIM49	tripartite motif containing 49	protein-coding
chr10_131639401_131639450	chr10	131639401	131639450	hypoM	intron (NM_001005463, intron 13 of 15)	intron (NM_001005463, intron 13 of 15)	2213	NR_036179	100422873		NR_036179		MIR4297	microRNA 4297	ncRNA
chr9_67904301_67904350	chr9	67904301	67904350	hypoM	Intergenic	AluY|SINE|Alu	-22436	NM_032250	84210	Hs.632671	NM_032250	HPRD:10649	ANKRD20A1	ankyrin repeat domain 20 family, member A1	protein-coding
chr6_168811851_168811900	chr6	168811851	168811900	hypoM	Intergenic	Intergenic	-29956	NM_022138	64094	Hs.487200	NM_022138	HPRD:06244	SMOC2	SPARC related modular calcium binding 2	protein-coding
chr4_7740451_7740500	chr4	7740451	7740500	hypoM	intron (NM_020777, intron 26 of 26)	MIRb|SINE|MIR	-15342	NR_026892	84740	Hs.663029	NM_032654	ENSG00000272620	AFAP1-AS1	AFAP1 antisense RNA 1	ncRNA
chr8_143340301_143340350	chr8	143340301	143340350	hypoM	intron (NM_145003, intron 12 of 13)	intron (NM_145003, intron 12 of 13)	60608	NR_024378	619434	Hs.393308	NR_024378	ENSG00000254008	LINC00051	long intergenic non-protein coding RNA 51	ncRNA
chr7_157353951_157354000	chr7	157353951	157354000	hypoM	intron (NM_130842, intron 20 of 21)	intron (NM_130842, intron 20 of 21)	13139	NR_029689	406945		NR_029689		MIR153-2	microRNA 153-2	ncRNA
chrY_5806551_5806600	chrY	5806551	5806600	hypoM	Intergenic	SVA_F|Other|Other	305076	NR_003593	100101121	Hs.522846	NR_003593		TTTY23B	testis-specific transcript, Y-linked 23B (non-protein coding)	ncRNA
chr13_112904151_112904200	chr13	112904151	112904200	hypoM	Intergenic	MIRb|SINE|MIR	23139	NR_120422	101928730	Hs.382313	NR_120422		LOC101928730	uncharacterized LOC101928730	ncRNA
chr14_106092151_106092200	chr14	106092151	106092200	hypoM	Intergenic	Intergenic	4722	NR_107059	102466889		NR_107059		MIR8071-2	microRNA 8071-2	ncRNA
chr12_131030201_131030250	chr12	131030201	131030250	hypoM	Intergenic	Intergenic	-27815	NM_015347	23504	Hs.657441	NM_015347	HPRD:17183	RIMBP2	RIMS binding protein 2	protein-coding
chr2_85393951_85394000	chr2	85393951	85394000	hypoM	intron (NM_031283, intron 3 of 11)	intron (NM_031283, intron 3 of 11)	33392	NM_031283	83439	Hs.516297	NM_031283	HPRD:06874	TCF7L1	transcription factor 7-like 1 (T-cell specific, HMG-box)	protein-coding
chr22_41048551_41048600	chr22	41048551	41048600	hypoM	Intergenic	Intergenic	-15852	NM_001282661	57591	Hs.654688	NM_020831	HPRD:10445	MKL1	megakaryoblastic leukemia (translocation) 1	protein-coding
chr20_17028251_17028300	chr20	17028251	17028300	hypoM	Intergenic	Intergenic	-178477	NM_001201528	5126	Hs.315186	NM_002594	HPRD:01202	PCSK2	proprotein convertase subtilisin/kexin type 2	protein-coding
chr3_125439551_125439600	chr3	125439551	125439600	hypoM	Intergenic	HERVE-int|LTR|ERV1	69820	NR_031687	100302204		NR_031687	miRBase:MI0006421	MIR548I1	microRNA 548i-1	ncRNA
chr10_135291551_135291600	chr10	135291551	135291600	hypoM	Intergenic	Intergenic	24143	NR_002934	619207	Hs.659384	NM_001033584	ENSG00000214279	SCART1	scavenger receptor protein family member	pseudo
chr9_130996201_130996250	chr9	130996201	130996250	hypoM	intron (NM_001288737, intron 10 of 21)	CpG	10884	NR_029619	406978		NR_029619	miRBase:MI0000282	MIR199B	microRNA 199b	ncRNA
chr8_55488951_55489000	chr8	55488951	55489000	hypoM	Intergenic	Intergenic	-39652	NM_006269	6101	Hs.732820	NM_006269	HPRD:04896	RP1	retinitis pigmentosa 1 (autosomal dominant)	protein-coding
chrX_13803651_13803700	chrX	13803651	13803700	hypoM	intron (NM_001001994, intron 2 of 6)	AluSx|SINE|Alu	31639	NM_001001995	2824	Hs.495710	NM_005278	HPRD:02082	GPM6B	glycoprotein M6B	protein-coding
chr19_37501051_37501100	chr19	37501051	37501100	hypoM	Intergenic	SST1|Satellite|centr	-68307	NM_144689	147923	Hs.444992	NM_144689	HPRD:08122	ZNF420	zinc finger protein 420	protein-coding
chr11_92590451_92590500	chr11	92590451	92590500	hypoM	exon (NM_001008781, exon 19 of 25)	exon (NM_001008781, exon 19 of 25)	-112314	NM_005959	4544	Hs.569039	NM_005959	HPRD:02882	MTNR1B	melatonin receptor 1B	protein-coding
chr10_73062001_73062050	chr10	73062001	73062050	hypoM	3' UTR (NM_170744, exon 17 of 17)	3' UTR (NM_170744, exon 17 of 17)	-16985	NR_033414	55315	Hs.438419	NM_018344	HPRD:11570	SLC29A3	solute carrier family 29 (equilibrative nucleoside transporter), member 3	protein-coding
chr17_79428451_79428500	chr17	79428451	79428500	hypoM	exon (NM_001291324, exon 26 of 28)	exon (NM_001291324, exon 26 of 28)	-10261	NR_036152	100422944		NR_036152	miRBase:MI0014229	MIR3186	microRNA 3186	ncRNA
chr13_114763951_114764000	chr13	114763951	114764000	hypoM	intron (NM_007368, intron 20 of 23)	intron (NM_007368, intron 20 of 23)	-132011	NR_047495	100861555	Hs.353773	NR_047495	ENSG00000260910	LINC00565	long intergenic non-protein coding RNA 565	ncRNA
chr22_49393501_49393550	chr22	49393501	49393550	hypoM	Intergenic	L1ME1|LINE|L1	130943	NR_038944	100128946	Hs.535676	NR_038944		LINC01310	long intergenic non-protein coding RNA 1310	ncRNA
chr9_130590801_130590850	chr9	130590801	130590850	hypoM	intron (NM_001278138, intron 3 of 14)	intron (NM_001278138, intron 3 of 14)	18621	NM_001278138	2022	Hs.76753	NM_000118	HPRD:00565	ENG	endoglin	protein-coding
chr14_20269301_20269350	chr14	20269301	20269350	hypoM	Intergenic	L1P4b|LINE|L1	-2604	NM_001004723	390429	Hs.512490	NM_001004723	HPRD:17730	OR4N2	olfactory receptor, family 4, subfamily N, member 2	protein-coding
chrY_331501_331550	chrY	331501	331550	hypoM	Intergenic	AluJb|SINE|Alu	-33835	NM_013239	28227	Hs.124942	NM_013239	HPRD:02276	PPP2R3B	protein phosphatase 2, regulatory subunit B'', beta	protein-coding
chr16_1103201_1103250	chr16	1103201	1103250	hypoM	Intergenic	Intergenic	-19531	NM_001172560	6755	Hs.449840	NM_001053	HPRD:01677	SSTR5	somatostatin receptor 5	protein-coding
chr13_113543851_113543900	chr13	113543851	113543900	hypoM	Intergenic	Intergenic	79077	NR_034002	100289410	Hs.667436	NR_034002		MCF2L-AS1	MCF2L antisense RNA 1	ncRNA
chr4_183966601_183966650	chr4	183966601	183966650	hypoM	Intergenic	LTR12C|LTR|ERV1	7807	NR_003612	403315	Hs.652187	NR_003612	ENSG00000230219	FAM92A1P2	family with sequence similarity 92, member A3	pseudo
chr20_53170051_53170100	chr20	53170051	53170100	hypoM	intron (NM_018431, intron 1 of 7)	intron (NM_018431, intron 1 of 7)	77818	NM_177959	55816	Hs.473133	NM_018431	HPRD:16317	DOK5	docking protein 5	protein-coding
chr11_98728951_98729000	chr11	98728951	98729000	hypoM	Intergenic	L1MC1|LINE|L1	-162731	NM_001243270	53942	Hs.656783	NM_014361	HPRD:06241	CNTN5	contactin 5	protein-coding
chr10_832051_832100	chr10	832051	832100	hypoM	Intergenic	Intergenic	-96467	NM_014974	22982	Hs.432397	NM_014974	HPRD:17200	DIP2C	DIP2 disco-interacting protein 2 homolog C (Drosophila)	protein-coding
chrX_24331651_24331700	chrX	24331651	24331700	hypoM	promoter-TSS (NM_001136233)	promoter-TSS (NM_001136233)	-243	NM_001136233	170067	Hs.716893	NM_001136233		SUPT20HL2	suppressor of Ty 20 homolog (S. cerevisiae)-like 2	protein-coding
chr16_62758551_62758600	chr16	62758551	62758600	hypoM	Intergenic	MER67A|LTR|ERV1	-687836	NM_001796	1006	Hs.368322	NM_001796	HPRD:04306	CDH8	cadherin 8, type 2	protein-coding
chr7_102141501_102141550	chr7	102141501	102141550	hypoM	intron (NM_001277335, intron 7 of 19)	intron (NM_001277335, intron 7 of 19)	16699	NM_001277335	100271927	Hs.530089	NM_001277335	ENSG00000170667	RASA4B	RAS p21 protein activator 4B	protein-coding
chr4_3753051_3753100	chr4	3753051	3753100	hypoM	Intergenic	Intergenic	-15221	NM_000683	152	Hs.123022	NM_000683	HPRD:00085	ADRA2C	adrenoceptor alpha 2C	protein-coding
chr17_72113351_72113400	chr17	72113351	72113400	hypoM	Intergenic	Intergenic	-86420	NM_000999	6169	Hs.380953	NM_000999	HPRD:16048	RPL38	ribosomal protein L38	protein-coding
chr7_145333451_145333500	chr7	145333451	145333500	hypoM	Intergenic	AluY|SINE|Alu	-479978	NM_014141	26047	Hs.655684	NM_014141	HPRD:05197	CNTNAP2	contactin associated protein-like 2	protein-coding
chr9_121663051_121663100	chr9	121663051	121663100	hypoM	Intergenic	Intergenic	468664	NM_014618	1620	Hs.532316	NM_014618	HPRD:04181	BRINP1	bone morphogenetic protein/retinoic acid inducible neural-specific 1	protein-coding
chr2_49967801_49967850	chr2	49967801	49967850	hypoM	Intergenic	AluY|SINE|Alu	-586159	NM_181446	2492	Hs.1428	NM_000145	HPRD:00639	FSHR	follicle stimulating hormone receptor	protein-coding
chr7_115571451_115571500	chr7	115571451	115571500	hypoM	Intergenic	AluY|SINE|Alu	36892	NM_001244583	22797	Hs.125962	NM_012252	HPRD:05294	TFEC	transcription factor EC	protein-coding
chr1_204346701_204346750	chr1	204346701	204346750	hypoM	Intergenic	Intergenic	-7878	NR_027022	127841	Hs.213144	NR_027022		LINC00628	long intergenic non-protein coding RNA 628	ncRNA
chr9_141016151_141016200	chr9	141016151	141016200	hypoM	exon (NM_001243812, exon 46 of 46)	exon (NM_001243812, exon 46 of 46)	-28390	NR_027156	643224	Hs.551805	NR_027156		TUBBP5	tubulin, beta pseudogene 5	pseudo
chr16_88836701_88836750	chr16	88836701	88836750	hypoM	intron (NM_001142864, intron 1 of 50)	intron (NM_001142864, intron 1 of 50)	14647	NM_001142864	9780	Hs.377001	NM_001142864	HPRD:10945	PIEZO1	piezo-type mechanosensitive ion channel component 1	protein-coding
chr4_165414701_165414750	chr4	165414701	165414750	hypoM	Intergenic	Intergenic	-11817	NR_049864	100847071		NR_049864	miRBase:MI0019285	MIR5684	microRNA 5684	ncRNA
chr3_13083451_13083500	chr3	13083451	13083500	hypoM	intron (NM_001134382, intron 1 of 14)	intron (NM_001134382, intron 1 of 14)	31142	NM_001134382	9922	Hs.475506	NM_014869	HPRD:11052	IQSEC1	IQ motif and Sec7 domain 1	protein-coding
chr14_106067101_106067150	chr14	106067101	106067150	hypoM	Intergenic	CpG	-20328	NR_107038	102465871		NR_107038		MIR8071-1	microRNA 8071-1	ncRNA
chr9_2933851_2933900	chr9	2933851	2933900	hypoM	Intergenic	MER52D|LTR|ERV1	-89745	NM_014878	9933	Hs.493309	NM_014878	HPRD:08822	KIAA0020	KIAA0020	protein-coding
chr9_129560101_129560150	chr9	129560101	129560150	hypoM	Intergenic	AluY|SINE|Alu	-7160	NM_014007	23099	Hs.355581	NM_014007	HPRD:08346	ZBTB43	zinc finger and BTB domain containing 43	protein-coding
chr6_168812701_168812750	chr6	168812701	168812750	hypoM	Intergenic	CpG	-29106	NM_022138	64094	Hs.487200	NM_022138	HPRD:06244	SMOC2	SPARC related modular calcium binding 2	protein-coding
chr1_180910351_180910400	chr1	180910351	180910400	hypoM	exon (NM_020950, exon 7 of 9)	exon (NM_020950, exon 7 of 9)	28062	NM_020950	57710	Hs.734816	NM_020950		KIAA1614	KIAA1614	protein-coding
chr11_2136801_2136850	chr11	2136801	2136850	hypoM	Intergenic	Intergenic	18614	NR_030158	619552		NR_030158		MIR483	microRNA 483	ncRNA
chr2_9347351_9347400	chr2	9347351	9347400	hypoM	intron (NM_003887, intron 1 of 27)	CpG	481	NM_003887	8853	Hs.555902	NM_003887	HPRD:04820	ASAP2	ArfGAP with SH3 domain, ankyrin repeat and PH domain 2	protein-coding
chr1_2848151_2848200	chr1	2848151	2848200	hypoM	Intergenic	Intergenic	-89871	NM_080431	140625	Hs.236635	NM_080431	HPRD:12254	ACTRT2	actin-related protein T2	protein-coding
chr3_125605101_125605150	chr3	125605101	125605150	hypoM	promoter-TSS (NR_125395)	promoter-TSS (NR_125395)	-205	NR_125395	101927056	Hs.744344	NR_125395		LOC101927056	uncharacterized LOC101927056	ncRNA
chr7_4349551_4349600	chr7	4349551	4349600	hypoM	Intergenic	MER77|LTR|ERVL	180258	NM_001079653	221935	Hs.653013	NM_152744	HPRD:07388	SDK1	sidekick cell adhesion molecule 1	protein-coding
chr4_190905601_190905650	chr4	190905601	190905650	hypoM	Intergenic	CpG	42787	NM_001005217	448831	Hs.626907	NM_001005217	HPRD:16418	FRG2	FSHD region gene 2	protein-coding
chr6_11229651_11229700	chr6	11229651	11229700	hypoM	intron (NM_001142393, intron 2 of 7)	intron (NM_001142393, intron 2 of 7)	3240	NM_182966	4739	Hs.37982	NM_006403	HPRD:11888	NEDD9	neural precursor cell expressed, developmentally down-regulated 9	protein-coding
chr22_18703601_18703650	chr22	18703601	18703650	hypoM	Intergenic	Intergenic	70867	NM_017414	11274	Hs.38260	NM_017414	HPRD:06136	USP18	ubiquitin specific peptidase 18	protein-coding
chr1_143270601_143270650	chr1	143270601	143270650	hypoM	Intergenic	Intergenic	-68386	NR_110761	102723769	Hs.652926	NR_110761		LOC102723769	uncharacterized LOC102723769	ncRNA
chr17_36837951_36838000	chr17	36837951	36838000	hypoM	Intergenic	AluYc3|SINE|Alu	-6788	NM_001130677	100170841	Hs.445574	NM_001130677	ENSG00000179294	C17orf96	chromosome 17 open reading frame 96	protein-coding
chr9_66345301_66345350	chr9	66345301	66345350	hypoM	Intergenic	Intergenic	-111964	NR_121647	103352539	Hs.351215	NR_121647		LINC01410	long intergenic non-protein coding RNA 1410	ncRNA
chr12_132885351_132885400	chr12	132885351	132885400	hypoM	intron (NM_001122636, intron 1 of 10)	intron (NM_001122636, intron 1 of 10)	20530	NM_001122636	50614	Hs.301062	NM_021808	ENSG00000182870	GALNT9	polypeptide N-acetylgalactosaminyltransferase 9	protein-coding
chr22_48848701_48848750	chr22	48848701	48848750	hypoM	Intergenic	Intergenic	-36547	NM_001082967	25817	Hs.436854	NM_015381	HPRD:13295	FAM19A5	family with sequence similarity 19 (chemokine (C-C motif)-like), member A5	protein-coding
chr11_1688451_1688500	chr11	1688451	1688500	hypoM	non-coding (NR_026643, exon 3 of 3)	non-coding (NR_026643, exon 3 of 3)	1646	NR_026643	387742	Hs.567908	NM_001014374	HPRD:18440	FAM99A	family with sequence similarity 99, member A (non-protein coding)	ncRNA
chr5_2289051_2289100	chr5	2289051	2289100	hypoM	Intergenic	MSTB|LTR|ERVL-MaLR	23240	NR_104616	100506858	Hs.445071	NR_104616		LOC100506858	uncharacterized LOC100506858	ncRNA
chr16_2835901_2835950	chr16	2835901	2835950	hypoM	exon (NM_152891, exon 3 of 6)	exon (NM_152891, exon 3 of 6)	783	NM_152891	260429	Hs.280658	NM_152891	HPRD:07109	PRSS33	protease, serine, 33	protein-coding
chr19_2237551_2237600	chr19	2237551	2237600	hypoM	intron (NM_007165, intron 1 of 8)	AluJr|SINE|Alu	759	NM_007165	8175	Hs.115232	NM_007165	HPRD:02877	SF3A2	splicing factor 3a, subunit 2, 66kDa	protein-coding
chr17_47046851_47046900	chr17	47046851	47046900	hypoM	promoter-TSS (NM_004123)	promoter-TSS (NM_004123)	-920	NM_004123	2695	Hs.1454	NM_004123	HPRD:15925	GIP	gastric inhibitory polypeptide	protein-coding
chr13_41053551_41053600	chr13	41053551	41053600	hypoM	intron (NR_024506, intron 1 of 5)	intron (NR_024506, intron 1 of 5)	1568	NR_024507	646982	Hs.287664	NR_024505		LINC00598	long intergenic non-protein coding RNA 598	ncRNA
chr7_2962251_2962300	chr7	2962251	2962300	hypoM	exon (NM_032415, exon 17 of 25)	exon (NM_032415, exon 17 of 25)	-78316	NM_001293092	2768	Hs.487341	NM_007353	HPRD:05093	GNA12	guanine nucleotide binding protein (G protein) alpha 12	protein-coding
chr13_53416551_53416600	chr13	53416551	53416600	hypoM	Intergenic	Intergenic	6200	NM_032949	5100	Hs.19492	NM_002590	HPRD:04660	PCDH8	protocadherin 8	protein-coding
chr2_2693451_2693500	chr2	2693451	2693500	hypoM	Intergenic	Intergenic	-358430	NM_015025	23040	Hs.434418	NM_015025	HPRD:14797	MYT1L	myelin transcription factor 1-like	protein-coding
chr19_50967651_50967700	chr19	50967651	50967700	hypoM	exon (NM_004533, exon 27 of 28)	exon (NM_004533, exon 27 of 28)	-12059	NM_175063	284361	Hs.448941	NM_175063	HPRD:14153	EMC10	ER membrane protein complex subunit 10	protein-coding
chr10_134733301_134733350	chr10	134733301	134733350	hypoM	intron (NM_001200049, intron 14 of 57)	CpG-3512	22764	NM_001200049	54777	Hs.298038	NM_017609	HPRD:12596	CFAP46	cilia and flagella associated protein 46	protein-coding
chr22_30113451_30113500	chr22	30113451	30113500	hypoM	Intergenic	L2b|LINE|L2	-2869	NM_182527	164633	Hs.643608	NM_182527	HPRD:12995	CABP7	calcium binding protein 7	protein-coding
chr1_7724151_7724200	chr1	7724151	7724200	hypoM	exon (NM_015215, exon 9 of 23)	exon (NM_015215, exon 9 of 23)	-107154	NM_004781	9341	Hs.66708	NM_004781	HPRD:04711	VAMP3	vesicle-associated membrane protein 3	protein-coding
chr8_1783201_1783250	chr8	1783201	1783250	hypoM	intron (NM_014629, intron 1 of 28)	intron (NM_014629, intron 1 of 28)	11076	NM_014629	9639	Hs.98594	NM_014629	HPRD:09735	ARHGEF10	Rho guanine nucleotide exchange factor (GEF) 10	protein-coding
chr7_156803101_156803150	chr7	156803101	156803150	hypoM	promoter-TSS (NM_001165255)	promoter-TSS (NM_001165255)	222	NM_005515	3110	Hs.37035	NM_005515	HPRD:00874	MNX1	motor neuron and pancreas homeobox 1	protein-coding
chr10_84913501_84913550	chr10	84913501	84913550	hypoM	Intergenic	LTR1|LTR|ERV1	-920849	NR_120666	101929590	Hs.733268	NR_120666		NRG3-AS1	NRG3 antisense RNA 1	ncRNA
chr12_124881801_124881850	chr12	124881801	124881850	hypoM	intron (NM_001077261, intron 18 of 47)	intron (NM_001077261, intron 18 of 47)	-60037	NR_106940	102466204		NR_106940		MIR6880	microRNA 6880	ncRNA
chr2_225767701_225767750	chr2	225767701	225767750	hypoM	intron (NM_001290263, intron 3 of 55)	AluY|SINE|Alu	44057	NM_001290263	55619	Hs.46578	NM_014689	HPRD:10919	DOCK10	dedicator of cytokinesis 10	protein-coding
chr16_88441051_88441100	chr16	88441051	88441100	hypoM	Intergenic	Intergenic	-52804	NM_001127464	84627	Hs.54925	NM_001127464	ENSG00000225614	ZNF469	zinc finger protein 469	protein-coding
chr22_49768151_49768200	chr22	49768151	49768200	hypoM	Intergenic	Intergenic	283015	NR_110522	348645	Hs.133159	NM_198851	HPRD:14180	C22orf34	chromosome 22 open reading frame 34	protein-coding
chr22_33234751_33234800	chr22	33234751	33234800	hypoM	intron (NM_000362, intron 1 of 4)	intron (NM_000362, intron 1 of 4)	37973	NM_000362	7078	Hs.644633	NM_000362	HPRD:01785	TIMP3	TIMP metallopeptidase inhibitor 3	protein-coding
chr22_47801101_47801150	chr22	47801101	47801150	hypoM	Intergenic	Intergenic	81735	NR_109967	101927722	Hs.589927	NR_109967	ENSG00000218357	LOC101927722	uncharacterized LOC101927722	ncRNA
chr7_150778951_150779000	chr7	150778951	150779000	hypoM	exon (NM_031434, exon 3 of 3)	exon (NM_031434, exon 3 of 3)	-1005	NM_006712	10922	Hs.647094	NM_006712	HPRD:07368	FASTK	Fas-activated serine/threonine kinase	protein-coding
chr7_93549401_93549450	chr7	93549401	93549450	hypoM	Intergenic	AluY|SINE|Alu	-1591	NM_004126	2791	Hs.83381	NM_004126		GNG11	guanine nucleotide binding protein (G protein), gamma 11	protein-coding
chr3_2394051_2394100	chr3	2394051	2394100	hypoM	intron (NM_175607, intron 3 of 24)	LTR12C|LTR|ERV1	113562	NM_001206955	152330	Hs.298705	NM_175607	HPRD:16239	CNTN4	contactin 4	protein-coding
chr22_33622751_33622800	chr22	33622751	33622800	hypoM	Intergenic	AluYk11|SINE|Alu	-168398	NM_001135774	8224	Hs.608750	NM_003490	HPRD:04083	SYN3	synapsin III	protein-coding
chr20_60348801_60348850	chr20	60348801	60348850	hypoM	intron (NM_001794, intron 4 of 15)	intron (NM_001794, intron 4 of 15)	174008	NM_001252339	1002	Hs.473231	NM_001794	HPRD:04304	CDH4	cadherin 4, type 1, R-cadherin (retinal)	protein-coding
chr18_75777501_75777550	chr18	75777501	75777550	hypoM	Intergenic	Intergenic	-71842	NR_104127	101927715	Hs.385670	NR_104127		LINC01029	long intergenic non-protein coding RNA 1029	ncRNA
chr13_86443201_86443250	chr13	86443201	86443250	hypoM	Intergenic	AluY|SINE|Alu	-69742	NM_032229	84189	Hs.525105	NM_032229	HPRD:15403	SLITRK6	SLIT and NTRK-like family, member 6	protein-coding
chr12_34500851_34500900	chr12	34500851	34500900	hypoM	Intergenic	Intergenic	325659	NM_032834	84920	Hs.102971	NM_032834		ALG10	ALG10, alpha-1,2-glucosyltransferase	protein-coding
chr9_138556901_138556950	chr9	138556901	138556950	hypoM	intron (NM_001001676, intron 3 of 5)	intron (NM_001001676, intron 3 of 5)	1757	NM_001001676	392399	Hs.532679	NM_001001676	HPRD:13979	LCN9	lipocalin 9	protein-coding
chr9_68411451_68411500	chr9	68411451	68411500	hypoM	Intergenic	Intergenic	42900	NR_033907	642236	Hs.529357	NR_033907		LOC642236	FSHD region gene 1 pseudogene	pseudo
chr10_28964651_28964700	chr10	28964651	28964700	hypoM	Intergenic	AluSg|SINE|Alu	-1749	NM_012342	25805	Hs.533336	NM_012342	HPRD:05117	BAMBI	BMP and activin membrane-bound inhibitor	protein-coding
chr10_98760651_98760700	chr10	98760651	98760700	hypoM	3' UTR (NM_003061, exon 37 of 37)	3' UTR (NM_003061, exon 37 of 37)	19634	NM_015652	26148	Hs.14555	NM_015652	HPRD:12563	C10orf12	chromosome 10 open reading frame 12	protein-coding
chr11_81334251_81334300	chr11	81334251	81334300	hypoM	Intergenic	AluY|SINE|Alu	267603	NR_036186	100422823		NR_036186	miRBase:MI0015831	MIR4300	microRNA 4300	ncRNA
chr22_19985401_19985450	chr22	19985401	19985450	hypoM	intron (NM_001670, intron 2 of 19)	intron (NM_001670, intron 2 of 19)	18884	NM_001670	421	Hs.713616	NM_001670	HPRD:03778	ARVCF	armadillo repeat gene deleted in velocardiofacial syndrome	protein-coding
chr11_70395701_70395750	chr11	70395701	70395750	hypoM	intron (NR_110766, intron 2 of 8)	intron (NR_110766, intron 2 of 8)	-81474	NR_046567	100874198	Hs.656610	NR_046567	ENSG00000226627	SHANK2-AS1	SHANK2 antisense RNA 1	ncRNA
chr8_86827501_86827550	chr8	86827501	86827550	hypoM	Intergenic	CpG	-11735	NR_003594	100288527	Hs.535056	NR_003594		REXO1L2P	REX1, RNA exonuclease 1 homolog (S. cerevisiae)-like 2 (pseudogene)	pseudo
chr2_95658951_95659000	chr2	95658951	95659000	hypoM	Intergenic	Tigger7|DNA|TcMar-Tigger	-32425	NM_022439	4118	Hs.80395	NM_002371	HPRD:01789	MAL	mal, T-cell differentiation protein	protein-coding
chr19_34043401_34043450	chr19	34043401	34043450	hypoM	Intergenic	Intergenic	-30626	NM_000285	5184	Hs.36473	NM_000285	HPRD:01358	PEPD	peptidase D	protein-coding
chr3_51864451_51864500	chr3	51864451	51864500	hypoM	exon (NM_001207023, exon 7 of 7)	exon (NM_001207023, exon 7 of 7)	3576	NM_001207023	401067	Hs.729443	NM_001085479	ENSG00000229972	IQCF3	IQ motif containing F3	protein-coding
chr8_143993901_143993950	chr8	143993901	143993950	hypoM	intron (NM_000498, intron 8 of 8)	intron (NM_000498, intron 8 of 8)	5334	NM_000498	1585	Hs.632054	NM_000498	HPRD:00492	CYP11B2	cytochrome P450, family 11, subfamily B, polypeptide 2	protein-coding
chr10_63253901_63253950	chr10	63253901	63253950	hypoM	TTS (NR_120643)	TTS (NR_120643)	14126	NR_120644	101928781	Hs.568856	NR_120643		TMEM26-AS1	TMEM26 antisense RNA 1	ncRNA
chr16_1482401_1482450	chr16	1482401	1482450	hypoM	Intergenic	Intergenic	-11624	NM_001272051	283951	Hs.58373	NM_001010878	HPRD:17332	C16orf91	chromosome 16 open reading frame 91	protein-coding
chr2_71187151_71187200	chr2	71187151	71187200	hypoM	exon (NM_001692, exon 6 of 14)	exon (NM_001692, exon 6 of 14)	-11434	NR_110273	101927750	Hs.676120	NR_110273	ENSG00000239322	ATP6V1B1-AS1	ATP6V1B1 antisense RNA 1	ncRNA
chr14_106174401_106174450	chr14	106174401	106174450	hypoM	Intergenic	Intergenic	-35281	NR_046211	2003	Hs.744419	NR_046211		ELK2AP	ELK2A, member of ETS oncogene family, pseudogene	pseudo
chr6_3566201_3566250	chr6	3566201	3566250	hypoM	Intergenic	Intergenic	-109432	NM_015482	63027	Hs.713588	NM_015482	HPRD:12904	SLC22A23	solute carrier family 22, member 23	protein-coding
chr6_44241051_44241100	chr6	44241051	44241100	hypoM	exon (NM_001137560, exon 2 of 3)	exon (NM_001137560, exon 2 of 3)	2595	NM_001137560	441151	Hs.632851	NM_001039704	ENSG00000178233	TMEM151B	transmembrane protein 151B	protein-coding
chr17_77160651_77160700	chr17	77160651	77160700	hypoM	intron (NM_001082575, intron 4 of 14)	intron (NM_001082575, intron 4 of 14)	89656	NM_001042573	64772	Hs.29288	NM_022759		ENGASE	endo-beta-N-acetylglucosaminidase	protein-coding
chr8_145012101_145012150	chr8	145012101	145012150	hypoM	intron (NM_201383, intron 3 of 31)	intron (NM_201383, intron 3 of 31)	1633	NM_201384	5339	Hs.434248	NM_000445	HPRD:03180	PLEC	plectin	protein-coding
chr7_10895451_10895500	chr7	10895451	10895500	hypoM	Intergenic	MER52A|LTR|ERV1	84338	NM_002489	4697	Hs.50098	NM_002489	HPRD:04831	NDUFA4	NDUFA4, mitochondrial complex associated	protein-coding
chr10_11315201_11315250	chr10	11315201	11315250	hypoM	intron (NM_001025076, intron 7 of 14)	MER1B|DNA|hAT-Charlie	108232	NM_001083591	10659	Hs.309288	NM_006561	HPRD:03964	CELF2	CUGBP, Elav-like family member 2	protein-coding
chr6_10316701_10316750	chr6	10316701	10316750	hypoM	Intergenic	Intergenic	-95826	NR_033910	100130275	Hs.661431	NR_033910		TFAP2A-AS1	TFAP2A antisense RNA 1	ncRNA
chr22_47508101_47508150	chr22	47508101	47508150	hypoM	intron (NR_104292, intron 13 of 13)	intron (NR_104292, intron 13 of 13)	-196187	NR_122047	642757	Hs.632786	NR_122047		TBC1D22A-AS1	TBC1D22A antisense RNA 1	ncRNA
chr14_106241751_106241800	chr14	106241751	106241800	hypoM	Intergenic	Intergenic	-102631	NR_046211	2003	Hs.744419	NR_046211		ELK2AP	ELK2A, member of ETS oncogene family, pseudogene	pseudo
chr10_1739901_1739950	chr10	1739901	1739950	hypoM	intron (NM_018702, intron 1 of 9)	intron (NM_018702, intron 1 of 9)	39745	NM_018702	105	Hs.586663	NM_018702		ADARB2	adenosine deaminase, RNA-specific, B2 (non-functional)	protein-coding
chr1_237144951_237145000	chr1	237144951	237145000	hypoM	Intergenic	Intergenic	22743	NM_001276687	645745	Hs.632513	NM_001039954	ENSG00000244020	MT1HL1	metallothionein 1H-like 1	protein-coding
chr2_107872101_107872150	chr2	107872101	107872150	hypoM	Intergenic	Intergenic	-368562	NM_032528	84620	Hs.98265	NM_032528	HPRD:12237	ST6GAL2	ST6 beta-galactosamide alpha-2,6-sialyltranferase 2	protein-coding
chr3_85541001_85541050	chr3	85541001	85541050	hypoM	intron (NM_001167674, intron 1 of 9)	AluY|SINE|Alu	-13184	NM_001256504	253559	Hs.164578	NM_153184	HPRD:11046	CADM2	cell adhesion molecule 2	protein-coding
chr7_465001_465050	chr7	465001	465050	hypoM	Intergenic	Intergenic	45634	NR_033960	442497	Hs.704269	NR_033960	ENSG00000249574	LOC442497	uncharacterized LOC442497	ncRNA
chrX_29219901_29219950	chrX	29219901	29219950	hypoM	intron (NM_014271, intron 2 of 10)	AluSp|SINE|Alu	614244	NM_014271	11141	Hs.658912	NM_014271		IL1RAPL1	interleukin 1 receptor accessory protein-like 1	protein-coding
chr8_1151551_1151600	chr8	1151551	1151600	hypoM	Intergenic	Intergenic	99248	NR_111948	286083	Hs.382131	NR_033895	ENSG00000253640	LOC286083	uncharacterized LOC286083	ncRNA
chr9_93462601_93462650	chr9	93462601	93462650	hypoM	Intergenic	AluYc|SINE|Alu	-57517	NM_017594	54769	Hs.165636	NM_017594	HPRD:09711	DIRAS2	DIRAS family, GTP-binding RAS-like 2	protein-coding
chr11_43305351_43305400	chr11	43305351	43305400	hypoM	Intergenic	AluY|SINE|Alu	-14456	NR_033868	399881	Hs.446761	NR_033868	ENSG00000251557	HNRNPKP3	heterogeneous nuclear ribonucleoprotein K pseudogene 3	pseudo
chr15_22156451_22156500	chr15	22156451	22156500	hypoM	Intergenic	REP522|Satellite|telo	-10673	NR_028506	440225	Hs.722451	NR_028506	ENSG00000258997	NF1P2	neurofibromin 1 pseudogene 2	pseudo
chr9_137386351_137386400	chr9	137386351	137386400	hypoM	Intergenic	Intergenic	87947	NM_001291921	6256	Hs.590886	NM_002957		RXRA	retinoid X receptor, alpha	protein-coding
chr3_85601701_85601750	chr3	85601701	85601750	hypoM	intron (NM_001256503, intron 2 of 9)	AluY|SINE|Alu	47516	NM_001256502	253559	Hs.164578	NM_153184	HPRD:11046	CADM2	cell adhesion molecule 2	protein-coding
chr10_2722101_2722150	chr10	2722101	2722150	hypoM	Intergenic	Intergenic	-364857	NR_038884	399708	Hs.521270	NR_038884		LINC00701	long intergenic non-protein coding RNA 701	ncRNA
chr19_454701_454750	chr19	454701	454750	hypoM	intron (NM_012435, intron 1 of 12)	AluSq|SINE|Alu	6271	NM_012435	25759	Hs.30965	NM_012435	ENSG00000129946	SHC2	SHC (Src homology 2 domain containing) transforming protein 2	protein-coding
chr7_116842301_116842350	chr7	116842301	116842350	hypoM	intron (NR_002332, intron 8 of 8)	intron (NR_002332, intron 8 of 8)	19590	NR_002332	93655	Hs.368131	NR_002332		ST7-OT3	ST7 overlapping transcript 3	ncRNA
chr11_75162051_75162100	chr11	75162051	75162100	hypoM	intron (NM_030792, intron 6 of 16)	intron (NM_030792, intron 6 of 16)	-20401	NM_001039548	283212	Hs.292451	NM_173583	HPRD:08747	KLHL35	kelch-like family member 35	protein-coding
chr4_4407451_4407500	chr4	4407451	4407500	hypoM	intron (NM_001287764, intron 3 of 4)	intron (NM_001287764, intron 3 of 4)	18785	NM_014392	27065	Hs.518595	NM_014392	HPRD:09624	NSG1	neuron specific gene family member 1	protein-coding
chr10_3330551_3330600	chr10	3330551	3330600	hypoM	Intergenic	Intergenic	-115542	NM_001242307	10531	Hs.528300	NM_014889	HPRD:07142	PITRM1	pitrilysin metallopeptidase 1	protein-coding
chr12_118199201_118199250	chr12	118199201	118199250	hypoM	exon (NM_173598, exon 4 of 20)	exon (NM_173598, exon 4 of 20)	206803	NM_173598	283455	Hs.375836	NM_173598	HPRD:13952	KSR2	kinase suppressor of ras 2	protein-coding
chr1_2540851_2540900	chr1	2540851	2540900	hypoM	intron (NM_033467, intron 5 of 23)	intron (NM_033467, intron 5 of 23)	22686	NM_001195740	127281	Hs.462033	NM_152371	HPRD:14513	FAM213B	family with sequence similarity 213, member B	protein-coding
chr4_3681601_3681650	chr4	3681601	3681650	hypoM	Intergenic	Intergenic	-2043	NR_034136	100133461	Hs.554274	NR_034136	ENSG00000250632	LOC100133461	uncharacterized LOC100133461	ncRNA
chr17_72103401_72103450	chr17	72103401	72103450	hypoM	Intergenic	Intergenic	-96370	NM_000999	6169	Hs.380953	NM_000999	HPRD:16048	RPL38	ribosomal protein L38	protein-coding
chr16_89056851_89056900	chr16	89056851	89056900	hypoM	Intergenic	Intergenic	-13371	NM_005187	863	Hs.513811	NM_005187	HPRD:04847	CBFA2T3	core-binding factor, runt domain, alpha subunit 2; translocated to, 3	protein-coding
chr8_143609651_143609700	chr8	143609651	143609700	hypoM	intron (NM_001702, intron 23 of 29)	intron (NM_001702, intron 23 of 29)	64298	NM_001702	575	Hs.194654	NM_001702	HPRD:04062	BAI1	brain-specific angiogenesis inhibitor 1	protein-coding
chr1_2997001_2997050	chr1	2997001	2997050	hypoM	intron (NM_022114, intron 1 of 16)	intron (NM_022114, intron 1 of 16)	11283	NM_199454	63976	Hs.99500	NM_022114	HPRD:16122	PRDM16	PR domain containing 16	protein-coding
chr16_1063451_1063500	chr16	1063451	1063500	hypoM	Intergenic	Intergenic	31667	NM_014587	30812	Hs.243678	NM_014587	HPRD:16175	SOX8	SRY (sex determining region Y)-box 8	protein-coding
chr14_101592051_101592100	chr14	101592051	101592100	hypoM	Intergenic	Intergenic	55827	NR_047664	100507257	Hs.301755	NR_047664	ENSG00000223403	MEG9	maternally expressed 9 (non-protein coding)	ncRNA
chr10_135293701_135293750	chr10	135293701	135293750	hypoM	Intergenic	Intergenic	26293	NR_002934	619207	Hs.659384	NM_001033584	ENSG00000214279	SCART1	scavenger receptor protein family member	pseudo
chr1_71066801_71066850	chr1	71066801	71066850	hypoM	Intergenic	L1PA3|LINE|L1	189924	NM_001902	1491	Hs.19904	NM_001902	HPRD:09633	CTH	cystathionine gamma-lyase	protein-coding
chr15_28701101_28701150	chr15	28701101	28701150	hypoM	Intergenic	Intergenic	29488	NR_039733	100616228		NR_039733	miRBase:MI0016874	MIR4509-2	microRNA 4509-2	ncRNA
chr18_77307901_77307950	chr18	77307901	77307950	hypoM	Intergenic	Intergenic	-131876	NM_004715	9150	Hs.465490	NM_004715	HPRD:05377	CTDP1	CTD (carboxy-terminal domain, RNA polymerase II, polypeptide A) phosphatase, subunit 1	protein-coding
chr21_47454551_47454600	chr21	47454551	47454600	hypoM	Intergenic	Intergenic	52912	NM_001848	1291	Hs.474053	NM_001848	HPRD:00370	COL6A1	collagen, type VI, alpha 1	protein-coding
chr9_134200751_134200800	chr9	134200751	134200800	hypoM	Intergenic	Intergenic	35694	NM_032728	84814	Hs.134292	NM_032728	HPRD:12972	PPAPDC3	phosphatidic acid phosphatase type 2 domain containing 3	protein-coding
chr17_14318401_14318450	chr17	14318401	14318450	hypoM	Intergenic	AluY|SINE|Alu	111368	NR_026880	84815	Hs.597458	NM_032729		MGC12916	uncharacterized protein MGC12916	ncRNA
chr21_22507201_22507250	chr21	22507201	22507250	hypoM	intron (NM_004540, intron 1 of 17)	AluJb|SINE|Alu	136592	NM_004540	4685	Hs.473450	NM_004540	HPRD:03619	NCAM2	neural cell adhesion molecule 2	protein-coding
chr16_88946651_88946700	chr16	88946651	88946700	hypoM	intron (NM_175931, intron 9 of 10)	intron (NM_175931, intron 9 of 10)	-13607	NM_001080487	390748	Hs.730522	NM_001080487	ENSG00000205022	PABPN1L	poly(A) binding protein, nuclear 1-like (cytoplasmic)	protein-coding
chr8_52263251_52263300	chr8	52263251	52263300	hypoM	intron (NM_144651, intron 19 of 22)	LTR9|LTR|ERV1	458730	NM_144651	137902	Hs.444882	NM_144651	HPRD:08693	PXDNL	peroxidasin homolog (Drosophila)-like	protein-coding
chr8_88597251_88597300	chr8	88597251	88597300	hypoM	Intergenic	AluY|SINE|Alu	289021	NM_152418	138009	Hs.371738	NM_152418	HPRD:08187	DCAF4L2	DDB1 and CUL4 associated factor 4-like 2	protein-coding
chr8_142659851_142659900	chr8	142659851	142659900	hypoM	Intergenic	Intergenic	-142545	NR_102364	389690	Hs.689547	NM_207414	HPRD:13480	MROH5	maestro heat-like repeat family member 5	protein-coding
chr4_189794101_189794150	chr4	189794101	189794150	hypoM	Intergenic	Intergenic	417393	NR_033869	401164	Hs.435756	NR_033869	ENSG00000249378	LINC01060	long intergenic non-protein coding RNA 1060	ncRNA
chr1_179557801_179557850	chr1	179557801	179557850	hypoM	Intergenic	Intergenic	-2923	NM_001199091	163589	Hs.197354	NM_173533	HPRD:15483	TDRD5	tudor domain containing 5	protein-coding
chr19_33697001_33697050	chr19	33697001	33697050	hypoM	exon (NM_002333, exon 5 of 7)	exon (NM_002333, exon 5 of 7)	11426	NM_002333	4037	Hs.515340	NM_002333		LRP3	low density lipoprotein receptor-related protein 3	protein-coding
chr15_61306051_61306100	chr15	61306051	61306100	hypoM	intron (NM_134261, intron 1 of 10)	AluY|SINE|Alu	215427	NM_134261	6095	Hs.560343	NM_002943	HPRD:02896	RORA	RAR-related orphan receptor A	protein-coding
chr22_45322851_45322900	chr22	45322851	45322900	hypoM	intron (NM_138415, intron 2 of 12)	intron (NM_138415, intron 2 of 12)	81999	NM_001284296	112885	Hs.254097	NM_138415	HPRD:13997	PHF21B	PHD finger protein 21B	protein-coding
chr9_140374401_140374450	chr9	140374401	140374450	hypoM	intron (NM_152286, intron 22 of 33)	intron (NM_152286, intron 22 of 33)	-20639	NM_001130969	26012	Hs.455336	NM_015537	HPRD:10485	NSMF	NMDA receptor synaptonuclear signaling and neuronal migration factor	protein-coding
chr17_16627651_16627700	chr17	16627651	16627700	hypoM	intron (NM_014695, intron 8 of 17)	AluY|SINE|Alu	34036	NM_014695	9720	Hs.745246	NM_014695	ENSG00000170160	CCDC144A	coiled-coil domain containing 144A	protein-coding
chr7_44361651_44361700	chr7	44361651	44361700	hypoM	intron (NM_001293170, intron 1 of 20)	L1ME3C|LINE|L1	3555	NM_172079	816	Hs.351887	NM_001220	HPRD:12127	CAMK2B	calcium/calmodulin-dependent protein kinase II beta	protein-coding
chr17_86801_86850	chr17	86801	86850	hypoM	intron (NM_001190411, intron 6 of 8)	intron (NM_001190411, intron 6 of 8)	-49783	NR_104420	100506371		NR_104420		LOC100506371	uncharacterized LOC100506371	ncRNA
chr7_57878901_57878950	chr7	57878901	57878950	hypoM	Intergenic	SST1|Satellite|centr	369042	NM_001159279	441234	Hs.533121	NM_001159279	ENSG00000182111	ZNF716	zinc finger protein 716	protein-coding
chr12_1678701_1678750	chr12	1678701	1678750	hypoM	intron (NM_152441, intron 1 of 1)	AluY|SINE|Alu	24606	NM_152441	144699	Hs.367956	NM_152441	HPRD:10949	FBXL14	F-box and leucine-rich repeat protein 14	protein-coding
chr10_135291251_135291300	chr10	135291251	135291300	hypoM	Intergenic	Intergenic	23843	NR_002934	619207	Hs.659384	NM_001033584	ENSG00000214279	SCART1	scavenger receptor protein family member	pseudo
chr2_240432951_240433000	chr2	240432951	240433000	hypoM	Intergenic	L1MEc|LINE|L1	-110332	NM_006037	9759	Hs.20516	NM_006037	HPRD:05610	HDAC4	histone deacetylase 4	protein-coding
chr8_1332601_1332650	chr8	1332601	1332650	hypoM	Intergenic	Intergenic	-81802	NR_111948	286083	Hs.382131	NR_033895	ENSG00000253640	LOC286083	uncharacterized LOC286083	ncRNA
chr19_24361151_24361200	chr19	24361151	24361200	hypoM	Intergenic	Intergenic	-14926	NR_003603	100101266	Hs.149312	NR_003603	ENSG00000268442	HAVCR1P1	hepatitis A virus cellular receptor 1 pseudogene 1	pseudo
chr7_73224001_73224050	chr7	73224001	73224050	hypoM	Intergenic	Intergenic	-21168	NM_001305	1364	Hs.647036	NM_001305	HPRD:04218	CLDN4	claudin 4	protein-coding
chr20_62933951_62934000	chr20	62933951	62934000	hypoM	intron (NR_040415, intron 2 of 2)	AluY|SINE|Alu	12237	NR_040415	140849	Hs.745565	NR_040415		LINC00266-1	long intergenic non-protein coding RNA 266-1	ncRNA
chr16_49474751_49474800	chr16	49474751	49474800	hypoM	Intergenic	Intergenic	66967	NM_144602	123970	Hs.125875	NM_144602	HPRD:14560	C16orf78	chromosome 16 open reading frame 78	protein-coding
chr2_225952401_225952450	chr2	225952401	225952450	hypoM	Intergenic	AluY|SINE|Alu	-45095	NM_014689	55619	Hs.46578	NM_014689	HPRD:10919	DOCK10	dedicator of cytokinesis 10	protein-coding
chrY_26354601_26354650	chrY	26354601	26354650	hypoM	Intergenic	Intergenic	6353	NR_002195	401634	Hs.531603	NR_002195	ENSG00000172297	GOLGA2P3Y	golgin A2 pseudogene 3, Y-linked	pseudo
chr17_74908751_74908800	chr17	74908751	74908800	hypoM	intron (NM_198955, intron 7 of 15)	intron (NM_198955, intron 7 of 15)	40046	NM_198955	146664	Hs.144531	NM_144677	HPRD:14392	MGAT5B	mannosyl (alpha-1,6-)-glycoprotein beta-1,6-N-acetyl-glucosaminyltransferase, isozyme B	protein-coding
chr9_137368751_137368800	chr9	137368751	137368800	hypoM	Intergenic	Intergenic	70347	NM_001291921	6256	Hs.590886	NM_002957		RXRA	retinoid X receptor, alpha	protein-coding
chr3_55085701_55085750	chr3	55085701	55085750	hypoM	intron (NM_018398, intron 35 of 37)	L1PA2|LINE|L1	-123653	NM_020678	57408	Hs.591668	NM_020678	HPRD:13718	LRTM1	leucine-rich repeats and transmembrane domains 1	protein-coding
chr20_61349251_61349300	chr20	61349251	61349300	hypoM	intron (NM_002531, intron 1 of 3)	L2a|LINE|L2	9086	NM_002531	4923	Hs.590869	NM_002531	HPRD:01218	NTSR1	neurotensin receptor 1 (high affinity)	protein-coding
chr7_151527301_151527350	chr7	151527301	151527350	hypoM	intron (NM_016203, intron 1 of 15)	intron (NM_016203, intron 1 of 15)	-15368	NM_001040633	51422	Hs.647072	NM_016203	HPRD:04119	PRKAG2	protein kinase, AMP-activated, gamma 2 non-catalytic subunit	protein-coding
chr8_144823851_144823900	chr8	144823851	144823900	hypoM	intron (NR_033849, intron 3 of 3)	intron (NR_033849, intron 3 of 3)	7565	NR_033849	100128338	Hs.493171	NR_033849	ENSG00000203499	FAM83H-AS1	FAM83H antisense RNA 1 (head to head)	ncRNA
chr2_242750601_242750650	chr2	242750601	242750650	hypoM	intron (NM_001167600, intron 1 of 3)	intron (NM_001167600, intron 1 of 3)	465	NM_001167601	129807	Hs.551747	NM_080741	HPRD:12249	NEU4	sialidase 4	protein-coding
chr16_85225201_85225250	chr16	85225201	85225250	hypoM	Intergenic	Intergenic	54469	NR_033984	400548	Hs.592054	NR_033984		LOC400548	uncharacterized LOC400548	ncRNA
chr2_241907501_241907550	chr2	241907501	241907550	hypoM	promoter-TSS (NR_033841)	promoter-TSS (NR_033841)	-657	NR_033841	200772	Hs.647893	NR_033841	ENSG00000233392	LOC200772	uncharacterized LOC200772	ncRNA
chr12_131863001_131863050	chr12	131863001	131863050	hypoM	Intergenic	MER58A|DNA|hAT-Charlie	31010	NR_103736	338797	Hs.592007	NM_001025466		LOC338797	uncharacterized LOC338797	ncRNA
chr11_1664501_1664550	chr11	1664501	1664550	hypoM	Intergenic	Intergenic	13492	NM_001001480	439915	Hs.653467	NM_001001480	ENSG00000185940	KRTAP5-5	keratin associated protein 5-5	protein-coding
chr19_6636401_6636450	chr19	6636401	6636450	hypoM	Intergenic	C-rich|Low_complexity|Low_complexity	34174	NM_003807	8740	Hs.129708	NM_003807	HPRD:05157	TNFSF14	tumor necrosis factor (ligand) superfamily, member 14	protein-coding
chr5_135693051_135693100	chr5	135693051	135693100	hypoM	intron (NM_001167577, intron 1 of 10)	intron (NM_001167577, intron 1 of 10)	8089	NM_020389	57113	Hs.591263	NM_020389	HPRD:18228	TRPC7	transient receptor potential cation channel, subfamily C, member 7	protein-coding
chr12_30948551_30948600	chr12	30948551	30948600	hypoM	promoter-TSS (NR_040245)	promoter-TSS (NR_040245)	-40	NR_040245	100287314	Hs.355210	NR_040245	ENSG00000235884	LINC00941	long intergenic non-protein coding RNA 941	ncRNA
chr8_7876401_7876450	chr8	7876401	7876450	hypoM	Intergenic	LTR5A|LTR|ERVK	-21382	NR_003668	641517	Hs.616079	NM_001037380	ENSG00000206034	DEFB109P1B	defensin, beta 109, pseudogene 1B	pseudo
chr17_35143451_35143500	chr17	35143451	35143500	hypoM	Intergenic	AluYa5|SINE|Alu	-151297	NM_005568	3975	Hs.443727	NM_005568	HPRD:09067	LHX1	LIM homeobox 1	protein-coding
chr16_1258501_1258550	chr16	1258501	1258550	hypoM	intron (NM_001005407, intron 16 of 33)	intron (NM_001005407, intron 16 of 33)	16729	NM_012467	25823	Hs.592076	NM_012467	HPRD:07160	TPSG1	tryptase gamma 1	protein-coding
chr15_26734501_26734550	chr15	26734501	26734550	hypoM	Intergenic	AluYc3|SINE|Alu	139800	NM_001191321	2562	Hs.302352	NM_000814	HPRD:08844	GABRB3	gamma-aminobutyric acid (GABA) A receptor, beta 3	protein-coding
chr8_4004251_4004300	chr8	4004251	4004300	hypoM	intron (NM_033225, intron 3 of 69)	AluY|SINE|Alu	848053	NM_033225	64478	Hs.571466	NM_033225	HPRD:10523	CSMD1	CUB and Sushi multiple domains 1	protein-coding
chr1_3124301_3124350	chr1	3124301	3124350	hypoM	intron (NM_022114, intron 2 of 16)	intron (NM_022114, intron 2 of 16)	79786	NR_036215	100422968		NR_036215		MIR4251	microRNA 4251	ncRNA
chrX_446351_446400	chrX	446351	446400	hypoM	Intergenic	Intergenic	-98685	NM_013239	28227	Hs.124942	NM_013239	HPRD:02276	PPP2R3B	protein phosphatase 2, regulatory subunit B'', beta	protein-coding
chr10_134316601_134316650	chr10	134316601	134316650	hypoM	Intergenic	Intergenic	-34728	NM_005539	3632	Hs.523360	NM_005539	HPRD:02521	INPP5A	inositol polyphosphate-5-phosphatase, 40kDa	protein-coding
chr7_57756001_57756050	chr7	57756001	57756050	hypoM	Intergenic	AluY|SINE|Alu	246142	NM_001159279	441234	Hs.533121	NM_001159279	ENSG00000182111	ZNF716	zinc finger protein 716	protein-coding
chr22_17037951_17038000	chr22	17037951	17038000	hypoM	Intergenic	Intergenic	35725	NM_014406	150160	Hs.128342	NM_014406	HPRD:16708	CCT8L2	chaperonin containing TCP1, subunit 8 (theta)-like 2	protein-coding
chr20_43029951_43030000	chr20	43029951	43030000	hypoM	promoter-TSS (NM_001258355)	promoter-TSS (NM_001258355)	79	NM_178849	3172	Hs.116462	NM_000457	HPRD:02612	HNF4A	hepatocyte nuclear factor 4, alpha	protein-coding
chr14_104836601_104836650	chr14	104836601	104836650	hypoM	Intergenic	MLT1C|LTR|ERVL-MaLR	-209396	NM_001286399	400258	Hs.153827	NM_001008404	HPRD:17383	C14orf180	chromosome 14 open reading frame 180	protein-coding
chr2_127348801_127348850	chr2	127348801	127348850	hypoM	Intergenic	AluY|SINE|Alu	-64686	NM_001256584	2995	Hs.59138	NM_002101	HPRD:00193	GYPC	glycophorin C (Gerbich blood group)	protein-coding
chr19_4538651_4538700	chr19	4538651	4538700	hypoM	exon (NM_052972, exon 2 of 2)	exon (NM_052972, exon 2 of 2)	1361	NM_052972	116844	Hs.655559	NM_052972		LRG1	leucine-rich alpha-2-glycoprotein 1	protein-coding
chr19_51217051_51217100	chr19	51217051	51217100	hypoM	exon (NM_016148, exon 5 of 23)	exon (NM_016148, exon 5 of 23)	3120	NM_016148	50944	Hs.274255	NM_016148	HPRD:05413	SHANK1	SH3 and multiple ankyrin repeat domains 1	protein-coding
chr16_48091801_48091850	chr16	48091801	48091850	hypoM	Intergenic	AluY|SINE|Alu	88856	NM_033226	94160	Hs.410111	NM_033226	HPRD:06128	ABCC12	ATP-binding cassette, sub-family C (CFTR/MRP), member 12	protein-coding
chr8_137806651_137806700	chr8	137806651	137806700	hypoM	Intergenic	Intergenic	619156	NR_125428	101927915	Hs.695851	NR_125428		LOC101927915	uncharacterized LOC101927915	ncRNA
chr3_112075801_112075850	chr3	112075801	112075850	hypoM	intron (NM_001004196, intron 6 of 6)	intron (NM_001004196, intron 6 of 6)	23909	NM_005944	4345	Hs.79015	NM_005944	ENSG00000091972	CD200	CD200 molecule	protein-coding
chr19_2642901_2642950	chr19	2642901	2642950	hypoM	intron (NM_052847, intron 2 of 4)	intron (NM_052847, intron 2 of 4)	59821	NM_052847	2788	Hs.515544	NM_052847	HPRD:07638	GNG7	guanine nucleotide binding protein (G protein), gamma 7	protein-coding
chr15_34885251_34885300	chr15	34885251	34885300	hypoM	Intergenic	AluY|SINE|Alu	-9504	NR_027410	440270	Hs.720151	NM_001023567	HPRD:18635	GOLGA8B	golgin A8 family, member B	protein-coding
chr9_71940701_71940750	chr9	71940701	71940750	hypoM	intron (NM_001127608, intron 1 of 10)	intron (NM_001127608, intron 1 of 10)	1237	NM_001127608	9413	Hs.118003	NM_004816	HPRD:16255	FAM189A2	family with sequence similarity 189, member A2	protein-coding
chr9_138874401_138874450	chr9	138874401	138874450	hypoM	Intergenic	Intergenic	-21199	NM_016172	10422	Hs.9194	NM_016172	HPRD:12170	UBAC1	UBA domain containing 1	protein-coding
chr3_71957201_71957250	chr3	71957201	71957250	hypoM	Intergenic	Intergenic	-122868	NM_021935	60675	Hs.528665	NM_021935	HPRD:08446	PROK2	prokineticin 2	protein-coding
chr11_74100851_74100900	chr11	74100851	74100900	hypoM	intron (NM_173582, intron 1 of 13)	AluY|SINE|Alu	8627	NM_173582	283209	Hs.26612	NM_173582	HPRD:11427	PGM2L1	phosphoglucomutase 2-like 1	protein-coding
chr11_70433151_70433200	chr11	70433151	70433200	hypoM	intron (NR_110766, intron 2 of 8)	intron (NR_110766, intron 2 of 8)	-44024	NR_046567	100874198	Hs.656610	NR_046567	ENSG00000226627	SHANK2-AS1	SHANK2 antisense RNA 1	ncRNA
chr19_5457051_5457100	chr19	5457051	5457100	hypoM	TTS (NM_181710)	TTS (NM_181710)	1649	NM_181710	148066	Hs.126496	NM_181710	HPRD:15895	ZNRF4	zinc and ring finger 4	protein-coding
chr17_49229301_49229350	chr17	49229301	49229350	hypoM	Intergenic	AluSg|SINE|Alu	-1572	NM_001018136	654364	Hs.463456	NM_001018136	ENSG00000011052	NME1-NME2	NME1-NME2 readthrough	protein-coding
chr21_43726551_43726600	chr21	43726551	43726600	hypoM	Intergenic	Intergenic	9131	NM_003226	7033	Hs.82961	NM_003226	HPRD:02797	TFF3	trefoil factor 3 (intestinal)	protein-coding
chr9_13851551_13851600	chr9	13851551	13851600	hypoM	Intergenic	AluY|SINE|Alu	-76395	NR_038194	100113404	Hs.149786	NR_038194	ENSG00000205636	LINC00583	long intergenic non-protein coding RNA 583	ncRNA
chr8_21608201_21608250	chr8	21608201	21608250	hypoM	exon (NM_001165039, exon 2 of 7)	exon (NM_001165039, exon 2 of 7)	38121	NM_001495	2675	Hs.441202	NM_001495	HPRD:11801	GFRA2	GDNF family receptor alpha 2	protein-coding
chr16_89150601_89150650	chr16	89150601	89150650	hypoM	Intergenic	Intergenic	-9592	NM_001243279	197322	Hs.461727	NM_174917	HPRD:14117	ACSF3	acyl-CoA synthetase family member 3	protein-coding
chr2_236382851_236382900	chr2	236382851	236382900	hypoM	Intergenic	AluY|SINE|Alu	-19858	NM_001037131	116987	Hs.435039	NM_014914	HPRD:16359	AGAP1	ArfGAP with GTPase domain, ankyrin repeat and PH domain 1	protein-coding
chr20_60430801_60430850	chr20	60430801	60430850	hypoM	intron (NM_001794, intron 6 of 15)	intron (NM_001794, intron 6 of 15)	97893	NR_031658	100302168		NR_031658	miRBase:MI0006391	MIR1257	microRNA 1257	ncRNA
chr1_41950251_41950300	chr1	41950251	41950300	hypoM	promoter-TSS (NM_001956)	promoter-TSS (NM_001956)	69	NM_001956	1907	Hs.1407	NM_001956	HPRD:07173	EDN2	endothelin 2	protein-coding
chr4_7679001_7679050	chr4	7679001	7679050	hypoM	intron (NM_020777, intron 9 of 26)	intron (NM_020777, intron 9 of 26)	-76792	NR_026892	84740	Hs.663029	NM_032654	ENSG00000272620	AFAP1-AS1	AFAP1 antisense RNA 1	ncRNA
chr1_92407301_92407350	chr1	92407301	92407350	hypoM	Intergenic	AluSz|SINE|Alu	-7603	NM_207189	676	Hs.482520	NM_001726	HPRD:03684	BRDT	bromodomain, testis-specific	protein-coding
chr1_25856301_25856350	chr1	25856301	25856350	hypoM	Intergenic	Intergenic	-13751	NM_015627	26119	Hs.590911	NM_015627	HPRD:05765	LDLRAP1	low density lipoprotein receptor adaptor protein 1	protein-coding
chr7_63079101_63079150	chr7	63079101	63079150	hypoM	Intergenic	Intergenic	-2343	NR_036246	100422917		NR_036246	miRBase:MI0015892	MIR4283-1	microRNA 4283-1	ncRNA
chr22_17163351_17163400	chr22	17163351	17163400	hypoM	Intergenic	AluY|SINE|Alu	-6945	NR_040115	23783	Hs.627452	NR_040115		ANKRD62P1-PARP4P3	ANKRD62P1-PARP4P3 readthrough, transcribed pseudogene	pseudo
chr12_132317101_132317150	chr12	132317101	132317150	hypoM	intron (NM_016155, intron 1 of 9)	intron (NM_016155, intron 1 of 9)	4184	NM_016155	4326	Hs.709245	NM_016155	HPRD:03793	MMP17	matrix metallopeptidase 17 (membrane-inserted)	protein-coding
chr18_34916901_34916950	chr18	34916901	34916950	hypoM	intron (NM_001025087, intron 2 of 12)	intron (NM_001025087, intron 2 of 12)	229075	NM_001025089	56853	Hs.435976	NM_020180	HPRD:12534	CELF4	CUGBP, Elav-like family member 4	protein-coding
chr16_67688301_67688350	chr16	67688301	67688350	hypoM	exon (NM_001013838, exon 31 of 38)	exon (NM_001013838, exon 31 of 38)	6393	NM_001082486	65057	Hs.78019	NM_022914	HPRD:12417	ACD	adrenocortical dysplasia homolog (mouse)	protein-coding
chr10_134774551_134774600	chr10	134774551	134774600	hypoM	TTS (NR_125763)	TTS (NR_125763)	1166	NR_125763	103695432	Hs.680406	NR_125763		LINC01167	long intergenic non-protein coding RNA 1167	ncRNA
chr7_63392101_63392150	chr7	63392101	63392150	hypoM	Intergenic	CpG	98355	NR_039987	100506050	Hs.405628	NR_039987		LINC01005	long intergenic non-protein coding RNA 1005	ncRNA
chr20_61876651_61876700	chr20	61876651	61876700	hypoM	intron (NM_152864, intron 4 of 6)	intron (NM_152864, intron 4 of 6)	6544	NR_036163	100423014		NR_036163		MIR3196	microRNA 3196	ncRNA
chr13_64324801_64324850	chr13	64324801	64324850	hypoM	Intergenic	Intergenic	-12674	NR_047011	100874157	Hs.539670	NR_047011	ENSG00000231061	LINC00395	long intergenic non-protein coding RNA 395	ncRNA
chr20_42885851_42885900	chr20	42885851	42885900	hypoM	exon (NM_001256740, exon 2 of 4)	exon (NM_001256740, exon 2 of 4)	9977	NR_046353	78997	Hs.517059	NM_024034	HPRD:17033	GDAP1L1	ganglioside induced differentiation associated protein 1-like 1	protein-coding
chr17_75695551_75695600	chr17	75695551	75695600	hypoM	Intergenic	Intergenic	29066	NR_104134	100132174	Hs.640110	NR_104134		LOC100132174	uncharacterized LOC100132174	ncRNA
chr10_25464151_25464200	chr10	25464151	25464200	hypoM	promoter-TSS (NM_020752)	promoter-TSS (NM_020752)	-115	NM_020752	57512	Hs.499108	NM_020752	HPRD:13601	GPR158	G protein-coupled receptor 158	protein-coding
chr5_7983851_7983900	chr5	7983851	7983900	hypoM	Intergenic	Intergenic	114658	NM_002454	4552	Hs.481551	NM_002454	HPRD:03979	MTRR	5-methyltetrahydrofolate-homocysteine methyltransferase reductase	protein-coding
chr19_4552651_4552700	chr19	4552651	4552700	hypoM	intron (NM_032108, intron 9 of 16)	intron (NM_032108, intron 9 of 16)	7096	NM_032108	10501	Hs.465642	NM_020241	HPRD:12322	SEMA6B	sema domain, transmembrane domain (TM), and cytoplasmic domain, (semaphorin) 6B	protein-coding
chr10_133318751_133318800	chr10	133318751	133318800	hypoM	Intergenic	Intergenic	-208791	NM_174937	256536	Hs.126575	NM_174937	HPRD:18170	TCERG1L	transcription elongation regulator 1-like	protein-coding
chr8_143082751_143082800	chr8	143082751	143082800	hypoM	Intergenic	Intergenic	-174925	NR_039682	100616268		NR_039682	miRBase:MI0016823	MIR4472-1	microRNA 4472-1	ncRNA
chrY_58829551_58829600	chrY	58829551	58829600	hypoM	Intergenic	(CATTC)n|Satellite|Satellite	-270882	NM_005840	10251	Hs.381912	NM_005840	HPRD:03917	SPRY3	sprouty homolog 3 (Drosophila)	protein-coding
chr3_133556951_133557000	chr3	133556951	133557000	hypoM	intron (NM_016577, intron 6 of 7)	intron (NM_016577, intron 6 of 7)	54098	NM_021203	58477	Hs.12152	NM_021203	HPRD:18105	SRPRB	signal recognition particle receptor, B subunit	protein-coding
chrX_927451_927500	chrX	927451	927500	hypoM	Intergenic	Intergenic	342396	NM_006883	6473	Hs.105932	NM_000451	HPRD:02430	SHOX	short stature homeobox	protein-coding
chr1_165880101_165880150	chr1	165880101	165880150	hypoM	3' UTR (NM_012474, exon 7 of 7)	3' UTR (NM_012474, exon 7 of 7)	2967	NR_037431	100500832		NR_037431		MIR3658	microRNA 3658	ncRNA
chr11_61300551_61300600	chr11	61300551	61300600	hypoM	exon (NM_001252065, exon 5 of 10)	exon (NM_001252065, exon 5 of 10)	24303	NM_001145077	390205	Hs.441122	NM_001145077	ENSG00000204950	LRRC10B	leucine rich repeat containing 10B	protein-coding
chr4_117374551_117374600	chr4	117374551	117374600	hypoM	Intergenic	LTR1|LTR|ERV1	153694	NR_031737	100302290		NR_031737		MIR1973	microRNA 1973	ncRNA
chr2_3826451_3826500	chr2	3826451	3826500	hypoM	intron (NM_001287444, intron 9 of 10)	intron (NM_001287444, intron 9 of 10)	75293	NM_001287444	728597	Hs.304233	NM_001287444		DCDC2C	doublecortin domain containing 2C	protein-coding
chr14_105011901_105011950	chr14	105011901	105011950	hypoM	Intergenic	Intergenic	-34096	NM_001286399	400258	Hs.153827	NM_001008404	HPRD:17383	C14orf180	chromosome 14 open reading frame 180	protein-coding
chr8_143562001_143562050	chr8	143562001	143562050	hypoM	intron (NM_001702, intron 8 of 29)	intron (NM_001702, intron 8 of 29)	16648	NM_001702	575	Hs.194654	NM_001702	HPRD:04062	BAI1	brain-specific angiogenesis inhibitor 1	protein-coding
chr9_140089851_140089900	chr9	140089851	140089900	hypoM	intron (NM_001128228, intron 1 of 3)	intron (NM_001128228, intron 1 of 3)	5288	NM_001128228	286262	Hs.323445	NM_173691	HPRD:12977	TPRN	taperin	protein-coding
chr20_60373051_60373100	chr20	60373051	60373100	hypoM	intron (NM_001794, intron 4 of 15)	intron (NM_001794, intron 4 of 15)	155643	NR_031658	100302168		NR_031658	miRBase:MI0006391	MIR1257	microRNA 1257	ncRNA
chr4_1634301_1634350	chr4	1634301	1634350	hypoM	Intergenic	Intergenic	51393	NM_001013622	152877	Hs.143314	NM_001013622	HPRD:12900	FAM53A	family with sequence similarity 53, member A	protein-coding
chr18_53508501_53508550	chr18	53508501	53508550	hypoM	Intergenic	L2a|LINE|L2	78905	NR_110755	101927273	Hs.434335	NR_110755	ENSG00000260930	LOC101927273	uncharacterized LOC101927273	ncRNA
chr17_1064151_1064200	chr17	1064151	1064200	hypoM	intron (NM_001159746, intron 1 of 22)	CpG	19093	NM_021962	29	Hs.159306	NM_001092	HPRD:02649	ABR	active BCR-related	protein-coding
chr21_14568851_14568900	chr21	14568851	14568900	hypoM	Intergenic	Intergenic	158388	NR_026916	149992	Hs.558645	NM_153773		ANKRD30BP2	ankyrin repeat domain 30B pseudogene 2	pseudo
chr20_61716901_61716950	chr20	61716901	61716950	hypoM	TTS (NR_033370)	TTS (NR_033370)	-15719	NR_003244	768096	Hs.549606	NR_003244		HAR1A	highly accelerated region 1A (non-protein coding)	ncRNA
chr7_1239801_1239850	chr7	1239801	1239850	hypoM	Intergenic	Intergenic	-32829	NM_001080461	340260	Hs.232272	NM_001080461		UNCX	UNC homeobox	protein-coding
chr17_60758051_60758100	chr17	60758051	60758100	hypoM	intron (NM_006039, intron 16 of 29)	CpG-10983	-40783	NR_036146	100422923		NR_036146		MIR548W	microRNA 548w	ncRNA
chr1_19324851_19324900	chr1	19324851	19324900	hypoM	Intergenic	Intergenic	-42049	NM_001136265	126917	Hs.466625	NM_001136265	ENSG00000169991	IFFO2	intermediate filament family orphan 2	protein-coding
chr15_27516701_27516750	chr15	27516701	27516750	hypoM	intron (NM_033223, intron 3 of 9)	intron (NM_033223, intron 3 of 9)	-110259	NR_120343	101928869	Hs.585699	NR_120343	ENSG00000228740	LOC101928869	uncharacterized LOC101928869	ncRNA
chr7_9476501_9476550	chr7	9476501	9476550	hypoM	Intergenic	L1PA4|LINE|L1	-197375	NR_002790	168741	Hs.545134	NR_002790		PER4	period circadian clock 3 pseudogene	pseudo
chr4_9145351_9145400	chr4	9145351	9145400	hypoM	Intergenic	LTR12C|LTR|ERV1	-67008	NM_001256852	100287144	Hs.741130	NM_001256852	ENSG00000231396	USP17L10	ubiquitin specific peptidase 17-like family member 10	protein-coding
chr12_124906951_124907000	chr12	124906951	124907000	hypoM	intron (NM_001077261, intron 14 of 47)	intron (NM_001077261, intron 14 of 47)	-85187	NR_106940	102466204		NR_106940		MIR6880	microRNA 6880	ncRNA
chr11_24295851_24295900	chr11	24295851	24295900	hypoM	Intergenic	LTR12C|LTR|ERV1	-222641	NM_001009909	338645	Hs.144138	NM_001009909	HPRD:17348	LUZP2	leucine zipper protein 2	protein-coding
chrY_23567451_23567500	chrY	23567451	23567500	hypoM	Intergenic	Intergenic	-4027	NR_001574	159125	Hs.567745	NR_001574	ENSG00000223637	RBMY2EP	RNA binding motif protein, Y-linked, family 2, member E pseudogene	pseudo
chr11_2439201_2439250	chr11	2439201	2439250	hypoM	intron (NM_014555, intron 6 of 23)	intron (NM_014555, intron 6 of 23)	5050	NM_014555	29850	Hs.272287	NM_014555	HPRD:16064	TRPM5	transient receptor potential cation channel, subfamily M, member 5	protein-coding
chr8_893601_893650	chr8	893601	893650	hypoM	intron (NR_073397, intron 3 of 3)	CpG	206020	NR_073397	619343	Hs.667939	NR_073397		ERICH1-AS1	ERICH1 antisense RNA 1	ncRNA
chr7_139651_139700	chr7	139651	139700	hypoM	Intergenic	Intergenic	-10043	NR_108065	100507642	Hs.557780	NR_108064		LOC100507642	uncharacterized LOC100507642	ncRNA
chr5_3002501_3002550	chr5	3002501	3002550	hypoM	Intergenic	Intergenic	-175424	NR_104617	102467074	Hs.575250	NR_104617		LINC01377	long intergenic non-protein coding RNA 1377	ncRNA
chr1_3121451_3121500	chr1	3121451	3121500	hypoM	intron (NM_022114, intron 2 of 16)	intron (NM_022114, intron 2 of 16)	76936	NR_036215	100422968		NR_036215		MIR4251	microRNA 4251	ncRNA
chr20_57708001_57708050	chr20	57708001	57708050	hypoM	Intergenic	Intergenic	-58050	NM_178457	128611	Hs.473204	NM_178457	ENSG00000124203	ZNF831	zinc finger protein 831	protein-coding
chr1_3458251_3458300	chr1	3458251	3458300	hypoM	intron (NM_001409, intron 4 of 36)	intron (NM_001409, intron 4 of 36)	19079	NR_030277	693135		NR_030277		MIR551A	microRNA 551a	ncRNA
chr14_86772151_86772200	chr14	86772151	86772200	hypoM	Intergenic	Intergenic	371153	NR_110155	101928767	Hs.536380	NR_110155		LOC101928767	uncharacterized LOC101928767	ncRNA
chr10_133896301_133896350	chr10	133896301	133896350	hypoM	Intergenic	AluSc|SINE|Alu	-21988	NM_001105521	282973	Hs.106254	NM_194303	HPRD:12574	JAKMIP3	Janus kinase and microtubule interacting protein 3	protein-coding
chr22_49600201_49600250	chr22	49600201	49600250	hypoM	Intergenic	Intergenic	337643	NR_038944	100128946	Hs.535676	NR_038944		LINC01310	long intergenic non-protein coding RNA 1310	ncRNA
chr17_12501_12550	chr17	12501	12550	hypoM	intron (NM_003585, intron 3 of 5)	MLT1D|LTR|ERVL-MaLR	18896	NM_003585	8447	Hs.551705	NM_003585		DOC2B	double C2-like domains, beta	protein-coding
chr3_194093951_194094000	chr3	194093951	194094000	hypoM	Intergenic	Intergenic	-3503	NM_001135057	131578	Hs.288467	NM_130830	HPRD:10058	LRRC15	leucine rich repeat containing 15	protein-coding
chr12_6649701_6649750	chr12	6649701	6649750	hypoM	exon (NM_001193457, exon 10 of 10)	exon (NM_001193457, exon 10 of 10)	5340	NM_001256799	2597	Hs.544577	NM_002046	HPRD:00713	GAPDH	glyceraldehyde-3-phosphate dehydrogenase	protein-coding
chr7_78706651_78706700	chr7	78706651	78706700	hypoM	intron (NM_001301128, intron 1 of 20)	AluY|SINE|Alu	68371	NR_046689	100874021	Hs.128252	NR_046689	ENSG00000226978	MAGI2-AS2	MAGI2 antisense RNA 2	ncRNA
chr10_132583801_132583850	chr10	132583801	132583850	hypoM	Intergenic	CpG	177106	NR_036180	100422867		NR_036180	miRBase:MI0015825	MIR378C	microRNA 378c	ncRNA
chr13_50464701_50464750	chr13	50464701	50464750	hypoM	non-coding (NR_003268, exon 1 of 1)	non-coding (NR_003268, exon 1 of 1)	180	NR_003268	220429	Hs.448219	NR_003268	ENSG00000181358	CTAGE10P	CTAGE family, member 10, pseudogene	pseudo
chr11_65792851_65792900	chr11	65792851	65792900	hypoM	exon (NM_053054, exon 1 of 12)	exon (NM_053054, exon 1 of 12)	1113	NM_053054	117144	Hs.189105	NM_053054	HPRD:09396	CATSPER1	cation channel, sperm associated 1	protein-coding
chr19_484801_484850	chr19	484801	484850	hypoM	Intergenic	L2a|LINE|L2	-9842	NM_182577	284451	Hs.104777	NM_182577	HPRD:12700	ODF3L2	outer dense fiber of sperm tails 3-like 2	protein-coding
chr7_135854801_135854850	chr7	135854801	135854850	hypoM	Intergenic	AluY|SINE|Alu	-192621	NM_001128619	767558	Hs.602015	NM_001128619		LUZP6	leucine zipper protein 6	protein-coding
chr11_122585901_122585950	chr11	122585901	122585950	hypoM	intron (NM_032873, intron 1 of 13)	AluY|SINE|Alu	59527	NM_032873	84959	Hs.444075	NM_032873	HPRD:16463	UBASH3B	ubiquitin associated and SH3 domain containing B	protein-coding
chrX_174251_174300	chrX	174251	174300	hypoM	Intergenic	AluSq2|SINE|Alu	-18716	NR_028057	55344	Hs.522568	NM_018390		PLCXD1	phosphatidylinositol-specific phospholipase C, X domain containing 1	protein-coding
chr5_108906301_108906350	chr5	108906301	108906350	hypoM	Intergenic	Intergenic	-118742	NM_002372	4124	Hs.432822	NM_002372	HPRD:01110	MAN2A1	mannosidase, alpha, class 2A, member 1	protein-coding
chr9_29323751_29323800	chr9	29323751	29323800	hypoM	Intergenic	AluY|SINE|Alu	-110777	NM_001258282	158038	Hs.662661	NM_152570	HPRD:08715	LINGO2	leucine rich repeat and Ig domain containing 2	protein-coding
chr5_134367101_134367150	chr5	134367101	134367150	hypoM	exon (NM_002653, exon 2 of 3)	exon (NM_002653, exon 2 of 3)	-1845	NM_001277348	100996485		NM_001277348	ENSG00000224186	C5orf66	chromosome 5 open reading frame 66	protein-coding
chr15_96875601_96875650	chr15	96875601	96875650	hypoM	promoter-TSS (NR_031715)	promoter-TSS (NR_031715)	-169	NM_001145156	7026	Hs.347991	NM_021005	HPRD:00139	NR2F2	nuclear receptor subfamily 2, group F, member 2	protein-coding
chr15_21073151_21073200	chr15	21073151	21073200	hypoM	Intergenic	AluY|SINE|Alu	-1194	NR_110752	102724631	Hs.722659	NM_207355		LOC102724631	POTE ankyrin domain family, member B-like	protein-coding
chr20_21868751_21868800	chr20	21868751	21868800	hypoM	Intergenic	L1PA2|LINE|L1	-165953	NR_038394	100270679	Hs.385748	NR_038394		LINC01432	long intergenic non-protein coding RNA 1432	ncRNA
chr17_76264451_76264500	chr17	76264451	76264500	hypoM	intron (NR_073178, intron 4 of 6)	intron (NR_073178, intron 4 of 6)	10098	NR_073178	100996291	Hs.744493	NR_073178	ENSG00000204277	LOC100996291	uncharacterized LOC100996291	ncRNA
chr12_132917051_132917100	chr12	132917051	132917100	hypoM	Intergenic	ERVL-int|LTR|ERVL	10639	NR_120467	101928416		NR_120467		LOC101928416	uncharacterized LOC101928416	ncRNA
chr11_1241251_1241300	chr11	1241251	1241300	hypoM	Intergenic	Intergenic	-3020	NM_002458	727897	Hs.523395	NM_002458	ENSG00000117983	MUC5B	mucin 5B, oligomeric mucus/gel-forming	protein-coding
chr20_41960651_41960700	chr20	41960651	41960700	hypoM	Intergenic	Intergenic	-125829	NM_006275	6431	Hs.725336	NM_006275	HPRD:09054	SRSF6	serine/arginine-rich splicing factor 6	protein-coding
chr8_141520201_141520250	chr8	141520201	141520250	hypoM	Intergenic	AluSc5|SINE|Alu	-1172	NM_017444	54108	Hs.279704	NM_017444	HPRD:06275	CHRAC1	chromatin accessibility complex 1	protein-coding
chr8_2112251_2112300	chr8	2112251	2112300	hypoM	Intergenic	Intergenic	87606	NR_106983	102465695		NR_106983		MIR7160	microRNA 7160	ncRNA
chr15_93921801_93921850	chr15	93921801	93921850	hypoM	Intergenic	MIR3|SINE|MIR	-289382	NM_020211	56963	Hs.271277	NM_020211	HPRD:09560	RGMA	repulsive guidance molecule family member a	protein-coding
chr2_25596401_25596450	chr2	25596401	25596450	hypoM	Intergenic	Intergenic	-30966	NM_175630	1788	Hs.515840	NM_022552	HPRD:04141	DNMT3A	DNA (cytosine-5-)-methyltransferase 3 alpha	protein-coding
chr1_6186551_6186600	chr1	6186551	6186600	hypoM	intron (NM_015557, intron 26 of 41)	intron (NM_015557, intron 26 of 41)	53619	NM_015557	26038	Hs.522898	NM_015557	HPRD:10828	CHD5	chromodomain helicase DNA binding protein 5	protein-coding
chr11_3339001_3339050	chr11	3339001	3339050	hypoM	Intergenic	AT_rich|Low_complexity|Low_complexity	61427	NM_001242842	7748	Hs.386294	NM_007152	HPRD:03718	ZNF195	zinc finger protein 195	protein-coding
chr21_22074301_22074350	chr21	22074301	22074350	hypoM	Intergenic	AluY|SINE|Alu	101101	NR_024090	387486	Hs.576551	NR_024090	ENSG00000224924	LINC00320	long intergenic non-protein coding RNA 320	ncRNA
chr18_72970001_72970050	chr18	72970001	72970050	hypoM	intron (NM_005786, intron 1 of 1)	intron (NM_005786, intron 1 of 1)	47315	NM_005786	10194	Hs.284217	NM_005786	HPRD:15308	TSHZ1	teashirt zinc finger homeobox 1	protein-coding
chr22_41048451_41048500	chr22	41048451	41048500	hypoM	Intergenic	Intergenic	-15752	NM_001282661	57591	Hs.654688	NM_020831	HPRD:10445	MKL1	megakaryoblastic leukemia (translocation) 1	protein-coding
chr19_47917451_47917500	chr19	47917451	47917500	hypoM	intron (NM_001301059, intron 6 of 12)	intron (NM_001301059, intron 6 of 12)	5310	NM_001301059	56917	Hs.380923	NM_020160	HPRD:14386	MEIS3	Meis homeobox 3	protein-coding
chr17_20658901_20658950	chr17	20658901	20658950	hypoM	Intergenic	Intergenic	43166	NR_073509	100287072	Hs.676308	NR_073509		LOC100287072	ribosomal protein S6 kinase, 70kDa, polypeptide 1 pseudogene	pseudo
chr2_34045101_34045150	chr2	34045101	34045150	hypoM	Intergenic	AluSc|SINE|Alu	-91841	NR_003143	151325	Hs.528847	NM_207329	HPRD:14793	MYADML	myeloid-associated differentiation marker-like (pseudogene)	pseudo
chr18_84801_84850	chr18	84801	84850	hypoM	Intergenic	Intergenic	-24240	NR_033770	727758	Hs.585843	NR_033770		ROCK1P1	Rho-associated, coiled-coil containing protein kinase 1 pseudogene 1	pseudo
chr8_7130651_7130700	chr8	7130651	7130700	hypoM	Intergenic	Intergenic	-2039	NR_027000	349196	Hs.559040	NM_001025473		LINC00965	long intergenic non-protein coding RNA 965	ncRNA
chr2_51254451_51254500	chr2	51254451	51254500	hypoM	intron (NM_001135659, intron 2 of 23)	intron (NM_001135659, intron 2 of 23)	5199	NM_004801	9378	Hs.637685	NM_004801	HPRD:11858	NRXN1	neurexin 1	protein-coding
chr9_139044251_139044300	chr9	139044251	139044300	hypoM	Intergenic	(CTGGGG)n|Simple_repeat|Simple_repeat	-33544	NM_152833	90120	Hs.287411	NM_152833	ENSG00000238227	C9orf69	chromosome 9 open reading frame 69	protein-coding
chr6_170590101_170590150	chr6	170590101	170590150	hypoM	Intergenic	L1MC5|LINE|L1	8563	NR_104177	401289	Hs.121442	NR_104177		FLJ38122	uncharacterized LOC401289	ncRNA
chr1_22960951_22961000	chr1	22960951	22961000	hypoM	Intergenic	MER52A|LTR|ERV1	-1116	NR_106742	102466615		NR_106742		MIR6127	microRNA 6127	ncRNA
chr11_49913301_49913350	chr11	49913301	49913350	hypoM	Intergenic	CpG	-60618	NM_001001955	283092	Hs.553668	NM_001001955	HPRD:17720	OR4C13	olfactory receptor, family 4, subfamily C, member 13	protein-coding
chr10_132877601_132877650	chr10	132877601	132877650	hypoM	Intergenic	L2b|LINE|L2	-15856	NR_120623	101927489		NR_120623	ENSG00000230098	TCERG1L-AS1	TCERG1L antisense RNA 1	ncRNA
chr1_45292301_45292350	chr1	45292301	45292350	hypoM	exon (NM_001166292, exon 18 of 23)	exon (NM_001166292, exon 18 of 23)	16291	NM_001166292	8643	Hs.591497	NM_003738	HPRD:04722	PTCH2	patched 2	protein-coding
chr11_3212701_3212750	chr11	3212701	3212750	hypoM	Intergenic	AluSc8|SINE|Alu	-26143	NM_145638	114879	Hs.436166	NM_020896	HPRD:09475	OSBPL5	oxysterol binding protein-like 5	protein-coding
chr17_8864801_8864850	chr17	8864801	8864850	hypoM	intron (NM_001251851, intron 1 of 18)	AluSq|SINE|Alu	4204	NM_001251853	23533	Hs.278901	NM_014308	HPRD:11433	PIK3R5	phosphoinositide-3-kinase, regulatory subunit 5	protein-coding
chr17_55866801_55866850	chr17	55866801	55866850	hypoM	Intergenic	7SK|RNA|RNA	-44135	NM_001282544	101927581	Hs.540784	NM_001282544	ENSG00000166329	CCDC182	coiled-coil domain containing 182	protein-coding
chr8_1912451_1912500	chr8	1912451	1912500	hypoM	Intergenic	Intergenic	-9569	NM_014867	9920	Hs.5333	NM_014867	HPRD:17195	KBTBD11	kelch repeat and BTB (POZ) domain containing 11	protein-coding
chr5_30429201_30429250	chr5	30429201	30429250	hypoM	Intergenic	L1PA3|LINE|L1	-764537	NM_004932	1004	Hs.124776	NM_004932	HPRD:04305	CDH6	cadherin 6, type 2, K-cadherin (fetal kidney)	protein-coding
chr9_138675801_138675850	chr9	138675801	138675850	hypoM	intron (NM_001272003, intron 23 of 30)	intron (NM_001272003, intron 23 of 30)	81794	NM_020822	57582	Hs.104950	NM_020822	ENSG00000107147	KCNT1	potassium channel, subfamily T, member 1	protein-coding
chr15_29088701_29088750	chr15	29088701	29088750	hypoM	intron (NR_037599, intron 12 of 13)	intron (NR_037599, intron 12 of 13)	5096	NR_047567	728310	Hs.589351	NR_047567	ENSG00000261649	GOLGA6L7P	golgin A6 family-like 7, pseudogene	pseudo
chrX_306901_306950	chrX	306901	306950	hypoM	exon (NM_013239, exon 6 of 13)	exon (NM_013239, exon 6 of 13)	25540	NR_027232	283981	Hs.575741	NR_027231		LINC00685	long intergenic non-protein coding RNA 685	ncRNA
chr4_9222051_9222100	chr4	9222051	9222100	hypoM	exon (NM_001256853, exon 1 of 1)	exon (NM_001256853, exon 1 of 1)	197	NM_001256862	100287478	Hs.741136	NM_001256862	ENSG00000249811	USP17L21	ubiquitin specific peptidase 17-like family member 21	protein-coding
chr2_171090451_171090500	chr2	171090451	171090500	hypoM	intron (NR_045684, intron 6 of 34)	AluYa5|SINE|Alu	55820	NR_045683	140469	Hs.671900	NM_138995	HPRD:17623	MYO3B	myosin IIIB	protein-coding
chr4_7520801_7520850	chr4	7520801	7520850	hypoM	intron (NM_020777, intron 2 of 26)	intron (NM_020777, intron 2 of 26)	59070	NR_036238	100422826		NR_036238		MIR4274	microRNA 4274	ncRNA
chr8_143217251_143217300	chr8	143217251	143217300	hypoM	Intergenic	Intergenic	-40425	NR_039682	100616268		NR_039682	miRBase:MI0016823	MIR4472-1	microRNA 4472-1	ncRNA
chr17_74944151_74944200	chr17	74944151	74944200	hypoM	intron (NM_198955, intron 15 of 15)	intron (NM_198955, intron 15 of 15)	75446	NM_198955	146664	Hs.144531	NM_144677	HPRD:14392	MGAT5B	mannosyl (alpha-1,6-)-glycoprotein beta-1,6-N-acetyl-glucosaminyltransferase, isozyme B	protein-coding
chr9_140236701_140236750	chr9	140236701	140236750	hypoM	intron (NM_017820, intron 17 of 21)	intron (NM_017820, intron 17 of 21)	-40022	NM_001004354	441478	Hs.535075	NM_001004354	HPRD:17564	NRARP	NOTCH-regulated ankyrin repeat protein	protein-coding
chr7_128316101_128316150	chr7	128316101	128316150	hypoM	intron (NM_001290255, intron 3 of 5)	AluY|SINE|Alu	3787	NM_001290254	346653	Hs.445236	NM_001012454	HPRD:17840	FAM71F2	family with sequence similarity 71, member F2	protein-coding
chr1_7121201_7121250	chr1	7121201	7121250	hypoM	intron (NM_015215, intron 3 of 22)	intron (NM_015215, intron 3 of 22)	275841	NR_038934	23261	Hs.397705	NM_015215	HPRD:16681	CAMTA1	calmodulin binding transcription activator 1	protein-coding
chr14_101302351_101302400	chr14	101302351	101302400	hypoM	intron (NR_046469, intron 4 of 6)	intron (NR_046469, intron 4 of 6)	9906	NR_003531	55384	Hs.654863	NR_002766	ENSG00000214548	MEG3	maternally expressed 3 (non-protein coding)	ncRNA
chr2_241244201_241244250	chr2	241244201	241244250	hypoM	Intergenic	Intergenic	-130890	NM_002081	2817	Hs.328232	NM_002081	HPRD:02671	GPC1	glypican 1	protein-coding
chr2_241230851_241230900	chr2	241230851	241230900	hypoM	Intergenic	Intergenic	-144240	NM_002081	2817	Hs.328232	NM_002081	HPRD:02671	GPC1	glypican 1	protein-coding
chr15_20450401_20450450	chr15	20450401	20450450	hypoM	Intergenic	Intergenic	-37572	NR_038836	646096	Hs.448789	NR_038836		CHEK2P2	checkpoint kinase 2 pseudogene 2	pseudo
chr6_167530101_167530150	chr6	167530101	167530150	hypoM	intron (NM_004367, intron 1 of 2)	intron (NM_004367, intron 1 of 2)	4830	NM_004367	1235	Hs.46468	NM_004367	HPRD:03498	CCR6	chemokine (C-C motif) receptor 6	protein-coding
chr11_73058501_73058550	chr11	73058501	73058550	hypoM	intron (NM_014786, intron 2 of 20)	L2b|LINE|L2	-28880	NM_152222	84957	Hs.533720	NM_032871	HPRD:15544	RELT	RELT tumor necrosis factor receptor	protein-coding
chr9_94484751_94484800	chr9	94484751	94484800	hypoM	TTS (NM_004560)	TTS (NM_004560)	-86148	NR_037489	100500902		NR_037489		MIR3910-2	microRNA 3910-2	ncRNA
chr16_34380201_34380250	chr16	34380201	34380250	hypoM	Intergenic	AluSx|SINE|Alu	24537	NR_002837	606551	Hs.646441	NR_002837		UBE2MP1	ubiquitin-conjugating enzyme E2M pseudogene 1	pseudo
chr7_151565651_151565700	chr7	151565651	151565700	hypoM	intron (NM_016203, intron 1 of 15)	intron (NM_016203, intron 1 of 15)	-8452	NR_038926	100505483	Hs.649054	NR_038926		PRKAG2-AS1	PRKAG2 antisense RNA 1	ncRNA
chr19_419951_420000	chr19	419951	420000	hypoM	intron (NM_012435, intron 11 of 12)	MER5A|DNA|hAT-Charlie	-10805	NM_001136263	126567	Hs.223770	NM_001136263	ENSG00000183186	C2CD4C	C2 calcium-dependent domain containing 4C	protein-coding
chr5_121718801_121718850	chr5	121718801	121718850	hypoM	intron (NM_005460, intron 1 of 10)	L1PA2|LINE|L1	71005	NM_001242935	9627	Hs.426463	NM_005460	HPRD:04804	SNCAIP	synuclein, alpha interacting protein	protein-coding
chr3_196403351_196403400	chr3	196403351	196403400	hypoM	Intergenic	AluY|SINE|Alu	35790	NM_032898	84984	Hs.282800	NM_032898	HPRD:17488	CEP19	centrosomal protein 19kDa	protein-coding
chr11_1414101_1414150	chr11	1414101	1414150	hypoM	intron (NM_001256629, intron 1 of 19)	intron (NM_001256629, intron 1 of 19)	2996	NR_046331	9024	Hs.170819	NM_003957	ENSG00000174672	BRSK2	BR serine/threonine kinase 2	protein-coding
chr2_6123051_6123100	chr2	6123051	6123100	hypoM	intron (NR_026833, intron 2 of 2)	intron (NR_026833, intron 2 of 2)	965	NR_026833	400940	Hs.378814	NM_207479		LOC400940	uncharacterized LOC400940	ncRNA
chr14_19625351_19625400	chr14	19625351	19625400	hypoM	Intergenic	CpG	-24657	NR_110526	503639	Hs.659013	NM_001013701		DUXAP10	double homeobox A pseudogene 10	pseudo
chr17_43318401_43318450	chr17	43318401	43318450	hypoM	intron (NM_005892, intron 12 of 26)	intron (NM_005892, intron 12 of 26)	-6867	NR_110325	100133991	Hs.668927	NR_024434	ENSG00000267278	MAP3K14-AS1	MAP3K14 antisense RNA 1	ncRNA
chr4_7381051_7381100	chr4	7381051	7381100	hypoM	intron (NM_020777, intron 1 of 26)	L3|LINE|CR1	55625	NM_001085382	768239	Hs.662523	NM_001085382	ENSG00000178597	PSAPL1	prosaposin-like 1 (gene/pseudogene)	protein-coding
chr3_49662601_49662650	chr3	49662601	49662650	hypoM	exon (NM_003458, exon 2 of 12)	exon (NM_003458, exon 2 of 12)	-48810	NM_001640	327	Hs.517969	NM_001640	HPRD:00034	APEH	acylaminoacyl-peptide hydrolase	protein-coding
chr15_28107351_28107400	chr15	28107351	28107400	hypoM	intron (NM_001300984, intron 20 of 22)	intron (NM_001300984, intron 20 of 22)	237083	NM_001300984	4948	Hs.654411	NM_000275	HPRD:01945	OCA2	oculocutaneous albinism II	protein-coding
chr8_86803301_86803350	chr8	86803301	86803350	hypoM	non-coding (NR_003594, exon 1 of 1).8	non-coding (NR_003594, exon 1 of 1).8	272	NR_003594	100288527	Hs.535056	NR_003594		REXO1L2P	REX1, RNA exonuclease 1 homolog (S. cerevisiae)-like 2 (pseudogene)	pseudo
chr16_86610101_86610150	chr16	86610101	86610150	hypoM	Intergenic	CpG	-1990	NM_005250	2300	Hs.533830	NM_005250	HPRD:07219	FOXL1	forkhead box L1	protein-coding
chr7_157695251_157695300	chr7	157695251	157695300	hypoM	intron (NM_130842, intron 10 of 21)	CpG	47998	NR_038966	100506585	Hs.661265	NR_038966	ENSG00000233038	LOC100506585	uncharacterized LOC100506585	ncRNA
chr21_31443951_31444000	chr21	31443951	31444000	hypoM	Intergenic	AluY|SINE|Alu	94996	NM_012131	26285	Hs.258589	NM_012131	HPRD:10833	CLDN17	claudin 17	protein-coding
chr11_3166201_3166250	chr11	3166201	3166250	hypoM	intron (NM_145638, intron 1 of 20)	MLT1D|LTR|ERVL-MaLR	20357	NM_020896	114879	Hs.436166	NM_020896	HPRD:09475	OSBPL5	oxysterol binding protein-like 5	protein-coding
chr15_26543201_26543250	chr15	26543201	26543250	hypoM	Intergenic	LTR12C|LTR|ERV1	182265	NR_038852	503519	Hs.371380	NR_038851	ENSG00000259150	LINC00929	long intergenic non-protein coding RNA 929	ncRNA
chr4_43641501_43641550	chr4	43641501	43641550	hypoM	Intergenic	L2c|LINE|L2	746242	NM_001080476	389207	Hs.162559	NM_001080476	ENSG00000215203	GRXCR1	glutaredoxin, cysteine rich 1	protein-coding
chr17_21909401_21909450	chr17	21909401	21909450	hypoM	non-coding (NR_027084, exon 2 of 2)	non-coding (NR_027084, exon 2 of 2)	5363	NR_027084	284124	Hs.310247	NR_027084		FLJ36000	uncharacterized FLJ36000	ncRNA
chr10_131656301_131656350	chr10	131656301	131656350	hypoM	intron (NM_001005463, intron 10 of 15)	intron (NM_001005463, intron 10 of 15)	-14687	NR_036179	100422873		NR_036179		MIR4297	microRNA 4297	ncRNA
chr12_132096651_132096700	chr12	132096651	132096700	hypoM	Intergenic	Intergenic	-98957	NM_004592	6433	Hs.308171	NM_004592	HPRD:09055	SFSWAP	splicing factor, suppressor of white-apricot family	protein-coding
chr21_46353701_46353750	chr21	46353701	46353750	hypoM	TTS (NR_027129)	TTS (NR_027129)	-4972	NM_001127491	3689	Hs.375957	NM_000211	HPRD:02506	ITGB2	integrin, beta 2 (complement component 3 receptor 3 and 4 subunit)	protein-coding
chr17_76853601_76853650	chr17	76853601	76853650	hypoM	exon (NM_003255, exon 4 of 5)	exon (NM_003255, exon 4 of 5)	-16656	NM_025090	57602	Hs.464243	NM_025090	HPRD:07164	USP36	ubiquitin specific peptidase 36	protein-coding
chr13_114876951_114877000	chr13	114876951	114877000	hypoM	intron (NM_007368, intron 1 of 23)	CpG	21120	NM_007368	22821	Hs.593075	NM_007368	HPRD:05537	RASA3	RAS p21 protein activator 3	protein-coding
chr10_124527751_124527800	chr10	124527751	124527800	hypoM	intron (NR_003570, intron 7 of 27)	intron (NR_003570, intron 7 of 27)	11565	NR_003570	375940	Hs.650695	NM_198577	HPRD:09964	DMBT1P1	deleted in malignant brain tumors 1 pseudogene 1	pseudo
chr16_1238051_1238100	chr16	1238051	1238100	hypoM	intron (NM_001005407, intron 2 of 33)	MIRc|SINE|MIR	34834	NM_001005407	8912	Hs.459642	NM_021098	HPRD:07442	CACNA1H	calcium channel, voltage-dependent, T type, alpha 1H subunit	protein-coding
chr8_1268601_1268650	chr8	1268601	1268650	hypoM	Intergenic	Intergenic	-17802	NR_111948	286083	Hs.382131	NR_033895	ENSG00000253640	LOC286083	uncharacterized LOC286083	ncRNA
chr6_103359101_103359150	chr6	103359101	103359150	hypoM	Intergenic	THE1D|LTR|ERVL-MaLR	1512264	NM_021956	2898	Hs.98262	NM_021956	HPRD:00692	GRIK2	glutamate receptor, ionotropic, kainate 2	protein-coding
chr1_3524301_3524350	chr1	3524301	3524350	hypoM	intron (NM_001409, intron 1 of 36)	intron (NM_001409, intron 1 of 36)	3734	NM_001409	1953	Hs.593645	NM_001409		MEGF6	multiple EGF-like-domains 6	protein-coding
chr11_2431601_2431650	chr11	2431601	2431650	hypoM	intron (NM_014555, intron 18 of 23)	intron (NM_014555, intron 18 of 23)	9377	NM_001297659	10078	Hs.523424	NM_005706	HPRD:10357	TSSC4	tumor suppressing subtransferable candidate 4	protein-coding
chr1_228494651_228494700	chr1	228494651	228494700	hypoM	exon (NM_052843, exon 45 of 81)	exon (NM_052843, exon 45 of 81)	90135	NR_106800	102465444		NR_106800		MIR6742	microRNA 6742	ncRNA
chr17_79694601_79694650	chr17	79694601	79694650	hypoM	Intergenic	MLT1K|LTR|ERVL-MaLR	15359	NM_001270953	1468	Hs.548187	NM_012140	HPRD:08424	SLC25A10	solute carrier family 25 (mitochondrial carrier; dicarboxylate transporter), member 10	protein-coding
chr1_1139601_1139650	chr1	1139601	1139650	hypoM	intron (NM_148902, intron 3 of 4)	intron (NM_148902, intron 3 of 4)	2464	NM_004195	8784	Hs.212680	NM_004195	HPRD:04879	TNFRSF18	tumor necrosis factor receptor superfamily, member 18	protein-coding
chr16_86101201_86101250	chr16	86101201	86101250	hypoM	Intergenic	Intergenic	-128562	NR_103859	100506542	Hs.111902	NR_103859	ENSG00000269186	LINC01082	long intergenic non-protein coding RNA 1082	ncRNA
chr3_116015301_116015350	chr3	116015301	116015350	hypoM	intron (NM_002338, intron 1 of 6)	AluY|SINE|Alu	-63546	NR_109998	101926903	Hs.26479	NR_109998	ENSG00000240922	LSAMP-AS1	uncharacterized LOC101926903	ncRNA
chr9_140285901_140285950	chr9	140285901	140285950	hypoM	TTS (NR_104599)	TTS (NR_104599)	31789	NM_001286823	54932	Hs.495553	NM_017820	HPRD:07906	EXD3	exonuclease 3'-5' domain containing 3	protein-coding
chr22_49969101_49969150	chr22	49969101	49969150	hypoM	intron (NR_110523, intron 1 of 4)	intron (NR_110523, intron 1 of 4)	82065	NR_110522	348645	Hs.133159	NM_198851	HPRD:14180	C22orf34	chromosome 22 open reading frame 34	protein-coding
chr19_58477501_58477550	chr19	58477501	58477550	hypoM	intron (NM_152474, intron 4 of 5)	AluY|SINE|Alu	8377	NM_152474	147685	Hs.134209	NM_152474	HPRD:12699	C19orf18	chromosome 19 open reading frame 18	protein-coding
chr22_21698051_21698100	chr22	21698051	21698100	hypoM	Intergenic	Intergenic	-39588	NM_001128633	150221	Hs.447643	NM_001128633	ENSG00000183246	RIMBP3C	RIMS binding protein 3C	protein-coding
chr16_89120501_89120550	chr16	89120501	89120550	hypoM	Intergenic	Intergenic	-39692	NM_001243279	197322	Hs.461727	NM_174917	HPRD:14117	ACSF3	acyl-CoA synthetase family member 3	protein-coding
chr12_111589551_111589600	chr12	111589551	111589600	hypoM	intron (NM_015267, intron 1 of 21)	intron (NM_015267, intron 1 of 21)	117747	NM_015267	23316	Hs.124953	NM_015267	HPRD:10851	CUX2	cut-like homeobox 2	protein-coding
chr17_58964301_58964350	chr17	58964301	58964350	hypoM	intron (NM_017679, intron 9 of 23)	L1PA2|LINE|L1	209153	NM_001099432	54828	Hs.655028	NM_017679	HPRD:06313	BCAS3	breast carcinoma amplified sequence 3	protein-coding
chr1_15118351_15118400	chr1	15118351	15118400	hypoM	intron (NM_201628, intron 1 of 14)	intron (NM_201628, intron 1 of 14)	-132250	NM_001018000	23254	Hs.368823	NM_015209	HPRD:11122	KAZN	kazrin, periplakin interacting protein	protein-coding
chr7_101044251_101044300	chr7	101044251	101044300	hypoM	intron (NM_133457, intron 1 of 12)	intron (NM_133457, intron 1 of 12)	38174	NM_001278563	136227	Hs.654854	NM_133457	HPRD:16405	COL26A1	collagen, type XXVI, alpha 1	protein-coding
chr5_116218751_116218800	chr5	116218751	116218800	hypoM	Intergenic	AluSx|SINE|Alu	-120870	NR_104678	102467223	Hs.570916	NR_104678		LOC102467223	uncharacterized LOC102467223	ncRNA
chrY_58852951_58853000	chrY	58852951	58853000	hypoM	Intergenic	(CATTC)n|Satellite|Satellite	-247482	NM_005840	10251	Hs.381912	NM_005840	HPRD:03917	SPRY3	sprouty homolog 3 (Drosophila)	protein-coding
chr5_7704851_7704900	chr5	7704851	7704900	hypoM	intron (NM_020546, intron 7 of 24)	AluY|SINE|Alu	146728	NM_001089584	134121	Hs.709979	NM_001089584	ENSG00000215217	C5orf49	chromosome 5 open reading frame 49	protein-coding
chr1_31354401_31354450	chr1	31354401	31354450	hypoM	intron (NM_014654, intron 1 of 4)	intron (NM_014654, intron 1 of 4)	27055	NM_014654	9672	Hs.158287	NM_014654		SDC3	syndecan 3	protein-coding
chr16_1033251_1033300	chr16	1033251	1033300	hypoM	intron (NM_014587, intron 1 of 2)	CpG-8504	1467	NM_014587	30812	Hs.243678	NM_014587	HPRD:16175	SOX8	SRY (sex determining region Y)-box 8	protein-coding
chr2_241843301_241843350	chr2	241843301	241843350	hypoM	Intergenic	Intergenic	-7752	NM_001085437	79919	Hs.193745	NM_024861	HPRD:08003	C2orf54	chromosome 2 open reading frame 54	protein-coding
chr2_109775851_109775900	chr2	109775851	109775900	hypoM	intron (NM_001099289, intron 1 of 9)	intron (NM_001099289, intron 1 of 9)	-17831	NR_036223	100422863		NR_036223	miRBase:MI0015869	MIR4265	microRNA 4265	ncRNA
chr22_23248651_23248700	chr22	23248651	23248700	hypoM	Intergenic	Intergenic	18715	NM_001178126	100423062	Hs.449585	NM_001178126	ENSG00000254709	IGLL5	immunoglobulin lambda-like polypeptide 5	protein-coding
chr8_144858201_144858250	chr8	144858201	144858250	hypoM	Intergenic	AluYb8|SINE|Alu	36987	NR_030633	100126338		NR_030633		MIR937	microRNA 937	ncRNA
chr2_216118051_216118100	chr2	216118051	216118100	hypoM	Intergenic	L1PA4|LINE|L1	-58604	NM_004044	471	Hs.90280	NM_004044	HPRD:03434	ATIC	5-aminoimidazole-4-carboxamide ribonucleotide formyltransferase/IMP cyclohydrolase	protein-coding
chr8_144958351_144958400	chr8	144958351	144958400	hypoM	Intergenic	Intergenic	-5743	NM_031308	83481	Hs.200412	NM_031308		EPPK1	epiplakin 1	protein-coding
chr2_240742151_240742200	chr2	240742151	240742200	hypoM	Intergenic	Intergenic	57621	NR_037808	150935	Hs.555582	NR_037808		LOC150935	uncharacterized LOC150935	ncRNA
chr16_88619401_88619450	chr16	88619401	88619450	hypoM	Intergenic	Intergenic	-17364	NM_144604	124245	Hs.93670	NM_144604	HPRD:11232	ZC3H18	zinc finger CCCH-type containing 18	protein-coding
chr10_126249301_126249350	chr10	126249301	126249350	hypoM	intron (NM_022126, intron 6 of 6)	intron (NM_022126, intron 6 of 6)	98984	NM_001167880	64077	Hs.527748	NM_022126	HPRD:17274	LHPP	phospholysine phosphohistidine inorganic pyrophosphate phosphatase	protein-coding
chr1_2835651_2835700	chr1	2835651	2835700	hypoM	Intergenic	Intergenic	-102371	NM_080431	140625	Hs.236635	NM_080431	HPRD:12254	ACTRT2	actin-related protein T2	protein-coding
chr7_3994751_3994800	chr7	3994751	3994800	hypoM	intron (NM_152744, intron 7 of 44)	intron (NM_152744, intron 7 of 44)	-174542	NM_001079653	221935	Hs.653013	NM_152744	HPRD:07388	SDK1	sidekick cell adhesion molecule 1	protein-coding
chr21_44593151_44593200	chr21	44593151	44593200	hypoM	TTS (NM_000394)	TTS (NM_000394)	4057	NM_000394	1409	Hs.184085	NM_000394	HPRD:00427	CRYAA	crystallin, alpha A	protein-coding
chr4_943651_943700	chr4	943651	943700	hypoM	intron (NM_001297427, intron 3 of 10)	MLT1A0|LTR|ERVL-MaLR	-17497	NM_001286833	2580	Hs.369607	NM_005255	HPRD:03631	GAK	cyclin G associated kinase	protein-coding
chr14_101189901_101189950	chr14	101189901	101189950	hypoM	Intergenic	Intergenic	-3277	NM_003836	8788	Hs.533717	NM_003836	HPRD:01446	DLK1	delta-like 1 homolog (Drosophila)	protein-coding
chr19_47917951_47918000	chr19	47917951	47918000	hypoM	exon (NM_020160, exon 6 of 13)	exon (NM_020160, exon 6 of 13)	4810	NM_001301059	56917	Hs.380923	NM_020160	HPRD:14386	MEIS3	Meis homeobox 3	protein-coding
chr17_25417551_25417600	chr17	25417551	25417600	hypoM	Intergenic	Intergenic	203447	NR_039748	100616277		NR_039748	miRBase:MI0016889	MIR4522	microRNA 4522	ncRNA
chr18_77273751_77273800	chr18	77273751	77273800	hypoM	intron (NM_172387, intron 9 of 9)	intron (NM_172387, intron 9 of 9)	113501	NM_172389	4772	Hs.534074	NM_006162	HPRD:02729	NFATC1	nuclear factor of activated T-cells, cytoplasmic, calcineurin-dependent 1	protein-coding
chr12_118208601_118208650	chr12	118208601	118208650	hypoM	intron (NM_173598, intron 3 of 19)	AluY|SINE|Alu	197403	NM_173598	283455	Hs.375836	NM_173598	HPRD:13952	KSR2	kinase suppressor of ras 2	protein-coding
chr12_1612851_1612900	chr12	1612851	1612900	hypoM	non-coding (NR_028415, exon 2 of 2)	non-coding (NR_028415, exon 2 of 2)	3218	NR_028415	100292680	Hs.391695	NR_028415		LINC00942	long intergenic non-protein coding RNA 942	ncRNA
chr6_34004351_34004400	chr6	34004351	34004400	hypoM	exon (NM_001282847, exon 8 of 10)	exon (NM_001282847, exon 8 of 10)	-36547	NR_031681	100302123		NR_031681	miRBase:MI0006415	MIR1275	microRNA 1275	ncRNA
chr12_132838951_132839000	chr12	132838951	132839000	hypoM	intron (NM_001122636, intron 3 of 10)	intron (NM_001122636, intron 3 of 10)	-13002	NR_024563	100130238	Hs.536338	NR_024563		LOC100130238	uncharacterized LOC100130238	ncRNA
chr3_194014701_194014750	chr3	194014701	194014750	hypoM	Intergenic	CpG	15868	NR_024480	100131551	Hs.128066	NR_024480	ENSG00000214145	LINC00887	long intergenic non-protein coding RNA 887	ncRNA
chr13_53400451_53400500	chr13	53400451	53400500	hypoM	Intergenic	LTR12C|LTR|ERV1	16290	NR_031582	100313778		NR_031582	miRBase:MI0004065	MIR759	microRNA 759	ncRNA
chr9_22163101_22163150	chr9	22163101	22163150	hypoM	Intergenic	AluY|SINE|Alu	-153813	NM_078487	1030	Hs.72901	NM_004936	HPRD:02696	CDKN2B	cyclin-dependent kinase inhibitor 2B (p15, inhibits CDK4)	protein-coding
chr6_160769551_160769600	chr6	160769551	160769600	hypoM	exon (NM_021977, exon 1 of 11)	exon (NM_021977, exon 1 of 11)	170	NM_021977	6581	Hs.567337	NM_021977	HPRD:05328	SLC22A3	solute carrier family 22 (organic cation transporter), member 3	protein-coding
chr5_137449851_137449900	chr5	137449851	137449900	hypoM	TTS (NM_003551)	TTS (NM_003551)	25257	NM_003551	8382	Hs.730856	NM_003551	HPRD:04655	NME5	NME/NM23 family member 5	protein-coding
chr19_855851_855900	chr19	855851	855900	hypoM	intron (NM_001972, intron 4 of 4)	CpG-12139	3584	NM_001972	1991	Hs.99863	NM_001972	HPRD:00554	ELANE	elastase, neutrophil expressed	protein-coding
chrY_28554951_28555000	chrY	28554951	28555000	hypoM	Intergenic	REP522|Satellite|telo	680338	NR_002176	474148	Hs.511777	NR_002176		TTTY3B	testis-specific transcript, Y-linked 3B (non-protein coding)	ncRNA
chr19_58462351_58462400	chr19	58462351	58462400	hypoM	Intergenic	MER52A|LTR|ERV1	-3298	NM_005773	10172	Hs.596242	NM_005773	HPRD:06095	ZNF256	zinc finger protein 256	protein-coding
chr19_48220151_48220200	chr19	48220151	48220200	hypoM	exon (NM_014601, exon 2 of 6)	exon (NM_014601, exon 2 of 6)	3574	NM_014601	30846	Hs.744963	NM_014601	HPRD:10434	EHD2	EH-domain containing 2	protein-coding
chr10_69534351_69534400	chr10	69534351	69534400	hypoM	Intergenic	AluSx1|SINE|Alu	63562	NM_201262	56521	Hs.260720	NM_021800	HPRD:06930	DNAJC12	DnaJ (Hsp40) homolog, subfamily C, member 12	protein-coding
chr4_34696551_34696600	chr4	34696551	34696600	hypoM	Intergenic	AluY|SINE|Alu	-1549163	NR_122079	439933	Hs.591071	NR_122079	ENSG00000247193	LOC439933	uncharacterized LOC439933	ncRNA
chr1_13895101_13895150	chr1	13895101	13895150	hypoM	Intergenic	AluY|SINE|Alu	-15127	NM_006474	10630	Hs.468675	NM_006474	HPRD:16398	PDPN	podoplanin	protein-coding
chr19_3778901_3778950	chr19	3778901	3778950	hypoM	intron (NM_139355, intron 12 of 13)	MIRc|SINE|MIR	-6706	NM_032753	84839	Hs.532691	NM_032753	HPRD:17508	RAX2	retina and anterior neural fold homeobox 2	protein-coding
chr7_9017801_9017850	chr7	9017801	9017850	hypoM	Intergenic	AluYc|SINE|Alu	544240	NM_152745	30010	Hs.487564	NM_152745	HPRD:06867	NXPH1	neurexophilin 1	protein-coding
chr9_137608901_137608950	chr9	137608901	137608950	hypoM	intron (NM_001278074, intron 4 of 65)	intron (NM_001278074, intron 4 of 65)	75274	NM_000093	1289	Hs.210283	NM_000093	HPRD:00368	COL5A1	collagen, type V, alpha 1	protein-coding
chr17_72368351_72368400	chr17	72368351	72368400	hypoM	exon (NM_181790, exon 4 of 4)	exon (NM_181790, exon 4 of 4)	4730	NM_181790	350383	Hs.574368	NM_181790	HPRD:16424	GPR142	G protein-coupled receptor 142	protein-coding
chr12_131030301_131030350	chr12	131030301	131030350	hypoM	Intergenic	Intergenic	-27915	NM_015347	23504	Hs.657441	NM_015347	HPRD:17183	RIMBP2	RIMS binding protein 2	protein-coding
chr5_9545401_9545450	chr5	9545401	9545450	hypoM	promoter-TSS (NR_045196)	promoter-TSS (NR_045196)	808	NM_003966	9037	Hs.27621	NM_003966	HPRD:10219	SEMA5A	sema domain, seven thrombospondin repeats (type 1 and type 1-like), transmembrane domain (TM) and short cytoplasmic domain, (semaphorin) 5A	protein-coding
chr20_42679901_42679950	chr20	42679901	42679950	hypoM	intron (NM_032883, intron 4 of 9)	intron (NM_032883, intron 4 of 9)	105389	NM_001098798	84969	Hs.26608	NM_032883	HPRD:12734	TOX2	TOX high mobility group box family member 2	protein-coding
chr12_1920901_1920950	chr12	1920901	1920950	hypoM	intron (NM_172364, intron 26 of 37)	intron (NM_172364, intron 26 of 37)	-8508	NM_001163926	654429	Hs.585579	NM_001039029	ENSG00000166159	LRTM2	leucine-rich repeats and transmembrane domains 2	protein-coding
chr7_36022301_36022350	chr7	36022301	36022350	hypoM	Intergenic	CpG	-112595	NR_108089	101928618	Hs.561704	NR_108089	ENSG00000261184	LOC101928618	uncharacterized LOC101928618	ncRNA
chr6_168902101_168902150	chr6	168902101	168902150	hypoM	intron (NM_022138, intron 1 of 12)	intron (NM_022138, intron 1 of 12)	60294	NM_001166412	64094	Hs.487200	NM_022138	HPRD:06244	SMOC2	SPARC related modular calcium binding 2	protein-coding
chr18_76768801_76768850	chr18	76768801	76768850	hypoM	Intergenic	Intergenic	28550	NM_171999	27164	Hs.700557	NM_171999		SALL3	spalt-like transcription factor 3	protein-coding
chr3_125678751_125678800	chr3	125678751	125678800	hypoM	Intergenic	Intergenic	-9253	NM_001012337	152015	Hs.663128	NM_001012337	HPRD:17985	ROPN1B	rhophilin associated tail protein 1B	protein-coding
chr3_89083851_89083900	chr3	89083851	89083900	hypoM	Intergenic	L1P1|LINE|L1	-72799	NM_005233	2042	Hs.123642	NM_005233	HPRD:01555	EPHA3	EPH receptor A3	protein-coding
chr3_13368751_13368800	chr3	13368751	13368800	hypoM	exon (NM_024923, exon 32 of 40)	exon (NM_024923, exon 32 of 40)	93044	NM_024923	23225	Hs.475525	NM_024923	HPRD:06368	NUP210	nucleoporin 210kDa	protein-coding
chr21_46319301_46319350	chr21	46319301	46319350	hypoM	intron (NM_001127491, intron 7 of 15)	intron (NM_001127491, intron 7 of 15)	-21625	NR_038315	100505746	Hs.661035	NR_038311	ENSG00000227039	ITGB2-AS1	ITGB2 antisense RNA 1	ncRNA
chr16_954951_955000	chr16	954951	955000	hypoM	intron (NR_033645, intron 5 of 11)	intron (NR_033645, intron 5 of 11)	-16058	NR_110945	101929387	Hs.737087	NR_110945		LMF1-AS1	LMF1 antisense RNA 1	ncRNA
chr8_143125651_143125700	chr8	143125651	143125700	hypoM	Intergenic	Intergenic	-132025	NR_039682	100616268		NR_039682	miRBase:MI0016823	MIR4472-1	microRNA 4472-1	ncRNA
chr9_9525051_9525100	chr9	9525051	9525100	hypoM	intron (NM_002839, intron 8 of 45)	AluY|SINE|Alu	667057	NR_121599	101929407	Hs.649971	NR_121599		PTPRD-AS1	PTPRD antisense RNA 1	ncRNA
chr13_110454651_110454700	chr13	110454651	110454700	hypoM	Intergenic	AluY|SINE|Alu	-15761	NM_003749	8660	Hs.442344	NM_003749	HPRD:02878	IRS2	insulin receptor substrate 2	protein-coding
chr10_93853901_93853950	chr10	93853901	93853950	hypoM	intron (NM_014912, intron 7 of 9)	intron (NM_014912, intron 7 of 9)	149111	NM_001178137	22849	Hs.131683	NM_014912	HPRD:16745	CPEB3	cytoplasmic polyadenylation element binding protein 3	protein-coding
chr2_2734201_2734250	chr2	2734201	2734250	hypoM	Intergenic	Intergenic	395573	NR_110228	101927554	Hs.638446	NR_110228	ENSG00000234423	LINC01250	long intergenic non-protein coding RNA 1250	ncRNA
chr10_134795901_134795950	chr10	134795901	134795950	hypoM	Intergenic	Intergenic	16887	NR_046231	399829	Hs.252872	NR_046231	ENSG00000240707	LINC01168	long intergenic non-protein coding RNA 1168	ncRNA
chrX_360401_360450	chrX	360401	360450	hypoM	Intergenic	AluSg|SINE|Alu	-12735	NM_013239	28227	Hs.124942	NM_013239	HPRD:02276	PPP2R3B	protein phosphatase 2, regulatory subunit B'', beta	protein-coding
chr8_2352251_2352300	chr8	2352251	2352300	hypoM	Intergenic	MER50C|LTR|ERV1	128178	NR_125423	101927815	Hs.571467	NR_125423	ENSG00000249694	LOC101927815	uncharacterized LOC101927815	ncRNA
chr1_15370801_15370850	chr1	15370801	15370850	hypoM	intron (NM_001017999, intron 4 of 7)	intron (NM_001017999, intron 4 of 7)	98410	NM_001017999	23254	Hs.368823	NM_015209	HPRD:11122	KAZN	kazrin, periplakin interacting protein	protein-coding
chr2_56122651_56122700	chr2	56122651	56122700	hypoM	intron (NM_001039348, intron 5 of 11)	intron (NM_001039348, intron 5 of 11)	28623	NM_001039349	2202	Hs.76224	NM_004105	HPRD:03331	EFEMP1	EGF containing fibulin-like extracellular matrix protein 1	protein-coding
chr3_124274051_124274100	chr3	124274051	124274100	hypoM	intron (NM_001024660, intron 33 of 59)	AluYc3|SINE|Alu	-29431	NM_007064	8997	Hs.8004	NM_003947	HPRD:06859	KALRN	kalirin, RhoGEF kinase	protein-coding
chr10_130183801_130183850	chr10	130183801	130183850	hypoM	Intergenic	AluY|SINE|Alu	99611	NR_120619	101927381	Hs.523342	NR_120619		LINC01163	long intergenic non-protein coding RNA 1163	ncRNA
chr7_157606301_157606350	chr7	157606301	157606350	hypoM	intron (NM_130842, intron 11 of 21)	intron (NM_130842, intron 11 of 21)	-40952	NR_038966	100506585	Hs.661265	NR_038966	ENSG00000233038	LOC100506585	uncharacterized LOC100506585	ncRNA
chrX_9862401_9862450	chrX	9862401	9862450	hypoM	exon (NM_001649, exon 4 of 10)	exon (NM_001649, exon 4 of 10)	-72973	NM_001195081	100288814	Hs.722001	NM_001195081		LOC100288814	uncharacterized LOC100288814	protein-coding
chr9_67642301_67642350	chr9	67642301	67642350	hypoM	Intergenic	AluY|SINE|Alu	-136798	NR_121606	102723709	Hs.743015	NR_121606		LOC102723709	uncharacterized LOC102723709	ncRNA
chr12_132870301_132870350	chr12	132870301	132870350	hypoM	intron (NM_001122636, intron 1 of 10)	intron (NM_001122636, intron 1 of 10)	18348	NR_024563	100130238	Hs.536338	NR_024563		LOC100130238	uncharacterized LOC100130238	ncRNA
chr4_45459101_45459150	chr4	45459101	45459150	hypoM	Intergenic	LTR12C|LTR|ERV1	666957	NM_173536	2565	Hs.375051	NM_173536	HPRD:15923	GABRG1	gamma-aminobutyric acid (GABA) A receptor, gamma 1	protein-coding
chr7_3681451_3681500	chr7	3681451	3681500	hypoM	intron (NM_152744, intron 3 of 44)	intron (NM_152744, intron 3 of 44)	340395	NM_152744	221935	Hs.653013	NM_152744	HPRD:07388	SDK1	sidekick cell adhesion molecule 1	protein-coding
chr1_75639351_75639400	chr1	75639351	75639400	hypoM	Intergenic	MIR|SINE|MIR	38808	NM_001256114	431707	Hs.403934	NM_001001933	HPRD:17275	LHX8	LIM homeobox 8	protein-coding
chr16_88738451_88738500	chr16	88738451	88738500	hypoM	non-coding (NR_024399, exon 3 of 4)	non-coding (NR_024399, exon 3 of 4)	8694	NR_024399	197187	Hs.499548	NM_144986	ENSG00000260630	SNAI3-AS1	SNAI3 antisense RNA 1	ncRNA
chr8_142817851_142817900	chr8	142817851	142817900	hypoM	Intergenic	Intergenic	-300545	NR_102364	389690	Hs.689547	NM_207414	HPRD:13480	MROH5	maestro heat-like repeat family member 5	protein-coding
chr19_32718651_32718700	chr19	32718651	32718700	hypoM	Intergenic	L2a|LINE|L2	-117839	NM_014910	22847	Hs.205392	NM_014910	HPRD:11722	ZNF507	zinc finger protein 507	protein-coding
chr10_135000901_135000950	chr10	135000901	135000950	hypoM	intron (NM_152643, intron 6 of 29)	intron (NM_152643, intron 6 of 29)	26954	NM_152643	85442	Hs.530685	NM_152643	HPRD:13931	KNDC1	kinase non-catalytic C-lobe domain (KIND) containing 1	protein-coding
chr7_42259551_42259600	chr7	42259551	42259600	hypoM	intron (NM_000168, intron 2 of 14)	AluY|SINE|Alu	17043	NM_000168	2737	Hs.21509	NM_000168	HPRD:01313	GLI3	GLI family zinc finger 3	protein-coding
chr16_87159301_87159350	chr16	87159301	87159350	hypoM	Intergenic	Intergenic	-86396	NR_110939	101928708	Hs.585717	NR_110939	ENSG00000261095	LOC101928708	uncharacterized LOC101928708	ncRNA
chr22_21563701_21563750	chr22	21563701	21563750	hypoM	Intergenic	Intergenic	42533	NR_108107	642633		NM_201565		FAM230B	family with sequence similarity 230, member B (non-protein coding)	ncRNA
chr6_162222051_162222100	chr6	162222051	162222100	hypoM	intron (NM_004562, intron 6 of 11)	intron (NM_004562, intron 6 of 11)	-526968	NM_020133	56895	Hs.353175	NM_020133	HPRD:12437	AGPAT4	1-acylglycerol-3-phosphate O-acyltransferase 4	protein-coding
chr12_129000301_129000350	chr12	129000301	129000350	hypoM	intron (NM_001136103, intron 2 of 8)	AluY|SINE|Alu	221688	NR_037406	100500817		NR_037406		MIR3612	microRNA 3612	ncRNA
chr11_62846251_62846300	chr11	62846251	62846300	hypoM	Intergenic	L1PA3|LINE|L1	-62958	NM_001184736	9376	Hs.266223	NM_004254	ENSG00000149452	SLC22A8	solute carrier family 22 (organic anion transporter), member 8	protein-coding
chr4_6353551_6353600	chr4	6353551	6353600	hypoM	intron (NM_020416, intron 5 of 8)	intron (NM_020416, intron 5 of 8)	30022	NM_181876	5522	Hs.479069	NM_020416	HPRD:09345	PPP2R2C	protein phosphatase 2, regulatory subunit B, gamma	protein-coding
chr7_54794801_54794850	chr7	54794801	54794850	hypoM	Intergenic	Intergenic	32114	NM_014302	23480	Hs.488282	NM_014302	HPRD:15318	SEC61G	Sec61 gamma subunit	protein-coding
chr14_105037751_105037800	chr14	105037751	105037800	hypoM	Intergenic	Intergenic	-8246	NM_001286399	400258	Hs.153827	NM_001008404	HPRD:17383	C14orf180	chromosome 14 open reading frame 180	protein-coding
chr19_5238701_5238750	chr19	5238701	5238750	hypoM	intron (NM_130854, intron 10 of 32)	intron (NM_130854, intron 10 of 32)	102089	NM_002850	5802	Hs.744928	NM_002850	HPRD:03344	PTPRS	protein tyrosine phosphatase, receptor type, S	protein-coding
chr12_132633651_132633700	chr12	132633651	132633700	hypoM	intron (NM_024078, intron 9 of 14)	CpG-6087	4682	NM_024078	79050	Hs.558536	NM_024078	HPRD:14543	NOC4L	nucleolar complex associated 4 homolog (S. cerevisiae)	protein-coding
chr10_65733601_65733650	chr10	65733601	65733650	hypoM	Intergenic	Intergenic	452502	NM_001001330	221035	Hs.499833	NM_001001330	HPRD:16582	REEP3	receptor accessory protein 3	protein-coding
chr18_76782601_76782650	chr18	76782601	76782650	hypoM	Intergenic	Intergenic	42350	NM_171999	27164	Hs.700557	NM_171999		SALL3	spalt-like transcription factor 3	protein-coding
chr19_1526201_1526250	chr19	1526201	1526250	hypoM	intron (NM_001243079, intron 3 of 13)	intron (NM_001243079, intron 3 of 13)	2152	NM_001243079	126520	Hs.195352	NM_001011716	ENSG00000185988	PLK5	polo-like kinase 5	protein-coding
chr17_16734551_16734600	chr17	16734551	16734600	hypoM	non-coding (NR_029392, exon 4 of 5)	non-coding (NR_029392, exon 4 of 5)	1572	NR_029392	400578	Hs.723586	NR_029392	ENSG00000227300	KRT16P2	keratin 16 pseudogene 2	pseudo
chr7_579301_579350	chr7	579301	579350	hypoM	Intergenic	(GGGTG)n|Simple_repeat|Simple_repeat	19297	NR_033963	441307	Hs.521334	NR_033963		FLJ44511	uncharacterized LOC441307	ncRNA
chr2_69345801_69345850	chr2	69345801	69345850	hypoM	intron (NM_053034, intron 10 of 14)	intron (NM_053034, intron 10 of 14)	15011	NR_036073	100423030		NR_036073		MIR3126	microRNA 3126	ncRNA
chr1_2273551_2273600	chr1	2273551	2273600	hypoM	intron (NM_024848, intron 10 of 13)	intron (NM_024848, intron 10 of 13)	10525	NR_024489	100129534	Hs.655313	NM_001127577		LOC100129534	small nuclear ribonucleoprotein polypeptide N pseudogene	pseudo
chr20_61696851_61696900	chr20	61696851	61696900	hypoM	intron (NR_033370, intron 1 of 4)	intron (NR_033370, intron 1 of 4)	27512	NR_033369	100144597	Hs.636485	NR_033369	ENSG00000237119	LINC01056	long intergenic non-protein coding RNA 1056	ncRNA
chr18_37053551_37053600	chr18	37053551	37053600	hypoM	intron (NR_024391, intron 3 of 3)	AluSq2|SINE|Alu	-203110	NR_049847	100847025		NR_049847	miRBase:MI0019139	MIR5583-1	microRNA 5583-1	ncRNA
chr1_160105351_160105400	chr1	160105351	160105400	hypoM	exon (NM_000702, exon 16 of 23)	exon (NM_000702, exon 16 of 23)	-15977	NM_144699	480	Hs.662219	NM_144699	HPRD:09541	ATP1A4	ATPase, Na+/K+ transporting, alpha 4 polypeptide	protein-coding
chr14_106234251_106234300	chr14	106234251	106234300	hypoM	Intergenic	Intergenic	-95131	NR_046211	2003	Hs.744419	NR_046211		ELK2AP	ELK2A, member of ETS oncogene family, pseudogene	pseudo
chr17_20705451_20705500	chr17	20705451	20705500	hypoM	Intergenic	Intergenic	-66271	NR_104185	440416	Hs.661076	NR_104185		LOC440416	uncharacterized LOC440416	ncRNA
chr5_135692801_135692850	chr5	135692801	135692850	hypoM	exon (NM_001167576, exon 2 of 10)	exon (NM_001167576, exon 2 of 10)	8339	NM_020389	57113	Hs.591263	NM_020389	HPRD:18228	TRPC7	transient receptor potential cation channel, subfamily C, member 7	protein-coding
chr20_60879501_60879550	chr20	60879501	60879550	hypoM	exon (NM_007002, exon 3 of 10)	exon (NM_007002, exon 3 of 10)	1573	NM_001281437	11047	Hs.90107	NM_007002	HPRD:06440	ADRM1	adhesion regulating molecule 1	protein-coding
chr22_50049851_50049900	chr22	50049851	50049900	hypoM	intron (NM_001289922, intron 1 of 5)	intron (NM_001289922, intron 1 of 5)	1315	NR_110522	348645	Hs.133159	NM_198851	HPRD:14180	C22orf34	chromosome 22 open reading frame 34	protein-coding
chr22_23757251_23757300	chr22	23757251	23757300	hypoM	Intergenic	Intergenic	-12476	NR_003950	150244	Hs.386693	NM_152509		ZDHHC8P1	zinc finger, DHHC-type containing 8 pseudogene 1	pseudo
chr14_106134251_106134300	chr14	106134251	106134300	hypoM	Intergenic	Intergenic	4869	NR_046211	2003	Hs.744419	NR_046211		ELK2AP	ELK2A, member of ETS oncogene family, pseudogene	pseudo
chr12_2210601_2210650	chr12	2210601	2210650	hypoM	intron (NM_001129832, intron 1 of 47)	intron (NM_001129832, intron 1 of 47)	48174	NM_199460	775	Hs.118262	NM_000719		CACNA1C	calcium channel, voltage-dependent, L type, alpha 1C subunit	protein-coding
chr12_6587401_6587450	chr12	6587401	6587450	hypoM	Intergenic	Intergenic	-7360	NM_001297438	6843	Hs.20021	NM_014231	HPRD:01716	VAMP1	vesicle-associated membrane protein 1 (synaptobrevin 1)	protein-coding
chr11_24985401_24985450	chr11	24985401	24985450	hypoM	intron (NM_001009909, intron 7 of 11)	L1PA3|LINE|L1	466909	NM_001252008	338645	Hs.144138	NM_001009909	HPRD:17348	LUZP2	leucine zipper protein 2	protein-coding
chr9_133911551_133911600	chr9	133911551	133911600	hypoM	exon (NM_006059, exon 4 of 28)	exon (NM_006059, exon 4 of 28)	27071	NM_006059	10319	Hs.201805	NM_006059	HPRD:05069	LAMC3	laminin, gamma 3	protein-coding
chr1_2888351_2888400	chr1	2888351	2888400	hypoM	Intergenic	Intergenic	-49671	NM_080431	140625	Hs.236635	NM_080431	HPRD:12254	ACTRT2	actin-related protein T2	protein-coding
chr19_5238451_5238500	chr19	5238451	5238500	hypoM	intron (NM_130854, intron 10 of 32)	intron (NM_130854, intron 10 of 32)	102339	NM_002850	5802	Hs.744928	NM_002850	HPRD:03344	PTPRS	protein tyrosine phosphatase, receptor type, S	protein-coding
chr15_96875201_96875250	chr15	96875201	96875250	hypoM	promoter-TSS (NM_001145156)	promoter-TSS (NM_001145156)	-569	NM_001145156	7026	Hs.347991	NM_021005	HPRD:00139	NR2F2	nuclear receptor subfamily 2, group F, member 2	protein-coding
chr8_143227801_143227850	chr8	143227801	143227850	hypoM	Intergenic	Intergenic	-29875	NR_039682	100616268		NR_039682	miRBase:MI0016823	MIR4472-1	microRNA 4472-1	ncRNA
chr18_44552701_44552750	chr18	44552701	44552750	hypoM	intron (NM_031303, intron 1 of 14)	intron (NM_031303, intron 1 of 14)	-2191	NM_001242907	100506888	Hs.729823	NM_001242907	ENSG00000266996	TCEB3CL2	transcription elongation factor B polypeptide 3C-like 2	protein-coding
chr8_7577101_7577150	chr8	7577101	7577150	hypoM	Intergenic	LTR5A|LTR|ERVK	-49981	NR_046351	441328	Hs.694406	NM_001164447		FAM90A10P	putative protein FAM90A10	pseudo
chr19_31161451_31161500	chr19	31161451	31161500	hypoM	Intergenic	Intergenic	298147	NM_014717	9745	Hs.378901	NM_014717	HPRD:15825	ZNF536	zinc finger protein 536	protein-coding
chr11_109711051_109711100	chr11	109711051	109711100	hypoM	Intergenic	AluY|SINE|Alu	-253012	NM_033390	85463	Hs.376289	NM_033390	ENSG00000149289	ZC3H12C	zinc finger CCCH-type containing 12C	protein-coding
chr9_76090251_76090300	chr9	76090251	76090300	hypoM	Intergenic	Intergenic	323494	NM_000700	301	Hs.494173	NM_000700	HPRD:01060	ANXA1	annexin A1	protein-coding
chr2_240812201_240812250	chr2	240812201	240812250	hypoM	Intergenic	Intergenic	70286	NR_039949	100616417		NR_039949	miRBase:MI0017433	MIR4786	microRNA 4786	ncRNA
chr18_69565951_69566000	chr18	69565951	69566000	hypoM	Intergenic	LTR1|LTR|ERV1	-319783	NR_038326	100505776	Hs.202072	NR_038325	ENSG00000260676	LOC100505776	uncharacterized LOC100505776	ncRNA
chr13_53125951_53126000	chr13	53125951	53126000	hypoM	intron (NR_002793, intron 15 of 23)	L1P1|LINE|L1	62847	NR_002793	220115	Hs.528448	NR_002793	ENSG00000198384	TPTE2P3	transmembrane phosphoinositide 3-phosphatase and tensin homolog 2 pseudogene 3	pseudo
chr12_117100351_117100400	chr12	117100351	117100400	hypoM	Intergenic	Intergenic	75468	NM_024738	79794	Hs.592011	NM_024738	HPRD:07962	C12orf49	chromosome 12 open reading frame 49	protein-coding
chr9_137122201_137122250	chr9	137122201	137122250	hypoM	Intergenic	Intergenic	-92539	NR_023344	100151684	Hs.545589	NR_023344	ENSG00000221676	RNU6ATAC	RNA, U6atac small nuclear (U12-dependent splicing)	snRNA
chr12_132921801_132921850	chr12	132921801	132921850	hypoM	Intergenic	Intergenic	15389	NR_120467	101928416		NR_120467		LOC101928416	uncharacterized LOC101928416	ncRNA
chr15_65608801_65608850	chr15	65608801	65608850	hypoM	Intergenic	Intergenic	-29807	NM_017851	54956	Hs.30634	NM_017851	HPRD:07919	PARP16	poly (ADP-ribose) polymerase family, member 16	protein-coding
chr14_101535051_101535100	chr14	101535051	101535100	hypoM	Intergenic	Intergenic	-1173	NR_047664	100507257	Hs.301755	NR_047664	ENSG00000223403	MEG9	maternally expressed 9 (non-protein coding)	ncRNA
chr12_3373501_3373550	chr12	3373501	3373550	hypoM	intron (NM_006675, intron 3 of 8)	intron (NM_006675, intron 3 of 8)	-116990	NM_001256536	56341	Hs.504530	NM_019854	HPRD:11029	PRMT8	protein arginine methyltransferase 8	protein-coding
chr8_143645301_143645350	chr8	143645301	143645350	hypoM	Intergenic	CpG	50508	NM_015193	23237	Hs.40888	NM_015193		ARC	activity-regulated cytoskeleton-associated protein	protein-coding
chr10_86008601_86008650	chr10	86008601	86008650	hypoM	intron (NM_001012720, intron 2 of 6)	intron (NM_001012720, intron 2 of 6)	3816	NM_001012720	5995	Hs.1544	NM_002921		RGR	retinal G protein coupled receptor	protein-coding
chr17_43679101_43679150	chr17	43679101	43679150	hypoM	non-coding (NR_026901, exon 1 of 1)	non-coding (NR_026901, exon 1 of 1)	623	NR_026901	644172	Hs.448859	NR_026901		LOC644172	mitogen-activated protein kinase 8 interacting protein 1 pseudogene	pseudo
chr9_140023401_140023450	chr9	140023401	140023450	hypoM	Intergenic	Intergenic	-10184	NM_001185090	2902	Hs.558334	NM_000832	HPRD:15926	GRIN1	glutamate receptor, ionotropic, N-methyl D-aspartate 1	protein-coding
chr7_67353501_67353550	chr7	67353501	67353550	hypoM	Intergenic	SVA_F|Other|Other	-131715	NR_120514	102723427	Hs.583491	NR_120514		LOC102723427	uncharacterized LOC102723427	ncRNA
chr7_2542851_2542900	chr7	2542851	2542900	hypoM	Intergenic	Intergenic	-9288	NM_001166355	3955	Hs.159142	NM_002304	ENSG00000106003	LFNG	LFNG O-fucosylpeptide 3-beta-N-acetylglucosaminyltransferase	protein-coding
chr5_134242101_134242150	chr5	134242101	134242150	hypoM	intron (NM_032151, intron 1 of 3)	AluY|SINE|Alu	1315	NM_032151	84105	Hs.710014	NM_032151		PCBD2	pterin-4 alpha-carbinolamine dehydratase/dimerization cofactor of hepatocyte nuclear factor 1 alpha (TCF1) 2	protein-coding
chr4_101056551_101056600	chr4	101056551	101056600	hypoM	Intergenic	Intergenic	55080	NM_145244	115265	Hs.480378	NM_145244	HPRD:09663	DDIT4L	DNA-damage-inducible transcript 4-like	protein-coding
chr2_51255551_51255600	chr2	51255551	51255600	hypoM	5' UTR (NM_004801, exon 2 of 22)	5' UTR (NM_004801, exon 2 of 22)	4099	NM_004801	9378	Hs.637685	NM_004801	HPRD:11858	NRXN1	neurexin 1	protein-coding
chr20_24597701_24597750	chr20	24597701	24597750	hypoM	intron (NM_024893, intron 3 of 3)	intron (NM_024893, intron 3 of 3)	147890	NM_024893	79953	Hs.124638	NM_024893	HPRD:12766	SYNDIG1	synapse differentiation inducing 1	protein-coding
chrY_134451_134500	chrY	134451	134500	hypoM	Intergenic	AluSx1|SINE|Alu	-8516	NR_028057	55344	Hs.522568	NM_018390		PLCXD1	phosphatidylinositol-specific phospholipase C, X domain containing 1	protein-coding
chr2_134228451_134228500	chr2	134228451	134228500	hypoM	intron (NM_207481, intron 3 of 17)	L1PA2|LINE|L1	-32263	NR_107007	102466866		NR_107007		MIR7853	microRNA 7853	ncRNA
chr20_60430701_60430750	chr20	60430701	60430750	hypoM	intron (NM_001794, intron 6 of 15)	intron (NM_001794, intron 6 of 15)	97993	NR_031658	100302168		NR_031658	miRBase:MI0006391	MIR1257	microRNA 1257	ncRNA
chr10_81407201_81407250	chr10	81407201	81407250	hypoM	Intergenic	AluY|SINE|Alu	-35506	NR_027512	650623	Hs.730022	NR_027512		BEND3P3	BEN domain containing 3 pseudogene 3	pseudo
chr1_1562851_1562900	chr1	1562851	1562900	hypoM	intron (NM_001170688, intron 11 of 18)	G-rich|Low_complexity|Low_complexity	-4685	NM_006983	8510	Hs.192316	NM_006983	HPRD:04503	MMP23B	matrix metallopeptidase 23B	protein-coding
chr7_97170601_97170650	chr7	97170601	97170650	hypoM	Intergenic	LTR12C|LTR|ERV1	-190646	NM_003182	6863	Hs.2563	NM_003182	HPRD:08876	TAC1	tachykinin, precursor 1	protein-coding
chr19_423851_423900	chr19	423851	423900	hypoM	intron (NM_012435, intron 10 of 12)	intron (NM_012435, intron 10 of 12)	-14705	NM_001136263	126567	Hs.223770	NM_001136263	ENSG00000183186	C2CD4C	C2 calcium-dependent domain containing 4C	protein-coding
chr1_197771501_197771550	chr1	197771501	197771550	hypoM	Intergenic	L1HS|LINE|L1	-26902	NR_125340	163486	Hs.125056	NM_019049	HPRD:13303	DENND1B	DENN/MADD domain containing 1B	protein-coding
chr2_143166801_143166850	chr2	143166801	143166850	hypoM	Intergenic	AluY|SINE|Alu	-277555	NM_018557	53353	Hs.656461	NM_018557	HPRD:16383	LRP1B	low density lipoprotein receptor-related protein 1B	protein-coding
chr12_68576501_68576550	chr12	68576501	68576550	hypoM	Intergenic	AluY|SINE|Alu	-23004	NM_000619	3458	Hs.856	NM_000619	HPRD:00957	IFNG	interferon, gamma	protein-coding
chr17_78485801_78485850	chr17	78485801	78485850	hypoM	Intergenic	Intergenic	-32800	NM_020761	57521	Hs.133044	NM_020761	HPRD:06184	RPTOR	regulatory associated protein of MTOR, complex 1	protein-coding
chr13_66584651_66584700	chr13	66584651	66584700	hypoM	Intergenic	AluY|SINE|Alu	-814626	NR_046527	100874064	Hs.569284	NR_046527	ENSG00000228842	PCDH9-AS2	PCDH9 antisense RNA 2	ncRNA
chr2_3106851_3106900	chr2	3106851	3106900	hypoM	intron (NR_110228, intron 3 of 6)	intron (NR_110228, intron 3 of 6)	22923	NR_110228	101927554	Hs.638446	NR_110228	ENSG00000234423	LINC01250	long intergenic non-protein coding RNA 1250	ncRNA
chr14_105633801_105633850	chr14	105633801	105633850	hypoM	intron (NM_002226, intron 2 of 25)	intron (NM_002226, intron 2 of 25)	1336	NM_145159	3714	Hs.433445	NM_002226	HPRD:03981	JAG2	jagged 2	protein-coding
chr11_2060751_2060800	chr11	2060751	2060800	hypoM	Intergenic	Intergenic	-41710	NR_002196	283120	Hs.533566	NR_002196	ENSG00000130600	H19	H19, imprinted maternally expressed transcript (non-protein coding)	ncRNA
chr22_43907451_43907500	chr22	43907451	43907500	hypoM	Intergenic	Intergenic	-4659	NR_046563	100874197	Hs.627997	NR_046563	ENSG00000223843	EFCAB6-AS1	EFCAB6 antisense RNA 1	ncRNA
chr16_1488651_1488700	chr16	1488651	1488700	hypoM	exon (NM_001143980, exon 9 of 17)	exon (NM_001143980, exon 9 of 17)	5815	NM_001143980	645811	Hs.355232	NM_001143980	ENSG00000197599	CCDC154	coiled-coil domain containing 154	protein-coding
chrX_51387851_51387900	chrX	51387851	51387900	hypoM	Intergenic	L1PA3|LINE|L1	37572	NR_033772	389857	Hs.730388	NR_033772	ENSG00000223591	CENPVP1	centromere protein V pseudogene 1	pseudo
chr7_56890501_56890550	chr7	56890501	56890550	hypoM	Intergenic	Intergenic	59314	NR_038450	100130849	Hs.568145	NR_038450	ENSG00000233437	LOC100130849	phosphorylase kinase, gamma 1 (muscle) pseudogene	pseudo
chr13_20847001_20847050	chr13	20847001	20847050	hypoM	Intergenic	Intergenic	-40491	NM_001110219	10804	Hs.511757	NM_006783	HPRD:05107	GJB6	gap junction protein, beta 6, 30kDa	protein-coding
chr1_233751101_233751150	chr1	233751101	233751150	hypoM	intron (NM_002245, intron 1 of 2)	intron (NM_002245, intron 1 of 2)	1375	NM_002245	3775	Hs.208544	NM_002245	HPRD:03447	KCNK1	potassium channel, subfamily K, member 1	protein-coding
chr22_49241401_49241450	chr22	49241401	49241450	hypoM	Intergenic	Intergenic	-21157	NR_038944	100128946	Hs.535676	NR_038944		LINC01310	long intergenic non-protein coding RNA 1310	ncRNA
chr11_390751_390800	chr11	390751	390800	hypoM	Intergenic	Intergenic	-3442	NM_007183	11187	Hs.534395	NM_007183	HPRD:05711	PKP3	plakophilin 3	protein-coding
chr8_1578801_1578850	chr8	1578801	1578850	hypoM	intron (NM_001277161, intron 4 of 10)	AluY|SINE|Alu	-8995	NR_103863	100507435	Hs.667133	NR_103863	ENSG00000253267	DLGAP2-AS1	DLGAP2 antisense RNA 1	ncRNA
chr18_76486401_76486450	chr18	76486401	76486450	hypoM	Intergenic	CpG	-253850	NM_171999	27164	Hs.700557	NM_171999		SALL3	spalt-like transcription factor 3	protein-coding
chr1_91085351_91085400	chr1	91085351	91085400	hypoM	Intergenic	AluY|SINE|Alu	97419	NM_020063	343472	Hs.451956	NM_020063		BARHL2	BarH-like homeobox 2	protein-coding
chr17_71386601_71386650	chr17	71386601	71386650	hypoM	intron (NM_001144952, intron 28 of 44)	intron (NM_001144952, intron 28 of 44)	-78482	NM_012121	23580	Hs.3903	NM_012121	HPRD:08383	CDC42EP4	CDC42 effector protein (Rho GTPase binding) 4	protein-coding
chr14_34529501_34529550	chr14	34529501	34529550	hypoM	Intergenic	CpG	-109241	NM_022073	112399	Hs.135507	NM_022073	HPRD:06972	EGLN3	egl-9 family hypoxia-inducible factor 3	protein-coding
chr4_190904601_190904650	chr4	190904601	190904650	hypoM	Intergenic	Intergenic	42651	NM_004477	2483	Hs.203772	NM_004477	HPRD:03176	FRG1	FSHD region gene 1	protein-coding
chr2_129244251_129244300	chr2	129244251	129244300	hypoM	Intergenic	MIRb|SINE|MIR	-168104	NM_004807	9394	Hs.512841	NM_004807	HPRD:07274	HS6ST1	heparan sulfate 6-O-sulfotransferase 1	protein-coding
chr16_1264901_1264950	chr16	1264901	1264950	hypoM	intron (NM_001005407, intron 26 of 33)	intron (NM_001005407, intron 26 of 33)	10329	NM_012467	25823	Hs.592076	NM_012467	HPRD:07160	TPSG1	tryptase gamma 1	protein-coding
chrX_152815051_152815100	chrX	152815051	152815100	hypoM	exon (NM_021949, exon 9 of 21)	exon (NM_021949, exon 9 of 21)	13495	NM_021949	492	Hs.533956	NM_021949	HPRD:02057	ATP2B3	ATPase, Ca++ transporting, plasma membrane 3	protein-coding
chr4_5872101_5872150	chr4	5872101	5872150	hypoM	intron (NM_001014809, intron 1 of 13)	intron (NM_001014809, intron 1 of 13)	17415	NM_001288662	1400	Hs.135270	NM_001313	HPRD:03913	CRMP1	collapsin response mediator protein 1	protein-coding
chr20_53260151_53260200	chr20	53260151	53260200	hypoM	intron (NM_177959, intron 7 of 7)	intron (NM_177959, intron 7 of 7)	167918	NM_177959	55816	Hs.473133	NM_018431	HPRD:16317	DOK5	docking protein 5	protein-coding
chr7_401001_401050	chr7	401001	401050	hypoM	Intergenic	L1M5|LINE|L1	-18366	NR_033960	442497	Hs.704269	NR_033960	ENSG00000249574	LOC442497	uncharacterized LOC442497	ncRNA
chr3_134092501_134092550	chr3	134092501	134092550	hypoM	intron (NM_001278683, intron 1 of 9)	CpG	902	NM_001278685	51421	Hs.426312	NM_016201	HPRD:16485	AMOTL2	angiomotin like 2	protein-coding
chr1_3159701_3159750	chr1	3159701	3159750	hypoM	intron (NM_022114, intron 2 of 16)	intron (NM_022114, intron 2 of 16)	115186	NR_036215	100422968		NR_036215		MIR4251	microRNA 4251	ncRNA
chr12_2040401_2040450	chr12	2040401	2040450	hypoM	non-coding (NR_036546, exon 2 of 2)	non-coding (NR_036546, exon 2 of 2)	5317	NR_036546	100271702	Hs.737031	NR_036546	ENSG00000235049	LINC00940	long intergenic non-protein coding RNA 940	ncRNA
chr2_3847901_3847950	chr2	3847901	3847950	hypoM	intron (NM_001287444, intron 10 of 10)	L1PA3|LINE|L1	96743	NM_001287444	728597	Hs.304233	NM_001287444		DCDC2C	doublecortin domain containing 2C	protein-coding
chr19_446801_446850	chr19	446801	446850	hypoM	intron (NM_012435, intron 1 of 12)	MIR3|SINE|MIR	14171	NM_012435	25759	Hs.30965	NM_012435	ENSG00000129946	SHC2	SHC (Src homology 2 domain containing) transforming protein 2	protein-coding
chr22_48911501_48911550	chr22	48911501	48911550	hypoM	intron (NM_001082967, intron 1 of 3)	intron (NM_001082967, intron 1 of 3)	26253	NM_001082967	25817	Hs.436854	NM_015381	HPRD:13295	FAM19A5	family with sequence similarity 19 (chemokine (C-C motif)-like), member A5	protein-coding
chr22_33344701_33344750	chr22	33344701	33344750	hypoM	intron (NM_001135774, intron 3 of 13)	AluY|SINE|Alu	58081	NM_133633	8224	Hs.608750	NM_003490	HPRD:04083	SYN3	synapsin III	protein-coding
chr22_32602201_32602250	chr22	32602201	32602250	hypoM	Intergenic	REP522|Satellite|telo	-1507	NM_001159545	10739	Hs.157427	NM_006605	HPRD:09338	RFPL2	ret finger protein-like 2	protein-coding
chr4_117980901_117980950	chr4	117980901	117980950	hypoM	Intergenic	AluY|SINE|Alu	25811	NM_152402	133022	Hs.570737	NM_152402	HPRD:11643	TRAM1L1	translocation associated membrane protein 1-like 1	protein-coding
chr2_239704151_239704200	chr2	239704151	239704200	hypoM	Intergenic	Intergenic	-52498	NM_057179	117581	Hs.422585	NM_057179	HPRD:09616	TWIST2	twist family bHLH transcription factor 2	protein-coding
chr4_85048151_85048200	chr4	85048151	85048200	hypoM	Intergenic	L1PA2|LINE|L1	371212	NM_006168	4825	Hs.546270	NM_006168		NKX6-1	NK6 homeobox 1	protein-coding
chr4_2285951_2286000	chr4	2285951	2286000	hypoM	intron (NM_001172656, intron 7 of 11)	intron (NM_001172656, intron 7 of 11)	-22236	NM_006454	10608	Hs.655020	NM_006454	HPRD:10103	MXD4	MAX dimerization protein 4	protein-coding
chr16_1013951_1014000	chr16	1013951	1014000	hypoM	intron (NR_033645, intron 1 of 11)	intron (NR_033645, intron 1 of 11)	7009	NR_033646	64788	Hs.71912	NM_022773	HPRD:07789	LMF1	lipase maturation factor 1	protein-coding
chr7_128706451_128706500	chr7	128706451	128706500	hypoM	Intergenic	Intergenic	11198	NR_002187	286016	Hs.369665	NR_002187		TPI1P2	triosephosphate isomerase 1 pseudogene 2	pseudo
chr16_88481451_88481500	chr16	88481451	88481500	hypoM	Intergenic	MIRb|SINE|MIR	-12404	NM_001127464	84627	Hs.54925	NM_001127464	ENSG00000225614	ZNF469	zinc finger protein 469	protein-coding
chr9_24687801_24687850	chr9	24687801	24687850	hypoM	Intergenic	AluSg4|SINE|Alu	-142151	NM_001271706	100129669	Hs.573530	NM_001271706	ENSG00000205442	IZUMO3	IZUMO family member 3	protein-coding
chr2_1526301_1526350	chr2	1526301	1526350	hypoM	intron (NM_175722, intron 13 of 14)	intron (NM_175722, intron 13 of 14)	108145	NM_175721	7173	Hs.467554	NM_000547	HPRD:06000	TPO	thyroid peroxidase	protein-coding
chr7_154981501_154981550	chr7	154981501	154981550	hypoM	Intergenic	Intergenic	-107961	NM_198337	3638	Hs.520819	NM_005542	HPRD:03633	INSIG1	insulin induced gene 1	protein-coding
chr2_239907101_239907150	chr2	239907101	239907150	hypoM	Intergenic	Intergenic	-59160	NR_034162	401039	Hs.516791	NM_001001698	HPRD:16969	FLJ43879	FLJ43879 protein	ncRNA
chr20_8095451_8095500	chr20	8095451	8095500	hypoM	Intergenic	L1PA3|LINE|L1	-17437	NM_182734	23236	Hs.431173	NM_015192	HPRD:06177	PLCB1	phospholipase C, beta 1 (phosphoinositide-specific)	protein-coding
chr22_16870151_16870200	chr22	16870151	16870200	hypoM	Intergenic	Intergenic	203525	NM_014406	150160	Hs.128342	NM_014406	HPRD:16708	CCT8L2	chaperonin containing TCP1, subunit 8 (theta)-like 2	protein-coding
chr1_115826151_115826200	chr1	115826151	115826200	hypoM	Intergenic	Intergenic	54682	NM_002506	4803	Hs.2561	NM_002506	HPRD:08874	NGF	nerve growth factor (beta polypeptide)	protein-coding
chr19_50595801_50595850	chr19	50595801	50595850	hypoM	promoter-TSS (NR_024214).2	promoter-TSS (NR_024214).2	41	NR_024225	100169954	Hs.723094	NR_024225		SNAR-A11	small ILF3/NF90-associated RNA A11	snRNA
chr4_134372251_134372300	chr4	134372251	134372300	hypoM	Intergenic	LTR1|LTR|ERV1	301805	NM_020815	57575	Hs.192859	NM_020815		PCDH10	protocadherin 10	protein-coding
chr19_35828901_35828950	chr19	35828901	35828950	hypoM	intron (NM_001185099, intron 5 of 12)	intron (NM_001185099, intron 5 of 12)	-7491	NR_049828	100847070		NR_049828		MIR5196	microRNA 5196	ncRNA
chr9_43010301_43010350	chr9	43010301	43010350	hypoM	Intergenic	Intergenic	-1928	NR_121572	100132541	Hs.646257	NR_121572		GXYLT1P3	glucoside xylosyltransferase 1 pseudogene 3	pseudo
chr17_77141351_77141400	chr17	77141351	77141400	hypoM	intron (NM_001082575, intron 4 of 14)	MER5A1|DNA|hAT-Charlie	70356	NM_001042573	64772	Hs.29288	NM_022759		ENGASE	endo-beta-N-acetylglucosaminidase	protein-coding
chr17_61613151_61613200	chr17	61613151	61613200	hypoM	exon (NM_173092, exon 6 of 15)	exon (NM_173092, exon 6 of 15)	12480	NM_173092	81033	Hs.591177	NM_030779	HPRD:16294	KCNH6	potassium voltage-gated channel, subfamily H (eag-related), member 6	protein-coding
chr1_3273451_3273500	chr1	3273451	3273500	hypoM	intron (NM_022114, intron 3 of 16)	intron (NM_022114, intron 3 of 16)	-97672	NM_014448	27237	Hs.87435	NM_014448	HPRD:12478	ARHGEF16	Rho guanine nucleotide exchange factor (GEF) 16	protein-coding
chr8_90547601_90547650	chr8	90547601	90547650	hypoM	Intergenic	L1PA2|LINE|L1	-222350	NM_003821	8767	Hs.103755	NM_003821	HPRD:04585	RIPK2	receptor-interacting serine-threonine kinase 2	protein-coding
chr9_82974751_82974800	chr9	82974751	82974800	hypoM	Intergenic	Intergenic	384837	NR_121212	101927477	Hs.571630	NR_121212		LINC01507	long intergenic non-protein coding RNA 1507	ncRNA
chr13_112692051_112692100	chr13	112692051	112692100	hypoM	intron (NR_120392, intron 1 of 3)	intron (NR_120392, intron 1 of 3)	-29838	NM_005986	6656	Hs.202526	NM_005986	HPRD:03687	SOX1	SRY (sex determining region Y)-box 1	protein-coding
chr12_58130201_58130250	chr12	58130201	58130250	hypoM	intron (NM_014770, intron 1 of 17)	CpG	1804	NM_001122772	116986	Hs.302435	NM_014770	HPRD:05687	AGAP2	ArfGAP with GTPase domain, ankyrin repeat and PH domain 2	protein-coding
chr19_50957401_50957450	chr19	50957401	50957450	hypoM	exon (NM_004533, exon 17 of 28)	exon (NM_004533, exon 17 of 28)	21265	NM_004533	4606	Hs.85937	NM_004533	HPRD:01184	MYBPC2	myosin binding protein C, fast type	protein-coding
chr12_132101901_132101950	chr12	132101901	132101950	hypoM	Intergenic	Intergenic	-93707	NM_004592	6433	Hs.308171	NM_004592	HPRD:09055	SFSWAP	splicing factor, suppressor of white-apricot family	protein-coding
chr2_216725451_216725500	chr2	216725451	216725500	hypoM	Intergenic	MIRc|SINE|MIR	-17216	NR_037195	646324	Hs.655713	NR_037195	ENSG00000235770	LINC00607	long intergenic non-protein coding RNA 607	ncRNA
chr20_61942851_61942900	chr20	61942851	61942900	hypoM	exon (NM_020882, exon 12 of 36)	exon (NM_020882, exon 12 of 36)	18337	NM_020882	57642	Hs.271285	NM_020882	HPRD:17215	COL20A1	collagen, type XX, alpha 1	protein-coding
chr16_84074301_84074350	chr16	84074301	84074350	hypoM	intron (NM_001080442, intron 1 of 9)	L2b|LINE|L2	1437	NM_001080442	146167		NM_001080442	ENSG00000166558	SLC38A8	solute carrier family 38, member 8	protein-coding
chr16_57778251_57778300	chr16	57778251	57778300	hypoM	intron (NM_005886, intron 3 of 19)	intron (NM_005886, intron 3 of 19)	8615	NM_005886	10300	Hs.275675	NM_005886	HPRD:04081	KATNB1	katanin p80 (WD repeat containing) subunit B 1	protein-coding
chr9_110350351_110350400	chr9	110350351	110350400	hypoM	Intergenic	Intergenic	-98328	NM_004235	9314	Hs.376206	NM_004235	ENSG00000136826	KLF4	Kruppel-like factor 4 (gut)	protein-coding
chr16_4313851_4313900	chr16	4313851	4313900	hypoM	intron (NM_003223, intron 1 of 6)	intron (NM_003223, intron 1 of 6)	9126	NM_003223	7023	Hs.513305	NM_003223	HPRD:11795	TFAP4	transcription factor AP-4 (activating enhancer binding protein 4)	protein-coding
chr15_22093701_22093750	chr15	22093701	22093750	hypoM	Intergenic	Intergenic	-10584	NM_207355	102724631	Hs.722659	NM_207355		LOC102724631	POTE ankyrin domain family, member B-like	protein-coding
chr11_71962251_71962300	chr11	71962251	71962300	hypoM	Intergenic	Intergenic	-7055	NM_005169	401	Hs.731115	NM_005169	HPRD:04129	PHOX2A	paired-like homeobox 2a	protein-coding
chrY_9385951_9386000	chrY	9385951	9386000	hypoM	Intergenic	Intergenic	20467	NM_001282469	100289087		NM_001282469	ENSG00000236424	TSPY10	testis specific protein, Y-linked 10	protein-coding
chr2_131520501_131520550	chr2	131520501	131520550	hypoM	exon (NM_001105195, exon 2 of 2)	exon (NM_001105195, exon 2 of 2)	6661	NM_001105195	205147	Hs.369289	NM_152698	HPRD:08241	AMER3	APC membrane recruitment protein 3	protein-coding
chr19_3482951_3483000	chr19	3482951	3483000	hypoM	Intergenic	CpG	-2435	NM_001136503	284422	Hs.130714	NM_001136503	ENSG00000095932	SMIM24	small integral membrane protein 24	protein-coding
chr14_75955751_75955800	chr14	75955751	75955800	hypoM	Intergenic	AluY|SINE|Alu	-33009	NM_006399	10538	Hs.509964	NM_006399	HPRD:09820	BATF	basic leucine zipper transcription factor, ATF-like	protein-coding
chr14_57459201_57459250	chr14	57459201	57459250	hypoM	Intergenic	MER61A|LTR|ERV1	179324	NR_029385	100309464	Hs.637962	NR_029385	ENSG00000248550	OTX2-AS1	OTX2 antisense RNA 1 (head to head)	ncRNA
chr2_87169001_87169050	chr2	87169001	87169050	hypoM	intron (NM_001024457, intron 1 of 22)	AluSx1|SINE|Alu	24287	NM_001024457	400966	Hs.728970	NM_001024457	ENSG00000187627	RGPD1	RANBP2-like and GRIP domain containing 1	protein-coding
chr11_102835801_102835850	chr11	102835801	102835850	hypoM	Intergenic	LTR1D|LTR|ERV1	-9362	NM_002427	4322	Hs.2936	NM_002427	HPRD:02522	MMP13	matrix metallopeptidase 13 (collagenase 3)	protein-coding
chr2_242929901_242929950	chr2	242929901	242929950	hypoM	intron (NR_110220, intron 3 of 3)	intron (NR_110220, intron 3 of 3)	17091	NR_110592	102723927	Hs.733585	NR_110592		LOC102723927	uncharacterized LOC102723927	ncRNA
chr8_11400851_11400900	chr8	11400851	11400900	hypoM	intron (NM_001715, intron 2 of 12)	intron (NM_001715, intron 2 of 12)	-33169	NR_040035	83655	Hs.742430	NR_040035	ENSG00000170983	LINC00208	long intergenic non-protein coding RNA 208	ncRNA
chr2_1152951_1153000	chr2	1152951	1153000	hypoM	intron (NM_018968, intron 6 of 16)	intron (NM_018968, intron 6 of 16)	206421	NM_018968	54221	Hs.595069	NM_018968	HPRD:16374	SNTG2	syntrophin, gamma 2	protein-coding
chr3_195612201_195612250	chr3	195612201	195612250	hypoM	intron (NM_001010938, intron 3 of 14)	intron (NM_001010938, intron 3 of 14)	-2959	NR_106887	102465977		NR_106887		MIR6829	microRNA 6829	ncRNA
chr7_44314151_44314200	chr7	44314151	44314200	hypoM	intron (NM_001293170, intron 2 of 20)	intron (NM_001293170, intron 2 of 20)	51055	NM_172079	816	Hs.351887	NM_001220	HPRD:12127	CAMK2B	calcium/calmodulin-dependent protein kinase II beta	protein-coding
chr22_36806501_36806550	chr22	36806501	36806550	hypoM	Intergenic	CpG	-22462	NM_002473	4627	Hs.474751	NM_002473	HPRD:01177	MYH9	myosin, heavy chain 9, non-muscle	protein-coding
chr14_51448951_51449000	chr14	51448951	51449000	hypoM	intron (NM_015163, intron 7 of 9)	intron (NM_015163, intron 7 of 9)	-37727	NM_002863	5836	Hs.282417	NM_002863	HPRD:01987	PYGL	phosphorylase, glycogen, liver	protein-coding
chr7_63392901_63392950	chr7	63392901	63392950	hypoM	Intergenic	Intergenic	97555	NR_039987	100506050	Hs.405628	NR_039987		LINC01005	long intergenic non-protein coding RNA 1005	ncRNA
chr17_32001201_32001250	chr17	32001201	32001250	hypoM	intron (NM_001094, intron 1 of 9)	intron (NM_001094, intron 1 of 9)	-140446	NR_037584	100506677	Hs.652571	NR_037584		AA06	uncharacterized LOC100506677	pseudo
chr11_2152451_2152500	chr11	2152451	2152500	hypoM	non-coding (NR_003512, exon 7 of 7)	non-coding (NR_003512, exon 7 of 7)	2964	NR_030158	619552		NR_030158		MIR483	microRNA 483	ncRNA
chr10_134651601_134651650	chr10	134651601	134651650	hypoM	intron (NM_001200049, intron 44 of 57)	intron (NM_001200049, intron 44 of 57)	-52088	NM_177400	84504	Hs.134013	NM_177400	HPRD:09336	NKX6-2	NK6 homeobox 2	protein-coding
chr7_226951_227000	chr7	226951	227000	hypoM	intron (NM_020223, intron 3 of 9)	intron (NM_020223, intron 3 of 9)	34006	NM_020223	56975	Hs.134742	NM_020223		FAM20C	family with sequence similarity 20, member C	protein-coding
chr10_670101_670150	chr10	670101	670150	hypoM	intron (NM_014974, intron 1 of 36)	intron (NM_014974, intron 1 of 36)	17593	NR_049884	100847086		NR_049884		MIR5699	microRNA 5699	ncRNA
chr9_40822701_40822750	chr9	40822701	40822750	hypoM	Intergenic	AluY|SINE|Alu	-30613	NM_033160	26149	Hs.522147	NM_033160	HPRD:11342	ZNF658	zinc finger protein 658	protein-coding
chr1_210857451_210857500	chr1	210857451	210857500	hypoM	exon (NM_002238, exon 11 of 11)	exon (NM_002238, exon 11 of 11)	354835	NM_001170580	55733	Hs.58650	NM_018194	HPRD:12041	HHAT	hedgehog acyltransferase	protein-coding
chr20_61318751_61318800	chr20	61318751	61318800	hypoM	Intergenic	Intergenic	-20802	NR_024470	100127888	Hs.671273	NR_024470	ENSG00000232803	SLCO4A1-AS1	SLCO4A1 antisense RNA 1	ncRNA
chr16_84925851_84925900	chr16	84925851	84925900	hypoM	intron (NM_031476, intron 14 of 14)	MER5A|DNA|hAT-Charlie	72288	NM_031476	83716	Hs.513779	NM_031476	HPRD:13186	CRISPLD2	cysteine-rich secretory protein LCCL domain containing 2	protein-coding
chr4_1788701_1788750	chr4	1788701	1788750	hypoM	Intergenic	Intergenic	-6314	NM_000142	2261	Hs.1420	NM_000142	HPRD:00624	FGFR3	fibroblast growth factor receptor 3	protein-coding
chr3_194080351_194080400	chr3	194080351	194080400	hypoM	exon (NM_130830, exon 2 of 2)	exon (NM_130830, exon 2 of 2)	-8318	NM_001291988	1370	Hs.528368	NM_001309	HPRD:11928	CPN2	carboxypeptidase N, polypeptide 2	protein-coding
chr22_20265851_20265900	chr22	20265851	20265900	hypoM	Intergenic	Intergenic	-10059	NM_023004	65078	Hs.30868	NM_023004	HPRD:16123	RTN4R	reticulon 4 receptor	protein-coding
chr20_55530651_55530700	chr20	55530651	55530700	hypoM	Intergenic	Intergenic	-258077	NR_110631	102723590	Hs.667674	NR_110631		BMP7-AS1	BMP7 antisense RNA 1	ncRNA
chr10_134016451_134016500	chr10	134016451	134016500	hypoM	intron (NM_006426, intron 12 of 13)	intron (NM_006426, intron 12 of 13)	16061	NM_006426	10570	Hs.100058	NM_006426	HPRD:07463	DPYSL4	dihydropyrimidinase-like 4	protein-coding
chr15_85806101_85806150	chr15	85806101	85806150	hypoM	Intergenic	Intergenic	-57607	NR_049748	642423	Hs.681665	NR_049748		LOC642423	golgin A2 pseudogene	pseudo
chr1_4726051_4726100	chr1	4726051	4726100	hypoM	intron (NM_001042478, intron 1 of 5)	intron (NM_001042478, intron 1 of 5)	10970	NM_018836	55966	Hs.25924	NM_018836	HPRD:15339	AJAP1	adherens junctions associated protein 1	protein-coding
chr1_14747301_14747350	chr1	14747301	14747350	hypoM	Intergenic	LTR12C|LTR|ERV1	-177888	NM_015209	23254	Hs.368823	NM_015209	HPRD:11122	KAZN	kazrin, periplakin interacting protein	protein-coding
chr1_189906851_189906900	chr1	189906851	189906900	hypoM	Intergenic	AluY|SINE|Alu	539884	NM_199051	339479	Hs.65765	NM_199051	HPRD:16782	BRINP3	bone morphogenetic protein/retinoic acid inducible neural-specific 3	protein-coding
chr13_51861151_51861200	chr13	51861151	51861200	hypoM	Intergenic	AluY|SINE|Alu	-53993	NM_001101320	647174	Hs.685891	NM_001101320	ENSG00000253309	SERPINE3	serpin peptidase inhibitor, clade E (nexin, plasminogen activator inhibitor type 1), member 3	protein-coding
chr12_20705501_20705550	chr12	20705501	20705550	hypoM	intron (NM_000921, intron 1 of 15)	CpG	-19273	NM_001244683	5139	Hs.386791	NM_000921	HPRD:00441	PDE3A	phosphodiesterase 3A, cGMP-inhibited	protein-coding
chr12_6493001_6493050	chr12	6493001	6493050	hypoM	promoter-TSS (NM_002342)	promoter-TSS (NM_002342)	-174	NM_002342	4055	Hs.1116	NM_002342	HPRD:02988	LTBR	lymphotoxin beta receptor (TNFR superfamily, member 3)	protein-coding
chr5_83501_83550	chr5	83501	83550	hypoM	Intergenic	CpG	-56848	NM_052909	153478	Hs.535800	NM_052909		PLEKHG4B	pleckstrin homology domain containing, family G (with RhoGef domain) member 4B	protein-coding
chrY_58844051_58844100	chrY	58844051	58844100	hypoM	Intergenic	Intergenic	-256382	NM_005840	10251	Hs.381912	NM_005840	HPRD:03917	SPRY3	sprouty homolog 3 (Drosophila)	protein-coding
chrY_58875601_58875650	chrY	58875601	58875650	hypoM	Intergenic	(CATTC)n|Satellite|Satellite	-224832	NM_005840	10251	Hs.381912	NM_005840	HPRD:03917	SPRY3	sprouty homolog 3 (Drosophila)	protein-coding
chr9_74210851_74210900	chr9	74210851	74210900	hypoM	Intergenic	L1PA5|LINE|L1	172925	NM_013390	23670	Hs.494146	NM_013390	HPRD:09317	TMEM2	transmembrane protein 2	protein-coding
chr7_63218701_63218750	chr7	63218701	63218750	hypoM	Intergenic	Intergenic	137257	NR_036270	100422848		NR_036270	miRBase:MI0015982	MIR4283-2	microRNA 4283-2	ncRNA
chr17_34756801_34756850	chr17	34756801	34756850	hypoM	intron (NM_001291462, intron 1 of 13)	intron (NM_001291462, intron 1 of 13)	168	NM_001291462	101060321	Hs.454716	NM_001291462		LOC101060321	TBC1 domain family member-like	protein-coding
chr14_106133151_106133200	chr14	106133151	106133200	hypoM	Intergenic	Intergenic	5969	NR_046211	2003	Hs.744419	NR_046211		ELK2AP	ELK2A, member of ETS oncogene family, pseudogene	pseudo
chr11_45717401_45717450	chr11	45717401	45717450	hypoM	Intergenic	MIR|SINE|MIR	-4099	NR_106976	102465691		NR_106976		MIR7154	microRNA 7154	ncRNA
chr19_52318251_52318300	chr19	52318251	52318300	hypoM	intron (NM_002030, intron 1 of 1)	AluSx1|SINE|Alu	19864	NM_002030	2359	Hs.445466	NM_002030	HPRD:00648	FPR3	formyl peptide receptor 3	protein-coding
chr20_59443551_59443600	chr20	59443551	59443600	hypoM	Intergenic	Intergenic	-210545	NR_109919	100506470	Hs.125674	NR_109919	ENSG00000229606	LOC100506470	uncharacterized LOC100506470	ncRNA
chr17_39619051_39619100	chr17	39619051	39619100	hypoM	intron (NM_002278, intron 6 of 6)	intron (NM_002278, intron 6 of 6)	4563	NM_002278	3882	Hs.41752	NM_002278	HPRD:04134	KRT32	keratin 32	protein-coding
chr12_3392151_3392200	chr12	3392151	3392200	hypoM	intron (NM_006675, intron 8 of 8)	intron (NM_006675, intron 8 of 8)	-98340	NM_001256536	56341	Hs.504530	NM_019854	HPRD:11029	PRMT8	protein arginine methyltransferase 8	protein-coding
chr7_68496201_68496250	chr7	68496201	68496250	hypoM	Intergenic	AluY|SINE|Alu	566256	NR_108105	100507468	Hs.362492	NR_108105		LOC100507468	uncharacterized LOC100507468	ncRNA
chr15_102299301_102299350	chr15	102299301	102299350	hypoM	Intergenic	CpG	-34680	NM_152334	123283	Hs.657163	NM_152334	HPRD:15469	TARSL2	threonyl-tRNA synthetase-like 2	protein-coding
chr3_96094051_96094100	chr3	96094051	96094100	hypoM	Intergenic	AluYc|SINE|Alu	15267	NR_107027	102465864		NR_107027		MIR8060	microRNA 8060	ncRNA
chr19_1496701_1496750	chr19	1496701	1496750	hypoM	intron (NM_138393, intron 4 of 4)	(TG)n|Simple_repeat|Simple_repeat	5560	NM_138393	92840	Hs.76277	NM_138393	HPRD:16629	REEP6	receptor accessory protein 6	protein-coding
chr21_9702251_9702300	chr21	9702251	9702300	hypoM	Intergenic	GSATII|Satellite|centr	-123557	NR_037421	100500862		NR_037421		MIR3648-1	microRNA 3648-1	ncRNA
chr5_161463451_161463500	chr5	161463451	161463500	hypoM	Intergenic	L1PA2|LINE|L1	-31173	NM_198903	2566	Hs.7195	NM_000816	HPRD:00663	GABRG2	gamma-aminobutyric acid (GABA) A receptor, gamma 2	protein-coding
chr22_49026301_49026350	chr22	49026301	49026350	hypoM	intron (NM_015381, intron 1 of 3)	intron (NM_015381, intron 1 of 3)	54207	NM_015381	25817	Hs.436854	NM_015381	HPRD:13295	FAM19A5	family with sequence similarity 19 (chemokine (C-C motif)-like), member A5	protein-coding
chr1_104714801_104714850	chr1	104714801	104714850	hypoM	Intergenic	LTR12C|LTR|ERV1	99180	NR_033990	100129138	Hs.514487	NR_033990	ENSG00000215869	LOC100129138	THAP domain containing, apoptosis associated protein 3 pseudogene	pseudo
chr1_452901_452950	chr1	452901	452950	hypoM	Intergenic	Intergenic	85266	NM_001005277	81399	Hs.632360	NM_001005277	HPRD:14969	OR4F16	olfactory receptor, family 4, subfamily F, member 16	protein-coding
chr4_189191151_189191200	chr4	189191151	189191200	hypoM	Intergenic	AluSg|SINE|Alu	130577	NM_178556	339976	Hs.348618	NM_178556	HPRD:08774	TRIML1	tripartite motif family-like 1	protein-coding
chr8_47172851_47172900	chr8	47172851	47172900	hypoM	Intergenic	GSAT|Satellite|centr	-579633	NR_027012	497634	Hs.406982	NR_027012	ENSG00000253314	LINC00293	long intergenic non-protein coding RNA 293	ncRNA
chr2_128158901_128158950	chr2	128158901	128158950	hypoM	Intergenic	Intergenic	-17071	NM_000312	5624	Hs.224698	NM_000312	HPRD:01466	PROC	protein C (inactivator of coagulation factors Va and VIIIa)	protein-coding
chr9_137724401_137724450	chr9	137724401	137724450	hypoM	intron (NM_001278074, intron 64 of 65)	intron (NM_001278074, intron 64 of 65)	16790	NR_039691	100616333		NR_039691	miRBase:MI0016832	MIR3689C	microRNA 3689c	ncRNA
chr22_44032201_44032250	chr22	44032201	44032250	hypoM	intron (NM_198856, intron 15 of 29)	intron (NM_198856, intron 15 of 29)	120091	NR_046563	100874197	Hs.627997	NR_046563	ENSG00000223843	EFCAB6-AS1	EFCAB6 antisense RNA 1	ncRNA
chr7_157561301_157561350	chr7	157561301	157561350	hypoM	intron (NM_130842, intron 11 of 21)	intron (NM_130842, intron 11 of 21)	-85952	NR_038966	100506585	Hs.661265	NR_038966	ENSG00000233038	LOC100506585	uncharacterized LOC100506585	ncRNA
chr22_20457901_20457950	chr22	20457901	20457950	hypoM	exon (NM_015672, exon 1 of 1)	exon (NM_015672, exon 1 of 1)	3861	NM_015672	85376	Hs.115429	NM_015672	ENSG00000196622	RIMBP3	RIMS binding protein 3	protein-coding
chr16_53558201_53558250	chr16	53558201	53558250	hypoM	Intergenic	Intergenic	-21055	NM_022476	64400	Hs.380897	NM_022476	HPRD:07467	AKTIP	AKT interacting protein	protein-coding
chr18_77627951_77628000	chr18	77627951	77628000	hypoM	intron (NM_012283, intron 1 of 1)	intron (NM_012283, intron 1 of 1)	4307	NM_012283	26251	Hs.247905	NM_012283	HPRD:12036	KCNG2	potassium voltage-gated channel, subfamily G, member 2	protein-coding
chr8_90703101_90703150	chr8	90703101	90703150	hypoM	Intergenic	AluY|SINE|Alu	-66850	NM_003821	8767	Hs.103755	NM_003821	HPRD:04585	RIPK2	receptor-interacting serine-threonine kinase 2	protein-coding
chr8_6940601_6940650	chr8	6940601	6940650	hypoM	Intergenic	Intergenic	-26366	NM_021010	1670	Hs.655233	NM_021010	HPRD:02720	DEFA5	defensin, alpha 5, Paneth cell-specific	protein-coding
chr9_68305701_68305750	chr9	68305701	68305750	hypoM	Intergenic	GSATII|Satellite|centr	148650	NR_033907	642236	Hs.529357	NR_033907		LOC642236	FSHD region gene 1 pseudogene	pseudo
chr5_105964301_105964350	chr5	105964301	105964350	hypoM	Intergenic	L1PA3|LINE|L1	382390	NR_104671	102467213	Hs.570923	NR_104671		LOC102467213	uncharacterized LOC102467213	ncRNA
chr17_22116551_22116600	chr17	22116551	22116600	hypoM	Intergenic	Intergenic	94138	NM_001190452	100462977	Hs.740185	NM_001190452	ENSG00000256618	MTRNR2L1	MT-RNR2-like 1	protein-coding
chr16_87965401_87965450	chr16	87965401	87965450	hypoM	intron (NM_001739, intron 1 of 6)	intron (NM_001739, intron 1 of 6)	4687	NM_001739	763	Hs.177446	NM_001739	HPRD:00262	CA5A	carbonic anhydrase VA, mitochondrial	protein-coding
chr6_170571401_170571450	chr6	170571401	170571450	hypoM	intron (NR_002787, intron 1 of 2)	intron (NR_002787, intron 1 of 2)	232	NR_002787	154449	Hs.447751	NR_002787	ENSG00000230960	LOC154449	uncharacterized LOC154449	ncRNA
chr8_91411501_91411550	chr8	91411501	91411550	hypoM	Intergenic	L1PA3|LINE|L1	177809	NR_051989	100874052	Hs.571514	NR_051989	ENSG00000253394	LINC00534	long intergenic non-protein coding RNA 534	ncRNA
chr20_62800751_62800800	chr20	62800751	62800800	hypoM	intron (NM_004535, intron 1 of 22)	intron (NM_004535, intron 1 of 22)	4948	NM_004535	4661	Hs.279562	NM_004535	HPRD:02659	MYT1	myelin transcription factor 1	protein-coding
chr10_125318801_125318850	chr10	125318801	125318850	hypoM	Intergenic	Intergenic	-107046	NM_153442	2849	Hs.12751	NM_153442		GPR26	G protein-coupled receptor 26	protein-coding
chr8_7876501_7876550	chr8	7876501	7876550	hypoM	Intergenic	LTR5A|LTR|ERVK	-21482	NR_003668	641517	Hs.616079	NM_001037380	ENSG00000206034	DEFB109P1B	defensin, beta 109, pseudogene 1B	pseudo
chr21_43721751_43721800	chr21	43721751	43721800	hypoM	Intergenic	Intergenic	13931	NM_003226	7033	Hs.82961	NM_003226	HPRD:02797	TFF3	trefoil factor 3 (intestinal)	protein-coding
chr16_85543101_85543150	chr16	85543101	85543150	hypoM	Intergenic	Intergenic	-101904	NM_001134473	23199	Hs.461647	NM_014615	HPRD:11066	GSE1	Gse1 coiled-coil protein	protein-coding
chr20_25890001_25890050	chr20	25890001	25890050	hypoM	Intergenic	AluY|SINE|Alu	-46423	NR_110003	101926955	Hs.625431	NR_110003	ENSG00000226203	LOC101926955	uncharacterized LOC101926955	ncRNA
chr6_68535451_68535500	chr6	68535451	68535500	hypoM	Intergenic	LTR12C|LTR|ERV1	-810157	NM_001704	577	Hs.13261	NM_001704	HPRD:04064	BAI3	brain-specific angiogenesis inhibitor 3	protein-coding
chr22_21877751_21877800	chr22	21877751	21877800	hypoM	Intergenic	AluY|SINE|Alu	-5995	NR_003700	375133	Hs.448225	NR_003700	HPRD:14194	PI4KAP2	phosphatidylinositol 4-kinase, catalytic, alpha pseudogene 2	pseudo
chrY_330301_330350	chrY	330301	330350	hypoM	Intergenic	CpG	-32635	NM_013239	28227	Hs.124942	NM_013239	HPRD:02276	PPP2R3B	protein phosphatase 2, regulatory subunit B'', beta	protein-coding
chr1_109803651_109803700	chr1	109803651	109803700	hypoM	exon (NM_001408, exon 3 of 34)	exon (NM_001408, exon 3 of 34)	11034	NM_001408	1952	Hs.57652	NM_001408	HPRD:05040	CELSR2	cadherin, EGF LAG seven-pass G-type receptor 2	protein-coding
chr7_158965501_158965550	chr7	158965501	158965550	hypoM	Intergenic	Intergenic	-27876	NM_003382	7434	Hs.585052	NM_003382	HPRD:03576	VIPR2	vasoactive intestinal peptide receptor 2	protein-coding
chr7_157624751_157624800	chr7	157624751	157624800	hypoM	intron (NM_130842, intron 11 of 21)	intron (NM_130842, intron 11 of 21)	-22502	NR_038966	100506585	Hs.661265	NR_038966	ENSG00000233038	LOC100506585	uncharacterized LOC100506585	ncRNA
chr11_2021201_2021250	chr11	2021201	2021250	hypoM	Intergenic	Intergenic	-2160	NR_002196	283120	Hs.533566	NR_002196	ENSG00000130600	H19	H19, imprinted maternally expressed transcript (non-protein coding)	ncRNA
chr5_169672751_169672800	chr5	169672751	169672800	hypoM	intron (NM_001102609, intron 3 of 3)	L1PA2|LINE|L1	12825	NM_001102609	133874	Hs.519749	NM_001102609	ENSG00000234511	C5orf58	chromosome 5 open reading frame 58	protein-coding
chr3_50539051_50539100	chr3	50539051	50539100	hypoM	intron (NM_001291101, intron 1 of 37)	intron (NM_001291101, intron 1 of 37)	1953	NM_001174051	9254	Hs.476273	NM_006030	HPRD:06154	CACNA2D2	calcium channel, voltage-dependent, alpha 2/delta subunit 2	protein-coding
chrY_58878951_58879000	chrY	58878951	58879000	hypoM	Intergenic	(CATTC)n|Satellite|Satellite	-221482	NM_005840	10251	Hs.381912	NM_005840	HPRD:03917	SPRY3	sprouty homolog 3 (Drosophila)	protein-coding
chr8_143352801_143352850	chr8	143352801	143352850	hypoM	3' UTR (NM_001291931, exon 11 of 11)	3' UTR (NM_001291931, exon 11 of 11)	73108	NR_024378	619434	Hs.393308	NR_024378	ENSG00000254008	LINC00051	long intergenic non-protein coding RNA 51	ncRNA
chr6_169586001_169586050	chr6	169586001	169586050	hypoM	Intergenic	Intergenic	68184	NM_003247	7058	Hs.371147	NM_003247	HPRD:01766	THBS2	thrombospondin 2	protein-coding
chr7_4850001_4850050	chr7	4850001	4850050	hypoM	intron (NM_018059, intron 9 of 14)	AluJb|SINE|Alu	-21755	NR_039800	100616465		NR_039800	miRBase:MI0017284	MIR4656	microRNA 4656	ncRNA
chr1_200943901_200943950	chr1	200943901	200943950	hypoM	exon (NM_001252103, exon 33 of 34)	exon (NM_001252103, exon 33 of 34)	48903	NM_001252103	23046	Hs.169182	NM_017596	ENSG00000116852	KIF21B	kinesin family member 21B	protein-coding
chr7_465251_465300	chr7	465251	465300	hypoM	Intergenic	Intergenic	45884	NR_033960	442497	Hs.704269	NR_033960	ENSG00000249574	LOC442497	uncharacterized LOC442497	ncRNA
chr22_49847751_49847800	chr22	49847751	49847800	hypoM	intron (NR_110523, intron 1 of 4)	intron (NR_110523, intron 1 of 4)	203415	NR_110522	348645	Hs.133159	NM_198851	HPRD:14180	C22orf34	chromosome 22 open reading frame 34	protein-coding
chr12_54366901_54366950	chr12	54366901	54366950	hypoM	promoter-TSS (NM_014212)	promoter-TSS (NM_014212)	15	NM_014212	3227	Hs.127562	NM_014212	HPRD:09275	HOXC11	homeobox C11	protein-coding
chr2_71787401_71787450	chr2	71787401	71787450	hypoM	intron (NM_003494, intron 22 of 54)	intron (NM_003494, intron 22 of 54)	93593	NM_001130987	8291	Hs.252180	NM_003494	HPRD:04307	DYSF	dysferlin	protein-coding
chr2_132384401_132384450	chr2	132384401	132384450	hypoM	Intergenic	Intergenic	-10173	NR_108087	101927994	Hs.635757	NR_108087	ENSG00000224559	LINC01087	long intergenic non-protein coding RNA 1087	ncRNA
chr20_62126451_62126500	chr20	62126451	62126500	hypoM	intron (NM_001958, intron 3 of 7)	intron (NM_001958, intron 3 of 7)	4193	NM_001958	1917	Hs.433839	NM_001958	HPRD:04265	EEF1A2	eukaryotic translation elongation factor 1 alpha 2	protein-coding
chr4_5094151_5094200	chr4	5094151	5094200	hypoM	intron (NM_018401, intron 1 of 11)	AluSx1|SINE|Alu	40648	NM_018401	55351	Hs.133062	NM_018401	HPRD:15446	STK32B	serine/threonine kinase 32B	protein-coding
chr14_101496151_101496200	chr14	101496151	101496200	hypoM	promoter-TSS (NR_036132)	promoter-TSS (NR_036132)	204	NR_030174	574452		NR_030174	miRBase:MI0003134	MIR494	microRNA 494	ncRNA
chr12_8604851_8604900	chr12	8604851	8604900	hypoM	Intergenic	SVA_F|Other|Other	-3716	NM_001007033	93978	Hs.591147	NM_001007033	HPRD:16722	CLEC6A	C-type lectin domain family 6, member A	protein-coding
chr1_2827601_2827650	chr1	2827601	2827650	hypoM	Intergenic	Intergenic	-110421	NM_080431	140625	Hs.236635	NM_080431	HPRD:12254	ACTRT2	actin-related protein T2	protein-coding
chr6_9727751_9727800	chr6	9727751	9727800	hypoM	Intergenic	HERV9-int|LTR|ERV1	-684776	NR_033910	100130275	Hs.661431	NR_033910		TFAP2A-AS1	TFAP2A antisense RNA 1	ncRNA
chr12_65657351_65657400	chr12	65657351	65657400	hypoM	Intergenic	AluY|SINE|Alu	-15048	NM_001193460	253827	Hs.339024	NM_198080	HPRD:14785	MSRB3	methionine sulfoxide reductase B3	protein-coding
chr18_49358851_49358900	chr18	49358851	49358900	hypoM	Intergenic	Intergenic	440463	NR_040074	100287225	Hs.448920	NR_040074	ENSG00000227115	LOC100287225	uncharacterized LOC100287225	ncRNA
chr16_89146851_89146900	chr16	89146851	89146900	hypoM	Intergenic	Intergenic	-13342	NM_001243279	197322	Hs.461727	NM_174917	HPRD:14117	ACSF3	acyl-CoA synthetase family member 3	protein-coding
chr18_4767551_4767600	chr18	4767551	4767600	hypoM	Intergenic	AluY|SINE|Alu	-312309	NM_004746	9229	Hs.594640	NM_004746	HPRD:09260	DLGAP1	discs, large (Drosophila) homolog-associated protein 1	protein-coding
chr11_27241751_27241800	chr11	27241751	27241800	hypoM	promoter-TSS (NR_125766)	promoter-TSS (NR_125766)	-115	NR_125767	103695435	Hs.196133	NR_125766		BBOX1-AS1	BBOX1 antisense RNA 1	ncRNA
chr6_34004051_34004100	chr6	34004051	34004100	hypoM	exon (NM_001282847, exon 8 of 10)	exon (NM_001282847, exon 8 of 10)	-36247	NR_031681	100302123		NR_031681	miRBase:MI0006415	MIR1275	microRNA 1275	ncRNA
chr5_147592951_147593000	chr5	147592951	147593000	hypoM	intron (NM_205841, intron 2 of 3)	AluY|SINE|Alu	10618	NM_205841	404203	Hs.334274	NM_205841	HPRD:15439	SPINK6	serine peptidase inhibitor, Kazal type 6	protein-coding
chr17_15221651_15221700	chr17	15221651	15221700	hypoM	intron (NM_031898, intron 5 of 8)	intron (NM_031898, intron 5 of 8)	23283	NM_031898	64518	Hs.414648	NM_031898	HPRD:18173	TEKT3	tektin 3	protein-coding
chr12_80522451_80522500	chr12	80522451	80522500	hypoM	Intergenic	L1PA4|LINE|L1	-80758	NM_173591	283310	Hs.723594	NM_173591	HPRD:08815	OTOGL	otogelin-like	protein-coding
chr21_46723401_46723450	chr21	46723401	46723450	hypoM	Intergenic	Intergenic	15458	NR_026943	642852	Hs.11637	NR_026943		LOC642852	uncharacterized LOC642852	ncRNA
chr11_128558051_128558100	chr11	128558051	128558100	hypoM	intron (NM_001271012, intron 1 of 6)	intron (NM_001271012, intron 1 of 6)	1645	NM_001271012	2313	Hs.504281	NM_002017	HPRD:01901	FLI1	Fli-1 proto-oncogene, ETS transcription factor	protein-coding
chr4_85048101_85048150	chr4	85048101	85048150	hypoM	Intergenic	L1PA2|LINE|L1	371262	NM_006168	4825	Hs.546270	NM_006168		NKX6-1	NK6 homeobox 1	protein-coding
chrY_17567701_17567750	chrY	17567701	17567750	hypoM	Intergenic	CpG	-651812	NR_046504	100874056	Hs.743197	NR_046504	ENSG00000228787	NLGN4Y-AS1	NLGN4Y antisense RNA 1	ncRNA
chr19_35800851_35800900	chr19	35800851	35800900	hypoM	exon (NM_001199216, exon 8 of 11)	exon (NM_001199216, exon 8 of 11)	17886	NM_001199216	4099	Hs.643440	NM_002361	HPRD:01160	MAG	myelin associated glycoprotein	protein-coding
chr22_17163301_17163350	chr22	17163301	17163350	hypoM	Intergenic	AluY|SINE|Alu	-6895	NR_040115	23783	Hs.627452	NR_040115		ANKRD62P1-PARP4P3	ANKRD62P1-PARP4P3 readthrough, transcribed pseudogene	pseudo
chr3_116015451_116015500	chr3	116015451	116015500	hypoM	intron (NM_002338, intron 1 of 6)	AluY|SINE|Alu	-63396	NR_109998	101926903	Hs.26479	NR_109998	ENSG00000240922	LSAMP-AS1	uncharacterized LOC101926903	ncRNA
chr5_62872401_62872450	chr5	62872401	62872450	hypoM	Intergenic	AluY|SINE|Alu	385694	NM_000524	3350	Hs.247940	NM_000524		HTR1A	5-hydroxytryptamine (serotonin) receptor 1A, G protein-coupled	protein-coding
chr1_3265951_3266000	chr1	3265951	3266000	hypoM	intron (NM_022114, intron 3 of 16)	intron (NM_022114, intron 3 of 16)	-105172	NM_014448	27237	Hs.87435	NM_014448	HPRD:12478	ARHGEF16	Rho guanine nucleotide exchange factor (GEF) 16	protein-coding
chr1_2918451_2918500	chr1	2918451	2918500	hypoM	Intergenic	Intergenic	-19571	NM_080431	140625	Hs.236635	NM_080431	HPRD:12254	ACTRT2	actin-related protein T2	protein-coding
chr10_132883251_132883300	chr10	132883251	132883300	hypoM	Intergenic	MLT1A0|LTR|ERVL-MaLR	-10206	NR_120623	101927489		NR_120623	ENSG00000230098	TCERG1L-AS1	TCERG1L antisense RNA 1	ncRNA
chr14_101668051_101668100	chr14	101668051	101668100	hypoM	Intergenic	Intergenic	131827	NR_047664	100507257	Hs.301755	NR_047664	ENSG00000223403	MEG9	maternally expressed 9 (non-protein coding)	ncRNA
chr7_157440101_157440150	chr7	157440101	157440150	hypoM	intron (NM_130842, intron 13 of 21)	CpG	-73011	NR_029689	406945		NR_029689		MIR153-2	microRNA 153-2	ncRNA
chr2_12078601_12078650	chr2	12078601	12078650	hypoM	Intergenic	Intergenic	-68617	NR_110197	100506457	Hs.197824	NR_110196	ENSG00000224184	LOC100506457	uncharacterized LOC100506457	ncRNA
chr7_394001_394050	chr7	394001	394050	hypoM	Intergenic	Intergenic	-25366	NR_033960	442497	Hs.704269	NR_033960	ENSG00000249574	LOC442497	uncharacterized LOC442497	ncRNA
chr19_8866951_8867000	chr19	8866951	8867000	hypoM	Intergenic	Charlie5|DNA|hAT-Charlie	25659	NM_001004699	284383	Hs.553675	NM_001004699	HPRD:17717	OR2Z1	olfactory receptor, family 2, subfamily Z, member 1	protein-coding
chr7_157538101_157538150	chr7	157538101	157538150	hypoM	intron (NM_130842, intron 11 of 21)	intron (NM_130842, intron 11 of 21)	-109152	NR_038966	100506585	Hs.661265	NR_038966	ENSG00000233038	LOC100506585	uncharacterized LOC100506585	ncRNA
chr22_32721101_32721150	chr22	32721101	32721150	hypoM	Intergenic	Intergenic	-29747	NM_006604	10738	Hs.558455	NM_006604	HPRD:09339	RFPL3	ret finger protein-like 3	protein-coding
chr5_100200051_100200100	chr5	100200051	100200100	hypoM	intron (NM_005668, intron 3 of 4)	AluY|SINE|Alu	38914	NM_005668	7903	Hs.308628	NM_005668	HPRD:03970	ST8SIA4	ST8 alpha-N-acetyl-neuraminide alpha-2,8-sialyltransferase 4	protein-coding
chr9_133427151_133427200	chr9	133427151	133427200	hypoM	Intergenic	Intergenic	27706	NR_027440	100272217	Hs.601255	NR_027440		LOC100272217	uncharacterized LOC100272217	ncRNA
chr22_38505501_38505550	chr22	38505501	38505550	hypoM	intron (NM_025045, intron 1 of 13)	intron (NM_025045, intron 1 of 13)	1151	NM_025045	80115	Hs.474822	NM_025045	HPRD:07997	BAIAP2L2	BAI1-associated protein 2-like 2	protein-coding
chr1_41351451_41351500	chr1	41351451	41351500	hypoM	Intergenic	AluY|SINE|Alu	-23457	NM_133467	163732	Hs.355820	NM_133467	HPRD:06011	CITED4	Cbp/p300-interacting transactivator, with Glu/Asp-rich carboxy-terminal domain, 4	protein-coding
chr10_50190151_50190200	chr10	50190151	50190200	hypoM	intron (NM_020945, intron 61 of 61)	(GGGTG)n|Simple_repeat|Simple_repeat	3457	NR_036182	100422895		NR_036182	miRBase:MI0015827	MIR4294	microRNA 4294	ncRNA
chr4_1646151_1646200	chr4	1646151	1646200	hypoM	intron (NM_001297435, intron 4 of 5)	CpG-19467	39543	NM_001013622	152877	Hs.143314	NM_001013622	HPRD:12900	FAM53A	family with sequence similarity 53, member A	protein-coding
chr13_57726851_57726900	chr13	57726851	57726900	hypoM	Intergenic	AluJb|SINE|Alu	-1320	NM_198441	122183	Hs.525056	NM_198441	HPRD:13445	PRR20A	proline rich 20A	protein-coding
chr8_84359551_84359600	chr8	84359551	84359600	hypoM	Intergenic	L1PA2|LINE|L1	43582	NR_122034	103352670	Hs.399852	NR_122034		LINC01419	long intergenic non-protein coding RNA 1419	ncRNA
chr4_8605901_8605950	chr4	8605901	8605950	hypoM	intron (NM_001014447, intron 4 of 10)	intron (NM_001014447, intron 4 of 10)	11538	NM_001014448	8532	Hs.61995	NM_003652	HPRD:04376	CPZ	carboxypeptidase Z	protein-coding
chr2_132650101_132650150	chr2	132650101	132650150	hypoM	Intergenic	AluY|SINE|Alu	-90891	NM_214461	408029	Hs.145567	NM_214461	HPRD:14664	C2orf27B	chromosome 2 open reading frame 27B	protein-coding
chr3_156534051_156534100	chr3	156534051	156534100	hypoM	intron (NR_038387, intron 1 of 2)	CpG	776	NR_038387	730091	Hs.659905	NR_038387	ENSG00000240875	LINC00886	long intergenic non-protein coding RNA 886	ncRNA
chr1_5894851_5894900	chr1	5894851	5894900	hypoM	Intergenic	Intergenic	27926	NR_039838	100616421		NR_039838	miRBase:MI0017322	MIR4689	microRNA 4689	ncRNA
chr10_134800701_134800750	chr10	134800701	134800750	hypoM	Intergenic	Intergenic	21687	NR_046231	399829	Hs.252872	NR_046231	ENSG00000240707	LINC01168	long intergenic non-protein coding RNA 1168	ncRNA
chr21_44817551_44817600	chr21	44817551	44817600	hypoM	Intergenic	Intergenic	29427	NM_173354	150094	Hs.282113	NM_173354	HPRD:09301	SIK1	salt-inducible kinase 1	protein-coding
chr4_42119651_42119700	chr4	42119651	42119700	hypoM	exon (NM_207406, exon 6 of 6)	exon (NM_207406, exon 6 of 6)	35220	NM_207406	389206	Hs.120591	NM_207406	HPRD:13481	BEND4	BEN domain containing 4	protein-coding
chr9_136319551_136319600	chr9	136319551	136319600	hypoM	exon (NM_139025, exon 24 of 29)	exon (NM_139025, exon 24 of 29)	-5512	NM_017586	11094	Hs.62003	NM_017586	HPRD:12974	CACFD1	calcium channel flower domain containing 1	protein-coding
chr19_39798151_39798200	chr19	39798151	39798200	hypoM	3' UTR (NM_020862, exon 2 of 2)	3' UTR (NM_020862, exon 2 of 2)	7801	NM_020862	57622	Hs.97860	NM_020862	ENSG00000128011	LRFN1	leucine rich repeat and fibronectin type III domain containing 1	protein-coding
chr19_599151_599200	chr19	599151	599200	hypoM	intron (NM_001194, intron 1 of 7)	L1M5|LINE|L1	9282	NM_001194	610	Hs.124161	NM_001194	HPRD:07213	HCN2	hyperpolarization activated cyclic nucleotide-gated potassium channel 2	protein-coding
chr8_47326801_47326850	chr8	47326801	47326850	hypoM	Intergenic	GSAT|Satellite|centr	-425683	NR_027012	497634	Hs.406982	NR_027012	ENSG00000253314	LINC00293	long intergenic non-protein coding RNA 293	ncRNA
chr2_144576001_144576050	chr2	144576001	144576050	hypoM	Intergenic	Intergenic	-118609	NR_110237	101928386	Hs.668251	NR_110237	ENSG00000232377	LOC101928386	uncharacterized LOC101928386	ncRNA
chr16_2029151_2029200	chr16	2029151	2029200	hypoM	TTS (NM_006453)	TTS (NM_006453)	2375	NM_172168	124056	Hs.191762	NM_144603	HPRD:14834	NOXO1	NADPH oxidase organizer 1	protein-coding
chr11_102158151_102158200	chr11	102158151	102158200	hypoM	Intergenic	Intergenic	-30006	NM_182962	330	Hs.127799	NM_001165	HPRD:03426	BIRC3	baculoviral IAP repeat containing 3	protein-coding
chr8_86748651_86748700	chr8	86748651	86748700	hypoM	non-coding (NR_003594, exon 1 of 1).4	non-coding (NR_003594, exon 1 of 1).4	148	NR_003594	100288527	Hs.535056	NR_003594		REXO1L2P	REX1, RNA exonuclease 1 homolog (S. cerevisiae)-like 2 (pseudogene)	pseudo
chr2_210010101_210010150	chr2	210010101	210010150	hypoM	Intergenic	CpG	-278646	NM_001039538	4133	Hs.368281	NM_002374	HPRD:01140	MAP2	microtubule-associated protein 2	protein-coding
chr8_1444551_1444600	chr8	1444551	1444600	hypoM	Intergenic	Intergenic	-4957	NM_001277161	9228	Hs.113287	NM_004745	HPRD:09258	DLGAP2	discs, large (Drosophila) homolog-associated protein 2	protein-coding
chr3_69909501_69909550	chr3	69909501	69909550	hypoM	intron (NM_006722, intron 1 of 9)	AluYd8|SINE|Alu	-5850	NM_198177	4286	Hs.166017	NM_000248	HPRD:01138	MITF	microphthalmia-associated transcription factor	protein-coding
chr1_68025151_68025200	chr1	68025151	68025200	hypoM	Intergenic	Intergenic	-125685	NM_001199741	1647	Hs.80409	NM_001924	HPRD:00528	GADD45A	growth arrest and DNA-damage-inducible, alpha	protein-coding
chr9_136539301_136539350	chr9	136539301	136539350	hypoM	intron (NM_007101, intron 17 of 20)	intron (NM_007101, intron 17 of 20)	-16795	NR_102735	138948	Hs.223858	NR_002783	ENSG00000225756	DBH-AS1	DBH antisense RNA 1	ncRNA
chr6_34024451_34024500	chr6	34024451	34024500	hypoM	intron (NM_001256812, intron 4 of 9)	intron (NM_001256812, intron 4 of 9)	49284	NM_001256813	2914	Hs.429018	NM_000841	HPRD:04978	GRM4	glutamate receptor, metabotropic 4	protein-coding
chr2_89841851_89841900	chr2	89841851	89841900	hypoM	Intergenic	HSATII|Satellite|Satellite	729991	NR_039635	100616399		NR_039635	miRBase:MI0016776	MIR4436A	microRNA 4436a	ncRNA
chr15_97528051_97528100	chr15	97528051	97528100	hypoM	Intergenic	MIR|SINE|MIR	201396	NM_173499	145946	Hs.326528	NM_173499	HPRD:15432	SPATA8	spermatogenesis associated 8	protein-coding
chr7_65523751_65523800	chr7	65523751	65523800	hypoM	Intergenic	AluSc8|SINE|Alu	-17001	NM_000048	435	Hs.632015	NM_000048	HPRD:01948	ASL	argininosuccinate lyase	protein-coding
chr2_239925301_239925350	chr2	239925301	239925350	hypoM	Intergenic	Intergenic	65285	NR_039642	100616397		NR_039642		MIR4440	microRNA 4440	ncRNA
chr12_131443201_131443250	chr12	131443201	131443250	hypoM	intron (NM_198827, intron 2 of 24)	intron (NM_198827, intron 2 of 24)	4773	NM_198827	283383	Hs.719239	NM_198827	HPRD:17061	GPR133	G protein-coupled receptor 133	protein-coding
chr18_1407151_1407200	chr18	1407151	1407200	hypoM	Intergenic	AluY|SINE|Alu	-47545	NR_023926	56651	Hs.541165	NM_031416		LINC00470	long intergenic non-protein coding RNA 470	ncRNA
chr8_7424901_7424950	chr8	7424901	7424950	hypoM	intron (NR_046343, intron 1 of 2).2	intron (NR_046343, intron 1 of 2).2	6995	NR_046343	441317	Hs.715411	NM_001136572		FAM90A7P	putative protein FAM90A7	pseudo
chr16_48210901_48210950	chr16	48210901	48210950	hypoM	exon (NM_145186, exon 25 of 29)	exon (NM_145186, exon 25 of 29)	-30244	NM_033226	94160	Hs.410111	NM_033226	HPRD:06128	ABCC12	ATP-binding cassette, sub-family C (CFTR/MRP), member 12	protein-coding
chr2_189157151_189157200	chr2	189157151	189157200	hypoM	promoter-TSS (NR_045563)	promoter-TSS (NR_045563)	-215	NR_045563	51454	Hs.470887	NM_016315		GULP1	GULP, engulfment adaptor PTB domain containing 1	protein-coding
chr4_8788151_8788200	chr4	8788151	8788200	hypoM	Intergenic	Intergenic	85368	NM_018942	3166	Hs.104134	NM_018942	HPRD:00873	HMX1	H6 family homeobox 1	protein-coding
chr8_43275451_43275500	chr8	43275451	43275500	hypoM	Intergenic	SVA_D|Other|Other	127890	NM_001005365	340441	Hs.531579	NM_001002920		POTEA	POTE ankyrin domain family, member A	protein-coding
chr12_24757551_24757600	chr12	24757551	24757600	hypoM	Intergenic	AluY|SINE|Alu	-20473	NR_029451	144360	Hs.350668	NM_144667	HPRD:08738	LINC00477	long intergenic non-protein coding RNA 477	ncRNA
chr5_144608201_144608250	chr5	144608201	144608250	hypoM	Intergenic	MamRep1527|LTR|LTR	606707	NM_138492	153768	Hs.314261	NM_138492	HPRD:14479	PRELID2	PRELI domain containing 2	protein-coding
chr6_168909851_168909900	chr6	168909851	168909900	hypoM	intron (NM_022138, intron 1 of 12)	intron (NM_022138, intron 1 of 12)	68044	NM_001166412	64094	Hs.487200	NM_022138	HPRD:06244	SMOC2	SPARC related modular calcium binding 2	protein-coding
chr22_48907501_48907550	chr22	48907501	48907550	hypoM	intron (NM_001082967, intron 1 of 3)	intron (NM_001082967, intron 1 of 3)	22253	NM_001082967	25817	Hs.436854	NM_015381	HPRD:13295	FAM19A5	family with sequence similarity 19 (chemokine (C-C motif)-like), member A5	protein-coding
chr8_144069551_144069600	chr8	144069551	144069600	hypoM	intron (NR_026913, intron 1 of 1)	LTR47A|LTR|ERVL	-7670	NR_102426	100128627		NR_102426		CDC42P3	cell division cycle 42 pseudogene 3	pseudo
chr6_9971951_9972000	chr6	9971951	9972000	hypoM	Intergenic	L1PA2|LINE|L1	-440576	NR_033910	100130275	Hs.661431	NR_033910		TFAP2A-AS1	TFAP2A antisense RNA 1	ncRNA
chr2_91933151_91933200	chr2	91933151	91933200	hypoM	Intergenic	CpG	-30193	NR_003503	645367	Hs.650223	NR_003503		GGT8P	gamma-glutamyltransferase 8 pseudogene	pseudo
chr2_66860301_66860350	chr2	66860301	66860350	hypoM	intron (NR_110156, intron 1 of 5)	L1PA3|LINE|L1	59163	NR_110156	100507073	Hs.667940	NR_110156		LOC100507073	uncharacterized LOC100507073	ncRNA
chrY_20549501_20549550	chrY	20549501	20549550	hypoM	Intergenic	CpG	17407	NR_028083	340618	Hs.434364	NR_028083		FAM41AY1	family with sequence similarity 41, member A, Y-linked 1	ncRNA
chr4_8285301_8285350	chr4	8285301	8285350	hypoM	intron (NM_001297559, intron 2 of 6)	intron (NM_001297559, intron 2 of 6)	13833	NM_053044	94031	Hs.479119	NM_053044	HPRD:08821	HTRA3	HtrA serine peptidase 3	protein-coding
chr5_146265651_146265700	chr5	146265651	146265700	hypoM	intron (NM_001271900, intron 2 of 10)	AluY|SINE|Alu	-7185	NR_073527	5521	Hs.627618	NM_181674	HPRD:05059	PPP2R2B	protein phosphatase 2, regulatory subunit B, beta	protein-coding
chr10_128275051_128275100	chr10	128275051	128275100	hypoM	Intergenic	Intergenic	-65065	NM_001004298	118611	Hs.587663	NM_001004298	HPRD:16587	C10orf90	chromosome 10 open reading frame 90	protein-coding
chr12_54367651_54367700	chr12	54367651	54367700	hypoM	exon (NM_014212, exon 1 of 2)	exon (NM_014212, exon 1 of 2)	765	NM_014212	3227	Hs.127562	NM_014212	HPRD:09275	HOXC11	homeobox C11	protein-coding
chr14_101210101_101210150	chr14	101210101	101210150	hypoM	Intergenic	AluY|SINE|Alu	16923	NM_003836	8788	Hs.533717	NM_003836	HPRD:01446	DLK1	delta-like 1 homolog (Drosophila)	protein-coding
chr18_7427101_7427150	chr18	7427101	7427150	hypoM	Intergenic	AluY|SINE|Alu	-140189	NM_002845	5797	Hs.49774	NM_002845	HPRD:01479	PTPRM	protein tyrosine phosphatase, receptor type, M	protein-coding
chr20_3450501_3450550	chr20	3450501	3450550	hypoM	Intergenic	Intergenic	-1140	NM_139322	8455	Hs.276252	NM_012070	HPRD:04388	ATRN	attractin	protein-coding
chr12_34478901_34478950	chr12	34478901	34478950	hypoM	Intergenic	GSATII|Satellite|centr	303709	NM_032834	84920	Hs.102971	NM_032834		ALG10	ALG10, alpha-1,2-glucosyltransferase	protein-coding
chr10_11947251_11947300	chr10	11947251	11947300	hypoM	Intergenic	AluSc8|SINE|Alu	-10566	NR_038222	219731	Hs.576787	NR_038222	ENSG00000225778	PROSER2-AS1	PROSER2 antisense RNA 1	ncRNA
chr4_628701_628750	chr4	628701	628750	hypoM	intron (NM_000283, intron 2 of 21)	(CCTG)n|Simple_repeat|Simple_repeat	9362	NM_001145291	5158	Hs.623810	NM_000283	HPRD:01571	PDE6B	phosphodiesterase 6B, cGMP-specific, rod, beta	protein-coding
chr3_122646801_122646850	chr3	122646801	122646850	hypoM	exon (NM_001256348, exon 7 of 22)	exon (NM_001256348, exon 7 of 22)	41465	NR_024618	100129550	Hs.61558	NR_024618	ENSG00000273033	LOC100129550	uncharacterized LOC100129550	ncRNA
chr19_752301_752350	chr19	752301	752350	hypoM	intron (NM_173481, intron 1 of 4)	intron (NM_173481, intron 1 of 4)	1179	NM_173481	126353	Hs.439180	NM_173481	HPRD:12695	MISP	mitotic spindle positioning	protein-coding
chr16_1209201_1209250	chr16	1209201	1209250	hypoM	intron (NM_001005407, intron 2 of 33)	intron (NM_001005407, intron 2 of 33)	5984	NM_001005407	8912	Hs.459642	NM_021098	HPRD:07442	CACNA1H	calcium channel, voltage-dependent, T type, alpha 1H subunit	protein-coding
chr9_130492201_130492250	chr9	130492201	130492250	hypoM	intron (NM_144965, intron 13 of 13)	intron (NM_144965, intron 13 of 13)	5403	NM_001252023	27433	Hs.444106	NM_130459	HPRD:16271	TOR2A	torsin family 2, member A	protein-coding
chr7_99979151_99979200	chr7	99979151	99979200	hypoM	intron (NM_178273, intron 2 of 4)	L2a|LINE|L2	8107	NM_178273	29992	Hs.444407	NM_013439	HPRD:05631	PILRA	paired immunoglobin-like type 2 receptor alpha	protein-coding
chr2_164323851_164323900	chr2	164323851	164323900	hypoM	Intergenic	Intergenic	268638	NM_018086	55137	Hs.593650	NM_018086		FIGN	fidgetin	protein-coding
chr16_89900651_89900700	chr16	89900651	89900700	hypoM	intron (NM_032451, intron 1 of 14)	CpG	5768	NM_032451	84501	Hs.461786	NM_032451	HPRD:18099	SPIRE2	spire-type actin nucleation factor 2	protein-coding
chr8_142694901_142694950	chr8	142694901	142694950	hypoM	Intergenic	MIRb|SINE|MIR	-177595	NR_102364	389690	Hs.689547	NM_207414	HPRD:13480	MROH5	maestro heat-like repeat family member 5	protein-coding
chr5_49897601_49897650	chr5	49897601	49897650	hypoM	Intergenic	L1PA4|LINE|L1	-64108	NM_001178055	79668	Hs.369581	NM_024615	HPRD:07960	PARP8	poly (ADP-ribose) polymerase family, member 8	protein-coding
chr16_88571601_88571650	chr16	88571601	88571650	hypoM	intron (NM_153813, intron 3 of 9)	intron (NM_153813, intron 3 of 9)	36299	NR_049821	100847057		NR_049821		MIR5189	microRNA 5189	ncRNA
chr10_1669201_1669250	chr10	1669201	1669250	hypoM	intron (NM_018702, intron 1 of 9)	intron (NM_018702, intron 1 of 9)	100400	NR_033387	642394	Hs.568831	NM_001098830	ENSG00000205696	ADARB2-AS1	ADARB2 antisense RNA 1	ncRNA
chr17_39633801_39633850	chr17	39633801	39633850	hypoM	exon (NM_002280, exon 6 of 8)	exon (NM_002280, exon 6 of 8)	3567	NM_002280	3886	Hs.73082	NM_002280	HPRD:04138	KRT35	keratin 35	protein-coding
chr8_1250551_1250600	chr8	1250551	1250600	hypoM	non-coding (NR_111948, exon 1 of 3)	non-coding (NR_111948, exon 1 of 3)	248	NR_111948	286083	Hs.382131	NR_033895	ENSG00000253640	LOC286083	uncharacterized LOC286083	ncRNA
chr20_62173301_62173350	chr20	62173301	62173350	hypoM	intron (NM_080823, intron 5 of 7)	intron (NM_080823, intron 5 of 7)	-4602	NM_001256358	5753	Hs.51133	NM_005975	HPRD:03594	PTK6	protein tyrosine kinase 6	protein-coding
chr15_79059201_79059250	chr15	79059201	79059250	hypoM	exon (NM_014272, exon 19 of 24)	exon (NM_014272, exon 19 of 24)	14846	NR_036495	646938	Hs.449783	NR_036495	ENSG00000238166	LOC646938	TBC1 domain family, member 2B pseudogene	pseudo
chr10_133483401_133483450	chr10	133483401	133483450	hypoM	Intergenic	Intergenic	139110	NR_038365	399827	Hs.523353	NM_001001677	HPRD:13530	LINC01164	long intergenic non-protein coding RNA 1164	ncRNA
chr2_23863551_23863600	chr2	23863551	23863600	hypoM	intron (NM_052920, intron 4 of 13)	intron (NM_052920, intron 4 of 13)	255277	NM_052920	114818	Hs.130593	NM_025067	ENSG00000119771	KLHL29	kelch-like family member 29	protein-coding
chr19_35087201_35087250	chr19	35087201	35087250	hypoM	Intergenic	Intergenic	-1735	NM_001025591	284402	Hs.656990	NM_001025591	HPRD:18770	SCGB2B2	secretoglobin, family 2B, member 2	protein-coding
chr7_68833901_68833950	chr7	68833901	68833950	hypoM	Intergenic	AluSg|SINE|Alu	228556	NR_108105	100507468	Hs.362492	NR_108105		LOC100507468	uncharacterized LOC100507468	ncRNA
chr1_11835551_11835600	chr1	11835551	11835600	hypoM	exon (NM_001010881, exon 9 of 21)	exon (NM_001010881, exon 9 of 21)	13325	NM_001010881	284498	Hs.585415	NM_001010881		C1orf167	chromosome 1 open reading frame 167	protein-coding
chr2_5012551_5012600	chr2	5012551	5012600	hypoM	Intergenic	Intergenic	-308763	NR_034134	727982	Hs.444391	NR_034134	ENSG00000231532	LINC01249	long intergenic non-protein coding RNA 1249	ncRNA
chr19_49588001_49588050	chr19	49588001	49588050	hypoM	promoter-TSS (NM_001301069)	promoter-TSS (NM_001301069)	-372	NM_001301069	6625	Hs.467097	NM_003089	HPRD:01617	SNRNP70	small nuclear ribonucleoprotein 70kDa (U1)	protein-coding
chrX_134328101_134328150	chrX	134328101	134328150	hypoM	Intergenic	Intergenic	-22374	NM_017863	54967	Hs.272804	NM_017863	HPRD:06534	CT55	cancer/testis antigen 55	protein-coding
chr2_229349101_229349150	chr2	229349101	229349150	hypoM	Intergenic	AluY|SINE|Alu	-302764	NM_030623	80309	Hs.436306	NM_030623	HPRD:18052	SPHKAP	SPHK1 interactor, AKAP domain containing	protein-coding
chr8_143609901_143609950	chr8	143609901	143609950	hypoM	intron (NM_001702, intron 23 of 29)	intron (NM_001702, intron 23 of 29)	64548	NM_001702	575	Hs.194654	NM_001702	HPRD:04062	BAI1	brain-specific angiogenesis inhibitor 1	protein-coding
chr8_1857801_1857850	chr8	1857801	1857850	hypoM	intron (NM_014629, intron 18 of 28)	intron (NM_014629, intron 18 of 28)	-64219	NM_014867	9920	Hs.5333	NM_014867	HPRD:17195	KBTBD11	kelch repeat and BTB (POZ) domain containing 11	protein-coding
chr21_22074451_22074500	chr21	22074451	22074500	hypoM	Intergenic	AluY|SINE|Alu	100951	NR_024090	387486	Hs.576551	NR_024090	ENSG00000224924	LINC00320	long intergenic non-protein coding RNA 320	ncRNA
chr9_139502101_139502150	chr9	139502101	139502150	hypoM	Intergenic	Intergenic	-51183	NR_046367	51162	Hs.91481	NM_016215	HPRD:16351	EGFL7	EGF-like-domain, multiple 7	protein-coding
chr22_49912051_49912100	chr22	49912051	49912100	hypoM	intron (NR_110523, intron 1 of 4)	intron (NR_110523, intron 1 of 4)	139115	NR_110522	348645	Hs.133159	NM_198851	HPRD:14180	C22orf34	chromosome 22 open reading frame 34	protein-coding
chr14_105657951_105658000	chr14	105657951	105658000	hypoM	Intergenic	Intergenic	-10315	NM_177533	256281	Hs.526432	NM_177533	HPRD:14847	NUDT14	nudix (nucleoside diphosphate linked moiety X)-type motif 14	protein-coding
chr16_60581651_60581700	chr16	60581651	60581700	hypoM	Intergenic	Intergenic	-188008	NM_001282301	729159		NM_001282301		LOC729159	UPF0607 protein ENSP00000381418-like	protein-coding
chr4_160643251_160643300	chr4	160643251	160643300	hypoM	Intergenic	MER52A|LTR|ERV1	454277	NM_014247	9693	Hs.744884	NM_014247	ENSG00000109756	RAPGEF2	Rap guanine nucleotide exchange factor (GEF) 2	protein-coding
chrY_17568551_17568600	chrY	17568551	17568600	hypoM	Intergenic	CpG	-652662	NR_046504	100874056	Hs.743197	NR_046504	ENSG00000228787	NLGN4Y-AS1	NLGN4Y antisense RNA 1	ncRNA
chrY_8166951_8167000	chrY	8166951	8167000	hypoM	Intergenic	LTR12C|LTR|ERV1	384944	NR_001550	252950	Hs.522852	NR_001550	ENSG00000233699	TTTY18	testis-specific transcript, Y-linked 18 (non-protein coding)	ncRNA
chr15_93614951_93615000	chr15	93614951	93615000	hypoM	intron (NM_001166286, intron 1 of 2)	intron (NM_001166286, intron 1 of 2)	1414	NM_001166286	56963	Hs.271277	NM_020211	HPRD:09560	RGMA	repulsive guidance molecule family member a	protein-coding
chr18_10724801_10724850	chr18	10724801	10724850	hypoM	intron (NM_022068, intron 33 of 51)	intron (NM_022068, intron 33 of 51)	62895	NR_110777	101927410	Hs.436902	NR_110777	ENSG00000260779	LOC101927410	uncharacterized LOC101927410	ncRNA
chr11_134534601_134534650	chr11	134534601	134534650	hypoM	Intergenic	Intergenic	228249	NR_033852	283177	Hs.504390	NR_033852		LOC283177	uncharacterized LOC283177	ncRNA
chr11_49639501_49639550	chr11	49639501	49639550	hypoM	intron (NR_027044, intron 2 of 6)	AluY|SINE|Alu	59445	NR_027044	440040	Hs.655746	NR_027044	ENSG00000205035	LOC440040	glutamate receptor, metabotropic 5 pseudogene	pseudo
chr16_1240101_1240150	chr16	1240101	1240150	hypoM	intron (NM_001005407, intron 2 of 33)	intron (NM_001005407, intron 2 of 33)	35129	NM_012467	25823	Hs.592076	NM_012467	HPRD:07160	TPSG1	tryptase gamma 1	protein-coding
chr16_1100551_1100600	chr16	1100551	1100600	hypoM	Intergenic	Intergenic	-22181	NM_001172560	6755	Hs.449840	NM_001053	HPRD:01677	SSTR5	somatostatin receptor 5	protein-coding
chr20_61696801_61696850	chr20	61696801	61696850	hypoM	intron (NR_033370, intron 1 of 4)	intron (NR_033370, intron 1 of 4)	27462	NR_033369	100144597	Hs.636485	NR_033369	ENSG00000237119	LINC01056	long intergenic non-protein coding RNA 1056	ncRNA
chr2_84452051_84452100	chr2	84452051	84452100	hypoM	Intergenic	L1PA3|LINE|L1	-65731	NR_003663	388965	Hs.664098	NM_001013648	HPRD:18390	FUNDC2P2	FUN14 domain containing 2 pseudogene 2	pseudo
chr6_168709301_168709350	chr6	168709301	168709350	hypoM	exon (NM_001286350, exon 3 of 3)	exon (NM_001286350, exon 3 of 3)	11109	NM_001286351	168002	Hs.673059	NM_214462	HPRD:12345	DACT2	dishevelled-binding antagonist of beta-catenin 2	protein-coding
chr2_39017001_39017050	chr2	39017001	39017050	hypoM	Intergenic	AluY|SINE|Alu	11698	NM_024775	79833	Hs.143818	NM_024775		GEMIN6	gem (nuclear organelle) associated protein 6	protein-coding
chr2_1827651_1827700	chr2	1827651	1827700	hypoM	intron (NM_015025, intron 21 of 24)	Charlie5|DNA|hAT-Charlie	-79356	NM_012293	7837	Hs.332197	NM_012293	ENSG00000130508	PXDN	peroxidasin homolog (Drosophila)	protein-coding
chr8_2176551_2176600	chr8	2176551	2176600	hypoM	Intergenic	Intergenic	151906	NR_106983	102465695		NR_106983		MIR7160	microRNA 7160	ncRNA
chr7_155914701_155914750	chr7	155914701	155914750	hypoM	Intergenic	Intergenic	159399	NM_001291913	389602	Hs.583071	NM_001291913		LOC389602	uncharacterized LOC389602	protein-coding
chr18_76258201_76258250	chr18	76258201	76258250	hypoM	Intergenic	Intergenic	-482050	NM_171999	27164	Hs.700557	NM_171999		SALL3	spalt-like transcription factor 3	protein-coding
chr5_178687901_178687950	chr5	178687901	178687950	hypoM	intron (NM_021599, intron 3 of 10)	intron (NM_021599, intron 3 of 10)	84506	NM_021599	9509	Hs.23871	NM_014244	HPRD:05173	ADAMTS2	ADAM metallopeptidase with thrombospondin type 1 motif, 2	protein-coding
chr14_106033151_106033200	chr14	106033151	106033200	hypoM	Intergenic	Intergenic	40222	NM_025268	80757	Hs.157527	NM_025268	HPRD:14652	TMEM121	transmembrane protein 121	protein-coding
chr7_145333501_145333550	chr7	145333501	145333550	hypoM	Intergenic	AluY|SINE|Alu	-479928	NM_014141	26047	Hs.655684	NM_014141	HPRD:05197	CNTNAP2	contactin associated protein-like 2	protein-coding
chr8_7890551_7890600	chr8	7890551	7890600	hypoM	Intergenic	Intergenic	-35532	NR_003668	641517	Hs.616079	NM_001037380	ENSG00000206034	DEFB109P1B	defensin, beta 109, pseudogene 1B	pseudo
chr14_20153151_20153200	chr14	20153151	20153200	hypoM	Intergenic	Intergenic	29316	NM_001197287	79334	Hs.554706	NM_001197287		OR11H2	olfactory receptor, family 11, subfamily H, member 2	protein-coding
chr7_450501_450550	chr7	450501	450550	hypoM	Intergenic	Intergenic	31134	NR_033960	442497	Hs.704269	NR_033960	ENSG00000249574	LOC442497	uncharacterized LOC442497	ncRNA
chr1_99915451_99915500	chr1	99915451	99915500	hypoM	Intergenic	AluY|SINE|Alu	185627	NM_014839	9890	Hs.13245	NM_014839	HPRD:07425	LPPR4	lipid phosphate phosphatase-related protein type 4	protein-coding
chr18_75777401_75777450	chr18	75777401	75777450	hypoM	Intergenic	Intergenic	-71742	NR_104127	101927715	Hs.385670	NR_104127		LINC01029	long intergenic non-protein coding RNA 1029	ncRNA
chr9_136075051_136075100	chr9	136075051	136075100	hypoM	Intergenic	Intergenic	9562	NR_110242	29989	Hs.449629	NM_014581	HPRD:05209	OBP2B	odorant binding protein 2B	protein-coding
chr6_63763051_63763100	chr6	63763051	63763100	hypoM	Intergenic	L1PA3|LINE|L1	266807	NM_016571	51557	Hs.149585	NM_016571	HPRD:13585	LGSN	lengsin, lens protein with glutamine synthetase domain	protein-coding
chr4_174504501_174504550	chr4	174504501	174504550	hypoM	Intergenic	AluY|SINE|Alu	52916	NR_003679	79804	Hs.61435	NR_003679	ENSG00000237125	HAND2-AS1	HAND2 antisense RNA 1 (head to head)	ncRNA
chr3_148664551_148664600	chr3	148664551	148664600	hypoM	Intergenic	Intergenic	-44620	NM_001184721	2992	Hs.477892	NM_004130	HPRD:06805	GYG1	glycogenin 1	protein-coding
[truncated: 255,720+ more rows]
