# Supplementary material for: Integrated epigenomic analyses of enhancer as well as promoter regions in gastric cancer
Source: Oncotarget. 2016 Mar 21;7(18):25620–31. doi: 10.18632/oncotarget.8239 (PMC5041931; doi:10.18632/oncotarget.8239)
Supplement: Supplementary file 3 [file oncotarget-07-25620-s003.xlsx]

## Sheet: HypoM Repeat Anno All
Supplementary Data S2 - list of over-expressed genes by hypomethylation at repeat region
chr	sPos	ePos	strand	anno1	anno2	DisTss	CloseProm	repeat	repeatLen
chr20	35168774	35169130	+	promoter-TSS (NM_181526)	promoter-TSS (NM_181526)	-935	MYL9	L2	725
chr5	38625702	38631849	-	intron (NR_103554, intron 2 of 8)	L1PA3|LINE|L1	33268	LIFR	L1PA3	27492
chr9	133300995	133301069	+	intron (NM_001291815, intron 78 of 86)	CT-rich|Low_complexity|Low_complexity	-19062	ASS1	CT-rich	279
chr9	133234066	133234349	-	intron (NM_001291815, intron 25 of 86)	AluY|SINE|Alu	85887	ASS1	AluY	2404
chr5	2751296	2751320	+	promoter-TSS (NM_001294337)	promoter-TSS (NM_001294337)	461	IRX2	(CGG)n	192
chr5	2751180	2751200	+	intron (NM_001134222, intron 1 of 4)	CpG-20533	579	IRX2	GC_rich	21
chr19	45281578	45282244	+	intron (NM_001130852, intron 1 of 9)	MSR1|Satellite|Satellite	785	CBLC	MSR1	612
chr19	45281372	45281413	+	exon (NM_012116, exon 1 of 11)	exon (NM_012116, exon 1 of 11)	266	CBLC	GC_rich	28
chr12	42758442	42758733	+	intron (NM_016488, intron 4 of 12)	AluSx|SINE|Alu	38640	PPHLN1	AluSx	1983
chr11	1086611	1086771	+	intron (NM_002457, intron 23 of 49)	(GGCTG)n|Simple_repeat|Simple_repeat	11816	MUC2	(GGCTG)n	234
chr11	1076720	1076874	+	intron (NM_002457, intron 2 of 49)	G-rich|Low_complexity|Low_complexity	1922	MUC2	G-rich	245
chr11	1076896	1077052	+	intron (NM_002457, intron 2 of 49)	(CAGG)n|Simple_repeat|Simple_repeat	2099	MUC2	(CAGG)n	204
chr2	14772666	14772697	+	promoter-TSS (NM_145175)	promoter-TSS (NM_145175)	-129	FAM84A	(CGGAG)n	183
chr17	80642115	80642558	+	intron (NM_006822, intron 1 of 5)	L1ME1|LINE|L1	14262	RAB40B	L1ME1	1673
chr17	80642585	80642707	+	intron (NM_006822, intron 1 of 5)	L1ME1|LINE|L1	13952	RAB40B	L1ME1	526
chr10	42903148	42903456	+	TTS (NR_103829)	TTS (NR_103829)	-39809	LOC441666	AluSx3	2335
chr22	25254300	25254630	+	intron (NM_001098497, intron 8 of 24)	AluSx1|SINE|Alu	52329	SGSM1	AluSx1	2201
chr22	25254631	25254992	-	intron (NM_001098497, intron 8 of 24)	Kanga1c|DNA|TcMar-Tc2	-52675	SGSM1	Kanga1c	1022
chr14	100401841	100402142	+	intron (NM_001008707, intron 18 of 22)	AluY|SINE|Alu	-129760	EVL	AluY	2495
chr14	100544103	100544410	-	intron (NM_016337, intron 1 of 13)	AluY|SINE|Alu	-12505	EVL	AluY	2562
chr5	16466475	16466723	-	promoter-TSS (NM_033414)	promoter-TSS (NM_033414)	705	ZNF622	MER33	797
chr16	752510	752542	+	intron (NM_153350, intron 1 of 5)	(TGAA)n|Simple_repeat|Simple_repeat	3299	FBXL16	(TGAA)n	189
chr17	61613497	61613592	-	intron (NM_001278919, intron 6 of 12)	L1ME3|LINE|L1	-12849	KCNH6	L1ME3	238
chr17	61612275	61612819	+	intron (NM_001278919, intron 5 of 12)	L2b|LINE|L2	11852	KCNH6	L2b	367
chr11	44944127	44944377	-	intron (NM_130783, intron 7 of 8)	L2a|LINE|L2	-27507	TP53I11	L2a	281
chr11	44916204	44916301	+	intron (NM_130783, intron 2 of 8)	MIR3|SINE|MIR	55507	TP53I11	MIR3	266
chr11	44944378	44944678	+	intron (NM_130783, intron 7 of 8)	AluSx|SINE|Alu	27231	TP53I11	AluSx	2350
chr11	44911993	44912314	+	intron (NM_130783, intron 2 of 8)	AluY|SINE|Alu	59606	TP53I11	AluY	2430
chr1	108508842	108509148	+	intron (NR_046653, intron 1 of 2)	AluSc8|SINE|Alu	-1450	VAV3	AluSc8	2523
chr1	108274863	108280998	+	intron (NM_006113, intron 15 of 26)	L1PA6|LINE|L1	-46804	VAV3	L1PA6	24361
chr21	47549633	47549806	-	TTS (NM_058174)	TTS (NM_058174)	-25762	FTCD	MLT1D	495
chr21	47548717	47548849	-	intron (NM_001849, intron 27 of 27)	MER67B|LTR|ERV1	-26698	FTCD	MER67B	434
chr21	47548637	47548724	-	intron (NM_001849, intron 27 of 27)	MER67B|LTR|ERV1	-26801	FTCD	MER67B	334
chr9	86975979	86976265	+	intron (NM_022127, intron 1 of 18)	AluSc|SINE|Alu	7291	SLC28A3	AluSc	2287
chr15	66966040	66966146	+	intron (NR_110372, intron 3 of 4)	(CCCCAG)n|Simple_repeat|Simple_repeat	-28581	SMAD6	(CCCCAG)n	241
chr15	66966041	66966107	+	intron (NR_110372, intron 3 of 4)	(CCCCAG)n|Simple_repeat|Simple_repeat	-28600	SMAD6	(CACCC)n	246
chrX	151903270	151903395	+	promoter-TSS (NM_001166387)	promoter-TSS (NM_001166387)	105	CSAG1	G-rich	346
chr16	71395722	71395854	-	intron (NR_027910, intron 1 of 9)	MIR3|SINE|MIR	-3172	CALB2	MIR3	269
chr17	70585984	70586284	+	intron (NR_036488, intron 1 of 3)	AluYf4|SINE|Alu	2809	LINC00673	AluYf4	2523
chrX	151938337	151938465	+	promoter-TSS (NM_005362)	promoter-TSS (NM_005362)	-161	MAGEA3	G-rich	285
chrX	151937800	151937883	+	intron (NM_005362, intron 1 of 2)	G-rich|Low_complexity|Low_complexity	399	MAGEA3	G-rich	304
chrX	152486191	152486238	+	promoter-TSS (NM_004988)	promoter-TSS (NM_004988)	-98	MAGEA1	(TGGGGG)n	357
chrX	151867587	151867677	+	intron (NM_005363, intron 1 of 2)	C-rich|Low_complexity|Low_complexity	387	MAGEA6	C-rich	297
chrX	151867005	151867133	+	promoter-TSS (NM_175868)	promoter-TSS (NM_175868)	-176	MAGEA6	C-rich	285
chr15	63647574	63647759	+	intron (NM_206925, intron 2 of 9)	MER5A|DNA|hAT-Charlie	26643	CA12	MER5A	818
chr15	63647765	63647852	+	intron (NM_206925, intron 2 of 9)	L2a|LINE|L2	26501	CA12	L2a	191
chr7	74305642	74305787	-	intron (NR_040584, intron 1 of 7)	AluJo|SINE|Alu	-1017	STAG3L2	AluJo	662
chr7	74305798	74305924	+	intron (NR_040584, intron 1 of 7)	(TA)n|Simple_repeat|Simple_repeat	870	STAG3L2	(TA)n	246
chr19	861443	861549	+	intron (NM_001928, intron 3 of 4)	CpG-12140	1831	CFD	C-rich	213
chr19	856462	856748	+	TTS (NM_001972)	TTS (NM_001972)	-3060	CFD	AluSx	2003
chr10	126261599	126261705	-	intron (NM_022126, intron 6 of 6)	L1ME3A|LINE|L1	-111311	LHPP	L1ME3A	309
chr10	126256286	126256417	+	intron (NM_022126, intron 6 of 6)	(CA)n|Simple_repeat|Simple_repeat	106010	LHPP	(CA)n	374
chr10	126266993	126267019	+	intron (NM_022126, intron 6 of 6)	(TTCA)n|Simple_repeat|Simple_repeat	116665	LHPP	(TTCA)n	180
chr10	126233275	126233368	+	intron (NM_022126, intron 6 of 6)	MIRc|SINE|MIR	82980	LHPP	MIRc	209
chr10	126242016	126242327	-	intron (NM_022126, intron 6 of 6)	AluY|SINE|Alu	-91830	LHPP	AluY	2743
chr10	126256791	126257095	-	intron (NM_022126, intron 6 of 6)	L1ME3A|LINE|L1	-106602	LHPP	L1ME3A	721
chr10	126255711	126255871	+	intron (NM_022126, intron 6 of 6)	L2b|LINE|L2	105450	LHPP	L2b	253
chr10	126256477	126256781	-	intron (NM_022126, intron 6 of 6)	AluSc8|SINE|Alu	-106288	LHPP	AluSc8	2418
chr14	50053298	50053597	+	promoter-TSS (NM_001032)	promoter-TSS (NM_001032)	-313	RPS29	7SLRNA	2827
chr12	29373607	29374341	-	intron (NM_001271783, intron 1 of 11)	MER50|LTR|ERV1	2582	FAR2	MER50	3386
chr1	27676594	27676615	+	exon (NM_001193308, exon 9 of 15)	exon (NM_001193308, exon 9 of 15)	8121	SYTL1	GC_rich	22
chr7	15586935	15592958	+	intron (NM_001004320, intron 2 of 12)	L1PA2|LINE|L1	11694	AGMO	L1PA2	27705
chr7	15565160	15565873	+	intron (NM_001004320, intron 3 of 12)	LTR28|LTR|ERV1	36124	AGMO	LTR28	1651
chr7	15394108	15394165	+	intron (NM_001004320, intron 12 of 12)	(TA)n|Simple_repeat|Simple_repeat	207504	AGMO	(TA)n	417
chrX	134975429	134975955	-	promoter-TSS (NM_018666)	promoter-TSS (NM_018666)	93	SAGE1	LTR41	703
chr2	132928449	132928744	+	intron (NR_027020, intron 1 of 4)	AluY|SINE|Alu	-9071	ANKRD30BL	AluY	2573
chr2	132922363	132922670	+	intron (NR_027020, intron 1 of 4)	AluY|SINE|Alu	-2991	ANKRD30BL	AluY	2432
chr2	132922671	132922985	-	intron (NR_027020, intron 1 of 4)	L1MC3|LINE|L1	3303	ANKRD30BL	L1MC3	2501
chr19	18092079	18092391	+	intron (NM_002248, intron 4 of 10)	AluSq|SINE|Alu	-19706	ARRDC2	AluSq	2397
chr12	133444796	133445116	+	intron (NM_018223, intron 5 of 17)	AluY|SINE|Alu	19248	CHFR	AluY	2431
chr12	133451946	133452225	+	intron (NM_018223, intron 3 of 17)	AluSx1|SINE|Alu	12119	CHFR	AluSx1	2008
chr14	79780404	79781286	+	intron (NM_001272020, intron 1 of 5)	L1HS|LINE|L1	35163	NRXN3	L1HS	7462
chr14	79592522	79598545	-	intron (NR_073547, intron 14 of 20)	L1PA3|LINE|L1	150149	NRXN3	L1PA3	27535
chr14	79384347	79384650	+	intron (NM_004796, intron 7 of 16)	AluSp|SINE|Alu	-361184	NRXN3	AluSp	2460
chr14	79346610	79346991	-	intron (NM_004796, intron 7 of 16)	LTR33|LTR|ERVL	398882	NRXN3	LTR33	1199
chr14	79346301	79346609	+	intron (NM_004796, intron 7 of 16)	AluYa5|SINE|Alu	-399227	NRXN3	AluYa5	2930
chr1	228361835	228362210	+	intron (NM_001010867, intron 1 of 2)	(GCGTG)n|Simple_repeat|Simple_repeat	8593	IBA57	(GCGTG)n	292
chr19	39602794	39603018	+	TTS (NM_001004318)	TTS (NM_001004318)	-13514	PAK4	L2b	381
chr19	39597788	39597804	+	intron (NM_001004318, intron 12 of 12)	MIR|SINE|MIR	-18624	PAK4	MIR	647
chr19	39602990	39603116	-	TTS (NM_001004318)	TTS (NM_001004318)	13367	PAK4	L2b	188
chr14	73719173	73719322	+	intron (NM_173462, intron 9 of 25)	MIR|SINE|MIR	15042	PAPLN	MIR	319
chr14	73721760	73722163	+	intron (NM_173462, intron 13 of 25)	L2c|LINE|L2	17756	PAPLN	L2c	504
chr8	136639140	136639163	+	intron (NM_006558, intron 7 of 8)	AT_rich|Low_complexity|Low_complexity	169435	KHDRBS3	AT_rich	24
chr8	136638765	136639067	+	intron (NM_006558, intron 7 of 8)	AluY|SINE|Alu	169200	KHDRBS3	AluY	2745
chr12	54853507	54853809	-	intron (NM_144594, intron 7 of 8)	AluYa5|SINE|Alu	-13728	GTSF1	AluYa5	2903
chr3	155230077	155230720	-	intron (NM_014996, intron 11 of 21)	L2b|LINE|L2	-163707	PLCH1	L2b	574
chr10	52923159	52925507	+	intron (NM_006258, intron 2 of 17)	L1P1|LINE|L1	90099	PRKG1	L1P1	18115
chr10	52754162	52754300	-	intron (NM_001098512, intron 1 of 17)	AluYc|SINE|Alu	-3320	PRKG1	AluYc	1214
chr11	129685673	129685713	+	promoter-TSS (NM_138788)	promoter-TSS (NM_138788)	-48	TMEM45B	(CGGGG)n	252
chr2	163409901	163410186	+	intron (NM_033272, intron 2 of 15)	AluY|SINE|Alu	209460	GCA	AluY	2292
chr2	163410187	163410234	+	intron (NM_033272, intron 2 of 15)	CR1_Mam|LINE|CR1	209627	GCA	CR1_Mam	465
chr19	6818056	6818208	-	intron (NM_001258207, intron 1 of 25)	AluJo|SINE|Alu	-45453	VAV1	AluJo	918
chr19	6822682	6822745	+	intron (NM_001258206, intron 6 of 25)	(TA)n|Simple_repeat|Simple_repeat	50034	VAV1	(TA)n	201
chr19	6826375	6826595	-	intron (NM_001258207, intron 7 of 25)	MIRb|SINE|MIR	-53806	VAV1	MIRb	378
chr19	6817706	6817996	-	intron (NM_001258207, intron 1 of 25)	AluSc8|SINE|Alu	-45172	VAV1	AluSc8	2240
chr19	6818006	6818054	-	intron (NM_001258207, intron 1 of 25)	AluJo|SINE|Alu	-45351	VAV1	AluJo	292
chr1	25286033	25286114	-	intron (NM_001031680, intron 1 of 5)	MER81|DNA|hAT-Blackjack	-5428	RUNX3	MER81	449
chr1	25269161	25269352	-	intron (NM_001031680, intron 1 of 5)	MIRc|SINE|MIR	12486	RUNX3	MIRc	291
chr1	27710058	27710218	-	promoter-TSS (NM_207397)	promoter-TSS (NM_207397)	315	CD164L2	MIRb	499
chr1	27709845	27709933	+	promoter-TSS (NM_207397)	promoter-TSS (NM_207397)	-66	CD164L2	(CGGGG)n	214
chr13	26354749	26355075	-	intron (NM_016529, intron 27 of 36)	MER1B|DNA|hAT-Charlie	-270286	SHISA2	MER1B	1719
chr16	810974	811306	+	promoter-TSS (NM_013404)	promoter-TSS (NM_013404)	67	MSLN	MER54B	802
chr16	810735	810840	-	promoter-TSS (NM_001177355)	promoter-TSS (NM_001177355)	-21	MSLN	MIRc	198
chr10	30348098	30348134	+	intron (NM_020848, intron 1 of 3)	CpG	372	KIAA1462	GC_rich	23
chr1	34568700	34568890	+	intron (NM_052896, intron 1 of 69)	L2c|LINE|L2	62080	CSMD2	L2c	359
chr1	34520041	34520351	+	intron (NM_052896, intron 2 of 69)	AluY|SINE|Alu	110679	CSMD2	AluY	2264
chr1	34557996	34564014	+	intron (NM_052896, intron 1 of 69)	L1PA3|LINE|L1	69870	CSMD2	L1PA3	28425
chr1	34546997	34548688	+	intron (NM_052896, intron 2 of 69)	SVA_B|Other|Other	83033	CSMD2	SVA_B	8149
chr1	34542793	34543079	+	intron (NM_052896, intron 2 of 69)	AluYk11|SINE|Alu	87939	CSMD2	AluYk11	2603
chr1	34568891	34569195	-	intron (NM_052896, intron 1 of 69)	AluY|SINE|Alu	-61832	CSMD2	AluY	2401
chr1	174634557	174634601	+	intron (NM_014857, intron 14 of 20)	(CCTCG)n|Simple_repeat|Simple_repeat	-134456	RABGAP1L	(CCTCG)n	300
chr1	174730498	174730796	-	intron (NM_014857, intron 18 of 20)	SVA_F|Other|Other	38388	RABGAP1L	SVA_F	918
chr1	174634320	174634453	+	intron (NM_014857, intron 14 of 20)	MIR|SINE|MIR	-134649	RABGAP1L	MIR	427
chr1	174730827	174731008	-	intron (NM_014857, intron 18 of 20)	THE1B|LTR|ERVL-MaLR	38118	RABGAP1L	THE1B	1204
chr1	174634610	174634620	+	intron (NM_014857, intron 14 of 20)	MIR|SINE|MIR	-134420	RABGAP1L	MIR	488
chr1	174634454	174634487	+	intron (NM_014857, intron 14 of 20)	(CCTG)n|Simple_repeat|Simple_repeat	-134565	RABGAP1L	(CCTG)n	207
chr1	174634621	174634902	-	intron (NM_014857, intron 14 of 20)	AluSx|SINE|Alu	134274	RABGAP1L	AluSx	2078
chr1	174634488	174634556	+	intron (NM_014857, intron 14 of 20)	T-rich|Low_complexity|Low_complexity	-134513	RABGAP1L	T-rich	321
chr1	174807786	174808085	+	intron (NM_014857, intron 19 of 20)	AluYc3|SINE|Alu	-35589	RABGAP1L	AluYc3	2724
chr1	174812365	174818381	-	intron (NM_014857, intron 19 of 20)	L1PA2|LINE|L1	28151	RABGAP1L	L1PA2	27074
chr22	49834905	49835029	+	intron (NR_110523, intron 1 of 4)	L1MEg|LINE|L1	216223	C22orf34	L1MEg	357
chr22	50028046	50028184	-	intron (NM_001289922, intron 1 of 5)	MIR|SINE|MIR	-23075	C22orf34	MIR	383
chr22	49852240	49852406	+	intron (NR_110523, intron 1 of 4)	(TG)n|Simple_repeat|Simple_repeat	198867	C22orf34	(TG)n	287
chr22	49963121	49963387	-	intron (NR_110523, intron 1 of 4)	MLT1E|LTR|ERVL-MaLR	-87936	C22orf34	MLT1E	631
chr22	49850559	49850883	+	intron (NR_110523, intron 1 of 4)	L1M5|LINE|L1	200469	C22orf34	L1M5	406
chr22	49837913	49838766	+	intron (NR_110523, intron 1 of 4)	L1MEg|LINE|L1	212851	C22orf34	L1MEg	939
chr22	49851013	49851295	+	intron (NR_110523, intron 1 of 4)	L1M5|LINE|L1	200036	C22orf34	L1M5	364
chr22	49948809	49949148	+	intron (NR_110523, intron 1 of 4)	MLT1C|LTR|ERVL-MaLR	102212	C22orf34	MLT1C	1283
chr18	6910833	6911132	-	intron (NM_001010000, intron 16 of 16)	AluY|SINE|Alu	-18886	LINC00668	AluY	2592
chr10	105564073	105564379	-	intron (NM_014631, intron 1 of 13)	AluY|SINE|Alu	-50938	SH3PXD2A	AluY	2258
chr17	6755845	6756226	-	promoter-TSS (NR_002710)	promoter-TSS (NR_002710)	860	ALOX12P2	HAL1	551
chr3	186723052	186723361	-	intron (NM_173216, intron 2 of 7)	AluY|SINE|Alu	16459	ST6GAL1	AluY	2558
chr3	186789256	186789594	+	intron (NM_173216, intron 5 of 7)	AluY|SINE|Alu	49760	ST6GAL1	AluY	2622
chr3	186789595	186789703	-	intron (NM_173216, intron 5 of 7)	MIRc|SINE|MIR	-49984	ST6GAL1	MIRc	518
chrX	117061163	117061584	+	intron (NM_001168299, intron 3 of 7)	L1MD2|LINE|L1	46328	KLHL13	L1MD2	1065
chr6	169062819	169063931	-	intron (NM_022138, intron 11 of 12)	L2a|LINE|L2	-221544	SMOC2	L2a	1053
chr6	168856465	168856566	+	intron (NM_022138, intron 1 of 12)	Kanga2_a|DNA|TcMar-Tc2	14684	SMOC2	Kanga2_a	300
chr6	169018765	169018917	+	intron (NM_022138, intron 9 of 12)	MER45A|DNA|hAT-Tip100	177010	SMOC2	MER45A	451
chr6	168936682	168936833	-	intron (NM_022138, intron 4 of 12)	MER5A|DNA|hAT-Charlie	-94926	SMOC2	MER5A	227
chr6	168959464	168959643	+	intron (NM_022138, intron 7 of 12)	(TG)n|Simple_repeat|Simple_repeat	117722	SMOC2	(TG)n	756
chr6	168859686	168859845	-	intron (NM_022138, intron 1 of 12)	MIR|SINE|MIR	-17934	SMOC2	MIR	546
chr9	124653552	124653688	+	intron (NM_001139442, intron 6 of 8)	MIRb|SINE|MIR	148556	DAB2IP	MIRb	260
chr9	124601041	124601106	+	intron (NM_001139442, intron 8 of 8)	(CAAG)n|Simple_repeat|Simple_repeat	96009	DAB2IP	(CAAG)n	561
chr9	124394368	124394612	+	intron (NM_032552, intron 1 of 16)	MIRb|SINE|MIR	65109	DAB2IP	MIRb	672
chr9	124609509	124610220	+	intron (NM_001139442, intron 8 of 8)	L1MC2|LINE|L1	104800	DAB2IP	L1MC2	13324
chr9	124609208	124609508	+	intron (NM_001139442, intron 8 of 8)	AluY|SINE|Alu	104294	DAB2IP	AluY	2556
chr9	124601204	124601616	+	intron (NM_001139442, intron 8 of 8)	L2a|LINE|L2	96346	DAB2IP	L2a	219
chr16	1223450	1223664	-	intron (NM_001005407, intron 2 of 33)	Charlie1a|DNA|hAT-Charlie	-20316	CACNA1H	Charlie1a	640
chr16	1217341	1217377	+	intron (NM_001005407, intron 2 of 33)	GC_rich|Low_complexity|Low_complexity	14118	CACNA1H	GC_rich	23
chr16	1235685	1235932	+	intron (NM_001005407, intron 2 of 33)	G-rich|Low_complexity|Low_complexity	32567	CACNA1H	G-rich	268
chr16	1229486	1229728	-	intron (NM_001005407, intron 2 of 33)	AluSx1|SINE|Alu	-26366	CACNA1H	AluSx1	1971
chr16	1217457	1217478	+	intron (NM_001005407, intron 2 of 33)	AT_rich|Low_complexity|Low_complexity	14226	CACNA1H	AT_rich	22
chr16	1227983	1228120	+	intron (NM_001005407, intron 2 of 33)	C-rich|Low_complexity|Low_complexity	24810	CACNA1H	C-rich	296
chr16	1208780	1208938	+	intron (NM_001005407, intron 2 of 33)	(CCCCG)n|Simple_repeat|Simple_repeat	5618	CACNA1H	(CCCCG)n	253
chr16	1227597	1227934	-	intron (NM_001005407, intron 2 of 33)	MLT1A|LTR|ERVL-MaLR	-24524	CACNA1H	MLT1A	887
chr16	1224904	1224969	+	intron (NM_001005407, intron 2 of 33)	C-rich|Low_complexity|Low_complexity	21695	CACNA1H	C-rich	273
chr16	1238022	1238098	-	intron (NM_001005407, intron 2 of 33)	MIRc|SINE|MIR	-34819	CACNA1H	MIRc	221
chr16	1216454	1217012	-	intron (NM_001005407, intron 2 of 33)	L1MB8|LINE|L1	-13492	CACNA1H	L1MB8	494
chr16	1229729	1230034	-	intron (NM_001005407, intron 2 of 33)	AluSx3|SINE|Alu	-26640	CACNA1H	AluSx3	2414
chr22	40009556	40009630	-	intron (NM_001003406, intron 3 of 35)	MIRb|SINE|MIR	-42835	CACNA1I	MIRb	286
chr22	40047081	40047215	-	intron (NM_001003406, intron 9 of 35)	MIRc|SINE|MIR	-80390	CACNA1I	MIRc	233
chr22	40053784	40053892	+	intron (NM_001003406, intron 9 of 35)	MIRb|SINE|MIR	87080	CACNA1I	MIRb	276
chr22	40025850	40026487	+	intron (NM_001003406, intron 4 of 35)	L2a|LINE|L2	59410	CACNA1I	L2a	976
chr22	40053548	40053762	+	intron (NM_001003406, intron 9 of 35)	MIR|SINE|MIR	86897	CACNA1I	MIR	701
chr19	13500087	13500586	-	intron (NM_001174080, intron 3 of 46)	L1M5|LINE|L1	-116938	CACNA1A	L1M5	1012
chr12	2190751	2190841	+	intron (NM_001129832, intron 1 of 47)	L1MEg|LINE|L1	28345	CACNA1C	L1MEg	909
chr12	2239470	2245487	-	intron (NM_001129832, intron 3 of 47)	L1PA2|LINE|L1	-80027	CACNA1C	L1PA2	28472
chr12	2237577	2237876	-	intron (NM_001129832, intron 3 of 47)	AluY|SINE|Alu	-75275	CACNA1C	AluY	2501
chr12	2180111	2180288	+	intron (NM_001129832, intron 1 of 47)	CT-rich|Low_complexity|Low_complexity	17748	CACNA1C	CT-rich	707
chr12	2180307	2180381	+	intron (NM_001129832, intron 1 of 47)	(CCTG)n|Simple_repeat|Simple_repeat	17893	CACNA1C	(CCTG)n	378
chr12	2245507	2245642	-	intron (NM_001129832, intron 3 of 47)	MIR|SINE|MIR	-83123	CACNA1C	MIR	654
chr12	2180407	2180691	-	intron (NM_001129832, intron 1 of 47)	AluJb|SINE|Alu	-18098	CACNA1C	AluJb	1571
chr12	2190455	2190750	+	intron (NM_001129832, intron 1 of 47)	AluY|SINE|Alu	28151	CACNA1C	AluY	2516
chr2	179664038	179664162	+	intron (NM_001256850, intron 6 of 312)	LTR1|LTR|ERV1	8050	TTN	LTR1	906
chr2	179663829	179664038	+	intron (NM_001256850, intron 6 of 312)	LTR1|LTR|ERV1	8217	TTN	LTR1	1185
chr7	28351288	28351381	+	intron (NM_182899, intron 1 of 9)	MIR3|SINE|MIR	12394	CREB5	MIR3	312
chr7	28417350	28417580	+	intron (NM_182899, intron 1 of 9)	AluY|SINE|Alu	-34679	CREB5	AluY	1872
chr7	28417581	28417721	-	intron (NM_182899, intron 1 of 9)	L3|LINE|CR1	34493	CREB5	L3	510
chr7	28554005	28554311	-	intron (NM_182898, intron 4 of 10)	AluY|SINE|Alu	-78924	CREB5	AluY	2518
chr12	57949928	57950220	-	intron (NM_004984, intron 1 of 28)	AluY|SINE|Alu	-6227	KIF5A	AluY	2589
chr2	219925793	219925909	+	promoter-TSS (NM_002181)	promoter-TSS (NM_002181)	-613	IHH	(CCCCG)n	239
chr3	59791627	59791918	+	intron (NM_001166243, intron 8 of 9)	AluY|SINE|Alu	-756057	C3orf67	AluY	2616
chr10	115316570	115316703	-	intron (NM_004132, intron 1 of 12)	FLAM_C|SINE|Alu	-3858	HABP2	FLAM_C	751
chr17	57006064	57006364	-	intron (NM_014906, intron 1 of 6)	AluSq|SINE|Alu	-172984	PPM1E	AluSq	2727
chr6	73934216	73934517	+	intron (NM_001126063, intron 1 of 2)	AluY|SINE|Alu	809	KHDC1L	AluY	2335
chr6	73934523	73934840	+	intron (NM_001126063, intron 1 of 2)	AluY|SINE|Alu	494	KHDC1L	AluY	2414
chr5	179545062	179545526	+	intron (NM_175062, intron 10 of 13)	L3|LINE|CR1	-46176	RNF130	L3	631
chr5	179548319	179548611	-	intron (NM_175062, intron 6 of 13)	AluY|SINE|Alu	49347	RNF130	AluY	2513
chr11	47727787	47728097	+	intron (NM_024783, intron 4 of 18)	AluY|SINE|Alu	8986	AGBL2	AluY	2508
chr11	47728098	47728200	+	intron (NM_024783, intron 4 of 18)	AluSx|SINE|Alu	8779	AGBL2	AluSx	713
chr10	134062613	134062763	+	intron (NM_173575, intron 1 of 11)	G-rich|Low_complexity|Low_complexity	58789	STK32C	G-rich	247
chr10	134113129	134113272	+	intron (NM_173575, intron 1 of 11)	MLT1G3|LTR|ERVL-MaLR	8277	STK32C	MLT1G3	469
chr19	49440341	49440469	-	intron (NM_014475, intron 3 of 6)	MLT1D|LTR|ERVL-MaLR	-3466	DHDH	MLT1D	500
chr19	49440651	49440787	+	intron (NM_014475, intron 3 of 6)	AluSx|SINE|Alu	3780	DHDH	AluSx	1140
chr15	100810935	100815189	-	intron (NM_139057, intron 4 of 21)	L1MB3|LINE|L1	-69121	ADAMTS17	L1MB3	13476
chr19	41699193	41699238	+	promoter-TSS (NM_030622)	promoter-TSS (NM_030622)	100	CYP2S1	(CTG)n	225
chr19	40730175	40730344	+	intron (NM_024877, intron 3 of 4)	MIR|SINE|MIR	2338	CNTD2	MIR	355
chr17	40260347	40260917	+	intron (NM_024119, intron 6 of 13)	LTR18B|LTR|ERVL	4119	DHX58	LTR18B	2728
chr8	145642462	145642755	-	promoter-TSS (NM_130849)	promoter-TSS (NM_130849)	329	SLC39A4	AluSp	2277
chr15	45314565	45314613	-	promoter-TSS (NM_003104)	promoter-TSS (NM_003104)	713	SORD	L2b	218
chr15	45314653	45314754	+	promoter-TSS (NM_003104)	promoter-TSS (NM_003104)	-599	SORD	MER5A1	254
chr6	10604051	10604429	-	intron (NM_145655, intron 1 of 2)	AluSx|SINE|Alu	-18247	GCNT2	AluSx	2200
chr12	53825701	53825991	-	TTS (NM_001164691)	TTS (NM_001164691)	-8207	AMHR2	AluY	2484
chr2	110371991	110372097	+	promoter-TSS (NM_144710)	promoter-TSS (NM_144710)	133	SOWAHC	MER52D	308
chr2	110371864	110371910	+	promoter-TSS (NM_144710)	promoter-TSS (NM_144710)	-24	SOWAHC	GC_rich	26
chr6	133620588	133620906	+	intron (NM_001301013, intron 2 of 19)	AluY|SINE|Alu	58110	EYA4	AluY	2322
chr6	133678128	133678432	+	intron (NM_001301013, intron 2 of 19)	AluYa5|SINE|Alu	115643	EYA4	AluYa5	2870
chr6	133766705	133767017	-	intron (NM_001301013, intron 3 of 19)	AluY|SINE|Alu	-204224	EYA4	AluY	2580
chr6	133771130	133771422	-	intron (NM_001301013, intron 5 of 19)	AluY|SINE|Alu	-208639	EYA4	AluY	2529
chr19	2278162	2278458	-	intron (NM_198532, intron 3 of 3)	AluSx1|SINE|Alu	-3871	C19orf35	AluSx1	2432
chr19	2294063	2294474	+	intron (NM_001101391, intron 1 of 1)	MLT1C|LTR|ERVL-MaLR	-12087	C19orf35	MLT1C	1023
chr19	2276742	2277040	+	intron (NM_198532, intron 3 of 3)	AluSx|SINE|Alu	5290	C19orf35	AluSx	2051
chr19	38794232	38794445	-	promoter-TSS (NM_033520)	promoter-TSS (NM_033520)	466	C19orf33	MIR	662
chr19	38795547	38795592	+	TTS (NM_033520)	TTS (NM_033520)	765	C19orf33	GA-rich	221
chr2	47597397	47597713	-	intron (NM_002354, intron 1 of 8)	AluSg|SINE|Alu	-1268	EPCAM	AluSg	2420
chr2	47597716	47597856	-	intron (NM_002354, intron 1 of 8)	AluJb|SINE|Alu	-1499	EPCAM	AluJb	1333
chr12	132328092	132328323	-	intron (NM_016155, intron 5 of 9)	L1MB5|LINE|L1	-15266	MMP17	L1MB5	1024
chr12	132332973	132333746	-	intron (NM_016155, intron 8 of 9)	L1MB3|LINE|L1	-20418	MMP17	L1MB3	2284
chr12	132324634	132324706	-	intron (NM_016155, intron 3 of 9)	MLT1C|LTR|ERVL-MaLR	-11729	MMP17	MLT1C	248
chr12	132330130	132330465	-	intron (NM_016155, intron 8 of 9)	L2a|LINE|L2	-17356	MMP17	L2a	280
chr12	132334792	132335131	+	intron (NM_016155, intron 9 of 9)	L2a|LINE|L2	22020	MMP17	L2a	357
chr12	132330648	132330911	-	intron (NM_016155, intron 8 of 9)	MLT1C|LTR|ERVL-MaLR	-17838	MMP17	MLT1C	355
chr12	132331682	132331975	+	intron (NM_016155, intron 8 of 9)	AluY|SINE|Alu	18887	MMP17	AluY	2421
chr17	48178687	48178824	-	intron (NM_001199898, intron 3 of 11)	MIR|SINE|MIR	-5696	PDK2	MIR	214
chr21	47408558	47408700	+	intron (NM_001848, intron 8 of 34)	Charlie8|DNA|hAT-Charlie	6966	COL6A1	Charlie8	321
chr21	47410358	47410536	+	intron (NM_001848, intron 13 of 34)	(GGGTG)n|Simple_repeat|Simple_repeat	8784	COL6A1	(GGGTG)n	374
chr21	47530149	47530215	-	intron (NM_058175, intron 1 of 27)	MER52D|LTR|ERV1	-12149	COL6A2	MER52D	339
chr21	47528778	47530119	-	intron (NM_058175, intron 1 of 27)	MER52D|LTR|ERV1	-11415	COL6A2	MER52D	3964
chr8	110703902	110703922	+	5' UTR (NM_001099743, exon 1 of 8)	5' UTR (NM_001099743, exon 1 of 8)	108	SYBU	GC_rich	21
chr4	100116940	100117230	-	intron (NR_037884, intron 3 of 9)	AluSg|SINE|Alu	-23318	ADH6	AluSg	2294
chr19	4527927	4528220	-	intron (NM_001013706, intron 5 of 7)	AluY|SINE|Alu	-7135	PLIN5	AluY	2507
chr19	4528906	4529019	+	intron (NM_001013706, intron 5 of 7)	MIRc|SINE|MIR	6246	PLIN5	MIRc	252
chr18	713206	713493	+	promoter-TSS (NM_017512)	promoter-TSS (NM_017512)	-687	ENOSF1	AluSx	2161
chr17	43506502	43506819	-	TTS (NM_174919)	TTS (NM_174919)	-1003	ARHGAP27	MER46C	1232
chr19	55673253	55673446	-	intron (NM_178837, intron 5 of 11)	MIR3|SINE|MIR	4249	TNNI3	MIR3	259
chr19	3720891	3721197	-	promoter-TSS (NM_001267561)	promoter-TSS (NM_001267561)	653	TJP3	AluSg	2258
chr4	119151447	119151746	+	intron (NM_004784, intron 8 of 13)	AluY|SINE|Alu	-48321	SNHG8	AluY	2533
chr4	119081756	119083169	-	intron (NM_004784, intron 6 of 13)	L1P1|LINE|L1	117455	SNHG8	L1P1	11099
chr4	119151747	119151862	+	intron (NM_004784, intron 8 of 13)	MER5A|DNA|hAT-Charlie	-48113	SNHG8	MER5A	728
chr3	136682536	136688578	-	intron (NM_144717, intron 1 of 6)	L1HS|LINE|L1	-8850	IL20RB	L1HS	29252
chr4	74468524	74468833	+	intron (NM_201431, intron 2 of 10)	AluY|SINE|Alu	17609	RASSF6	AluY	2539
chr1	1508522	1508839	+	intron (NM_014188, intron 1 of 4)	AluSc8|SINE|Alu	1582	SSU72	AluSc8	2353
chr2	7031617	7031940	+	intron (NM_080657, intron 4 of 5)	AluY|SINE|Alu	13982	RSAD2	AluY	2414
chr9	139559433	139559502	-	promoter-TSS (NM_201446)	promoter-TSS (NM_201446)	757	EGFL7	MIRc	245
chr1	6186870	6186993	+	intron (NM_015557, intron 25 of 41)	L2c|LINE|L2	53263	CHD5	L2c	206
chr1	6202728	6203048	+	intron (NM_015557, intron 13 of 41)	L2b|LINE|L2	37306	CHD5	L2b	572
chr1	6227543	6227643	+	intron (NM_015557, intron 2 of 41)	MIRc|SINE|MIR	12601	CHD5	MIRc	248
chr7	73153926	73154059	-	promoter-TSS (NM_001145364)	promoter-TSS (NM_001145364)	795	ABHD11	AluJr	917
chr7	73154075	73154097	+	promoter-TSS (NM_001145364)	promoter-TSS (NM_001145364)	-889	ABHD11	(T)n	207
chr13	113685536	113685603	+	intron (NM_001112732, intron 3 of 29)	(CAGAGA)n|Simple_repeat|Simple_repeat	29541	MCF2L	(CAGAGA)n	242
chr13	113681977	113682086	-	intron (NM_001112732, intron 3 of 29)	MIRc|SINE|MIR	-26003	MCF2L	MIRc	230
chr13	113691012	113691132	+	intron (NM_001112732, intron 3 of 29)	L2|LINE|L2	35044	MCF2L	L2	185
chr13	113696191	113696377	+	intron (NM_001112732, intron 3 of 29)	MIR|SINE|MIR	40256	MCF2L	MIR	412
chr13	113629665	113629859	+	intron (NM_001112732, intron 1 of 29)	MIR|SINE|MIR	6227	MCF2L	MIR	575
chr16	2232794	2233087	-	intron (NM_020764, intron 16 of 19)	AluY|SINE|Alu	-13525	CASKIN1	AluY	2404
chr16	2231130	2231176	+	exon (NM_020764, exon 18 of 20)	exon (NM_020764, exon 18 of 20)	15312	CASKIN1	GC_rich	26
chr16	2228773	2228899	+	TTS (NM_032271)	TTS (NM_032271)	17629	CASKIN1	(CCCCG)n	365
chr8	1850670	1850956	-	intron (NM_014629, intron 15 of 28)	L1MC1|LINE|L1	71231	KBTBD11	L1MC1	966
chr8	1878507	1878832	+	intron (NM_014629, intron 25 of 28)	L2|LINE|L2	-43375	KBTBD11	L2	296
chr9	95947259	95947286	+	promoter-TSS (NM_001282394)	promoter-TSS (NM_001282394)	60	WNK2	GC_rich	28
chr7	124619496	124625544	-	intron (NR_125719, intron 2 of 7)	L1PA3|LINE|L1	52483	POT1	L1PA3	27172
chr6	169625280	169625438	+	exon (NM_003247, exon 18 of 23)	exon (NM_003247, exon 18 of 23)	28850	THBS2	(TCG)n	220
chr6	169649264	169649458	-	intron (NM_003247, intron 3 of 22)	Charlie10b|DNA|hAT-Charlie	-4848	THBS2	Charlie10b	382
chrX	131378067	131384199	-	intron (NR_110410, intron 2 of 2)	L1PA4|LINE|L1	27625	RAP2C	L1PA4	24884
chr19	58900004	58900295	-	intron (NM_001009, intron 2 of 5)	AluY|SINE|Alu	-1513	RPS5	AluY	2231
chr19	58900296	58900431	-	intron (NM_001009, intron 2 of 5)	L1M4|LINE|L1	-1727	RPS5	L1M4	1132
chr3	124274074	124274312	+	intron (NM_001024660, intron 33 of 59)	AluYc3|SINE|Alu	-29313	KALRN	AluYc3	928
chr16	89255374	89255819	+	intron (NM_004933, intron 7 of 13)	(CA)n|Simple_repeat|Simple_repeat	10933	SLC22A31	(CA)n	485
chr16	89254803	89255328	+	intron (NM_004933, intron 7 of 13)	(CA)n|Simple_repeat|Simple_repeat	11464	SLC22A31	(CA)n	496
chr16	89260348	89260429	+	intron (NM_004933, intron 13 of 13)	(CA)n|Simple_repeat|Simple_repeat	6141	SLC22A31	(CA)n	232
chr16	89259023	89259261	+	intron (NM_004933, intron 11 of 13)	(CCCCG)n|Simple_repeat|Simple_repeat	7387	SLC22A31	(CCCCG)n	306
chr2	160730204	160730829	+	intron (NM_002349, intron 12 of 34)	(TA)n|Simple_repeat|Simple_repeat	30751	LY75-CD302	(TA)n	493
chr1	215195192	215195449	+	intron (NM_001017424, intron 1 of 6)	MLT2B3|LTR|ERVL	16435	KCNK2	MLT2B3	2571
chr1	215194881	215195191	-	intron (NM_001017424, intron 1 of 6)	AluY|SINE|Alu	-16151	KCNK2	AluY	2623
chr1	211510378	211511412	-	intron (NM_001033910, intron 1 of 10)	L2a|LINE|L2	8811	TRAF5	L2a	1836
chr1	211510302	211510373	-	intron (NM_001033910, intron 1 of 10)	AluSz|SINE|Alu	9369	TRAF5	AluSz	537
chr1	211510001	211510300	-	intron (NM_001033910, intron 1 of 10)	AluSz|SINE|Alu	9556	TRAF5	AluSz	2148
chr2	135408125	135414144	-	intron (NM_030923, intron 2 of 7)	L1PA2|LINE|L1	-65437	TMEM163	L1PA2	28702
chr2	135318765	135319081	-	intron (NM_030923, intron 2 of 7)	AluY|SINE|Alu	-157648	TMEM163	AluY	2139
chr20	19579677	19579871	-	intron (NM_020689, intron 6 of 16)	MIR|SINE|MIR	287391	RIN2	MIR	725
chr20	19619379	19620842	-	intron (NM_020689, intron 6 of 16)	LTR12C|LTR|ERV1	247055	RIN2	LTR12C	10222
chr21	15669485	15669588	-	intron (NR_003087, intron 5 of 5)	AluYc|SINE|Alu	-23416	ABCC13	AluYc	698
chr21	15669398	15669484	+	intron (NR_003087, intron 5 of 5)	(TTTA)n|Simple_repeat|Simple_repeat	23321	ABCC13	(TTTA)n	564
chr17	72199087	72199230	-	promoter-TSS (NM_000999)	promoter-TSS (NM_000999)	637	RPL38	AluJr	842
chr8	121202859	121206433	-	intron (NM_021110, intron 5 of 47)	L1PA3|LINE|L1	-67299	COL14A1	L1PA3	18191
chr9	80238388	80244802	+	intron (NM_004297, intron 1 of 6)	L1PA7|LINE|L1	21637	GNA14	L1PA7	23429
chr1	8086886	8087145	+	promoter-TSS (NM_018948)	promoter-TSS (NM_018948)	-622	ERRFI1	(CGGTG)n	291
chr7	99979113	99979176	-	intron (NM_178273, intron 2 of 4)	L2a|LINE|L2	-8076	PILRA	L2a	212
chr7	99979177	99979619	+	intron (NM_178273, intron 2 of 4)	LTR12C|LTR|ERV1	8330	PILRA	LTR12C	9724
chr15	28250285	28250307	+	intron (NM_000275, intron 9 of 23)	(CAGCT)n|Simple_repeat|Simple_repeat	94162	OCA2	(CAGCT)n	186
chr15	28128085	28128560	-	intron (NM_001300984, intron 18 of 22)	L1MEf|LINE|L1	-216136	OCA2	L1MEf	1394
chr15	28271687	28271817	+	intron (NM_001300984, intron 4 of 22)	MIRb|SINE|MIR	72706	OCA2	MIRb	225
chr15	28016532	28016552	+	intron (NM_001300984, intron 22 of 22)	CpG	327916	OCA2	AT_rich	21
chr15	28250095	28250176	+	intron (NM_000275, intron 9 of 23)	MIRb|SINE|MIR	94323	OCA2	MIRb	182
chr15	28016260	28016293	+	intron (NM_001300984, intron 22 of 22)	(TTCC)n|Simple_repeat|Simple_repeat	328182	OCA2	(TTCC)n	194
chr15	28015889	28016257	+	intron (NM_001300984, intron 22 of 22)	CT-rich|Low_complexity|Low_complexity	328385	OCA2	CT-rich	881
chr15	28142355	28143400	+	intron (NM_001300984, intron 18 of 22)	THE1B-int|LTR|ERVL-MaLR	201581	OCA2	THE1B-int	8167
chr7	122526230	122526274	+	exon (NM_001167940, exon 1 of 30)	exon (NM_001167940, exon 1 of 30)	561	CADPS2	GC_rich	38
chr20	33762775	33762855	+	intron (NM_006404, intron 2 of 3)	(CGGGG)n|Simple_repeat|Simple_repeat	3075	PROCR	(CGGGG)n	290
chr20	33762268	33762400	+	intron (NM_006404, intron 1 of 3)	MIRc|SINE|MIR	2594	PROCR	MIRc	505
chr5	110946982	110948421	-	intron (NR_040093, intron 1 of 6)	LTR12C|LTR|ERV1	99544	STARD4	LTR12C	9952
chr11	440761	440809	-	intron (NM_001012302, intron 1 of 22)	AluJo|SINE|Alu	-1226	ANO9	AluJo	359
chr11	440810	440917	-	intron (NM_001012302, intron 1 of 22)	AluJb|SINE|Alu	-1148	ANO9	AluJb	581
chr11	440693	440760	-	intron (NM_001012302, intron 1 of 22)	AluSx|SINE|Alu	-1285	ANO9	AluSx	499
chr11	440473	440692	-	intron (NM_001012302, intron 1 of 22)	7SLRNA|srpRNA|srpRNA	-1429	ANO9	7SLRNA	1526
chr15	72581656	72581697	+	intron (NM_001172684, intron 7 of 11)	GC_rich|Low_complexity|Low_complexity	16980	CELF6	GC_rich	21
chr19	3286123	3286249	+	intron (NR_033342, intron 10 of 12)	MIR|SINE|MIR	60703	CELF5	MIR	188
chr19	3250205	3250510	+	intron (NR_033342, intron 1 of 12)	AluY|SINE|Alu	24874	CELF5	AluY	2586
chr19	3268385	3268418	+	intron (NR_033342, intron 2 of 12)	(TGAA)n|Simple_repeat|Simple_repeat	42918	CELF5	(TGAA)n	224
chr19	3250134	3250204	-	intron (NR_033342, intron 1 of 12)	L1MB3|LINE|L1	-24686	CELF5	L1MB3	2809
chr19	3241770	3242072	-	intron (NR_033342, intron 1 of 12)	AluSx|SINE|Alu	-16438	CELF5	AluSx	2125
chr19	3268304	3268379	+	intron (NR_033342, intron 2 of 12)	MIRb|SINE|MIR	42858	CELF5	MIRb	333
chr16	72190185	72190235	-	intron (NM_031293, intron 3 of 20)	L1ME1|LINE|L1	-15854	PMFBP1	L1ME1	2149
chr16	72189891	72190184	-	intron (NM_031293, intron 3 of 20)	AluSz6|SINE|Alu	-16027	PMFBP1	AluSz6	2149
chr16	72190236	72190532	+	intron (NM_031293, intron 3 of 20)	AluY|SINE|Alu	15680	PMFBP1	AluY	2443
chr12	123309890	123310202	-	intron (NM_201435, intron 12 of 12)	AluSz|SINE|Alu	9993	HIP1R	AluSz	2381
chr7	82653413	82659440	+	intron (NM_033026, intron 3 of 24)	L1PA3|LINE|L1	135771	PCLO	L1PA3	27484
chr7	82707866	82708151	-	intron (NM_033026, intron 3 of 24)	AluSx3|SINE|Alu	-84189	PCLO	AluSx3	2115
chr11	61049102	61049208	+	intron (NM_152718, intron 7 of 19)	(CGGGG)n|Simple_repeat|Simple_repeat	13633	VWCE	(CGGGG)n	260
chr3	172425675	172425766	-	intron (NM_020792, intron 1 of 4)	MER5B|DNA|hAT-Charlie	-3288	NCEH1	MER5B	339
chr3	172425365	172425674	-	intron (NM_020792, intron 1 of 4)	AluY|SINE|Alu	-3489	NCEH1	AluY	2545
chr11	58736175	58736360	-	intron (NR_033853, intron 5 of 5)	L2|LINE|L2	-25545	GLYATL1	L2	492
chr13	96385954	96393091	-	intron (NM_006260, intron 4 of 11)	L1PA2|LINE|L1	-60129	DNAJC3	L1PA2	26432
chr8	20003432	20003725	-	intron (NM_001142325, intron 15 of 15)	AluY|SINE|Alu	-37139	SLC18A1	AluY	2562
chr12	40372119	40378141	+	intron (NM_052885, intron 3 of 9)	L1PA2|LINE|L1	124531	SLC2A13	L1PA2	28151
chr11	20835845	20836605	-	intron (NM_001288714, intron 3 of 18)	L1PA16|LINE|L1	-145128	NELL1	L1PA16	4921
chr11	21108375	21108684	-	intron (NM_001288713, intron 13 of 20)	AluSc8|SINE|Alu	-417432	NELL1	AluSc8	2437
chr11	20672202	20672511	-	intron (NM_004211, intron 14 of 15)	AluY|SINE|Alu	18741	NELL1	AluY	3072
chr11	20916536	20916846	+	intron (NM_001288713, intron 6 of 20)	AluYa5|SINE|Alu	225594	NELL1	AluYa5	2978
chr11	20835530	20835839	-	intron (NM_001288714, intron 3 of 18)	AluY|SINE|Alu	-144587	NELL1	AluY	2535
chr11	20916373	20916535	-	intron (NM_001288713, intron 6 of 20)	L1MA4A|LINE|L1	-225357	NELL1	L1MA4A	1942
chr11	20884155	20885687	-	intron (NM_001288713, intron 5 of 20)	SVA_C|Other|Other	-193824	NELL1	SVA_C	9883
chr11	20736508	20736780	+	intron (NM_001288713, intron 3 of 20)	AluY|SINE|Alu	45547	NELL1	AluY	2242
chr7	39047128	39053152	-	intron (NM_001166018, intron 2 of 10)	L1PA2|LINE|L1	-32531	POU6F2	L1PA2	27625
chr7	39189004	39189479	-	intron (NM_001166018, intron 3 of 10)	L1MA9|LINE|L1	-171632	POU6F2	L1MA9	2758
chr7	39189480	39189789	-	intron (NM_001166018, intron 3 of 10)	AluY|SINE|Alu	-172025	POU6F2	AluY	2548
chr4	94597950	94604095	+	intron (NM_001510, intron 14 of 15)	L1PA3|LINE|L1	-149056	ATOH1	L1PA3	26761
chr4	94499739	94500000	-	intron (NM_001510, intron 13 of 15)	AluY|SINE|Alu	250209	ATOH1	AluY	2235
chr4	94500001	94500042	-	intron (NM_001510, intron 13 of 15)	AluYc|SINE|Alu	250057	ATOH1	AluYc	391
chr19	33336944	33343088	+	intron (NM_014270, intron 9 of 12)	L1PA4|LINE|L1	20667	SLC7A9	L1PA4	26068
chr20	61591274	61591362	-	intron (NM_022082, intron 3 of 12)	Charlie15a|DNA|hAT-Charlie	-7319	SLC17A9	Charlie15a	288
chr3	154837206	154843233	-	intron (NM_007289, intron 8 of 22)	L1PA2|LINE|L1	-42140	MME	L1PA2	28163
chr7	90579400	90579686	-	intron (NM_001287137, intron 6 of 12)	AluSx|SINE|Alu	-240413	CDK14	AluSx	2010
chr19	3824013	3824327	+	intron (NM_015174, intron 7 of 18)	AluJo|SINE|Alu	-22360	MATK	AluJo	1975
chr19	3816830	3817023	+	intron (NM_015174, intron 12 of 18)	MIR|SINE|MIR	-15116	MATK	MIR	289
chr19	3833293	3833586	+	intron (NM_015174, intron 3 of 18)	AluY|SINE|Alu	-31629	MATK	AluY	2438
chr19	3793282	3793419	+	intron (NM_002378, intron 1 of 13)	AluSx|SINE|Alu	-6935	MATK	AluSx	2044
chr19	3805653	3805794	-	3' UTR (NM_015174, exon 19 of 19)	3' UTR (NM_015174, exon 19 of 19)	3913	MATK	AluJr4	749
chr19	3804861	3805169	-	3' UTR (NM_015174, exon 19 of 19)	3' UTR (NM_015174, exon 19 of 19)	3205	MATK	AluJb	1797
chr19	3811459	3811750	-	intron (NM_015174, intron 14 of 18)	AluSx1|SINE|Alu	9794	MATK	AluSx1	2352
chr19	3799860	3800169	+	intron (NM_002378, intron 1 of 13)	AluY|SINE|Alu	1796	MATK	AluY	2675
chr19	3823888	3824012	+	intron (NM_015174, intron 7 of 18)	MIR|SINE|MIR	-22140	MATK	MIR	233
chr19	3806269	3806557	-	intron (NM_015174, intron 18 of 18)	AluSg|SINE|Alu	4603	MATK	AluSg	2379
chr3	185001679	185001873	-	intron (NM_001242314, intron 1 of 14)	AluSc5|SINE|Alu	-1047	MAP3K13	AluSc5	1645
chr3	185001874	185001925	-	intron (NM_001242314, intron 1 of 14)	AluSc5|SINE|Alu	-1170	MAP3K13	AluSc5	436
chr7	111203071	111203344	-	promoter-TSS (NM_001244606)	promoter-TSS (NM_001244606)	634	IMMP2L	AluY	2085
chr12	122677646	122677956	+	intron (NM_001098519, intron 7 of 11)	AluY|SINE|Alu	10134	LRRC43	AluY	2486
chr5	126339163	126339402	+	intron (NM_178450, intron 1 of 4)	AluY|SINE|Alu	27218	2016-03-03	AluY	2192
chr5	126338890	126339162	+	intron (NM_178450, intron 1 of 4)	AluYc3|SINE|Alu	27474	2016-03-03	AluYc3	2657
chr5	72416531	72416573	+	intron (NM_173490, intron 1 of 3)	CpG	164	TMEM171	GC_rich	29
chr17	38473259	38473389	+	intron (NM_000964, intron 1 of 8)	MIR3|SINE|MIR	-1149	RARA	MIR3	241
chr10	112837153	112837182	+	5' UTR (NM_000681, exon 1 of 1)	5' UTR (NM_000681, exon 1 of 1)	377	ADRA2A	GC_rich	23
chr21	39018963	39019274	-	intron (NM_002240, intron 3 of 3)	AluY|SINE|Alu	-226516	DYRK1A	AluY	2437
chr12	56617064	56617336	+	promoter-TSS (NM_024068)	promoter-TSS (NM_024068)	-925	NABP2	AluSz	1631
chr14	59724421	59724920	+	intron (NM_001270520, intron 1 of 24)	L2a|LINE|L2	-5489	DAAM1	L2a	462
chr12	57077286	57077456	+	intron (NM_001282603, intron 1 of 6)	AluSx|SINE|Alu	4410	PTGES3	AluSx	1775
chr18	77044622	77050766	-	intron (NM_198531, intron 13 of 29)	L1PA3|LINE|L1	108078	NFATC1	L1PA3	25977
chr18	77249575	77249687	+	intron (NM_172387, intron 9 of 9)	L2|LINE|L2	89357	NFATC1	L2	181
chr18	77231381	77231493	-	intron (NM_001278672, intron 8 of 8)	Arthur1|DNA|hAT-Tip100	-71163	NFATC1	Arthur1	294
chr18	77274165	77274293	+	intron (NM_172387, intron 9 of 9)	AluJr4|SINE|Alu	113955	NFATC1	AluJr4	853
chr18	77240802	77240916	+	intron (NM_001278672, intron 8 of 8)	AmnSINE2|SINE|Deu	80585	NFATC1	AmnSINE2	253
chr20	50169562	50169790	+	intron (NM_001258292, intron 1 of 9)	MER102b|DNA|hAT-Charlie	9694	NFATC2	MER102b	859
chr20	50169934	50170232	+	intron (NM_001258292, intron 1 of 9)	AluY|SINE|Alu	9287	NFATC2	AluY	2647
chr8	95650796	95650821	+	non-coding (NR_034034, exon 1 of 1)	non-coding (NR_034034, exon 1 of 1)	887	LOC100288748	AT_rich	26
chr19	43046169	43046465	-	intron (NR_073180, intron 2 of 2)	AluYf4|SINE|Alu	13656	CEACAM1	AluYf4	2645
chr8	106454280	106454600	+	intron (NM_012082, intron 2 of 7)	AluY|SINE|Alu	123293	ZFPM2	AluY	2569
chr8	106398616	106400081	-	intron (NM_012082, intron 1 of 7)	LTR12C|LTR|ERV1	-68201	ZFPM2	LTR12C	9371
chr20	44838802	44838877	+	intron (NM_021248, intron 7 of 11)	C-rich|Low_complexity|Low_complexity	91933	CD40	C-rich	216
chr20	44829230	44829393	-	intron (NM_021248, intron 7 of 11)	L2c|LINE|L2	-82405	CD40	L2c	207
chr20	44837546	44838561	-	intron (NM_021248, intron 7 of 11)	L2a|LINE|L2	-91147	CD40	L2a	2120
chr20	44839343	44839477	-	intron (NM_021248, intron 6 of 11)	MIRc|SINE|MIR	-92504	CD40	MIRc	217
chr16	68480966	68481025	+	intron (NM_018667, intron 1 of 8)	CpG	1414	SMPD3	GC_rich	32
chr1	55262080	55262226	+	intron (NM_001114108, intron 1 of 6)	MIRb|SINE|MIR	4788	TTC22	MIRb	285
chr12	79368237	79368515	-	intron (NM_005639, intron 1 of 10)	AluY|SINE|Alu	71057	SYT1	AluY	2455
chr6	101912382	101912695	-	intron (NM_021956, intron 1 of 15)	AluY|SINE|Alu	-65677	GRIK2	AluY	2610
chr6	102200888	102201182	+	intron (NM_021956, intron 6 of 15)	AluYc3|SINE|Alu	354174	GRIK2	AluYc3	2628
chr6	102203030	102203341	-	intron (NM_021956, intron 6 of 15)	AluY|SINE|Alu	-356324	GRIK2	AluY	2620
chr9	140235796	140235983	-	intron (NM_017820, intron 17 of 21)	MER68|LTR|ERVL	39186	NRARP	MER68	647
chr9	140215868	140216135	+	intron (NM_017820, intron 19 of 21)	AluSx1|SINE|Alu	-19298	NRARP	AluSx1	2073
chr22	17092638	17095598	+	intron (NR_001591, intron 2 of 8)	HERVH-int|LTR|ERV1	11317	TPTEP1	HERVH-int	5402
chr15	47606061	47606513	-	intron (NM_001198999, intron 1 of 19)	L1MC1|LINE|L1	-129884	SEMA6D	L1MC1	11338
chr15	48003225	48003528	+	intron (NM_001198999, intron 4 of 19)	AluYa5|SINE|Alu	-7310	SEMA6D	AluYa5	3049
chr5	74061850	74062161	+	promoter-TSS (NM_014886)	promoter-TSS (NM_014886)	-811	NSA2	AluJb	2058
chr2	166159781	166160084	-	intron (NM_001040143, intron 2 of 25)	AluY|SINE|Alu	-7649	SCN2A	AluY	2693
chr16	15595879	15596004	-	promoter-TSS (NM_001142469)	promoter-TSS (NM_001142469)	182	C16orf45	MIRb	460
chr11	17566294	17566599	-	promoter-TSS (NR_123738)	promoter-TSS (NR_123738)	483	USH1C	AluY	2319
chr6	34449178	34449471	+	intron (NM_020804, intron 1 of 9)	AluYc|SINE|Alu	15486	PACSIN1	AluYc	2344
chr15	53832831	53838874	+	intron (NR_102334, intron 18 of 19)	L1PA2|LINE|L1	-2552	WDR72	L1PA2	27479
chr15	53976397	53982426	+	intron (NR_102334, intron 13 of 19)	L1PA3|LINE|L1	72448	WDR72	L1PA3	27413
chr15	54035892	54036188	+	intron (NR_102334, intron 1 of 19)	AluY|SINE|Alu	15819	WDR72	AluY	2587
chr15	54036189	54036341	-	intron (NR_102334, intron 1 of 19)	Charlie21a|DNA|hAT-Charlie	-15594	WDR72	Charlie21a	637
chr19	20196078	20196368	-	intron (NM_007138, intron 1 of 3)	AluY|SINE|Alu	-7420	ZNF90	AluY	2439
chr19	20195165	20196077	-	intron (NM_007138, intron 1 of 3)	L1PREC2|LINE|L1	-6818	ZNF90	L1PREC2	4294
chr12	131478505	131478641	-	intron (NM_198827, intron 8 of 24)	MLT1L|LTR|ERVL-MaLR	-40121	GPR133	MLT1L	432
chr12	131512468	131513437	-	intron (NM_198827, intron 13 of 24)	L1ME3A|LINE|L1	-74500	GPR133	L1ME3A	1344
chr12	131499436	131499486	-	intron (NM_198827, intron 13 of 24)	U5|snRNA|snRNA	-61009	GPR133	U5	348
chr12	131484714	131484776	+	intron (NM_198827, intron 8 of 24)	MIRc|SINE|MIR	46293	GPR133	MIRc	206
chr12	131489013	131489128	+	intron (NM_198827, intron 11 of 24)	MER5A|DNA|hAT-Charlie	50618	GPR133	MER5A	254
chr12	131513447	131513732	-	intron (NM_198827, intron 13 of 24)	L1ME4a|LINE|L1	-75137	GPR133	L1ME4a	335
chr12	131490842	131490923	+	intron (NM_198827, intron 12 of 24)	MIRc|SINE|MIR	52430	GPR133	MIRc	422
chr12	131517889	131517972	-	intron (NM_198827, intron 13 of 24)	L2b|LINE|L2	-79478	GPR133	L2b	197
chr12	131478098	131478252	+	intron (NM_198827, intron 8 of 24)	MIRc|SINE|MIR	39723	GPR133	MIRc	330
chr12	131535233	131535561	-	intron (NM_198827, intron 13 of 24)	MER1B|DNA|hAT-Charlie	-96945	GPR133	MER1B	2001
chr12	131541939	131542348	-	intron (NM_198827, intron 13 of 24)	MLT1C|LTR|ERVL-MaLR	-103691	GPR133	MLT1C	657
chr12	131506749	131508313	-	intron (NM_198827, intron 13 of 24)	L1MC4a|LINE|L1	-69079	GPR133	L1MC4a	3766
chr12	131493673	131494179	+	intron (NM_198827, intron 12 of 24)	L1MC4|LINE|L1	55474	GPR133	L1MC4	313
chr12	131535562	131535684	-	intron (NM_198827, intron 13 of 24)	MSTA|LTR|ERVL-MaLR	-97171	GPR133	MSTA	2047
chr7	73081125	73081291	-	promoter-TSS (NM_001077621)	promoter-TSS (NM_001077621)	966	VPS37D	AluJb	1062
chr7	73081292	73081603	-	promoter-TSS (NM_001077621)	promoter-TSS (NM_001077621)	727	VPS37D	AluY	2695
chr12	70165794	70167193	-	intron (NR_103519, intron 3 of 8)	L1MA6|LINE|L1	6239	RAB3IP	L1MA6	3935
chr12	70167191	70173221	-	intron (NR_103519, intron 3 of 8)	L1HS|LINE|L1	2526	RAB3IP	L1HS	28692
chr3	73016984	73017117	-	intron (NM_001080393, intron 6 of 6)	MER113|DNA|hAT-Charlie	29069	PPP4R2	MER113	478
chr14	95911194	95911394	+	intron (NM_152592, intron 8 of 16)	MER58A|DNA|hAT-Charlie	30879	SYNE3	MER58A	783
chr14	95911050	95911173	+	intron (NM_152592, intron 8 of 16)	L2b|LINE|L2	31062	SYNE3	L2b	294
chr1	10798018	10798302	-	intron (NM_017766, intron 2 of 15)	L2a|LINE|L2	-58573	CASZ1	L2a	485
chr1	10839337	10839358	+	intron (NM_017766, intron 1 of 15)	(T)n|Simple_repeat|Simple_repeat	17386	CASZ1	(T)n	198
chr19	456606	456764	+	intron (NM_012435, intron 1 of 12)	L2b|LINE|L2	4311	SHC2	L2b	311
chr19	440044	440339	+	intron (NM_012435, intron 2 of 12)	L1MB7|LINE|L1	20805	SHC2	L1MB7	1006
chr19	446678	446755	-	intron (NM_012435, intron 1 of 12)	MIR3|SINE|MIR	-14280	SHC2	MIR3	239
chr19	455128	455239	+	intron (NM_012435, intron 1 of 12)	MLT1L|LTR|ERVL-MaLR	5813	SHC2	MLT1L	311
chr19	441184	441333	+	intron (NM_012435, intron 1 of 12)	L2b|LINE|L2	19738	SHC2	L2b	250
chr19	446790	446906	-	intron (NM_012435, intron 1 of 12)	MIR3|SINE|MIR	-14148	SHC2	MIR3	206
chr19	435615	435832	+	intron (NM_012435, intron 7 of 12)	MER58B|DNA|hAT-Charlie	25273	SHC2	MER58B	562
chr19	446296	446603	-	intron (NM_012435, intron 1 of 12)	AluSc|SINE|Alu	-14547	SHC2	AluSc	2269
chr19	444780	445006	-	intron (NM_012435, intron 1 of 12)	MIR|SINE|MIR	-16103	SHC2	MIR	199
chr19	448217	448573	-	intron (NM_012435, intron 1 of 12)	MLT1C|LTR|ERVL-MaLR	-12601	SHC2	MLT1C	724
chr19	452985	453143	+	intron (NM_012435, intron 1 of 12)	MLT1L|LTR|ERVL-MaLR	7932	SHC2	MLT1L	237
chr19	454505	454805	+	intron (NM_012435, intron 1 of 12)	AluSq|SINE|Alu	6341	SHC2	AluSq	2351
chr19	446604	446660	+	intron (NM_012435, intron 1 of 12)	MLT1C|LTR|ERVL-MaLR	14364	SHC2	MLT1C	493
chr19	454806	455114	-	intron (NM_012435, intron 1 of 12)	MLT1C|LTR|ERVL-MaLR	-6036	SHC2	MLT1C	392
chr19	438397	438504	-	intron (NM_012435, intron 4 of 12)	MER20|DNA|hAT-Charlie	-22546	SHC2	MER20	267
chr18	22922723	22922917	+	intron (NM_015461, intron 2 of 7)	Tigger8|DNA|TcMar-Tigger	9394	ZNF521	Tigger8	630
chr18	22922352	22922691	-	intron (NM_015461, intron 2 of 7)	AluY|SINE|Alu	-9693	ZNF521	AluY	2402
chr1	6009470	6009605	-	intron (NM_001291593, intron 6 of 26)	L2a|LINE|L2	42821	KCNAB2	L2a	256
chr1	6073565	6073898	+	intron (NM_001199861, intron 1 of 15)	L2|LINE|L2	-12342	KCNAB2	L2	272
chr1	6171617	6171771	+	intron (NM_015557, intron 36 of 41)	MLT1C|LTR|ERVL-MaLR	65520	KCNAB2	MLT1C	624
chr1	6085786	6085908	+	promoter-TSS (NM_172130)	promoter-TSS (NM_172130)	-226	KCNAB2	MIRb	294
chr4	1794568	1794706	+	promoter-TSS (NM_001163213)	promoter-TSS (NM_001163213)	-402	FGFR3	L2c	285
chr4	100015102	100021143	-	intron (NR_037884, intron 1 of 9)	L1PA5|LINE|L1	-8114	LOC100507053	L1PA5	24337
chr11	67396622	67396709	+	intron (NM_181843, intron 1 of 2)	MIRc|SINE|MIR	743	NUDT8	MIRc	252
chr1	58530682	58530973	-	intron (NM_021080, intron 1 of 16)	MIR|SINE|MIR	-185384	DAB1	MIR	353
chr1	58530411	58530681	-	intron (NM_021080, intron 1 of 16)	AluYc3|SINE|Alu	-185665	DAB1	AluYc3	2421
chr5	176246761	176246915	-	intron (NM_133369, intron 1 of 14)	L3|LINE|CR1	-9278	UNC5A	L3	236
chr5	176246982	176247111	+	intron (NM_133369, intron 1 of 14)	AluY|SINE|Alu	9486	UNC5A	AluY	1197
chr5	176260699	176261004	-	intron (NM_133369, intron 1 of 14)	AluY|SINE|Alu	-23291	UNC5A	AluY	2400
chr5	176248973	176249219	+	intron (NM_133369, intron 1 of 14)	MIR|SINE|MIR	11536	UNC5A	MIR	707
chr7	48465249	48465327	-	intron (NM_152701, intron 41 of 61)	MIR|SINE|MIR	-254231	ABCA13	MIR	510
chr7	48434005	48434240	+	intron (NM_152701, intron 38 of 61)	L2a|LINE|L2	223065	ABCA13	L2a	302
chr7	48465328	48465637	-	intron (NM_152701, intron 41 of 61)	AluYf4|SINE|Alu	-254425	ABCA13	AluYf4	2673
chr5	175978698	175979008	-	intron (NM_017675, intron 1 of 31)	AluY|SINE|Alu	-2510	CDHR2	AluY	2185
chr5	175971430	175971738	-	intron (NM_001171976, intron 1 of 31)	AluSx3|SINE|Alu	-2072	CDHR2	AluSx3	2280
chr16	18802171	18802472	-	promoter-TSS (NM_001019)	promoter-TSS (NM_001019)	665	RPS15A	AluSx1	2349
chr16	18801873	18802161	-	promoter-TSS (NM_001019)	promoter-TSS (NM_001019)	361	RPS15A	AluSc	2195
chr1	45279974	45280226	-	TTS (NM_001136537)	TTS (NM_001136537)	-5946	BTBD19	AluY	2009
chr1	45279800	45279972	+	TTS (NM_001136537)	TTS (NM_001136537)	5732	BTBD19	(TTTC)n	1037
chr3	14031215	14037360	-	intron (NR_002223, intron 1 of 2)	L1PA4|LINE|L1	-55480	TPRXL	L1PA4	25066
chr20	62248629	62248853	+	intron (NM_012384, intron 2 of 9)	MLT1A|LTR|ERVL-MaLR	9640	GMEB2	MLT1A	946
chr10	15576785	15578189	+	intron (NM_001291494, intron 26 of 28)	LTR12C|LTR|ERV1	-164429	FAM171A1	LTR12C	9971
chr5	2752064	2752242	+	promoter-TSS (NM_033267)	promoter-TSS (NM_033267)	-92	C5orf38	C-rich	297
chr19	49374924	49374955	+	promoter-TSS (NM_014330)	promoter-TSS (NM_014330)	-710	PPP1R15A	(TAAA)n	227
chr19	49374956	49375089	+	promoter-TSS (NM_014330)	promoter-TSS (NM_014330)	-627	PPP1R15A	AluSx	1134
chr19	49375093	49375404	+	promoter-TSS (NM_014330)	promoter-TSS (NM_014330)	-401	PPP1R15A	AluSp	2085
chr7	44801524	44801653	+	intron (NM_001300959, intron 10 of 17)	(CGGGG)n|Simple_repeat|Simple_repeat	5801	ZMIZ2	(CGGGG)n	282
chr21	43186960	43187013	+	intron (NM_020639, intron 1 of 7)	CpG	263	RIPK4	(CCCCAG)n	220
chr12	113503054	113503167	-	intron (NM_004416, intron 1 of 8)	MIRb|SINE|MIR	-7448	DTX1	MIRb	217
chr6	10415320	10415450	+	promoter-TSS (NM_003220)	promoter-TSS (NM_003220)	85	TFAP2A	(GGA)n	762
chr2	74874739	74875051	+	intron (NM_001281295, intron 1 of 6)	AluSq|SINE|Alu	269	M1AP	AluSq	2484
chr2	74875052	74875128	-	promoter-TSS (NM_138804)	promoter-TSS (NM_138804)	-74	M1AP	ORSL	623
chr10	50954617	50954711	-	intron (NM_018245, intron 10 of 22)	MIRc|SINE|MIR	-15761	OGDHL	MIRc	184
chr2	162716100	162716404	-	intron (NM_001178015, intron 5 of 26)	AluY|SINE|Alu	-214800	DPP4	AluY	2687
chr9	140008143	140008196	-	intron (NM_013379, intron 4 of 12)	L2b|LINE|L2	-1026	DPP7	L2b	193
chr9	140008219	140008305	+	intron (NM_013379, intron 4 of 12)	G-rich|Low_complexity|Low_complexity	933	DPP7	G-rich	225
chr2	198317096	198317371	+	promoter-TSS (NM_025147)	promoter-TSS (NM_025147)	-998	COQ10B	L2a	930
chr5	179234641	179234950	-	promoter-TSS (NM_014275)	promoter-TSS (NM_014275)	-792	SQSTM1	AluSg	2473
chr7	106796969	106797264	+	intron (NM_002736, intron 8 of 10)	AluY|SINE|Alu	-12290	HBP1	AluY	2521
chr5	50678948	50678986	+	promoter-TSS (NM_002202)	promoter-TSS (NM_002202)	9	ISL1	GA-rich	205
chr18	66534435	66534526	-	intron (NM_001093729, intron 6 of 9)	AluYg6|SINE|Alu	-69163	CCDC102B	AluYg6	826
chr18	66452072	66458090	-	intron (NM_001093729, intron 3 of 9)	L1PA2|LINE|L1	10236	CCDC102B	L1PA2	27729
chr18	66578137	66578707	+	intron (NM_001093729, intron 8 of 9)	L1PA13|LINE|L1	113105	CCDC102B	L1PA13	4091
chr10	101188811	101189104	-	intron (NM_002079, intron 1 of 8)	AluSc8|SINE|Alu	-1573	GOT1	AluSc8	2336
chr16	5028587	5028899	-	intron (NM_014692, intron 2 of 15)	AluY|SINE|Alu	-20425	SEC14L5	AluY	2246
chr16	5008609	5008657	+	intron (NM_014692, intron 1 of 15)	(TG)n|Simple_repeat|Simple_repeat	315	SEC14L5	(TG)n	219
chr16	5042242	5042551	-	intron (NM_014692, intron 6 of 15)	AluSx1|SINE|Alu	-34078	SEC14L5	AluSx1	2146
chr16	5027794	5028102	-	intron (NM_014692, intron 2 of 15)	AluSz|SINE|Alu	-19630	SEC14L5	AluSz	2026
chr10	131396509	131396707	+	intron (NM_002412, intron 2 of 4)	MIR|SINE|MIR	131154	MGMT	MIR	370
chr3	78724335	78730496	+	intron (NM_001145845, intron 9 of 28)	L1PA3|LINE|L1	341194	ROBO1	L1PA3	27160
chr9	137973540	137973626	+	intron (NM_006334, intron 1 of 3)	AluSz|SINE|Alu	-5523	OLFM1	AluSz	678
chr9	137972959	137973107	-	intron (NM_006334, intron 1 of 3)	MIRb|SINE|MIR	-5930	OLFM1	MIRb	311
chr9	137998542	137998563	+	intron (NM_001282612, intron 4 of 5)	GC_rich|Low_complexity|Low_complexity	19038	OLFM1	GC_rich	22
chr9	138005306	138005408	-	intron (NM_001282612, intron 5 of 5)	MIR|SINE|MIR	-25843	OLFM1	MIR	267
chr17	80278625	80278789	+	TTS (NM_003004)	TTS (NM_003004)	-3227	CD7	AluJb	892
chr13	36436198	36436481	+	intron (NM_004734, intron 5 of 17)	L2b|LINE|L2	-6341	DCLK1	L2b	180
chr13	36269592	36270042	-	intron (NR_031646, intron 3 of 4)	MLT1F2|LTR|ERVL-MaLR	-160181	DCLK1	MLT1F2	462
chr13	36648358	36648635	+	intron (NM_004734, intron 3 of 17)	AluYf4|SINE|Alu	57018	DCLK1	AluYf4	2302
chr13	36435882	36436197	+	intron (NM_004734, intron 5 of 17)	AluY|SINE|Alu	-6041	DCLK1	AluY	2441
chr7	543681	543784	+	intron (NM_033023, intron 4 of 5)	MIRb|SINE|MIR	15749	PDGFA	MIRb	192
chr3	9987506	9987819	-	TTS (NM_015513)	TTS (NM_015513)	1426	PRRT3-AS1	AluSx3	2280
chr14	21764262	21764525	-	intron (NM_020366, intron 2 of 23)	AluSx1|SINE|Alu	-8257	RPGRIP1	AluSx1	1810
chr14	21761757	21762053	+	intron (NM_020366, intron 1 of 23)	AluY|SINE|Alu	5769	RPGRIP1	AluY	2372
chr14	21762054	21762239	+	intron (NM_020366, intron 1 of 23)	AluSx|SINE|Alu	6010	RPGRIP1	AluSx	2292
chrX	128782808	128783068	-	intron (NM_017413, intron 1 of 2)	MamRep564|Unknown|Unknown	-5995	APLN	MamRep564	786
chr8	30242262	30242293	+	5' UTR (NM_006867, exon 1 of 10)	5' UTR (NM_006867, exon 1 of 10)	260	RBPMS	(TTCC)n	227
chr17	1476726	1476885	-	3' UTR (NM_001284499, exon 10 of 10)	3' UTR (NM_001284499, exon 10 of 10)	10695	PITPNA	MER103C	276
chr16	1391601	1391752	-	intron (NM_001199096, intron 8 of 32)	MIRb|SINE|MIR	-5478	BAIAP3	MIRb	358
chr7	73275775	73276075	-	intron (NM_182504, intron 1 of 2)	AluJr|SINE|Alu	-436	WBSCR28	AluJr	1922
chr19	6478093	6478252	-	intron (NM_024898, intron 6 of 22)	AluJb|SINE|Alu	-3647	DENND1C	AluJb	1737
chr19	6478253	6478566	-	intron (NM_024898, intron 6 of 22)	AluSq2|SINE|Alu	-3410	DENND1C	AluSq2	2253
chr1	40098691	40098749	+	intron (NM_014571, intron 1 of 4)	GC_rich|Low_complexity|Low_complexity	6628	HEYL	GC_rich	31
chr11	112051900	112052203	-	intron (NM_001037290, intron 2 of 11)	AluYa5|SINE|Alu	-4962	BCO2	AluYa5	2927
chr14	53413920	53414231	+	intron (NM_001135000, intron 2 of 14)	AluY|SINE|Alu	3740	FERMT2	AluY	2340
chr7	120690515	120690817	-	intron (NM_024913, intron 4 of 22)	AluSq2|SINE|Alu	-61221	CPED1	AluSq2	2462
chr7	69098315	69099058	-	intron (NM_001127231, intron 1 of 17)	L1MA9|LINE|L1	-34781	AUTS2	L1MA9	4054
chr7	69662315	69668343	+	intron (NM_001127231, intron 4 of 17)	L1HS|LINE|L1	601424	AUTS2	L1HS	28877
chr7	69099112	69099405	-	intron (NM_001127231, intron 1 of 17)	AluY|SINE|Alu	-35353	AUTS2	AluY	2660
chr7	69813509	69813821	+	intron (NM_001127231, intron 4 of 17)	AluY|SINE|Alu	749760	AUTS2	AluY	2692
chr7	69826050	69826330	+	intron (NM_001127231, intron 4 of 17)	AluYc|SINE|Alu	762285	AUTS2	AluYc	2587
chr7	69111791	69112103	+	intron (NM_001127231, intron 1 of 17)	AluY|SINE|Alu	48042	AUTS2	AluY	2610
chr7	69341071	69341336	+	intron (NM_001127231, intron 1 of 17)	AluSc8|SINE|Alu	277298	AUTS2	AluSc8	1813
chr13	114764133	114764279	+	intron (NM_007368, intron 20 of 23)	L1MC4|LINE|L1	-132242	LINC00565	L1MC4	396
chr17	8406319	8406631	+	intron (NM_005964, intron 26 of 40)	AluSp|SINE|Alu	67305	NDEL1	AluSp	2502
chr17	33478373	33478496	-	intron (NM_001267052, intron 4 of 19)	AluSz6|SINE|Alu	-3598	UNC45B	AluSz6	860
chr15	77322080	77322254	-	intron (NM_003978, intron 8 of 14)	MIR|SINE|MIR	-34702	PSTPIP1	MIR	553
chr17	8284965	8285267	+	intron (NM_000987, intron 2 of 3)	AluSq2|SINE|Alu	1449	RPL26	AluSq2	2413
chr15	31931326	31932310	-	intron (NM_130901, intron 1 of 10)	L1ME1|LINE|L1	-15724	OTUD7A	L1ME1	3237
chr15	31909980	31916106	-	intron (NM_130901, intron 1 of 10)	L1PA5|LINE|L1	-34499	OTUD7A	L1PA5	26197
chr15	31931056	31931311	+	intron (NM_130901, intron 1 of 10)	AluY|SINE|Alu	16359	OTUD7A	AluY	2091
chr10	15140226	15140515	-	intron (NM_001265601, intron 1 of 1)	AluSx1|SINE|Alu	1052	C10orf111	AluSx1	2321
chr10	15140605	15140905	+	intron (NM_001265601, intron 1 of 1)	AluSc|SINE|Alu	-1437	C10orf111	AluSc	2567
chr17	1521495	1521710	+	intron (NM_152346, intron 2 of 13)	MIR|SINE|MIR	10067	SLC43A2	MIR	366
chr17	62049862	62049906	+	intron (NM_000334, intron 1 of 23)	(CAGA)n|Simple_repeat|Simple_repeat	394	SCN4A	(CAGA)n	218
chr8	1799366	1799468	+	intron (NM_014629, intron 2 of 28)	L1MC1|LINE|L1	27268	ARHGEF10	L1MC1	358
chr8	1780481	1781046	+	intron (NM_014629, intron 1 of 28)	(CAGAGA)n|Simple_repeat|Simple_repeat	8614	ARHGEF10	(CAGAGA)n	1084
chr8	1817641	1817982	+	intron (NM_014629, intron 7 of 28)	L1MEg|LINE|L1	45662	ARHGEF10	L1MEg	374
chr8	1789290	1789392	+	intron (NM_014629, intron 1 of 28)	MIRb|SINE|MIR	17192	ARHGEF10	MIRb	222
chr8	1810933	1811247	-	intron (NM_014629, intron 4 of 28)	AluY|SINE|Alu	-38941	ARHGEF10	AluY	2531
chr8	1784066	1784372	+	intron (NM_014629, intron 1 of 28)	AluY|SINE|Alu	12070	ARHGEF10	AluY	2484
chr8	1828419	1828866	+	intron (NM_014629, intron 9 of 28)	Charlie1b|DNA|hAT-Charlie	56493	ARHGEF10	Charlie1b	1492
chr8	1799470	1799551	+	intron (NM_014629, intron 2 of 28)	L1MC2|LINE|L1	27361	ARHGEF10	L1MC2	257
chr10	99758782	99760466	+	intron (NM_018058, intron 2 of 14)	MER52A|LTR|ERV1	30961	CRTAC1	MER52A	7566
chr10	99786655	99786946	+	intron (NM_018058, intron 1 of 14)	AluYc|SINE|Alu	3785	CRTAC1	AluYc	2616
chr10	99760486	99761081	+	intron (NM_018058, intron 2 of 14)	L1MC4a|LINE|L1	29802	CRTAC1	L1MC4a	1011
chr11	26527565	26527652	-	intron (NM_031418, intron 4 of 26)	L2a|LINE|L2	-66207	MUC15	L2a	1811
chr11	26527238	26527564	+	intron (NM_031418, intron 4 of 26)	AluY|SINE|Alu	66414	MUC15	AluY	2418
chr11	26472643	26478780	+	intron (NM_031418, intron 3 of 26)	L1PA3|LINE|L1	118104	MUC15	L1PA3	26895
chr3	124706356	124706663	-	intron (NM_020733, intron 14 of 16)	AluY|SINE|Alu	52914	MUC13	AluY	2507
chr18	72184467	72184975	-	intron (NM_018235, intron 9 of 11)	LTR64|LTR|ERV1	16971	CNDP1	LTR64	2234
chr19	21717595	21717928	-	intron (NM_001001415, intron 3 of 3)	AluY|SINE|Alu	-29324	ZNF429	AluY	2535
chr12	27434371	27434577	+	intron (NM_015000, intron 1 of 13)	MIRb|SINE|MIR	37396	STK38L	MIRb	767
chr12	27434008	27434317	-	intron (NM_015000, intron 1 of 13)	AluYa5|SINE|Alu	-37084	STK38L	AluYa5	2983
chr1	17282684	17282775	+	intron (NM_014675, intron 25 of 36)	MIR3|SINE|MIR	24444	MFAP2	MIR3	263
chr8	133452422	133452733	+	intron (NM_004519, intron 1 of 14)	L2a|LINE|L2	6932	KCNQ3	L2a	222
chr8	133449245	133449554	+	intron (NM_004519, intron 1 of 14)	AluYf4|SINE|Alu	10110	KCNQ3	AluYf4	2844
chr8	133445855	133446165	+	intron (NM_004519, intron 1 of 14)	AluSx|SINE|Alu	13499	KCNQ3	AluSx	2271
chr8	133446174	133446474	+	intron (NM_004519, intron 1 of 14)	AluYa5|SINE|Alu	13185	KCNQ3	AluYa5	2799
chr8	133446166	133446173	+	intron (NM_004519, intron 1 of 14)	(TAA)n|Simple_repeat|Simple_repeat	13340	KCNQ3	(TAA)n	192
chr5	172572396	172572705	-	intron (NM_013978, intron 1 of 4)	AluY|SINE|Alu	-1105	BNIP1	AluY	2603
chr22	44236896	44236968	+	intron (NM_014351, intron 2 of 6)	L2a|LINE|L2	21446	SULT4A1	L2a	186
chr22	30120202	30120318	-	intron (NM_182527, intron 1 of 4)	MIRb|SINE|MIR	-3916	CABP7	MIRb	452
chr19	4283550	4283870	-	intron (NM_020209, intron 3 of 5)	AluY|SINE|Alu	-5112	SHD	AluY	2486
chr7	102891726	102892027	-	intron (NR_003561, intron 9 of 20)	AluY|SINE|Alu	-28883	DPY19L2P2	AluY	2289
chr7	102891692	102891721	+	intron (NR_003561, intron 9 of 20)	(TTTA)n|Simple_repeat|Simple_repeat	29053	DPY19L2P2	(TTTA)n	204
chr17	10242007	10242317	-	intron (NM_003802, intron 18 of 40)	AluY|SINE|Alu	-34160	MYH13	AluY	2680
chr17	10216748	10217219	-	intron (NM_003802, intron 29 of 40)	MER113|DNA|hAT-Charlie	-59339	MYH13	MER113	1610
chr19	50706606	50706630	+	promoter-TSS (NM_024729)	promoter-TSS (NM_024729)	-267	MYH14	GC_rich	25
chr1	2542345	2542463	-	intron (NM_033467, intron 4 of 23)	Charlie22a|DNA|hAT-Charlie	-22077	MMEL1	Charlie22a	253
chr15	85977195	85983196	+	intron (NM_007200, intron 1 of 36)	L1PA2|LINE|L1	56348	AKAP13	L1PA2	26708
chr3	183951132	183951159	+	exon (NM_138345, exon 3 of 19)	exon (NM_138345, exon 3 of 19)	2828	VWA5B2	GC_rich	21
chr7	44267347	44267499	+	intron (NM_001220, intron 19 of 23)	G-rich|Low_complexity|Low_complexity	26845	YKT6	G-rich	237
chr7	1485830	1486261	+	intron (NM_182924, intron 5 of 16)	GA-rich|Low_complexity|Low_complexity	13064	MICALL2	GA-rich	575
chr9	19536199	19542228	-	intron (NM_020344, intron 7 of 9)	L1PA2|LINE|L1	-130288	ACER2	L1PA2	29189
chr1	207200758	207200793	+	intron (NM_001083924, intron 1 of 2)	(CAGGG)n|Simple_repeat|Simple_repeat	5326	C1orf116	(CAGGG)n	228
chr5	41488022	41494190	-	intron (NM_001005473, intron 1 of 2)	L1PA3|LINE|L1	-19624	PLCXD3	L1PA3	26889
chr5	41494194	41494345	-	intron (NM_001005473, intron 1 of 2)	AluJo|SINE|Alu	-16461	PLCXD3	AluJo	937
chr16	3116157	3116501	+	intron (NM_001012633, intron 2 of 7)	FordPrefect_a|DNA|hAT-Tip100	544	IL32	FordPrefect_a	366
chr21	43693550	43693579	+	intron (NM_207628, intron 6 of 16)	(CCCCG)n|Simple_repeat|Simple_repeat	42142	TFF3	(CCCCG)n	186
chr3	13594864	13594965	-	intron (NM_001998, intron 1 of 16)	MIR3|SINE|MIR	-4289	FBLN2	MIR3	272
chr3	13616616	13616724	-	intron (NM_001165035, intron 2 of 17)	MIR|SINE|MIR	-6430	FBLN2	MIR	381
chr3	13616311	13616552	+	intron (NM_001165035, intron 2 of 17)	L2a|LINE|L2	6191	FBLN2	L2a	208
chr3	64681763	64681958	-	intron (NR_038264, intron 1 of 5)	L2c|LINE|L2	8495	ADAMTS9	L2c	234
chr9	99145733	99145754	+	intron (NR_104627, intron 1 of 12)	CpG	249	SLC35D2	GC_rich	22
chr2	10495039	10495289	-	intron (NM_001258357, intron 1 of 4)	L2b|LINE|L2	13640	HPCAL1	L2b	272
chr19	726812	726866	-	intron (NM_001040134, intron 2 of 7)	AluJo|SINE|Alu	-17886	PALM	AluJo	354
chr19	719814	719846	+	intron (NM_001040134, intron 1 of 7)	CpG	10877	PALM	MIRc	187
chr19	727426	727523	+	intron (NM_001040134, intron 3 of 7)	(CCCTAA)n|Simple_repeat|Simple_repeat	18521	PALM	(CCCTAA)n	193
chr19	717227	717572	-	intron (NM_001040134, intron 1 of 7)	L1MB8|LINE|L1	-8446	PALM	L1MB8	1495
chr19	726587	726802	-	intron (NM_001040134, intron 2 of 7)	AluSx1|SINE|Alu	-17741	PALM	AluSx1	1657
chr19	727158	727405	+	intron (NM_001040134, intron 3 of 7)	(CCCCAA)n|Simple_repeat|Simple_repeat	18328	PALM	(CCCCAA)n	465
chr11	67070742	67070762	+	promoter-TSS (NM_017857)	promoter-TSS (NM_017857)	-167	SSH3	GC_rich	21
chr15	64680526	64680805	-	promoter-TSS (NR_109934)	promoter-TSS (NR_109934)	-662	TRIP4	AluSz	2134
chr15	64680495	64680515	+	promoter-TSS (NR_109934)	promoter-TSS (NR_109934)	502	TRIP4	AT_rich	21
chr5	96117713	96118012	-	intron (NM_001040458, intron 15 of 18)	AluY|SINE|Alu	-26030	ERAP1	AluY	2617
chr19	14869722	14870235	-	intron (NM_013447, intron 11 of 20)	LTR9|LTR|ERV1	-17761	EMR2	LTR9	2662
chr19	14869415	14869721	+	intron (NM_013447, intron 11 of 20)	AluY|SINE|Alu	18171	EMR2	AluY	2433
chr11	67763977	67764055	+	intron (NM_030930, intron 8 of 10)	MER53|DNA|hAT	7579	UNC93B1	MER53	305
chr12	54719909	54719938	+	intron (NM_001271734, intron 1 of 7)	(TTA)n|Simple_repeat|Simple_repeat	1049	COPZ1	(TTA)n	270
chr12	54719939	54720223	-	intron (NM_001271734, intron 1 of 7)	AluY|SINE|Alu	-1207	COPZ1	AluY	2483
chr12	54719594	54719904	-	intron (NM_001271734, intron 1 of 7)	AluSz|SINE|Alu	-875	COPZ1	AluSz	2449
chr2	166449611	166449680	+	intron (NM_024969, intron 1 of 4)	THE1C|LTR|ERVL-MaLR	20799	CSRNP3	THE1C	2337
chr2	166342445	166348473	+	intron (NM_001172173, intron 1 of 6)	L1PA2|LINE|L1	19302	CSRNP3	L1PA2	28212
chr21	10989730	10989907	+	intron (NM_001290224, intron 1 of 18)	L1MD|LINE|L1	1125	TPTE	L1MD	598
chr1	71464583	71464758	+	intron (NM_001126044, intron 2 of 4)	AluY|SINE|Alu	-47519	ZRANB2-AS1	AluY	1548
chr9	25678151	25678213	+	exon (NM_001004125, exon 1 of 1)	exon (NM_001004125, exon 1 of 1)	674	TUSC1	(CCG)n	204
chr17	7630714	7630789	-	intron (NM_020877, intron 3 of 84)	L2c|LINE|L2	-7712	DNAH2	L2c	370
chr17	7630790	7631099	+	intron (NM_020877, intron 3 of 84)	AluSc|SINE|Alu	7905	DNAH2	AluSc	2325
chr2	203129381	203129680	+	promoter-TSS (NM_015934)	promoter-TSS (NM_015934)	-985	NOP58	AluJb	2181
chr17	7197677	7197856	+	exon (NM_015982, exon 1 of 9)	exon (NM_015982, exon 1 of 9)	110	YBX2	(CCG)n	376
chr13	80915597	80915671	+	promoter-TSS (NM_005842)	promoter-TSS (NM_005842)	-548	SPRY2	GC_rich	26
chr6	24774469	24774622	+	promoter-TSS (NM_015895)	promoter-TSS (NM_015895)	-614	GMNN	AluSx3	1293
chr8	11302382	11302463	-	intron (NM_053279, intron 1 of 2)	MIRb|SINE|MIR	-21854	FAM167A	MIRb	183
chr17	77140732	77140846	+	intron (NM_001082575, intron 4 of 14)	MIRb|SINE|MIR	69770	ENGASE	MIRb	256
chr17	77164595	77164677	-	intron (NM_001082575, intron 4 of 14)	MIRb|SINE|MIR	-93617	ENGASE	MIRb	209
chr17	77128344	77128368	+	intron (NM_001082575, intron 4 of 14)	(GGGTG)n|Simple_repeat|Simple_repeat	57337	ENGASE	(GGGTG)n	225
chr17	77116867	77118385	+	intron (NM_001082575, intron 4 of 14)	L2b|LINE|L2	46607	ENGASE	L2b	2764
chr17	77257632	77257761	-	intron (NM_001082575, intron 3 of 14)	MER5A1|DNA|hAT-Charlie	-186677	ENGASE	MER5A1	350
chr17	77120894	77121229	+	intron (NM_001082575, intron 4 of 14)	LTR33|LTR|ERVL	50042	ENGASE	LTR33	342
chr17	77119480	77119678	+	intron (NM_001082575, intron 4 of 14)	L2b|LINE|L2	48560	ENGASE	L2b	250
chr17	77141930	77142301	-	intron (NM_001082575, intron 4 of 14)	MER1B|DNA|hAT-Charlie	-71096	ENGASE	MER1B	1761
chr17	77163172	77163302	+	intron (NM_001082575, intron 4 of 14)	MIRb|SINE|MIR	92218	ENGASE	MIRb	296
chr17	77070572	77070714	+	promoter-TSS (NM_001042573)	promoter-TSS (NM_001042573)	-376	ENGASE	MIR	264
chr17	77090626	77090659	+	intron (NM_001082575, intron 13 of 14)	(AGGGGG)n|Simple_repeat|Simple_repeat	19623	ENGASE	(AGGGGG)n	191
chr17	77284033	77284161	+	intron (NM_001082575, intron 3 of 14)	L2|LINE|L2	213078	ENGASE	L2	187
chr17	77229692	77229988	-	intron (NM_001082575, intron 4 of 14)	AluSx1|SINE|Alu	-158821	ENGASE	AluSx1	2385
chr17	77127706	77127795	+	intron (NM_001082575, intron 4 of 14)	Charlie4a|DNA|hAT-Charlie	56731	ENGASE	Charlie4a	450
chr17	77119724	77119812	-	intron (NM_001082575, intron 4 of 14)	MIR|SINE|MIR	-48749	ENGASE	MIR	228
chr17	77103882	77104193	+	intron (NM_001082575, intron 5 of 14)	LTR16C|LTR|ERVL	33018	ENGASE	LTR16C	479
chr17	77146886	77146983	+	intron (NM_001082575, intron 4 of 14)	MIRc|SINE|MIR	75915	ENGASE	MIRc	245
chr17	77127164	77127338	+	intron (NM_001082575, intron 4 of 14)	(TG)n|Simple_repeat|Simple_repeat	56232	ENGASE	(TG)n	226
chr17	77142302	77142376	+	intron (NM_001082575, intron 4 of 14)	MER20|DNA|hAT-Charlie	71320	ENGASE	MER20	338
chr17	77200018	77202452	+	intron (NM_001082575, intron 4 of 14)	ERVL-E-int|LTR|ERVL	130216	ENGASE	ERVL-E-int	3069
chr17	77255881	77256004	-	intron (NM_001082575, intron 3 of 14)	MIR|SINE|MIR	-184923	ENGASE	MIR	285
chr17	77141414	77141588	-	intron (NM_001082575, intron 4 of 14)	MER5B|DNA|hAT-Charlie	-70482	ENGASE	MER5B	742
chr17	77123901	77124003	-	intron (NM_001082575, intron 4 of 14)	MIR3|SINE|MIR	-52933	ENGASE	MIR3	216
chr17	77155778	77155894	+	intron (NM_001082575, intron 4 of 14)	(CA)n|Simple_repeat|Simple_repeat	84817	ENGASE	(CA)n	208
chr17	77259852	77260174	+	intron (NM_001082575, intron 3 of 14)	MLT1C|LTR|ERVL-MaLR	188994	ENGASE	MLT1C	976
chr17	77113518	77113578	-	intron (NM_001082575, intron 4 of 14)	L2c|LINE|L2	-42529	ENGASE	L2c	181
chr17	77141319	77141403	-	intron (NM_001082575, intron 4 of 14)	MER5A1|DNA|hAT-Charlie	-70342	ENGASE	MER5A1	240
chr17	77169406	77169657	-	intron (NM_001082575, intron 4 of 14)	L3|LINE|CR1	-98512	ENGASE	L3	278
chr17	77070249	77070554	-	promoter-TSS (NM_001042573)	promoter-TSS (NM_001042573)	618	ENGASE	AluSx	2395
chr17	77154044	77154373	+	intron (NM_001082575, intron 4 of 14)	MLT1B|LTR|ERVL-MaLR	83189	ENGASE	MLT1B	1769
chr17	77259752	77259839	+	intron (NM_001082575, intron 3 of 14)	L2a|LINE|L2	188776	ENGASE	L2a	233
chr17	77126339	77126405	+	intron (NM_001082575, intron 4 of 14)	L2b|LINE|L2	55353	ENGASE	L2b	184
chr1	18093384	18093765	-	intron (NM_030812, intron 1 of 2)	L2a|LINE|L2	-11766	ACTL8	L2a	807
chr19	1827015	1827073	+	exon (NM_020695, exon 2 of 16)	exon (NM_020695, exon 2 of 16)	4956	LOC100288123	GA-rich	294
chr20	5562549	5562862	+	intron (NM_019593, intron 6 of 19)	AluY|SINE|Alu	28967	GPCPD1	AluY	2896
chr15	76604274	76604579	-	promoter-TSS (NM_000126)	promoter-TSS (NM_000126)	616	ETFA	AluY	2673
chr1	3658765	3658903	+	intron (NR_033709, intron 3 of 4)	MLT1H2|LTR|ERVL-MaLR	4501	TP73-AS1	MLT1H2	255
chr12	133099517	133099604	+	intron (NM_001142641, intron 2 of 16)	L2a|LINE|L2	32403	FBRSL1	L2a	221
chr12	133098280	133098447	+	intron (NM_001142641, intron 2 of 16)	MER91B|DNA|hAT-Tip100	31206	FBRSL1	MER91B	258
chr22	24577346	24577381	+	promoter-TSS (NM_019601)	promoter-TSS (NM_019601)	-81	SUSD2	(CGGGG)n	237
chr9	33750605	33750645	+	promoter-TSS (NM_001197098)	promoter-TSS (NM_001197098)	161	PRSS3	(CGGGG)n	231
chr19	17994584	17994615	+	intron (NM_000453, intron 11 of 14)	(CGGGG)n|Simple_repeat|Simple_repeat	11817	SLC5A5	(CGGGG)n	182
chr11	119509855	119510183	-	intron (NM_203285, intron 6 of 7)	MER96B|DNA|hAT	-89416	PVRL1	MER96B	1158
chr4	62620337	62626523	-	intron (NM_015236, intron 5 of 22)	L1PA4|LINE|L1	-260591	LPHN3	L1PA4	25079
chr4	62641602	62641917	-	intron (NM_015236, intron 5 of 22)	AluY|SINE|Alu	-278920	LPHN3	AluY	2480
chr12	125996115	125996425	+	intron (NM_052907, intron 3 of 8)	AluY|SINE|Alu	-110728	TMEM132B	AluY	2681
chr12	125997757	125997776	+	intron (NM_052907, intron 3 of 8)	(TTCA)n|Simple_repeat|Simple_repeat	-109232	TMEM132B	(TTCA)n	180
chr12	125892425	125892819	-	intron (NM_052907, intron 2 of 8)	L1ME3A|LINE|L1	-81460	TMEM132B	L1ME3A	1704
chr12	125997777	125998102	-	intron (NM_052907, intron 3 of 8)	L2a|LINE|L2	109059	TMEM132B	L2a	474
chr12	126124388	126124779	-	intron (NM_001286219, intron 1 of 4)	MLT1L|LTR|ERVL-MaLR	-17585	TMEM132B	MLT1L	528
chr11	77299818	77299979	-	promoter-TSS (NM_173039)	promoter-TSS (NM_173039)	782	AQP11	AluJr	881
chr17	41278684	41279759	+	intron (NR_003108, intron 1 of 4)	LTR12C|LTR|ERV1	1621	NBR2	LTR12C	9355
chr7	3049303	3049594	+	intron (NM_032415, intron 1 of 24)	AluY|SINE|Alu	34131	CARD11	AluY	2509
chr7	3026583	3026650	+	intron (NM_032415, intron 1 of 24)	L1PB3|LINE|L1	56963	CARD11	L1PB3	311
chr7	3026298	3026427	+	intron (NM_032415, intron 1 of 24)	MER5A1|DNA|hAT-Charlie	57217	CARD11	MER5A1	288
chr7	3074011	3074285	+	intron (NM_032415, intron 1 of 24)	AluJr|SINE|Alu	9431	CARD11	AluJr	1962
chr7	3066991	3067307	+	intron (NM_032415, intron 1 of 24)	L2c|LINE|L2	16430	CARD11	L2c	498
chr1	239801069	239807209	-	intron (NM_000740, intron 2 of 4)	L1PA3|LINE|L1	-11766	CHRM3	L1PA3	25964
chr22	39855757	39855872	+	intron (NM_002409, intron 1 of 1)	MIRb|SINE|MIR	2489	MGAT3	MIRb	338
chr8	42334346	42334444	+	intron (NM_006749, intron 1 of 10)	MIRc|SINE|MIR	24583	SLC20A2	MIRc	215
chr10	125803386	125803748	+	intron (NM_015892, intron 3 of 7)	(CAGAG)n|Simple_repeat|Simple_repeat	48373	CHST15	(CAGAG)n	341
chr16	672167	672217	+	intron (NM_001172663, intron 4 of 6)	L1MC|LINE|L1	-8820	WFIKKN1	L1MC	232
chr6	170595891	170595924	+	intron (NM_005618, intron 4 of 10)	(CA)n|Simple_repeat|Simple_repeat	3790	DLL1	(CA)n	264
chr19	17877227	17877402	+	intron (NM_015122, intron 6 of 28)	MIR|SINE|MIR	15028	FCHO1	MIR	390
chr7	29476933	29477229	+	intron (NM_001293071, intron 5 of 11)	AluY|SINE|Alu	-42247	CHN2	AluY	2806
chr2	241565284	241565864	+	intron (NM_005301, intron 1 of 1)	(GGGTG)n|Simple_repeat|Simple_repeat	912	GPR35	(GGGTG)n	314
chr9	74527517	74527814	+	intron (NM_182505, intron 1 of 3)	AluSx1|SINE|Alu	1242	C9orf85	AluSx1	2166
chr9	74527379	74527516	+	intron (NM_182505, intron 1 of 3)	AluSx|SINE|Alu	1024	C9orf85	AluSx	1022
chr14	97262868	97263174	+	promoter-TSS (NM_003384)	promoter-TSS (NM_003384)	-663	VRK1	AluY	2534
chr4	149239027	149245056	-	intron (NM_000901, intron 2 of 8)	L1PA2|LINE|L1	-121631	NR3C2	L1PA2	27437
chr7	45631752	45632122	-	intron (NM_001281768, intron 2 of 9)	MLT1B|LTR|ERVL-MaLR	-17812	ADCY1	MLT1B	1966
chr1	22182449	22182904	+	intron (NM_001291860, intron 44 of 96)	L2a|LINE|L2	43918	LDLRAD2	L2a	1156
chr19	16711876	16711963	-	intron (NM_004831, intron 1 of 2)	MIR|SINE|MIR	-27096	MED26	MIR	295
chr2	103236329	103236399	-	exon (NM_003048, exon 1 of 12)	exon (NM_003048, exon 1 of 12)	-198	SLC9A2	L1MD2	304
chr8	15980350	15980653	-	intron (NM_138715, intron 8 of 9)	AluY|SINE|Alu	-69799	MSR1	AluY	2454
chr6	160768821	160768869	+	promoter-TSS (NM_021977)	promoter-TSS (NM_021977)	-560	SLC22A3	(CCCTG)n	441
chr3	184283611	184283678	+	intron (NM_004443, intron 1 of 15)	(CTG)n|Simple_repeat|Simple_repeat	4057	EPHB3	(CTG)n	215
chr3	134634347	134635766	-	intron (NM_004441, intron 1 of 15)	LTR12C|LTR|ERV1	-120957	EPHB1	LTR12C	10519
chr3	134635767	134635866	+	intron (NM_004441, intron 1 of 15)	MLT1C|LTR|ERVL-MaLR	121717	EPHB1	MLT1C	1598
chr2	239023323	239023561	+	intron (NM_194312, intron 4 of 8)	MER58B|DNA|hAT-Charlie	14491	ESPNL	MER58B	729
chr2	239016641	239016803	-	intron (NM_194312, intron 4 of 8)	MIRb|SINE|MIR	-7771	ESPNL	MIRb	390
chr6	110750574	110750805	+	intron (NM_033125, intron 7 of 7)	MER113A|DNA|hAT-Charlie	-13936	DDO	MER113A	581
chr6	110745637	110745773	+	TTS (NM_033125)	TTS (NM_033125)	-8952	DDO	AluYa8	1226
chr5	180417342	180417511	+	intron (NM_197975, intron 1 of 7)	MIRb|SINE|MIR	1581	BTNL3	MIRb	282
chr14	66973422	66973736	+	promoter-TSS (NM_020806)	promoter-TSS (NM_020806)	-546	GPHN	AluSc	2411
chr19	23949254	23949555	-	intron (NR_003662, intron 1 of 3)	AluY|SINE|Alu	-3588	RPSAP58	AluY	2562
chr1	24435195	24435363	-	intron (NM_152372, intron 1 of 36)	MIRc|SINE|MIR	-3386	MYOM3	MIRc	321
chr3	52533400	52533625	+	intron (NM_015136, intron 1 of 68)	L2b|LINE|L2	4156	STAB1	L2b	218
chr3	52533634	52533939	+	intron (NM_015136, intron 1 of 68)	AluYa5|SINE|Alu	4430	STAB1	AluYa5	2823
chr5	152033526	152039458	-	intron (NR_109877, intron 4 of 4)	L1PA2|LINE|L1	251652	NMUR2	L1PA2	27339
chr16	67450919	67451209	-	promoter-TSS (NM_013304)	promoter-TSS (NM_013304)	725	ZDHHC1	AluJo	1953
chr12	130945206	130945252	+	intron (NM_015347, intron 3 of 18)	(CAG)n|Simple_repeat|Simple_repeat	57181	RIMBP2	(CAG)n	225
chr12	130962783	130963224	-	intron (NM_015347, intron 3 of 18)	L1MC4a|LINE|L1	-39407	RIMBP2	L1MC4a	258
chr12	130931935	130932080	+	intron (NM_015347, intron 6 of 18)	L1MB7|LINE|L1	70403	RIMBP2	L1MB7	300
chr12	130968767	130968912	+	intron (NM_015347, intron 2 of 18)	L2b|LINE|L2	33571	RIMBP2	L2b	238
chr12	130933351	130933950	+	intron (NM_015347, intron 6 of 18)	LTR82A|LTR|ERVL	68760	RIMBP2	LTR82A	1035
chr12	130963917	130964132	-	intron (NM_015347, intron 2 of 18)	MIR|SINE|MIR	-38386	RIMBP2	MIR	603
chr12	130915712	130915784	-	intron (NM_015347, intron 11 of 18)	L2c|LINE|L2	-86662	RIMBP2	L2c	374
chr12	130934178	130934565	+	intron (NM_015347, intron 6 of 18)	MLT1C|LTR|ERVL-MaLR	68039	RIMBP2	MLT1C	884
chr12	130979364	130979745	-	intron (NM_015347, intron 2 of 18)	MLT1C|LTR|ERVL-MaLR	-22856	RIMBP2	MLT1C	623
chr12	130958740	130958783	+	intron (NM_015347, intron 3 of 18)	MIR|SINE|MIR	43649	RIMBP2	MIR	210
chr12	130918246	130918476	+	intron (NM_015347, intron 11 of 18)	MLT1L|LTR|ERVL-MaLR	84049	RIMBP2	MLT1L	363
chr12	130947010	130947513	+	intron (NM_015347, intron 3 of 18)	LTR82A|LTR|ERVL	55149	RIMBP2	LTR82A	983
chr12	130913361	130913663	+	intron (NM_015347, intron 11 of 18)	AluY|SINE|Alu	88898	RIMBP2	AluY	2499
chr12	130942268	130942353	+	intron (NM_015347, intron 3 of 18)	L2b|LINE|L2	60100	RIMBP2	L2b	220
chr12	130959430	130959502	+	intron (NM_015347, intron 3 of 18)	L2c|LINE|L2	42944	RIMBP2	L2c	193
chr12	130956583	130956814	+	intron (NM_015347, intron 3 of 18)	MLT1K|LTR|ERVL-MaLR	45712	RIMBP2	MLT1K	308
chr1	42033709	42034418	-	intron (NM_001127714, intron 4 of 7)	L2a|LINE|L2	83719	EDN2	L2a	1108
chr1	41982052	41982242	+	intron (NM_001127714, intron 6 of 7)	L2a|LINE|L2	-31803	EDN2	L2a	399
chr1	41948298	41948336	+	intron (NM_001956, intron 2 of 4)	GA-rich|Low_complexity|Low_complexity	2027	EDN2	GA-rich	213
chr2	31429257	31429420	-	intron (NM_001145122, intron 1 of 21)	AluSx1|SINE|Alu	-11073	CAPN14	AluSx1	1293
chr2	31429079	31429255	+	intron (NM_001145122, intron 1 of 21)	GSAT|Satellite|centr	11244	CAPN14	GSAT	624
chr2	31155197	31155257	+	intron (NM_001253826, intron 10 of 15)	MIRb|SINE|MIR	-124916	CAPN13	MIRb	253
chr14	104386806	104387106	-	intron (NM_004894, intron 1 of 3)	AluSc|SINE|Alu	-947	C14orf2	AluSc	2475
chr14	104388278	104388563	-	promoter-TSS (NM_004894)	promoter-TSS (NM_004894)	517	C14orf2	AluSx1	2341
chr14	104386173	104386461	-	intron (NM_004894, intron 1 of 3)	AluSc|SINE|Alu	-1586	C14orf2	AluSc	2279
chr14	104386467	104386767	-	intron (NM_004894, intron 1 of 3)	AluSc8|SINE|Alu	-1286	C14orf2	AluSc8	2419
chr20	5765086	5765395	-	intron (NM_152504, intron 2 of 2)	AluY|SINE|Alu	-34197	C20orf196	AluY	2617
chr13	50463863	50464544	+	promoter-TSS (NR_003268)	promoter-TSS (NR_003268)	-342	CTAGE10P	Tigger3b	4235
chr5	1292081	1292240	+	intron (NM_198253, intron 2 of 15)	CpG	3002	TERT	L1MB1	484
chr6	160560122	160560288	-	intron (NM_003057, intron 6 of 10)	MIR|SINE|MIR	-17342	SLC22A1	MIR	604
chr17	54877420	54877724	-	intron (NM_001085430, intron 6 of 7)	AluY|SINE|Alu	-33684	C17orf67	AluY	2680
chr5	149546742	149546799	+	exon (NM_001804, exon 1 of 3)	exon (NM_001804, exon 1 of 3)	426	CDX1	GC_rich	23
chr5	149546529	149546560	+	exon (NM_001804, exon 1 of 3)	exon (NM_001804, exon 1 of 3)	200	CDX1	GC_rich	32
chr5	149547296	149547355	+	intron (NM_001804, intron 1 of 2)	MIR3|SINE|MIR	981	CDX1	MIR3	199
chr5	149546667	149546687	+	exon (NM_001804, exon 1 of 3)	exon (NM_001804, exon 1 of 3)	333	CDX1	GC_rich	21
chr5	149547080	149547190	-	intron (NM_001804, intron 1 of 2)	MIR3|SINE|MIR	-791	CDX1	MIR3	241
chr5	149546595	149546631	+	exon (NM_001804, exon 1 of 3)	exon (NM_001804, exon 1 of 3)	269	CDX1	GC_rich	23
chr12	43834626	43834891	+	intron (NM_025003, intron 16 of 38)	AluY|SINE|Alu	110966	ADAMTS20	AluY	2195
chr12	43920271	43923609	+	intron (NM_025003, intron 3 of 38)	L1PB3|LINE|L1	23784	ADAMTS20	L1PB3	17179
chr12	43767474	43767781	-	intron (NM_025003, intron 36 of 38)	AluYa5|SINE|Alu	-178097	ADAMTS20	AluYa5	2935
chr12	43864777	43870811	+	intron (NM_025003, intron 7 of 38)	L1PA2|LINE|L1	77930	ADAMTS20	L1PA2	28180
chr12	43767847	43767990	-	intron (NM_025003, intron 36 of 38)	MIR|SINE|MIR	-177806	ADAMTS20	MIR	337
chr12	43810328	43810624	-	intron (NM_025003, intron 28 of 38)	AluY|SINE|Alu	-135248	ADAMTS20	AluY	2680
chr12	43919976	43920270	+	intron (NM_025003, intron 3 of 38)	AluY|SINE|Alu	25601	ADAMTS20	AluY	2385
chr7	8337744	8343770	-	intron (NR_125740, intron 3 of 5)	L1PA3|LINE|L1	38515	ICA1	L1PA3	26442
chr5	132896782	132896832	+	intron (NM_015082, intron 3 of 15)	(TAA)n|Simple_repeat|Simple_repeat	51416	FSTL4	(TAA)n	459
chr5	132896496	132896781	+	intron (NM_015082, intron 3 of 15)	AluY|SINE|Alu	51585	FSTL4	AluY	2204
chr4	162759464	162759735	-	intron (NM_020116, intron 4 of 15)	AluY|SINE|Alu	-325587	FSTL5	AluY	2111
chr4	162686952	162687240	-	intron (NM_020116, intron 5 of 15)	AluSg4|SINE|Alu	-398090	FSTL5	AluSg4	2282
chr4	162898483	162898791	+	intron (NM_020116, intron 3 of 15)	AluY|SINE|Alu	186549	FSTL5	AluY	2564
chr4	162918754	162919055	-	intron (NM_020116, intron 3 of 15)	AluY|SINE|Alu	-166282	FSTL5	AluY	2646
chr4	162822804	162823115	+	intron (NM_020116, intron 4 of 15)	AluSx3|SINE|Alu	262227	FSTL5	AluSx3	2155
chr4	162674913	162675220	+	intron (NM_020116, intron 6 of 15)	AluY|SINE|Alu	410120	FSTL5	AluY	2642
chr4	162323976	162324280	-	intron (NM_020116, intron 15 of 15)	AluY|SINE|Alu	-761058	FSTL5	AluY	2443
chr4	163039421	163039697	-	intron (NM_020116, intron 1 of 15)	AluY|SINE|Alu	-45627	FSTL5	AluY	2385
chr4	162358437	162358734	+	intron (NM_020116, intron 15 of 15)	AluY|SINE|Alu	726601	FSTL5	AluY	2614
chr11	76777186	76777304	-	promoter-TSS (NM_004055)	promoter-TSS (NM_004055)	747	CAPN5	MIRb	247
chr20	34203335	34203417	+	promoter-TSS (NM_003116)	promoter-TSS (NM_003116)	-433	SPAG4	(GAAA)n	663
chr20	34203493	34203652	+	promoter-TSS (NM_003116)	promoter-TSS (NM_003116)	-237	SPAG4	FRAM	994
chr18	61144107	61144160	+	promoter-TSS (NM_002639)	promoter-TSS (NM_002639)	-11	SERPINB5	(CGGGG)n	201
chr1	22263486	22263528	+	intron (NM_001291860, intron 1 of 96)	GC_rich|Low_complexity|Low_complexity	283	HSPG2	GC_rich	29
chrX	152938164	152938235	+	intron (NM_001039582, intron 2 of 11)	G-rich|Low_complexity|Low_complexity	544	PNCK	G-rich	209
chrX	152937866	152937975	-	intron (NM_001039582, intron 3 of 11)	MIR3|SINE|MIR	-823	PNCK	MIR3	207
chr18	55386481	55392496	+	intron (NM_005603, intron 2 of 27)	L1PA2|LINE|L1	80839	ATP8B1	L1PA2	28675
chr9	140271621	140271920	+	intron (NR_104598, intron 4 of 10)	AluSx3|SINE|Alu	45944	EXD3	AluSx3	1980
chr9	140273953	140274154	+	intron (NR_104598, intron 4 of 10)	L1MB5|LINE|L1	43661	EXD3	L1MB5	309
chr9	140286085	140286111	+	TTS (NR_104599)	TTS (NR_104599)	31616	EXD3	(CCCCG)n	201
chr9	140271401	140271553	+	intron (NR_104598, intron 5 of 10)	LTR36|LTR|ERV1	46237	EXD3	LTR36	1842
chr9	140272963	140273330	+	intron (NR_104598, intron 4 of 10)	L1MB5|LINE|L1	44568	EXD3	L1MB5	1277
chr9	140286271	140286574	-	non-coding (NR_104599, exon 3 of 3)	non-coding (NR_104599, exon 3 of 3)	-31292	EXD3	AluSc	2067
chr9	140263473	140263651	+	intron (NR_104598, intron 8 of 10)	G-rich|Low_complexity|Low_complexity	54152	EXD3	G-rich	289
chr9	140274428	140274524	+	intron (NR_104598, intron 4 of 10)	L2|LINE|L2	43238	EXD3	L2	226
chr9	140263288	140263457	+	intron (NR_104598, intron 8 of 10)	G-rich|Low_complexity|Low_complexity	54342	EXD3	G-rich	235
chr9	140275583	140275893	+	intron (NR_104598, intron 3 of 10)	AluSx|SINE|Alu	41976	EXD3	AluSx	2551
chr7	117119780	117119867	+	promoter-TSS (NM_000492)	promoter-TSS (NM_000492)	-194	CFTR	G-rich	229
chr17	5445518	5446033	+	intron (NM_001033053, intron 5 of 15)	L2a|LINE|L2	-41456	LOC728392	L2a	1029
chr17	5415041	5415213	+	intron (NM_001033053, intron 15 of 15)	T-rich|Low_complexity|Low_complexity	-10808	LOC728392	T-rich	489
chr17	5433011	5433271	-	intron (NM_001033053, intron 12 of 15)	L1MEg|LINE|L1	28822	LOC728392	L1MEg	383
chr17	5432986	5433003	-	intron (NM_001033053, intron 12 of 15)	L1MEg|LINE|L1	28675	LOC728392	L1MEg	571
chr17	5445408	5445530	-	intron (NM_001033053, intron 5 of 15)	L2b|LINE|L2	41150	LOC728392	L2b	196
chr14	24424142	24424208	-	promoter-TSS (NR_023921)	promoter-TSS (NR_023921)	-146	DHRS4-AS1	MIR	243
chr15	72470906	72471213	-	intron (NM_001012642, intron 1 of 11)	AluY|SINE|Alu	-19077	GRAMD2	AluY	2415
chr4	22779340	22780758	-	intron (NM_020973, intron 4 of 4)	LTR12C|LTR|ERV1	-64337	GBA3	LTR12C	8014
chr2	202355445	202355745	-	intron (NM_152525, intron 14 of 14)	AluY|SINE|Alu	-39203	STRADB	AluY	2540
chr2	218910532	218910827	-	intron (NR_034176, intron 2 of 13)	AluY|SINE|Alu	-11022	RUFY4	AluY	2305
chr12	45212509	45212824	-	intron (NM_006159, intron 3 of 20)	AluYb8|SINE|Alu	-56778	NELL2	AluYb8	3007
chr12	45116690	45116986	+	intron (NM_006159, intron 10 of 20)	AluY|SINE|Alu	152606	NELL2	AluY	2496
chr12	45286607	45286708	-	intron (NM_001145110, intron 1 of 20)	MIR|SINE|MIR	16024	NELL2	MIR	337
chr12	45075201	45081215	-	intron (NM_006159, intron 13 of 20)	L1PA3|LINE|L1	-191236	NELL2	L1PA3	26766
chr12	45129785	45130091	-	intron (NM_006159, intron 10 of 20)	AluYg6|SINE|Alu	-139506	NELL2	AluYg6	2775
chr12	45286299	45286606	+	intron (NM_001145110, intron 1 of 20)	AluY|SINE|Alu	-15819	NELL2	AluY	2644
chr12	45116987	45117071	+	intron (NM_006159, intron 10 of 20)	MER5B|DNA|hAT-Charlie	152415	NELL2	MER5B	409
chr5	136467679	136467709	+	intron (NM_004598, intron 4 of 10)	(TA)n|Simple_repeat|Simple_repeat	367324	SPOCK1	(TA)n	279
chr5	136467382	136467678	+	intron (NM_004598, intron 4 of 10)	AluY|SINE|Alu	367488	SPOCK1	AluY	2667
chr9	132723854	132724164	-	intron (NM_015033, intron 4 of 16)	AluSz|SINE|Alu	-81464	FNBP1	AluSz	2192
chr9	132800679	132800977	-	intron (NM_015033, intron 1 of 16)	AluSg|SINE|Alu	-4645	FNBP1	AluSg	2280
chr9	132800352	132800653	+	intron (NM_015033, intron 1 of 16)	AluY|SINE|Alu	4971	FNBP1	AluY	2537
chr12	110221630	110221840	-	intron (NM_021625, intron 15 of 15)	MIRb|SINE|MIR	10443	FAM222A-AS1	MIRb	396
chr12	110224224	110224368	-	intron (NM_021625, intron 14 of 15)	MIRb|SINE|MIR	13004	FAM222A-AS1	MIRb	474
chr2	222285737	222286049	+	intron (NM_004438, intron 17 of 17)	AluY|SINE|Alu	151117	EPHA4	AluY	2640
chrX	123798784	123798905	+	intron (NM_001163278, intron 6 of 31)	MIRc|SINE|MIR	298822	TENM1	MIRc	239
chr12	48267135	48267443	-	intron (NM_001017536, intron 3 of 9)	AluYf4|SINE|Alu	-31525	VDR	AluYf4	2836
chr12	27864503	27864752	+	intron (NM_021821, intron 1 of 7)	L2b|LINE|L2	921	MRPS35	L2b	373
chr12	27864838	27865646	-	intron (NM_021821, intron 1 of 7)	L2a|LINE|L2	-1536	MRPS35	L2a	1452
chr5	68512692	68512985	-	promoter-TSS (NM_033281)	promoter-TSS (NM_033281)	735	MRPS36	AluSx1	2343
chr10	7405317	7405607	-	intron (NM_001018039, intron 4 of 20)	AluSg|SINE|Alu	-45841	SFMBT2	AluSg	2350
chr10	7211980	7212866	+	intron (NM_001018039, intron 20 of 20)	L1MDa|LINE|L1	238880	SFMBT2	L1MDa	1661
chrX	137860470	137866490	+	intron (NM_001139498, intron 2 of 5)	L1PA3|LINE|L1	-41965	FGF13	L1PA3	26234
chr5	66046112	66050047	+	intron (NM_198828, intron 1 of 5)	L1HS|LINE|L1	-76525	MAST4	L1HS	17027
chr18	32132343	32138359	-	intron (NM_032979, intron 1 of 16)	L1PA2|LINE|L1	37931	DTNA	L1PA2	27395
chr18	32441168	32441478	+	intron (NM_032981, intron 6 of 7)	AluY|SINE|Alu	43021	DTNA	AluY	2632
chr1	16056542	16056575	+	intron (NM_015164, intron 14 of 19)	(CGGGG)n|Simple_repeat|Simple_repeat	-6251	SLC25A34	(CGGGG)n	306
chr17	37820231	37820285	+	3' UTR (NM_001165938, exon 14 of 14)	3' UTR (NM_001165938, exon 14 of 14)	-1341	TCAP	(CCTG)n	241
chr15	20884800	20885112	+	intron (NR_027992, intron 1 of 2)	AluY|SINE|Alu	76524	NBEAP1	AluY	2531
chr4	7374335	7375185	-	intron (NM_020777, intron 1 of 26)	L1ME1|LINE|L1	-61940	PSAPL1	L1ME1	2913
chr4	7444516	7444952	-	intron (NM_020777, intron 2 of 26)	MLT1C|LTR|ERVL-MaLR	8034	PSAPL1	MLT1C	1269
chr4	7427386	7427556	+	intron (NM_020777, intron 2 of 26)	MER102b|DNA|hAT-Charlie	9229	PSAPL1	MER102b	233
chr4	7434121	7434224	-	3' UTR (NM_001085382, exon 1 of 1)	3' UTR (NM_001085382, exon 1 of 1)	-2528	PSAPL1	MIRb	427
chr4	7424432	7424609	+	intron (NM_020777, intron 2 of 26)	L2a|LINE|L2	12180	PSAPL1	L2a	279
chr4	7428344	7428531	-	intron (NM_020777, intron 2 of 26)	MIRb|SINE|MIR	-8263	PSAPL1	MIRb	380
chr4	7386493	7386564	-	intron (NM_020777, intron 1 of 26)	MIRc|SINE|MIR	-50172	PSAPL1	MIRc	210
chr4	7394508	7394682	+	intron (NM_020777, intron 1 of 26)	MIRc|SINE|MIR	42105	PSAPL1	MIRc	284
chr4	7380987	7381160	+	intron (NM_020777, intron 1 of 26)	L3|LINE|CR1	55627	PSAPL1	L3	212
chr4	7427642	7427689	-	intron (NM_020777, intron 2 of 26)	MIR3|SINE|MIR	-9035	PSAPL1	MIR3	231
chr19	1439559	1439689	-	intron (NM_001018, intron 2 of 3)	AluJo|SINE|Alu	-1261	RPS15	AluJo	880
chr3	156650539	156650845	+	intron (NM_001004316, intron 5 of 12)	AluY|SINE|Alu	106544	LEKR1	AluY	2301
chr3	69402780	69402820	+	intron (NM_015123, intron 1 of 22)	(TG)n|Simple_repeat|Simple_repeat	32655	FRMD4B	(TG)n	201
chr7	35132570	35138584	+	intron (NR_002833, intron 19 of 21)	L1PA2|LINE|L1	-57924	DPY19L1	L1PA2	27401
chrX	20135929	20136198	+	promoter-TSS (NM_152780)	promoter-TSS (NM_152780)	-949	MAP7D2	AluJb	1647
chr2	99543753	99543903	+	intron (NM_207362, intron 1 of 9)	LTR67B|LTR|ERVL	8856	KIAA1211L	LTR67B	375
chr1	175076241	175078158	-	intron (NM_022093, intron 9 of 18)	LTR12C|LTR|ERV1	-40205	TNN	LTR12C	10280
chr17	20798548	20798660	-	intron (NM_001004306, intron 1 of 3)	AluSx3|SINE|Alu	-849	CCDC144NL	AluSx3	979
chr12	15589369	15592457	+	intron (NM_030667, intron 1 of 26)	L1PA16|LINE|L1	-108365	PTPRO	L1PA16	11796
chr12	15496640	15496917	-	intron (NM_030667, intron 1 of 26)	AluY|SINE|Alu	-21587	PTPRO	AluY	2232
chr3	10207406	10207712	-	intron (NM_001570, intron 1 of 12)	AluY|SINE|Alu	-996	IRAK2	AluY	2626
chr3	10207195	10207404	-	intron (NM_001570, intron 1 of 12)	AluSq2|SINE|Alu	-736	IRAK2	AluSq2	1660
chr4	8130184	8130238	+	intron (NM_001130085, intron 1 of 17)	MER3|DNA|hAT-Charlie	30348	ABLIM2	MER3	241
chr4	8150166	8150362	+	intron (NM_001130085, intron 1 of 17)	MIR|SINE|MIR	10295	ABLIM2	MIR	395
chr4	8129688	8130052	-	intron (NM_001130085, intron 1 of 17)	MLT1C|LTR|ERVL-MaLR	-30689	ABLIM2	MLT1C	812
chr4	8110092	8110575	+	intron (NM_001130085, intron 1 of 17)	MER89|LTR|ERV1	-36590	ABLIM2	MER89	1344
chr4	8048412	8048743	+	intron (NM_001130085, intron 8 of 17)	MLT1B|LTR|ERVL-MaLR	25166	ABLIM2	MLT1B	1309
chr18	19752073	19752103	+	exon (NM_005257, exon 2 of 7)	exon (NM_005257, exon 2 of 7)	2690	GATA6	(CCA)n	279
chr18	19751820	19751860	+	exon (NM_005257, exon 2 of 7)	exon (NM_005257, exon 2 of 7)	2442	GATA6	GC_rich	27
chr18	19757910	19758225	-	intron (NM_005257, intron 3 of 6)	AluSp|SINE|Alu	-8669	GATA6	AluSp	2661
chr18	19757091	19757170	+	intron (NM_005257, intron 3 of 6)	C-rich|Low_complexity|Low_complexity	7732	GATA6	C-rich	206
chr18	19751622	19751653	+	exon (NM_005257, exon 2 of 7)	exon (NM_005257, exon 2 of 7)	2239	GATA6	(CGG)n	180
chr18	19751750	19751777	+	exon (NM_005257, exon 2 of 7)	exon (NM_005257, exon 2 of 7)	2365	GATA6	GC_rich	21
chr8	11561610	11561637	+	promoter-TSS (NM_002052)	promoter-TSS (NM_002052)	-94	GATA4	GC_rich	21
chr19	49011955	49012057	-	intron (NM_001080434, intron 6 of 15)	MIRc|SINE|MIR	-4440	LMTK3	MIRc	214
chr19	49000326	49000558	-	intron (NM_001080434, intron 12 of 15)	MIR|SINE|MIR	-16004	LMTK3	MIR	777
chr7	50860416	50860456	+	intron (NM_001001555, intron 1 of 16)	GC_rich|Low_complexity|Low_complexity	723	GRB10	GC_rich	34
chr2	165478059	165478152	+	5' UTR (NM_004490, exon 1 of 14)	5' UTR (NM_004490, exon 1 of 14)	255	GRB14	GC_rich	24
chr12	86523637	86523668	-	intron (NM_013244, intron 3 of 6)	LTR15|LTR|ERV1	-255579	NTS	LTR15	3325
chr12	86523327	86523636	-	intron (NM_013244, intron 3 of 6)	AluYa5|SINE|Alu	-255408	NTS	AluYa5	2983
chr12	86381215	86381231	+	intron (NM_013244, intron 5 of 6)	AT_rich|Low_complexity|Low_complexity	113150	NTS	AT_rich	31
chr12	86545040	86545108	+	intron (NM_013244, intron 3 of 6)	Tigger13a|DNA|TcMar-Tigger	277001	NTS	Tigger13a	467
chr12	86605060	86605401	+	intron (NM_013244, intron 3 of 6)	AluY|SINE|Alu	337157	NTS	AluY	2023
chr12	86545109	86545390	+	intron (NM_013244, intron 3 of 6)	AluY|SINE|Alu	277176	NTS	AluY	2286
chr12	86380904	86381214	-	intron (NM_013244, intron 5 of 6)	AluYa5|SINE|Alu	-112986	NTS	AluYa5	2962
chr12	86544430	86545039	-	intron (NM_013244, intron 3 of 6)	MER77|LTR|ERVL	-276661	NTS	MER77	2060
chr12	86606385	86606698	+	intron (NM_013244, intron 3 of 6)	AluYa5|SINE|Alu	338468	NTS	AluYa5	2840
chr19	2718236	2718327	+	intron (NM_145173, intron 1 of 1)	MIR3|SINE|MIR	3109	DIRAS1	MIR3	206
chr19	2718511	2718822	-	intron (NM_145173, intron 1 of 1)	AluSp|SINE|Alu	-2724	DIRAS1	AluSp	2318
chr20	33134512	33134688	-	promoter-TSS (NM_181509)	promoter-TSS (NM_181509)	88	MAP1LC3A	MLT1J	531
chr20	33134772	33134848	-	intron (NM_181509, intron 1 of 4)	L2|LINE|L2	-122	MAP1LC3A	L2	194
chr8	22446993	22447052	+	intron (NM_176871, intron 6 of 9)	C-rich|Low_complexity|Low_complexity	9035	PDLIM2	C-rich	201
chr9	129455607	129455627	+	intron (NM_002316, intron 4 of 7)	GC_rich|Low_complexity|Low_complexity	78895	LMX1B	GC_rich	21
chr16	4646206	4646503	+	intron (NM_001145011, intron 14 of 15)	AluSg|SINE|Alu	18573	UBALD1	AluSg	2313
chr16	4645143	4645264	-	intron (NM_001145011, intron 14 of 15)	L2b|LINE|L2	-19724	UBALD1	L2b	240
chr16	4650436	4650455	+	TTS (NM_001145011)	TTS (NM_001145011)	14482	UBALD1	(CCCCCA)n	180
chr16	4646105	4646168	-	intron (NM_001145011, intron 14 of 15)	MLT1D|LTR|ERVL-MaLR	-18791	UBALD1	MLT1D	290
chr3	195618293	195618367	-	intron (NM_005781, intron 1 of 14)	MIR|SINE|MIR	-4102	TNK2	MIR	195
chr16	2678539	2678675	-	intron (NR_015441, intron 3 of 3)	AluSx|SINE|Alu	10376	FLJ42627	AluSx	1722
chr16	2678224	2678538	-	intron (NR_015441, intron 3 of 3)	AluSp|SINE|Alu	10602	FLJ42627	AluSp	2238
chr16	2678728	2678981	+	non-coding (NR_015441, exon 4 of 4)	non-coding (NR_015441, exon 4 of 4)	-10129	FLJ42627	L1MC5	519
chr16	2678676	2678723	-	intron (NR_015441, intron 3 of 3)	L1MB8|LINE|L1	10284	FLJ42627	L1MB8	1348
chr21	44475834	44476007	-	intron (NM_001178008, intron 16 of 16)	MER58B|DNA|hAT-Charlie	-20120	CBS	MER58B	472
chr20	30521782	30522413	-	intron (NM_001008409, intron 11 of 14)	MER115|DNA|hAT-Tip100	-17786	PDRG1	MER115	1251
chr20	30522734	30522941	+	intron (NM_001008409, intron 12 of 14)	MIR|SINE|MIR	17046	PDRG1	MIR	700
chr1	1957424	1957934	-	intron (NM_000815, intron 4 of 8)	L1MB5|LINE|L1	-6911	GABRD	L1MB5	1552
chr14	105944002	105944287	+	intron (NR_073085, intron 1 of 7)	G-rich|Low_complexity|Low_complexity	561	CRIP2	G-rich	349
chr14	105944710	105944733	+	intron (NR_073081, intron 2 of 5)	CpG-7558	1138	CRIP2	GC_rich	24
chr14	105945409	105945430	+	intron (NR_073083, intron 4 of 6)	CpG-7558	1836	CRIP2	(CCCCCG)n	198
chr6	89934983	89941006	-	intron (NM_001267582, intron 1 of 11)	L1PA2|LINE|L1	-3013	GABRR1	L1PA2	28548
chr13	114017543	114017818	-	intron (NM_001286732, intron 2 of 6)	AluSx3|SINE|Alu	-783	GRTP1	AluSx3	2358
chr10	81966590	81966894	-	promoter-TSS (NR_038464)	promoter-TSS (NR_038464)	724	LINC00857	AluSx1	2484
chr2	188409560	188409864	+	intron (NM_001032281, intron 1 of 6)	AluSx|SINE|Alu	9507	TFPI	AluSx	2226
chr22	44491824	44492127	+	intron (NM_001003828, intron 3 of 13)	AluSq|SINE|Alu	26978	PARVB	AluSq	2117
chr22	44451559	44451897	-	intron (NM_001243386, intron 1 of 11)	MLT2B1|LTR|ERVL	13269	PARVB	MLT2B1	909
chr22	44436614	44436908	+	intron (NM_001243386, intron 1 of 11)	AluYc|SINE|Alu	14577	PARVB	AluYc	2440
chr22	44515534	44515825	-	intron (NM_001003828, intron 5 of 13)	L2c|LINE|L2	-50682	PARVB	L2c	309
chr22	44467859	44467889	+	intron (NM_001243385, intron 1 of 12)	(TCCC)n|Simple_repeat|Simple_repeat	2877	PARVB	(TCCC)n	201
chr22	44436197	44436613	+	intron (NM_001243386, intron 1 of 11)	MLT1D|LTR|ERVL-MaLR	14221	PARVB	MLT1D	2005
chr11	123443379	123443404	+	intron (NM_001286564, intron 1 of 19)	(GA)n|Simple_repeat|Simple_repeat	12421	GRAMD1B	(GA)n	213
chr11	123437030	123437180	+	intron (NM_001286564, intron 1 of 19)	L3|LINE|CR1	6135	GRAMD1B	L3	192
chr11	123443712	123443882	+	intron (NM_001286564, intron 1 of 19)	(CTGGGG)n|Simple_repeat|Simple_repeat	12827	GRAMD1B	(CTGGGG)n	262
chr11	123437193	123437499	+	intron (NM_001286564, intron 1 of 19)	AluY|SINE|Alu	6376	GRAMD1B	AluY	2617
chr11	62138899	62139061	+	intron (NM_025080, intron 4 of 6)	LTR5_Hs|LTR|ERVK	34206	ASRGL1	LTR5_Hs	1057
chr11	62138730	62138764	+	intron (NM_025080, intron 4 of 6)	CpG	33973	ASRGL1	(CAG)n	189
chr13	113741063	113741494	-	intron (NM_001112732, intron 21 of 29)	L1MC2|LINE|L1	18824	F7	L1MC2	963
chr19	48777010	48777313	-	intron (NM_001301062, intron 1 of 3)	AluY|SINE|Alu	-154	ZNF114	AluY	2653
chr19	48776050	48776351	-	promoter-TSS (NM_001301062)	promoter-TSS (NM_001301062)	807	ZNF114	AluY	2617
chr12	8991227	8991539	+	intron (NM_144670, intron 9 of 35)	AluY|SINE|Alu	-6217	A2ML1	AluY	2647
chr12	8914806	8920558	-	intron (NR_123740, intron 5 of 8)	HERV17-int|LTR|ERV1	57468	A2ML1	HERV17-int	41751
chr12	8984646	8985222	-	intron (NM_144670, intron 4 of 35)	LTR8|LTR|ERV1	-9784	A2ML1	LTR8	3311
chr12	8998162	8998489	+	intron (NM_144670, intron 13 of 35)	AluY|SINE|Alu	725	A2ML1	AluY	2418
chr12	8984333	8984645	-	intron (NM_144670, intron 4 of 35)	AluSp|SINE|Alu	-9339	A2ML1	AluSp	2631
chr9	107676069	107676379	-	intron (NM_005502, intron 1 of 49)	AluY|SINE|Alu	-14303	ABCA1	AluY	2444
chr8	59897070	59897365	+	intron (NM_014729, intron 1 of 8)	AluYc|SINE|Alu	134550	TOX	AluYc	2522
chr8	59960124	59960276	-	intron (NM_014729, intron 1 of 8)	FAM|SINE|Alu	-71567	TOX	FAM	1005
chr8	59897366	59897557	+	intron (NM_014729, intron 1 of 8)	L1MB2|LINE|L1	134306	TOX	L1MB2	2010
chr8	59959764	59960081	-	intron (NM_014729, intron 1 of 8)	AluY|SINE|Alu	-71845	TOX	AluY	2685
chr8	59827250	59833276	+	intron (NM_014729, intron 3 of 8)	L1PA2|LINE|L1	201504	TOX	L1PA2	28733
chr19	19844709	19845026	-	promoter-TSS (NM_021030)	promoter-TSS (NM_021030)	946	ZNF14	AluJo	1745
chr19	19844397	19844706	-	promoter-TSS (NM_021030)	promoter-TSS (NM_021030)	630	ZNF14	AluY	2492
chr3	187084692	187085922	-	promoter-TSS (NM_022147)	promoter-TSS (NM_022147)	861	RTP4	LTR12C	8060
chr1	203020452	203020823	-	5' UTR (NM_015053, exon 1 of 17)	5' UTR (NM_015053, exon 1 of 17)	-326	PPFIA4	L3	946
chr19	49628041	49628335	+	intron (NM_003660, intron 1 of 29)	AluSc8|SINE|Alu	5542	PPFIA3	AluSc8	2328
chr1	232591146	232591484	+	intron (NM_020808, intron 8 of 20)	AluY|SINE|Alu	59928	SIPA1L2	AluY	2565
chr1	232591485	232591864	+	intron (NM_020808, intron 8 of 20)	L1PA15|LINE|L1	59569	SIPA1L2	L1PA15	3042
chr22	36540776	36541087	+	intron (NR_027833, intron 3 of 3)	AluY|SINE|Alu	16046	APOL3	AluY	2235
chr7	150705557	150705666	-	intron (NM_000603, intron 17 of 26)	MIRb|SINE|MIR	-14719	NOS3	MIRb	343
chr1	15429475	15429762	+	intron (NM_201628, intron 11 of 14)	AluSx1|SINE|Alu	49342	TMEM51-AS1	AluSx1	2008
chr17	985121	985283	+	intron (NM_021962, intron 5 of 22)	LTR79|LTR|ERVL	-2816	ABR	LTR79	396
chr17	1030099	1030218	+	intron (NM_001159746, intron 1 of 22)	L2b|LINE|L2	-17818	ABR	L2b	195
chr17	984825	985115	-	intron (NM_021962, intron 5 of 22)	AluSx|SINE|Alu	2584	ABR	AluSx	2282
chr17	1040551	1040980	-	intron (NM_001159746, intron 1 of 22)	Tigger1|DNA|TcMar-Tigger	28425	ABR	Tigger1	4369
chr19	1454553	1454865	-	intron (NM_005883, intron 4 of 14)	AluY|SINE|Alu	-4561	APC2	AluY	2623
chr16	89899829	89899962	-	intron (NM_032451, intron 1 of 14)	MIR|SINE|MIR	-4988	SPIRE2	MIR	259
chr16	89900006	89900039	+	intron (NM_032451, intron 1 of 14)	MIR|SINE|MIR	5115	SPIRE2	MIR	185
chr20	11871611	11871705	+	intron (NM_001282552, intron 1 of 3)	CpG	287	BTBD3	GC_rich	32
chr19	54730714	54731005	+	intron (NM_006864, intron 7 of 12)	L1MEg|LINE|L1	15751	LILRA6	L1MEg	420
chr19	54729582	54729623	+	intron (NM_006864, intron 7 of 12)	(TTA)n|Simple_repeat|Simple_repeat	17008	LILRA6	(TTA)n	275
chr19	54733454	54733726	-	intron (NM_006864, intron 7 of 12)	AluYc|SINE|Alu	-13020	LILRA6	AluYc	2277
chr19	54730412	54730713	-	intron (NM_006864, intron 7 of 12)	AluYc|SINE|Alu	-16048	LILRA6	AluYc	2291
chr19	54729625	54729695	-	intron (NM_006864, intron 7 of 12)	AluSp|SINE|Alu	-16950	LILRA6	AluSp	619
chr7	120269260	120269539	+	intron (NM_012281, intron 1 of 5)	AluY|SINE|Alu	228778	TSPAN12	AluY	2380
chr7	120230057	120230369	-	intron (NM_012281, intron 1 of 5)	AluSz|SINE|Alu	-267964	TSPAN12	AluSz	2163
chr7	120269540	120270119	-	intron (NM_012281, intron 1 of 5)	L2a|LINE|L2	-228348	TSPAN12	L2a	1003
chr10	71211827	71211938	+	intron (NM_012339, intron 1 of 7)	MIRc|SINE|MIR	656	TSPAN15	MIRc	246
chr20	46414594	46414652	+	5' UTR (NM_018837, exon 1 of 21)	5' UTR (NM_018837, exon 1 of 21)	185	SULF2	GC_rich	24
chr10	100597648	100597681	+	intron (NM_001166246, intron 3 of 12)	L1ME3C|LINE|L1	-390960	HPS1	L1ME3C	357
chr10	100405454	100405761	+	intron (NM_001166244, intron 5 of 10)	AluY|SINE|Alu	-198903	HPS1	AluY	2429
chr10	100322192	100322493	+	intron (NM_001166244, intron 8 of 10)	AluY|SINE|Alu	-115638	HPS1	AluY	2691
chr10	100597350	100597647	+	intron (NM_001166246, intron 3 of 12)	AluY|SINE|Alu	-390794	HPS1	AluY	2616
chr10	100542699	100548728	-	intron (NM_001166246, intron 3 of 12)	L1HS|LINE|L1	339009	HPS1	L1HS	28763
chr10	100597272	100597349	+	intron (NM_001166246, intron 3 of 12)	L1ME3C|LINE|L1	-390606	HPS1	L1ME3C	357
chr6	88032997	88038996	-	intron (NM_198568, intron 1 of 2)	L1PA3|LINE|L1	-3000	GJB7	L1PA3	25767
chr12	113543394	113543461	+	intron (NM_004658, intron 17 of 21)	MIR3|SINE|MIR	29977	RASAL1	MIR3	199
chr12	113550172	113550476	+	intron (NM_001193521, intron 12 of 20)	L2a|LINE|L2	23080	RASAL1	L2a	662
chr12	113542998	113543100	+	intron (NM_004658, intron 17 of 21)	L2a|LINE|L2	30355	RASAL1	L2a	601
chr15	30671357	30671634	+	intron (NM_139320, intron 4 of 9)	AluYc|SINE|Alu	14369	CHRFAM7A	AluYc	2062
chr7	121942076	121942158	+	exon (NM_001160264, exon 5 of 5)	exon (NM_001160264, exon 5 of 5)	-1595	FEZF1-AS1	(CGG)n	285
chr12	14741628	14742832	-	intron (NR_120465, intron 2 of 5)	MER52C|LTR|ERV1	21439	PLBD1	MER52C	5683
chr12	8287481	8287648	-	promoter-TSS (NR_036440)	promoter-TSS (NR_036440)	116	POU5F1P3	L1MDa	1466
chr19	44303417	44303693	-	intron (NM_182573, intron 2 of 4)	AluSx3|SINE|Alu	-626	LYPD5	AluSx3	2148
chr19	48612829	48612901	+	intron (NM_003706, intron 1 of 16)	MLT1B|LTR|ERVL-MaLR	1244	PLA2G4C	MLT1B	982
chr19	48612902	48613205	-	intron (NM_003706, intron 1 of 16)	AluY|SINE|Alu	-1056	PLA2G4C	AluY	2441
chr22	22872115	22872214	+	intron (NM_080740, intron 1 of 1)	U13_|snRNA|snRNA	2460	ZNF280A	U13_	472
chr1	235756586	235756778	-	intron (NM_004485, intron 1 of 2)	L4|LINE|RTE	-56611	GNG4	L4	225
chr1	235754041	235754106	-	intron (NM_004485, intron 1 of 2)	MER5B|DNA|hAT-Charlie	-59220	GNG4	MER5B	189
chr1	235759193	235759503	+	intron (NM_001098721, intron 1 of 3)	AluY|SINE|Alu	53945	GNG4	AluY	2574
chr1	235744580	235744833	+	intron (NM_001098721, intron 3 of 3)	AluY|SINE|Alu	68587	GNG4	AluY	2147
chr1	235756819	235758248	-	intron (NM_004485, intron 1 of 2)	LTR12C|LTR|ERV1	-55760	GNG4	LTR12C	10442
chr16	67232964	67232992	+	promoter-TSS (NM_024712)	promoter-TSS (NM_024712)	-50	ELMO3	GC_rich	22
chr16	67233961	67233988	+	intron (NM_024712, intron 4 of 19)	GC_rich|Low_complexity|Low_complexity	946	ELMO3	GC_rich	21
chr11	14112395	14113438	-	intron (NM_006108, intron 5 of 15)	LTR12C|LTR|ERV1	-128732	SPON1	LTR12C	10478
chr11	14113439	14113683	-	intron (NM_006108, intron 5 of 15)	L1PA8|LINE|L1	-129377	SPON1	L1PA8	9683
chr11	7538541	7541297	-	intron (NM_003621, intron 1 of 23)	HERVH48-int|LTR|ERV1	-4923	PPFIBP2	HERVH48-int	19040
chr7	86669073	86675084	+	intron (NM_001142749, intron 1 of 21)	L1PA2|LINE|L1	-2528	KIAA1324L	L1PA2	27409
chr7	86678589	86678878	-	intron (NM_001142749, intron 1 of 21)	AluY|SINE|Alu	9183	KIAA1324L	AluY	2341
chr8	67838099	67838399	+	promoter-TSS (NR_002599)	promoter-TSS (NR_002599)	-472	SNHG6	AluSx	2080
chr21	22507029	22507271	-	intron (NM_004540, intron 1 of 17)	AluJb|SINE|Alu	-136517	NCAM2	AluJb	1343
chr21	22416221	22416243	+	intron (NM_004540, intron 1 of 17)	AT_rich|Low_complexity|Low_complexity	45599	NCAM2	AT_rich	23
chr21	22415938	22416196	+	intron (NM_004540, intron 1 of 17)	AluY|SINE|Alu	45434	NCAM2	AluY	1906
chr10	20415043	20415900	+	intron (NM_001282736, intron 3 of 12)	(TA)n|Simple_repeat|Simple_repeat	310099	PLXDC2	(TA)n	684
chr10	43737944	43739850	+	intron (NM_145313, intron 1 of 12)	SVA_A|Other|Other	-13710	RASGEF1A	SVA_A	7280
chr17	70636307	70636480	+	intron (NR_033876, intron 1 of 4)	Arthur1A|DNA|hAT-Tip100	218	LINC00511	Arthur1A	662
chr17	70636673	70636782	+	promoter-TSS (NR_033876)	promoter-TSS (NR_033876)	-116	LINC00511	GC_rich	33
chr17	70637224	70637266	+	promoter-TSS (NR_033876)	promoter-TSS (NR_033876)	-634	LINC00511	MIRb	241
chr17	70689848	70690100	-	intron (NM_139177, intron 7 of 9)	AluSx3|SINE|Alu	53363	LINC00511	AluSx3	2023
chr19	1757563	1757593	+	intron (NM_001080488, intron 1 of 1)	CpG	3916	ONECUT3	GC_rich	31
chr19	1775118	1775149	+	intron (NM_001080488, intron 1 of 1)	CpG	21471	ONECUT3	(CCCG)n	206
chr18	55103226	55103251	+	exon (NM_004852, exon 1 of 2)	exon (NM_004852, exon 1 of 2)	321	ONECUT2	(CGG)n	192
chr6	112417478	112417776	+	intron (NM_001033564, intron 1 of 3)	AluY|SINE|Alu	-8876	TUBE1	AluY	2526
chr5	159615711	159615810	+	intron (NM_001130958, intron 1 of 6)	MIR3|SINE|MIR	1386	FABP6	MIR3	384
chr2	88407061	88407602	-	intron (NM_198274, intron 8 of 9)	L1P1|LINE|L1	-20319	FABP1	L1P1	4136
chr17	72323607	72323909	-	intron (NM_153209, intron 1 of 19)	AluSx|SINE|Alu	-1407	KIF19	AluSx	2104
chr17	72311028	72311247	-	TTS (NM_001172810)	TTS (NM_001172810)	11214	KIF19	MIR	283
chr4	46392008	46392049	+	promoter-TSS (NM_001114175)	promoter-TSS (NM_001114175)	28	GABRA2	(GGA)n	315
chr4	46291931	46292220	-	intron (NM_001286827, intron 7 of 9)	AluYc|SINE|Alu	-99321	GABRA2	AluYc	2383
chr14	73604510	73604791	+	intron (NM_000021, intron 1 of 11)	AluSz|SINE|Alu	1507	PSEN1	AluSz	1858
chr14	73602080	73602375	-	promoter-TSS (NM_007318)	promoter-TSS (NM_007318)	916	PSEN1	AluSx3	2102
chr19	56250350	56250652	-	promoter-TSS (NM_176820)	promoter-TSS (NM_176820)	733	NLRP9	AluY	2558
chr7	986403	986489	+	promoter-TSS (NM_001284309)	promoter-TSS (NM_001284309)	-994	ADAP1	L1MB5	437
chr7	65539709	65540018	-	promoter-TSS (NM_000048)	promoter-TSS (NM_000048)	913	ASL	AluSg4	2452
chr18	48154906	48155118	-	intron (NM_001292039, intron 1 of 4)	MIR3|SINE|MIR	-68528	MAPK4	MIR3	312
chr15	100274294	100274610	+	promoter-TSS (NM_001284422)	promoter-TSS (NM_001284422)	-803	LYSMD4	AluSg7	2418
chr19	10110132	10110441	-	intron (NM_015719, intron 8 of 66)	AluY|SINE|Alu	-10861	COL5A3	AluY	2426
chr9	137573243	137573286	-	intron (NM_001278074, intron 1 of 65)	L2b|LINE|L2	-39613	COL5A1	L2b	201
chr9	137617024	137617208	+	intron (NM_001278074, intron 4 of 65)	MIR|SINE|MIR	83465	COL5A1	MIR	308
chr9	137601921	137602036	+	intron (NM_001278074, intron 4 of 65)	MIRb|SINE|MIR	68327	COL5A1	MIRb	255
chr9	137627152	137627254	-	intron (NM_001278074, intron 9 of 65)	L1MA9|LINE|L1	-93552	COL5A1	L1MA9	276
chr9	137609212	137609365	-	intron (NM_001278074, intron 4 of 65)	MIRb|SINE|MIR	-75637	COL5A1	MIRb	338
chr9	137633047	137633599	-	intron (NM_001278074, intron 11 of 65)	MER34A|LTR|ERV1	-99672	COL5A1	MER34A	2205
chr9	137616132	137616298	-	intron (NM_001278074, intron 4 of 65)	MIR|SINE|MIR	-82564	COL5A1	MIR	288
chr17	47126004	47126334	+	intron (NM_006546, intron 14 of 14)	MER1B|DNA|hAT-Charlie	51395	IGF2BP1	MER1B	1805
chr17	47091569	47091706	+	intron (NM_006546, intron 2 of 14)	C-rich|Low_complexity|Low_complexity	16863	IGF2BP1	C-rich	353
chr8	145097212	145097522	-	intron (NM_198572, intron 4 of 4)	AluSp|SINE|Alu	-10785	SPATC1	AluSp	2443
chr8	145097526	145097644	-	intron (NM_198572, intron 4 of 4)	MER65D|LTR|ERV1	-11003	SPATC1	MER65D	348
chr19	39889660	39889891	-	3' UTR (NM_017592, exon 4 of 4)	3' UTR (NM_017592, exon 4 of 4)	7712	ZFP36	MLT2C1	814
chr19	39889893	39890188	+	3' UTR (NM_017592, exon 4 of 4)	3' UTR (NM_017592, exon 4 of 4)	-7447	ZFP36	AluSx3	2446
chr17	79143118	79143364	+	intron (NR_027255, intron 2 of 5)	AluSq4|SINE|Alu	-3369	AATK	AluSq4	1976
chr17	79142677	79143105	+	intron (NR_027255, intron 2 of 5)	L1MB7|LINE|L1	-3019	AATK	L1MB7	1294
chr17	79166588	79166639	+	exon (NM_014984, exon 19 of 26)	exon (NM_014984, exon 19 of 26)	-26741	AATK	(CTG)n	217
chr17	79155142	79155169	+	intron (NR_027255, intron 4 of 5)	GC_rich|Low_complexity|Low_complexity	-15283	AATK	GC_rich	28
chr19	1495044	1495202	-	intron (NM_138393, intron 1 of 4)	L2b|LINE|L2	-3958	REEP6	L2b	193
chr19	1496700	1496758	+	intron (NM_138393, intron 4 of 4)	(TG)n|Simple_repeat|Simple_repeat	5564	REEP6	(TG)n	194
chr1	121274033	121280059	-	intron (NR_003955, intron 1 of 7)	L1HS|LINE|L1	-16136	EMBP1	L1HS	27375
chr19	33863507	33863809	+	promoter-TSS (NM_001806)	promoter-TSS (NM_001806)	-917	CEBPG	AluYa5	2781
chr19	7555044	7555194	+	promoter-TSS (NM_001300881)	promoter-TSS (NM_001300881)	-833	PEX11G	MER34A1	643
chr19	7554736	7555043	-	promoter-TSS (NM_080662)	promoter-TSS (NM_080662)	603	PEX11G	AluSz	2327
chr1	217863835	217869865	-	intron (NM_138796, intron 5 of 10)	L1PA2|LINE|L1	-62155	SPATA17	L1PA2	28485
chr7	28995272	28995292	+	exon (NM_014817, exon 2 of 2)	exon (NM_014817, exon 2 of 2)	2747	TRIL	GC_rich	21
chr14	58599300	58599602	-	intron (NM_001001872, intron 3 of 7)	AluY|SINE|Alu	-19396	C14orf37	AluY	2526
chr14	58499258	58499998	+	intron (NM_001001872, intron 5 of 7)	L1HS|LINE|L1	119219	C14orf37	L1HS	6110
chr3	52007061	52007365	-	intron (NM_032750, intron 1 of 3)	AluY|SINE|Alu	-1433	ABHD14B	AluY	2490
chr3	52006881	52007060	-	intron (NM_032750, intron 1 of 3)	AluSx|SINE|Alu	-1676	ABHD14B	AluSx	2163
chr8	143566089	143566252	+	intron (NM_001702, intron 12 of 29)	MIR3|SINE|MIR	20793	BAI1	MIR3	283
chr8	143618542	143618684	-	intron (NM_001702, intron 25 of 29)	MIRb|SINE|MIR	-73236	BAI1	MIRb	207
chr8	143597969	143598024	+	intron (NM_001702, intron 17 of 29)	(TG)n|Simple_repeat|Simple_repeat	52619	BAI1	(TG)n	263
chr8	143565819	143565934	+	intron (NM_001702, intron 11 of 29)	MIRc|SINE|MIR	20499	BAI1	MIRc	192
chr8	143615184	143615230	-	intron (NM_001702, intron 24 of 29)	Kanga1a|DNA|TcMar-Tc2	-69830	BAI1	Kanga1a	279
chr8	143597762	143597958	+	intron (NM_001702, intron 17 of 29)	(CGTG)n|Simple_repeat|Simple_repeat	52483	BAI1	(CGTG)n	342
chr8	143570891	143571063	-	intron (NM_001702, intron 15 of 29)	MIRb|SINE|MIR	-25600	BAI1	MIRb	521
chr8	143587479	143587567	-	intron (NM_001702, intron 16 of 29)	L2b|LINE|L2	-42146	BAI1	L2b	275
chr8	143586941	143587331	-	intron (NM_001702, intron 16 of 29)	L2b|LINE|L2	-41759	BAI1	L2b	301
chr8	143609207	143609316	-	intron (NM_001702, intron 23 of 29)	MIR3|SINE|MIR	-63884	BAI1	MIR3	194
chr8	143615729	143615812	+	intron (NM_001702, intron 24 of 29)	HAL1|LINE|L1	70393	BAI1	HAL1	247
chr8	143595704	143595910	+	intron (NM_001702, intron 17 of 29)	MIRb|SINE|MIR	50430	BAI1	MIRb	327
chr8	143603633	143603817	-	intron (NM_001702, intron 20 of 29)	MER53|DNA|hAT	-58348	BAI1	MER53	609
chr8	143594542	143594607	+	intron (NM_001702, intron 17 of 29)	MIRc|SINE|MIR	49197	BAI1	MIRc	220
chr8	143620360	143620536	+	intron (NM_001702, intron 25 of 29)	(CA)n|Simple_repeat|Simple_repeat	75071	BAI1	(CA)n	441
chr8	143561631	143561784	+	intron (NM_001702, intron 8 of 29)	MIRb|SINE|MIR	16330	BAI1	MIRb	526
chr8	143598033	143598137	+	intron (NM_001702, intron 17 of 29)	(CGTG)n|Simple_repeat|Simple_repeat	52708	BAI1	(CGTG)n	202
chr8	143573769	143573954	-	intron (NM_001702, intron 16 of 29)	L2a|LINE|L2	-28484	BAI1	L2a	205
chr1	244148263	244148684	-	intron (NR_033883, intron 2 of 11)	L2|LINE|L2	63768	ZBTB18	L2	488
chr1	244197694	244198889	+	intron (NR_033883, intron 8 of 11)	Tigger3b|DNA|TcMar-Tigger	-13950	ZBTB18	Tigger3b	6789
chr1	244161294	244161596	-	intron (NR_033883, intron 2 of 11)	AluSc|SINE|Alu	50796	ZBTB18	AluSc	2370
chr1	244195515	244195797	-	intron (NR_033883, intron 8 of 11)	AluY|SINE|Alu	16585	ZBTB18	AluY	2463
chr9	139428670	139428792	+	intron (NM_017617, intron 2 of 33)	MamRep434|DNA|TcMar-Tigger	11507	NOTCH1	MamRep434	325
chr3	120908903	120910380	-	intron (NM_014980, intron 9 of 27)	SVA_B|Other|Other	-282591	STXBP5L	SVA_B	9920
chr6	4020541	4020833	-	promoter-TSS (NM_003913)	promoter-TSS (NM_003913)	882	PRPF4B	AluSx	2392
chr19	8298615	8298905	+	intron (NM_024552, intron 2 of 11)	AluJb|SINE|Alu	24543	CERS4	AluJb	1785
chr19	8282422	8282719	-	intron (NM_024552, intron 2 of 11)	AluY|SINE|Alu	-8353	CERS4	AluY	2475
chr19	8300798	8301094	+	intron (NM_024552, intron 2 of 11)	AluY|SINE|Alu	26729	CERS4	AluY	2446
chr19	8287067	8287363	-	intron (NM_024552, intron 2 of 11)	AluSx1|SINE|Alu	-12998	CERS4	AluSx1	2280
chr19	8282720	8282834	-	intron (NM_024552, intron 2 of 11)	AluSx|SINE|Alu	-8560	CERS4	AluSx	1905
chr19	8285695	8286008	-	intron (NM_024552, intron 2 of 11)	AluY|SINE|Alu	-11634	CERS4	AluY	2480
chr19	8293049	8293115	-	intron (NM_024552, intron 2 of 11)	AluYc|SINE|Alu	-18865	CERS4	AluYc	451
chr15	78016713	78016751	+	intron (NM_001301192, intron 2 of 4)	MIRc|SINE|MIR	-3639	LINGO1	MIRc	180
chr15	78011917	78011990	-	intron (NM_001301192, intron 2 of 4)	MER102a|DNA|hAT-Charlie	-1140	LINGO1	MER102a	255
chr2	46125	46160	+	exon (NM_001077710, exon 1 of 2)	exon (NM_001077710, exon 1 of 2)	446	FAM110C	GC_rich	29
chr2	46573	46800	+	promoter-TSS (NM_001077710)	promoter-TSS (NM_001077710)	-98	FAM110C	C-rich	392
chr22	50919117	50919429	-	promoter-TSS (NM_024866)	promoter-TSS (NM_024866)	712	ADM2	AluSc8	2457
chr14	37820124	37826138	-	intron (NM_138731, intron 10 of 13)	L1PA2|LINE|L1	-156013	MIPOL1	L1PA2	27481
chr19	46194383	46194689	-	intron (NM_177542, intron 1 of 3)	AluSx1|SINE|Alu	-907	SNRPD2	AluSx1	2340
chr22	39756193	39756519	+	intron (NM_145731, intron 1 of 3)	L2c|LINE|L2	-3819	SYNGR1	L2c	476
chr22	39753363	39754796	+	intron (NM_145731, intron 1 of 3)	LTR12C|LTR|ERV1	-6096	SYNGR1	LTR12C	9548
chr22	39770614	39770761	-	intron (NM_145731, intron 2 of 3)	MIRb|SINE|MIR	-10512	SYNGR1	MIRb	284
chr20	22565268	22565354	+	promoter-TSS (NM_021784)	promoter-TSS (NM_021784)	-210	FOXA2	(GGA)n	569
chr20	8575749	8581774	-	intron (NM_015192, intron 3 of 31)	L1PA2|LINE|L1	-465849	PLCB1	L1PA2	27816
chr20	8113213	8113241	+	5' UTR (NM_182734, exon 1 of 33)	5' UTR (NM_182734, exon 1 of 33)	315	PLCB1	GC_rich	29
chr10	73834523	73834627	+	intron (NM_001244950, intron 1 of 10)	C-rich|Low_complexity|Low_complexity	13956	SPOCK2	C-rich	243
chr19	49662282	49662586	-	intron (NM_001195227, intron 2 of 23)	AluY|SINE|Alu	-1418	TRPM4	AluY	2618
chr19	49661941	49662114	+	intron (NM_001195227, intron 2 of 23)	MIR|SINE|MIR	1011	TRPM4	MIR	580
chr11	2438070	2438401	+	intron (NM_014555, intron 7 of 23)	L1MB7|LINE|L1	6040	TRPM5	L1MB7	922
chr8	120220996	120221018	+	intron (NM_052886, intron 2 of 4)	CpG-25965	397	MAL2	GC_rich	23
chr19	49099793	49099883	-	intron (NM_004605, intron 4 of 5)	MIR3|SINE|MIR	10162	SPACA4	MIR3	273
chr14	93153662	93153793	+	intron (NM_024832, intron 9 of 9)	CpG	61320	LGMN	(CCCCG)n	222
chr3	12081822	12081926	+	intron (NM_133625, intron 2 of 13)	L1ME3E|LINE|L1	36040	SYN2	L1ME3E	451
chr3	12092217	12092534	-	intron (NM_133625, intron 2 of 13)	AluYb8|SINE|Alu	-46541	SYN2	AluYb8	3007
chr3	12081927	12082138	-	intron (NM_133625, intron 2 of 13)	AluY|SINE|Alu	-36198	SYN2	AluY	1843
chr3	12111597	12111651	-	intron (NM_133625, intron 2 of 13)	L1MB8|LINE|L1	-65790	SYN2	L1MB8	3374
chr3	12082139	12082258	+	intron (NM_133625, intron 2 of 13)	L1ME3E|LINE|L1	36364	SYN2	L1ME3E	451
chr13	114776128	114776292	+	intron (NM_007368, intron 16 of 23)	G-rich|Low_complexity|Low_complexity	121885	RASA3	G-rich	271
chr13	114769679	114770684	+	intron (NM_007368, intron 18 of 23)	L1PB4|LINE|L1	127914	RASA3	L1PB4	2098
chr13	114855167	114855848	-	intron (NM_007368, intron 1 of 23)	L1MB7|LINE|L1	-42588	RASA3	L1MB7	1494
chr13	114778852	114779070	+	intron (NM_007368, intron 14 of 23)	CT-rich|Low_complexity|Low_complexity	119134	RASA3	CT-rich	791
chr13	114892237	114892389	-	intron (NM_007368, intron 1 of 23)	MIRc|SINE|MIR	-5782	RASA3	MIRc	261
chr13	114807279	114807446	+	intron (NM_007368, intron 3 of 23)	MER5A|DNA|hAT-Charlie	90733	RASA3	MER5A	213
chrX	140991540	140991562	+	promoter-TSS (NM_005462)	promoter-TSS (NM_005462)	-91	MAGEC1	GC_rich	23
chr1	173795079	173795376	+	intron (NM_018122, intron 1 of 16)	AluY|SINE|Alu	1430	DARS2	AluY	2704
chr1	154546218	154546525	-	intron (NM_000748, intron 5 of 5)	AluSq|SINE|Alu	-6114	CHRNB2	AluSq	2366
chr1	154546169	154546217	+	intron (NM_000748, intron 5 of 5)	L2b|LINE|L2	5936	CHRNB2	L2b	290
chr15	87522705	87523033	-	intron (NM_152336, intron 22 of 23)	AluY|SINE|Alu	597291	LINC00052	AluY	2457
chr15	87526763	87527583	-	intron (NM_152336, intron 22 of 23)	L1ME1|LINE|L1	592987	LINC00052	L1ME1	2119
chr15	87527584	87527894	-	intron (NM_152336, intron 22 of 23)	AluSg4|SINE|Alu	592421	LINC00052	AluSg4	2401
chr7	72972765	72973058	-	promoter-TSS (NM_001707)	promoter-TSS (NM_001707)	846	BCL7B	AluSg	2343
chr15	26975417	26975586	+	intron (NM_001278631, intron 3 of 9)	AluY|SINE|Alu	-13589	GABRB3	AluY	1616
chr12	29823946	29824280	+	intron (NM_175861, intron 5 of 17)	AluSx3|SINE|Alu	112630	TMTC1	AluSx3	2193
chr12	29823586	29823885	+	intron (NM_175861, intron 5 of 17)	AluJo|SINE|Alu	113008	TMTC1	AluJo	1859
chr19	10571880	10572111	+	intron (NM_006202, intron 6 of 9)	(GGCTG)n|Simple_repeat|Simple_repeat	8362	PDE4A	(GGCTG)n	360
chr5	59726369	59727946	-	intron (NM_001165899, intron 1 of 16)	SVA_D|Other|Other	56383	PART1	SVA_D	10598
chr11	67414042	67414194	-	intron (NM_080658, intron 3 of 7)	L2c|LINE|L2	-4012	ACY3	L2c	281
chr8	143623759	143623884	+	exon (NM_001702, exon 27 of 30)	exon (NM_001702, exon 27 of 30)	72012	ARC	C-rich	236
chr10	104222927	104223225	-	intron (NM_024789, intron 1 of 9)	AluY|SINE|Alu	-1906	TMEM180	AluY	2340
chr3	183736493	183736789	-	promoter-TSS (NM_005688)	promoter-TSS (NM_005688)	914	ABCC5	AluSx1	2345
chr7	146177769	146178071	-	intron (NM_014141, intron 1 of 23)	AluY|SINE|Alu	-364467	CNTNAP2	AluY	2548
chr7	146140017	146140360	+	intron (NM_014141, intron 1 of 23)	AluY|SINE|Alu	326735	CNTNAP2	AluY	2299
chr7	146049843	146050145	-	intron (NM_014141, intron 1 of 23)	AluY|SINE|Alu	-236541	CNTNAP2	AluY	2638
chr7	145822387	145822701	+	intron (NM_014141, intron 1 of 23)	AluY|SINE|Alu	9091	CNTNAP2	AluY	2692
chr7	146028115	146028415	+	intron (NM_014141, intron 1 of 23)	AluY|SINE|Alu	214812	CNTNAP2	AluY	2842
chr7	146134061	146134406	+	intron (NM_014141, intron 1 of 23)	MER1B|DNA|hAT-Charlie	320780	CNTNAP2	MER1B	2001
chr17	48676516	48676689	-	intron (NM_018896, intron 16 of 37)	MIR|SINE|MIR	35616	ABCC3	MIR	678
chr1	2532148	2533458	+	intron (NM_033467, intron 11 of 23)	L1M5|LINE|L1	14614	FAM213B	L1M5	4317
chr8	119560777	119566927	+	intron (NR_109794, intron 2 of 4)	L1PA3|LINE|L1	-69388	SAMD12-AS1	L1PA3	26183
chr1	237234824	237235578	-	intron (NM_001035, intron 1 of 104)	MER52A|LTR|ERV1	-29499	RYR2	MER52A	5669
chr1	237584257	237584540	+	intron (NM_001035, intron 11 of 104)	AluSc8|SINE|Alu	378696	RYR2	AluSc8	2285
chr1	237238565	237244593	+	intron (NM_001035, intron 1 of 104)	L1HS|LINE|L1	35877	RYR2	L1HS	29325
chr1	237473468	237473491	+	intron (NM_001035, intron 2 of 104)	MER41C|LTR|ERV1	267777	RYR2	MER41C	3534
chr1	237471783	237473467	-	intron (NM_001035, intron 2 of 104)	LTR12C|LTR|ERV1	-266923	RYR2	LTR12C	8929
chr1	237235579	237235612	-	intron (NM_001035, intron 1 of 104)	FLAM_C|SINE|Alu	-29893	RYR2	FLAM_C	459
chr1	237584541	237584576	+	intron (NM_001035, intron 11 of 104)	(TAA)n|Simple_repeat|Simple_repeat	378856	RYR2	(TAA)n	249
chr12	2018341	2018657	-	intron (NM_172364, intron 4 of 37)	AluY|SINE|Alu	-9371	CACNA2D4	AluY	2484
chr12	1992248	1992572	+	intron (NM_172364, intron 12 of 37)	LTR16A|LTR|ERVL	35460	CACNA2D4	LTR16A	277
chr9	97487989	97488284	-	promoter-TSS (NM_001193331)	promoter-TSS (NM_001193331)	815	C9orf3	AluYf4	2715
chr20	47375228	47375321	-	intron (NM_020820, intron 1 of 39)	L2a|LINE|L2	-69146	PREX1	L2a	227
chr20	47288700	47289567	+	intron (NM_020820, intron 14 of 39)	L2a|LINE|L2	155287	PREX1	L2a	1101
chr20	47252739	47252893	+	intron (NM_020820, intron 32 of 39)	L2a|LINE|L2	191604	PREX1	L2a	489
chr20	47327203	47327230	+	intron (NM_020820, intron 5 of 39)	AT_rich|Low_complexity|Low_complexity	117204	PREX1	AT_rich	21
chr20	47364838	47365184	-	intron (NM_020820, intron 1 of 39)	L1MC4a|LINE|L1	-79409	PREX1	L1MC4a	293
chr20	47255610	47255936	-	intron (NM_020820, intron 30 of 39)	MER102c|DNA|hAT-Charlie	-188647	PREX1	MER102c	745
chr20	47327255	47327693	-	intron (NM_020820, intron 5 of 39)	L2a|LINE|L2	-116946	PREX1	L2a	674
chr20	47242916	47243140	+	intron (NM_020820, intron 39 of 39)	MIR|SINE|MIR	201392	PREX1	MIR	971
chr20	47288654	47288699	+	intron (NM_020820, intron 14 of 39)	L2a|LINE|L2	155744	PREX1	L2a	192
chr20	47243268	47243382	+	intron (NM_020820, intron 39 of 39)	L1MD3|LINE|L1	201095	PREX1	L1MD3	370
chr9	136031596	136031731	-	intron (NM_001288572, intron 3 of 6)	MIRb|SINE|MIR	7056	RALGDS	MIRb	419
chr6	51718947	51720166	-	intron (NM_138694, intron 49 of 66)	L1PA8A|LINE|L1	-232867	PKHD1	L1PA8A	12902
chr7	37477909	37478213	+	intron (NM_001206480, intron 1 of 21)	AluY|SINE|Alu	10494	ELMO1	AluY	2418
chr7	37423436	37423717	-	intron (NM_001206480, intron 1 of 21)	AluY|SINE|Alu	30304	ELMO1	AluY	2439
chr7	37315932	37316236	+	intron (NM_001206480, intron 4 of 21)	AluY|SINE|Alu	77188	ELMO1	AluY	2567
chr14	57941698	57942035	+	intron (NM_001283057, intron 5 of 5)	AluY|SINE|Alu	18715	C14orf105	AluY	2537
chr19	11430483	11430793	-	intron (NM_012466, intron 6 of 6)	AluY|SINE|Alu	-19706	RAB3D	AluY	2211
chr17	1897108	1897330	+	intron (NM_178568, intron 1 of 1)	MARNA|DNA|TcMar-Mariner	30959	RTN4RL1	MARNA	456
chr17	1881816	1882008	+	intron (NM_178568, intron 1 of 1)	MIR|SINE|MIR	46266	RTN4RL1	MIR	389
chr17	1851834	1851897	+	intron (NM_178568, intron 1 of 1)	(CAGA)n|Simple_repeat|Simple_repeat	76313	RTN4RL1	(CAGA)n	256
chr19	45977861	45977900	+	3' UTR (NM_001114171, exon 3 of 3)	3' UTR (NM_001114171, exon 3 of 3)	6627	FOSB	(TG)n	206
chr12	118573042	118573326	+	promoter-TSS (NM_002567)	promoter-TSS (NM_002567)	-686	PEBP1	AluY	2335
chr12	118573327	118573541	-	promoter-TSS (NM_002567)	promoter-TSS (NM_002567)	436	PEBP1	AluJb	1193
chr22	38508617	38508658	+	intron (NM_001004426, intron 14 of 15)	(CCCCG)n|Simple_repeat|Simple_repeat	-1961	BAIAP2L2	(CCCCG)n	203
chr22	38505750	38505972	+	intron (NM_025045, intron 1 of 13)	MIR|SINE|MIR	815	BAIAP2L2	MIR	512
chr7	98001437	98001740	+	intron (NM_018842, intron 1 of 13)	AluSx1|SINE|Alu	28839	BAIAP2L1	AluSx1	2209
chr22	46664565	46664883	-	intron (NM_017931, intron 2 of 13)	AluY|SINE|Alu	-863	TTC38	AluY	2261
chr22	51047660	51047842	+	intron (NM_012324, intron 10 of 11)	MIR|SINE|MIR	8637	MAPK8IP2	MIR	358
chr12	18523075	18523421	+	intron (NM_001288774, intron 12 of 32)	L2c|LINE|L2	108774	PIK3C2G	L2c	285
chr12	18551848	18552144	+	intron (NM_001288774, intron 15 of 32)	AluYa5|SINE|Alu	137522	PIK3C2G	AluYa5	2872
chr5	10648961	10649196	+	intron (NM_001164440, intron 3 of 3)	AluJo|SINE|Alu	84643	ANKRD33B	AluJo	1320
chr1	25724698	25725198	+	intron (NM_138618, intron 3 of 8)	L2|LINE|L2	22415	RHCE	L2	743
chr20	15975968	15976294	-	intron (NM_080676, intron 15 of 16)	AluY|SINE|Alu	-577948	KIF16B	AluY	2581
chr20	16511337	16511645	-	intron (NM_024704, intron 1 of 25)	AluJo|SINE|Alu	-42588	KIF16B	AluJo	1924
chr20	16510852	16511336	+	intron (NM_024704, intron 1 of 25)	MLT1F2|LTR|ERVL-MaLR	42985	KIF16B	MLT1F2	1372
chr18	77942546	77942837	+	intron (NM_032510, intron 2 of 2)	L1MB8|LINE|L1	36884	PARD6G-AS1	L1MB8	1130
chr6	43118947	43119245	-	intron (NM_152880, intron 16 of 18)	AluY|SINE|Alu	19937	SRF	AluY	2450
chr6	43119257	43119574	-	intron (NM_152880, intron 16 of 18)	AluY|SINE|Alu	19618	SRF	AluY	2408
chr1	55287963	55288272	-	intron (NM_001110533, intron 9 of 9)	L1M2|LINE|L1	-16381	C1orf177	L1M2	10611
chr1	55287871	55287960	-	intron (NM_001110533, intron 9 of 9)	L1M2|LINE|L1	-16179	C1orf177	L1M2	2811
chr13	72439926	72439963	+	intron (NM_080759, intron 1 of 10)	CpG	1386	DACH1	GC_rich	24
chr13	72309161	72309365	+	intron (NM_080759, intron 1 of 10)	(TATATG)n|Simple_repeat|Simple_repeat	132067	DACH1	(TATATG)n	427
chr13	72439301	72439353	+	intron (NM_080759, intron 1 of 10)	(CA)n|Simple_repeat|Simple_repeat	2003	DACH1	(CA)n	210
chr12	6419552	6419580	+	promoter-TSS (NM_018173)	promoter-TSS (NM_018173)	-36	PLEKHG6	GC_rich	22
chr15	65219802	65220103	-	intron (NM_182703, intron 6 of 14)	AluY|SINE|Alu	-15851	ANKDD1A	AluY	2493
chr15	65209719	65209739	+	intron (NM_182703, intron 3 of 14)	(TCTG)n|Simple_repeat|Simple_repeat	5628	ANKDD1A	(TCTG)n	189
chr5	74907465	74907487	+	exon (NM_001276713, exon 1 of 14)	exon (NM_001276713, exon 1 of 14)	175	ANKDD1B	GC_rich	23
chr2	10302495	10302592	+	intron (NM_182626, intron 2 of 2)	MIR|SINE|MIR	20562	C2orf48	MIR	274
chr5	16466781	16467079	+	Intergenic	AluSx|SINE|Alu	-1036	ZNF622	AluSx	2402
chr16	75530202	75530499	+	Intergenic	AluSg|SINE|Alu	-1424	CHST6	AluSg	2278
chr16	75529899	75530198	+	Intergenic	AluY|SINE|Alu	-1122	CHST6	AluY	2484
chr19	55838584	55838602	+	Intergenic	AT_rich|Low_complexity|Low_complexity	-1885	TMEM150B	AT_rich	30
chr5	179500267	179500565	+	Intergenic	AluSx3|SINE|Alu	-1298	RNF130	AluSx3	2408
chr17	37011145	37011429	+	Intergenic	AluSg|SINE|Alu	-1234	RPL23	AluSg	2305
chr9	116916354	116916376	+	Intergenic	CpG	-1866	COL27A1	GC_rich	23
chr3	12596527	12596828	+	Intergenic	AluSx|SINE|Alu	-1836	MKRN2	AluSx	2275
chr12	57083373	57083676	+	Intergenic	AluSc8|SINE|Alu	-1332	PTGES3	AluSc8	2480
chr12	57083689	57083816	+	Intergenic	AluSz|SINE|Alu	-1560	PTGES3	AluSz	943
chr10	69599408	69599701	+	Intergenic	AluSg|SINE|Alu	-1617	DNAJC12	AluSg	2371
chr11	9593937	9594253	+	Intergenic	AluSx1|SINE|Alu	-1133	WEE1	AluSx1	2280
chr3	185271377	185271677	+	Intergenic	AluY|SINE|Alu	-1158	LIPH	AluY	2434
chr12	110507270	110507620	+	Intergenic	MamRep137|DNA|TcMar?	-1945	C12orf76	MamRep137	883
chr12	110506965	110507269	+	Intergenic	AluY|SINE|Alu	-1617	C12orf76	AluY	2280
chr13	114633281	114633407	+	Intergenic	G-rich|Low_complexity|Low_complexity	-1380	LINC00565	G-rich	210
chr3	5161824	5162133	+	Intergenic	AluY|SINE|Alu	-1952	ARL8B	AluY	2736
chr11	17037091	17037378	+	Intergenic	AluSx1|SINE|Alu	-1271	PLEKHA7	AluSx1	2164
chr15	90543298	90543356	+	Intergenic	L2b|LINE|L2	-1396	ZNF710	L2b	199
chr19	2722924	2723053	+	Intergenic	MIRb|SINE|MIR	-1598	DIRAS1	MIRb	189
chr12	8973026	8973325	+	Intergenic	AluY|SINE|Alu	-1975	A2ML1	AluY	2679
chr12	8973326	8973790	+	Intergenic	LTR8|LTR|ERV1	-1592	A2ML1	LTR8	3271
chr1	203018726	203018787	+	Intergenic	C-rich|Low_complexity|Low_complexity	-1555	PPFIA4	C-rich	239
chr9	97487381	97487988	+	Intergenic	L2a|LINE|L2	-1267	C9orf3	L2a	409
