# Supplementary material for: Integrated epigenomic analyses of enhancer as well as promoter regions in gastric cancer
Source: Oncotarget. 2016 Mar 21;7(18):25620–31. doi: 10.18632/oncotarget.8239 (PMC5041931; doi:10.18632/oncotarget.8239)
Supplement: Supplementary file 4 [file oncotarget-07-25620-s004.xlsx]

## Sheet: promoter methylation
Supplementary Data S3 - Gene list as methylation targets at promoter regions
HyperMdownR: hyper-methylation and down-regulation
HypoMupR: hypo-methylation and up-regulation
	methyaltion (log2 RPKM)							expression (log2 RPKM)							fold change
symbol	metcsc1_sc	metcsc1_sc2	metcsc1_sc3	metcsc2_sc	metcsc3_sc	metcsc2_n	metcsc3_n	expcsc1_sc	expcsc1_sc2	expcsc1_sc3	expcsc2_sc	expcsc3_sc	expcsc2_n	expcsc3_n	metfc	expfc	anno
RPS6KA6	8.35844	10.7162	7.95528	9.66351	10.9282	0	0	3.85918	2.61503	4.49988	4.70051	4.68007	0	7.94287	9.52433	0.0995027	HyperMdownR
KCNMA1	10.7518	10.8502	10.0078	9.73888	10.6481	3.43603	0	0	0	0	4.91676	0	1.33884	1.62972	8.68134	-0.500929	HyperMdownR
HOXD1	9.83011	10.5676	8.77745	10.0867	10.2841	8.01787	7.12374	0	0	0	4.76505	0.804492	1.33884	2.05026	2.33838	-0.58064	HyperMdownR
DACT2	9.88159	11.377	9.7936	10.5048	11.1465	7.74083	7.87046	0	0	0	4.5161	0	1.33884	1.62972	2.73508	-0.58106	HyperMdownR
HHIP-AS1	8.47091	10.709	9.1284	9.42115	10.7514	6.93684	6.99962	0	0	0	5.42326	0	1.33884	2.05026	2.72793	-0.609897	HyperMdownR
POU3F3	9.66038	9.42438	7.90246	8.74885	8.47962	6.40012	5.11131	0	0	0	5.3505	0	2.48244	1.0337	3.08742	-0.687973	HyperMdownR
C9orf129	10.4119	11.3898	9.62462	10.9144	10.996	8.30014	7.20745	0	0	1.10311	4.96859	0	2.15083	1.86962	2.91354	-0.795885	HyperMdownR
TRIM9	9.06217	10.5033	8.91193	11.5083	10.9132	0	0	0	0	0	5.07664	0.804492	1.33884	2.6407	10.1798	-0.813545	HyperMdownR
RGS22	11.3106	11.6514	10.4884	10.1912	11.4523	8.94811	8.69989	0.883234	0	2.46083	5.5384	2.45396	2.02111	4.15026	2.19479	-0.818398	HyperMdownR
SCARF2	10.8696	11.3661	9.71024	11.0617	9.4921	7.2018	4.83873	0	0	0.926808	5.70909	1.31792	2.48244	2.37548	4.47969	-0.838196	HyperMdownR
LHFPL4	8.73454	7.99809	8.56456	9.56293	8.41036	6.50879	5.24355	0	0	0	4.25522	0	2.02111	1.62972	2.77793	-0.974369	HyperMdownR
FAM20C	10.7199	11.3378	10.1027	3.0259	10.1357	4.36988	3.89053	0	1.19004	0	5.66271	0	3.11226	1.62972	4.9342	-1.00044	HyperMdownR
SLC24A4	11.7636	11.6622	10.4625	11.4737	11.6539	8.87859	8.1974	1.42708	0	0	5.38638	0	3.72637	1.0337	2.86518	-1.01735	HyperMdownR
TSPAN11	9.83682	11.707	9.40969	10.9258	10.7378	5.79746	5.82065	0	0	0.926808	5.31624	1.31792	2.48244	2.6407	4.71438	-1.04938	HyperMdownR
NECAB1	9.70205	11.2842	9.95116	10.3568	11.0481	7.01776	7.88311	0	0	8.17165e-07	4.28679	0	1.33884	2.47522	3.01804	-1.04967	HyperMdownR
DMGDH	9.8564	10.8071	8.98669	11.0357	10.5917	7.32652	8.21675	0	0	0	5.49749	0	2.83145	1.62972	2.48387	-1.13109	HyperMdownR
PAX5	9.11798	11.2858	8.31367	10.3522	11.4208	7.08383	0	0.883234	0	0	4.66602	0	2.48244	2.05026	6.55616	-1.1565	HyperMdownR
ATP8A2	11.5563	11.0658	10.2872	11.0244	10.7585	7.70452	0	0.883234	0	0	4.17998	0	3.34722	1.0337	7.08619	-1.17782	HyperMdownR
GRIN2A	10.1668	10.4222	8.64942	10.2867	9.41943	6.30756	5.53067	0	0	0	4.19242	0	2.02111	2.05026	3.86979	-1.1972	HyperMdownR
DDX25	10.4707	10.7879	8.7988	10.4566	10.8044	7.56937	7.33108	0	0	0	4.90174	0	2.02111	2.37548	2.81347	-1.21794	HyperMdownR
LOC729683	10.8387	10.0187	9.59594	10.3557	10.1186	5.0835	6.23045	0	0	1.48652	4.41001	0	2.02111	2.86465	4.52857	-1.26357	HyperMdownR
FOXN4	10.1814	10.6033	9.07903	10.2218	10.6175	7.74152	7.38849	0	0	0	4.17105	0.804492	2.48244	2.05026	2.57561	-1.27124	HyperMdownR
DDX11L2	9.87586	10.0826	9.44692	5.93913	9.55549	4.05727	5.6823	2.13028	0	0	4.96309	0.804492	2.48244	3.2293	4.11021	-1.2763	HyperMdownR
FIBCD1	10.0149	10.7625	8.75305	10.5585	9.69333	7.71746	0	0.883234	0	2.46083	4.834	1.31792	2.48244	3.86933	6.09771	-1.27669	HyperMdownR
IGF2-AS	10.6523	11.1284	8.51095	10.3024	11.0507	7.62157	6.34002	0	0	0	4.82139	0	2.48244	2.05026	3.34817	-1.30207	HyperMdownR
ST8SIA5	10.4816	10.5279	9.52847	11.8238	11.922	8.61891	5.62886	0.883234	1.19004	0	4.63555	0.804492	2.48244	3.38203	3.73287	-1.42957	HyperMdownR
KCNN2	9.52757	10.1932	7.55856	10.6124	10.8125	6.16779	5.57016	0.883234	0	1.48652	4.26676	0.804492	3.88414	2.05026	3.87188	-1.479	HyperMdownR
POPDC3	9.37866	9.53045	8.86546	9.64861	10.0732	4.93405	3.42075	0	0	0	5.22669	0.804492	3.34722	2.05026	5.32188	-1.4925	HyperMdownR
C17orf82	9.14748	9.86078	7.77062	8.79686	10.161	3.91676	4.68342	0	0	0	4.30902	0	2.83145	2.05026	4.84727	-1.57905	HyperMdownR
HOXD13	9.68343	9.72038	9.53064	9.72448	10.0075	7.39155	7.39946	0	0	0	4.19378	0	1.33884	3.52013	2.33778	-1.59073	HyperMdownR
GLI3	9.37213	9.66535	8.85271	8.60439	9.66933	4.30297	0	0	0	0	4.31883	0	3.88414	1.0337	7.0813	-1.59515	HyperMdownR
GABRE	11.1323	11.3454	9.01935	10.408	10.9611	7.54213	5.01759	0	0	0	4.56195	0	2.02111	3.05847	4.29336	-1.6274	HyperMdownR
ANKLE1	8.63285	8.77927	7.97988	8.6163	9.71	0	0	2.78901	1.19004	2.46083	4.94445	2.80162	4.38427	4.58736	8.74366	-1.64862	HyperMdownR
RGS9BP	10.3745	10.5368	8.6558	9.90101	10.2154	6.26067	0	1.42708	0	2.20297	4.18826	0	2.83145	3.64615	6.80636	-1.67514	HyperMdownR
DNAH11	9.83205	10.9773	7.428	10.3057	10.6328	6.4149	7.12214	0	0	0.943397	4.35518	1.37006	3.13791	2.88899	3.06664	-1.67972	HyperMdownR
CPT1C	8.15783	8.12221	7.75844	10.819	10.5522	4.83742	0	0	1.19004	3.03712	4.41518	1.69581	3.54921	3.96917	6.66322	-1.69156	HyperMdownR
LHX1	10.4146	10.6401	8.54547	10.191	10.6087	6.87466	5.56386	0	0	0.926808	1.3263	0	1.33884	3.05847	3.86071	-1.74803	HyperMdownR
PEX5L	9.73285	9.73829	9.0142	9.45205	10.1939	6.50879	7.21471	0.883234	0	2.67951	4.4223	0.804492	3.55074	3.52013	2.76452	-1.77753	HyperMdownR
TBX2	8.22016	9.12485	8.48424	9.45863	8.63983	0	0	0	0	0	4.60825	0	3.11226	2.6407	8.78554	-1.95483	HyperMdownR
STL	8.39892	9.34629	7.89117	9.72794	10.0477	0	7.28858	0	0	0	4.46106	0	2.83145	3.05847	5.43812	-2.05275	HyperMdownR
DCHS1	8.11235	8.89703	8.77332	6.94381	9.71384	0	0	1.42708	0	2.20297	4.21578	3.77516	4.27454	4.58736	8.48807	-2.10675	HyperMdownR
CNTNAP3	8.99862	10.6694	9.64313	9.20151	9.60854	3.61135	5.80859	0	0	0	4.44679	0	3.54921	2.6407	4.91427	-2.2056	HyperMdownR
DLX4	8.48239	9.94619	8.09942	10.4727	10.161	6.10211	6.49028	2.13028	2.88907	3.44781	4.23817	3.20349	4.48624	6.33257	3.13615	-2.22764	HyperMdownR
SLC16A6	7.41643	9.50082	8.28321	9.36284	8.226	0	0	0	0	0.926808	4.69247	0.804492	3.72637	3.38203	8.55786	-2.26945	HyperMdownR
CDH2	11.0913	12.2799	10.8537	11.043	11.6866	8.64775	8.22667	0	0	0.926808	5.25039	1.69581	3.72637	3.96917	2.95368	-2.27317	HyperMdownR
NKAIN2	9.64336	10.7795	9.02535	10.6423	10.8328	6.53092	5.40685	1.42708	0	0.926808	4.6555	0	3.34722	4.06255	4.21576	-2.30301	HyperMdownR
RUNDC3B	8.57898	9.9853	7.85212	9.99315	9.89648	5.11811	3.89053	0	0	3.44781	4.1984	1.31792	4.15577	4.06255	4.75689	-2.31634	HyperMdownR
DMRT1	9.86695	9.19705	8.31367	10.3298	10.4337	5.51999	0	0	0	0	5.18643	0.804492	3.54921	3.76205	6.86824	-2.45745	HyperMdownR
OSR1	6.30769	8.17933	7.16951	8.14292	7.63485	0	0	2.60099	2.61503	2.67951	4.40457	1.31792	4.75495	5.61983	7.48686	-2.46379	HyperMdownR
HHIP	9.34875	10.6335	8.84884	9.78058	10.3517	6.61785	5.28872	0.883234	0	0.926808	5.47597	0	5.04959	2.86465	3.83939	-2.49992	HyperMdownR
PARD6A	9.2833	10.0006	9.30707	10.7922	9.3722	6.88644	6.51498	4.62329	4.58908	3.44781	4.41465	4.68007	6.91048	6.82092	3.05038	-2.51472	HyperMdownR
FLT1	11.1268	11.6328	10.1241	11.4775	12.1105	9.53199	6.43336	0.883234	0	0	4.9952	1.31792	4.38427	3.76205	3.31167	-2.63389	HyperMdownR
LHX4	8.95847	10.1258	8.78271	8.73952	9.87052	7.10861	0	5.06311	6.04303	6.06291	4.24544	6.65783	8.49681	8.04891	5.74109	-2.6584	HyperMdownR
CLIP4	10.5383	10.2004	10.0298	9.3915	10.5796	0	4.8566	1.42708	2.88907	2.20297	5.4612	3.69427	5.59735	6.49214	7.71962	-2.90983	HyperMdownR
MAP1B	8.39969	9.02025	6.82669	10.3117	9.57633	5.44414	0	0	0	2.46083	4.63966	3.51745	5.34931	4.76456	6.10487	-2.93335	HyperMdownR
PRKAR1A	7.73667	6.4756	7.77062	7.8001	7.81257	8.2151	8.53693	9.74654	10.3016	10.8105	5.75639	10.1868	12.259	12.3624	-0.856904	-2.95031	HyperMdownR
RASGRF1	10.5475	11.2429	9.51415	11.4116	11.4793	5.67233	0	2.13028	0	2.46083	4.16804	3.4202	6.02764	4.76456	8.00294	-2.96023	HyperMdownR
HECW1	9.87048	10.1704	8.59327	9.23164	11.0111	7.08662	7.38345	0	0	0.926808	4.18291	0.804492	3.88414	4.45584	2.54036	-2.98715	HyperMdownR
GAS7	11.0135	10.9048	10.2058	10.1897	9.14127	7.91139	7.80255	4.97279	7.42165	5.49672	5.02234	6.71105	9.50984	8.41516	2.43405	-3.03758	HyperMdownR
APBB2	8.37166	10.0668	9.0411	10.4789	10.7259	7.76176	6.73884	8.50499	8.42284	8.98184	6.18255	8.138	11.0915	11.1454	2.48657	-3.07239	HyperMdownR
LRP12	8.56662	8.41995	9.05711	7.99405	9.57329	5.4549	0	4.6719	4.51014	7.19053	4.42688	5.63007	8.04478	8.69217	5.99476	-3.08257	HyperMdownR
TOX2	10.4129	11.0532	9.3431	11.686	11.875	6.47366	6.0519	5.4891	4.92963	5.24578	4.19059	5.41973	8.45635	7.82788	4.61125	-3.08715	HyperMdownR
FADS2	9.64143	11.2616	8.55148	10.4656	10.2635	5.99952	5.54596	5.01108	4.14246	3.94645	4.17611	4.29743	7.69682	7.12142	4.26397	-3.09441	HyperMdownR
GNAL	8.57745	10.0769	9.1964	10.8151	10.2348	11.2192	10.9752	4.0588	4.59128	4.80721	4.65221	6.23631	8.06238	7.93794	-1.31705	-3.131	HyperMdownR
HOXA1	6.63559	6.95844	7.67461	8.67335	8.95677	0	0	2.60099	3.4922	4.0284	4.98424	4.1835	7.08315	6.94872	7.77975	-3.15807	HyperMdownR
FAM78A	9.47176	10.0034	8.51695	9.57376	7.79762	0	0	1.42708	0	1.48652	5.04979	1.69581	5.04959	5.42259	9.07269	-3.30425	HyperMdownR
PRICKLE1	8.81723	9.92257	9.75319	9.7153	10.2338	7.435	6.39708	2.13028	1.19004	0.926808	4.84232	2.63824	5.4537	5.8468	2.77239	-3.30471	HyperMdownR
DOCK10	8.80356	8.89984	7.36983	9.35059	9.07386	0	0	0	0	0.926808	4.53119	0	4.58148	4.31113	8.69954	-3.35471	HyperMdownR
BICC1	9.34416	10.766	9.92115	9.98212	9.57831	5.91611	5.55839	0	0	1.48652	4.67385	1.69581	5.4537	4.5231	4.18109	-3.41716	HyperMdownR
RGS6	11.454	10.8446	10.9898	10.5367	11.3745	8.12778	5.46702	0	0	0.926808	4.40871	0	4.27454	4.70788	4.24253	-3.4241	HyperMdownR
GPR176	8.23794	10.325	9.88634	10.8431	11.3312	5.21368	0	0	1.83317	0	4.6234	2.45396	4.90978	5.55704	7.51787	-3.4513	HyperMdownR
FAM65B	9.13417	10.0559	7.89117	9.79498	9.61009	0	0	0	0	0.926808	4.87687	1.31792	4.58148	5.23474	9.29727	-3.48379	HyperMdownR
ERG	11.7604	11.6728	11.1739	12.335	12.6368	8.71529	7.64476	0	0	0.926808	5.58056	0	4.67082	5.06459	3.73576	-3.56623	HyperMdownR
ATP6V0E2-AS1	8.98142	8.45341	5.76825	9.91523	9.14544	0	0	0	0	1.88877	4.3672	0	5.0694	4.60422	8.45275	-3.58561	HyperMdownR
BOC	7.83061	9.06552	7.36308	10.5884	9.86709	0	0	0	0	0	4.33102	0	4.30051	4.68536	8.94295	-3.62673	HyperMdownR
HIST3H2A	9.07373	9.90359	8.12165	0	10.0584	0	0	0	0	0	4.17214	0	4.58148	4.3853	7.43147	-3.64896	HyperMdownR
ULK2	10.0723	11.2786	9.62144	10.1693	10.4273	7.52621	7.44182	3.58239	3.78826	2.46083	4.18009	0.804492	6.38529	6.86045	2.82977	-3.65966	HyperMdownR
NTRK2	9.74509	10.0499	8.3936	9.84122	10.5268	0	4.67049	0	1.19004	1.48652	4.30869	1.31792	5.68574	5.15218	7.37607	-3.75832	HyperMdownR
LHFP	10.4158	11.5615	9.38798	10.3727	11.7636	0	0	0	0	0	4.59226	0	4.15577	5.31284	10.7003	-3.81586	HyperMdownR
SCN5A	8.82744	8.99526	7.24834	8.97892	7.67622	0	0	0.883234	0	0	5.02354	0.804492	4.67082	5.65024	8.34523	-3.81827	HyperMdownR
SH3RF3-AS1	9.48777	9.20654	9.53064	9.89676	10.0258	7.71176	7.66107	0.883234	1.9676	0.926808	4.88174	0.804492	5.99699	5.6699	1.94309	-3.94067	HyperMdownR
GFPT2	9.36181	9.65192	8.8065	10.9098	11.045	5.80855	3.20283	0.883234	0	1.88877	4.50211	2.24265	5.95836	5.92349	5.44932	-4.03757	HyperMdownR
BDNF	10.3562	11.117	9.16485	11.1615	11.0347	8.78742	8.49602	0.883234	1.51635	2.20297	4.34331	5.12838	7.01165	6.84158	1.92514	-4.11177	HyperMdownR
ARL4D	9.73159	10.1486	8.95954	8.29126	10.5441	0	0	0	0	0	5.15559	1.31792	5.29414	5.55704	9.53502	-4.13089	HyperMdownR
TUBB6	10.1193	10.6449	9.21407	11.1741	11.8437	5.68018	4.10106	7.09766	7.9185	5.93949	4.69575	9.34039	11.2718	11.0624	5.7086	-4.16874	HyperMdownR
DLX6	8.62467	10.118	7.74826	6.43861	8.12254	0	0	0	0	0	4.22693	0	3.88414	6.40568	8.21042	-4.29952	HyperMdownR
RASGRF2	9.89943	9.7037	9.57071	9.11158	10.7883	7.22763	7.93768	6.81346	6.78051	4.89889	4.20596	5.4692	9.5516	10.7149	2.23208	-4.49967	HyperMdownR
YOD1	8.18293	8.99802	7.00223	9.49557	10.2806	4.17999	0	4.89303	4.51014	5.75923	4.21191	6.24133	9.6755	9.58027	6.70187	-4.50476	HyperMdownR
ADAMTS16	10.0115	11.1222	9.37069	10.1892	10.9922	7.50603	8.03682	0	0	0.926808	4.56136	2.63824	5.95836	6.33257	2.56572	-4.52018	HyperMdownR
IRS1	8.10198	9.35977	7.79047	10.9459	10.1398	4.05727	0	7.35746	7.8876	8.09815	4.99761	6.91223	11.5264	11.6623	7.23895	-4.54376	HyperMdownR
CELF2	10.0234	10.3851	9.26596	9.72055	10.5917	6.02584	6.51728	0	0	0	5.34657	1.31792	6.27564	5.49138	3.72579	-4.55061	HyperMdownR
SH3RF3	9.76233	10.4336	8.57417	9.91144	10.4472	5.78284	5.80549	3.36311	2.16889	4.94182	4.94675	3.08156	7.95778	8.5835	4.03159	-4.57021	HyperMdownR
LINC00674	7.99858	8.20118	6.96821	9.43313	8.4477	0	0	3.94079	4.03378	7.51582	5.62404	5.41973	9.97423	9.78251	8.20976	-4.57154	HyperMdownR
FGFR1	9.10204	10.4352	8.47902	10.7449	10.3315	0	0	4.29124	4.98905	4.31632	4.74991	7.38137	9.58359	9.9292	9.81853	-4.61081	HyperMdownR
FAM221A	9.05	10.8221	8.46808	0	10.1187	0	0	1.82111	0	1.88877	4.27553	0.804492	6.58237	6.19498	7.69176	-4.6307	HyperMdownR
HOXB4	8.87048	8.20118	6.96821	9.98266	9.16229	4.46952	0	3.36311	1.83317	3.76711	4.69391	1.99499	7.83852	7.91809	6.4022	-4.74785	HyperMdownR
TMEM178B	9.77466	10.4967	8.50159	9.86084	10.1129	4.76736	4.98802	4.09133	3.78826	6.09971	4.65255	1.69581	8.61109	9.1272	4.87165	-4.80361	HyperMdownR
KCNQ5	8.66124	9.15567	7.71792	10.9196	10.4245	0	0	0	0	0.926808	4.74969	0	6.30384	5.65024	9.37579	-4.84174	HyperMdownR
ADAM23	9.1613	8.66729	8.39404	9.2762	8.94798	0	0	0	1.19004	0	4.47548	0	5.68574	6.3137	8.88936	-4.86661	HyperMdownR
MAMLD1	9.89869	9.32355	8.21734	10.5214	9.5113	0	0	0.883234	1.19004	1.48652	4.24378	0.804492	6.7143	6.47525	9.49445	-4.87316	HyperMdownR
HS3ST3B1	9.5957	9.93759	7.88874	9.05935	10.7704	2.38705	0	0	0	0.926808	4.62943	0	6.06107	5.92349	8.25684	-4.88103	HyperMdownR
PRKACB	7.83636	9.2455	8.57967	0	9.05975	0	0	2.60099	3.31776	5.52523	4.18788	2.63824	8.29008	8.78072	6.94426	-4.88138	HyperMdownR
SERP2	10.9401	11.6128	9.18899	11.0667	12.209	6.94683	7.49498	1.42708	2.61503	0	5.62473	3.20349	7.49144	7.44994	3.78262	-4.89663	HyperMdownR
LRRN1	8.41346	7.67757	7.9815	10.3922	9.40824	5.52454	0	0.883234	1.83317	3.18738	4.43524	2.80162	7.30867	8.03215	6.01232	-5.04228	HyperMdownR
ADAMTS19	8.49254	9.72278	6.6761	10.1806	10.2537	4.7291	4.8533	0	0	0	4.54593	0	5.50318	6.47525	4.27395	-5.08003	HyperMdownR
WNT5A	8.86299	9.37312	8.621	10.2403	10.1898	5.21043	0	0	0	3.66832	0	0	5.84776	5.82031	6.85222	-5.10037	HyperMdownR
GNE	7.25042	8.27725	7.26607	10.8569	9.43475	0	0	4.71892	5.25422	6.86215	4.43568	5.92416	10.8184	10.5674	8.61709	-5.25389	HyperMdownR
TMEM47	10.3103	10.7608	9.39218	10.3748	10.2115	7.9362	4.06145	0	0	0	5.21734	0	7.13116	5.92349	4.2111	-5.48385	HyperMdownR
NPTX2	9.87048	10.6846	8.94609	10.3772	10.2654	7.54315	7.60461	0	0	0	4.71134	0	6.9994	5.87282	2.45487	-5.49384	HyperMdownR
CHSY3	7.81686	9.49751	8.81712	8.11419	10.5754	5.44414	0	0.883234	1.19004	0	4.86013	0	6.83518	6.99683	6.24215	-5.52932	HyperMdownR
PRDM5	9.92775	10.8693	9.38037	10.3271	11.6168	4.97174	3.15953	0	0	0	4.42212	0	6.24687	6.70983	6.35863	-5.59393	HyperMdownR
HERC5	9.84691	9.94402	9.21072	0	10.3111	5.37524	0	0.883234	0	0.926808	4.63614	1.31792	6.69314	7.60544	5.17493	-5.59647	HyperMdownR
COCH	7.94136	9.52917	9.35474	10.6282	9.42269	0	6.20222	2.60099	1.69064	3.87301	4.49006	3.20786	8.49967	9.15556	6.27412	-5.65511	HyperMdownR
ZNF71	10.5371	10.9573	9.58371	7.79968	9.47584	0	6.5261	0	0	0	5.11442	0	6.73517	6.87341	6.40767	-5.78141	HyperMdownR
RNF217	10.8679	11.2747	10.2956	10.578	11.1625	7.96225	8.45337	0	0	0	4.73049	0	6.6277	7.05481	2.62793	-5.89516	HyperMdownR
FGF2	9.08616	10.8265	7.9188	9.86537	10.6999	6.93684	0	0	0	0.980255	4.20473	0	7.60127	6.4288	6.21093	-5.97803	HyperMdownR
DPYSL3	7.81686	8.38436	5.83934	9.11158	9.11761	0	0	4.01802	6.05226	4.38013	5.10545	4.35119	10.5841	10.9393	8.05395	-5.98027	HyperMdownR
RASSF8	8.54328	10.4131	8.67414	10.2324	10.288	0	0	1.82111	1.19004	2.46083	4.89698	2.94837	8.71975	8.81802	9.63019	-6.10542	HyperMdownR
TCF4	10.7444	10.3199	8.7643	11.511	11.5751	5.93851	7.19426	0	0	0	5.12749	0.804492	7.23734	7.41496	4.01657	-6.13975	HyperMdownR
KLF7	8.20116	9.43194	7.67748	8.9422	9.56305	0	0	1.42708	1.19004	2.46083	5.28289	1.99499	8.77116	8.54623	8.76317	-6.18753	HyperMdownR
NBEA	11.1008	10.5124	9.87058	9.97253	11.8224	0	0	0	0	0.926808	4.92406	0	6.94671	7.85424	10.6557	-6.2303	HyperMdownR
MDFIC	9.97999	10.5526	7.23656	10.0671	9.65165	0	0	0	1.19004	0	5.96346	0.804492	8.60543	7.55812	9.49758	-6.49018	HyperMdownR
DMRTA2	9.12807	10.3001	7.92975	9.68542	10.1514	5.30501	7.53384	0	0	0	4.37937	0	7.22264	7.58198	3.01954	-6.52643	HyperMdownR
PARP6	8.95067	10.2181	8.85818	10.6733	11.7343	0	0	0	1.83317	4.0284	4.68345	2.63824	9.03365	9.31682	10.0869	-6.53858	HyperMdownR
VGLL3	11.0955	10.4157	9.06255	9.91197	11.2141	6.00099	3.97765	0	1.19004	0	4.92081	0.804492	7.84813	8.08875	5.35064	-6.58537	HyperMdownR
CHIC1	7.55438	8.36221	8.484	10.3003	10.7814	0	0	0	0	0	5.01311	0	7.7895	7.79424	9.09647	-6.78925	HyperMdownR
ZNF655	8.41185	9.37299	8.38739	8.83104	9.80347	2.12863	0	0	0	0.926808	5.77908	1.69581	8.45635	8.70309	7.89704	-6.89938	HyperMdownR
LRIF1	7.3793	8.53514	7.65967	8.10396	9.47412	4.4297	0	0	0	0.926808	4.36077	0	8.0364	7.949	6.01559	-6.93518	HyperMdownR
SH3GL2	9.66895	9.93303	8.4831	10.3742	10.5911	6.3138	0	0	0	0	4.25925	0	7.58635	8.83135	6.65318	-7.357	HyperMdownR
TBCEL	9.69384	11.8944	8.77332	0	10.713	0	0	0	0	1.88877	4.57646	0	8.51182	8.79099	8.2149	-7.35836	HyperMdownR
INHBB	7.29856	8.50027	6.75781	9.42003	8.76839	5.99077	0	0	1.19004	1.48652	4.80192	0	8.4246	9.33097	5.15363	-7.38209	HyperMdownR
LEF1	10.0208	10.1799	7.78189	6.58614	11.3776	5.37524	0	1.82111	2.88907	4.31632	1.3263	3.4202	10.4967	10.5764	6.50164	-7.78192	HyperMdownR
SHROOM2	10.1178	10.0939	9.23725	9.92625	10.49	5.13544	5.61676	0	0	1.48652	4.39318	0.804492	9.1586	9.11908	4.59693	-7.802	HyperMdownR
OGFRL1	8.07806	8.79479	6.89723	8.72964	8.41317	0	0	1.42708	2.61503	0	4.50171	4.05981	10.3505	10.3322	8.18258	-7.82064	HyperMdownR
PYGL	9.61769	12.1084	9.32622	10.3314	10.3286	0	0	0	0	0	4.29865	0	9.03365	9.02069	10.3425	-8.16744	HyperMdownR
ZNF518B	8.6225	10.0067	8.29928	9.35286	9.1681	8.0582	7.1505	0	0	0	4.16946	0	9.40307	9.3862	1.48554	-8.56074	HyperMdownR
HDGFRP3	10.3412	11.4975	9.1657	10.7391	10.7812	4.99776	0	0	0	0	4.39215	0.804492	9.77204	9.70679	8.00608	-8.70009	HyperMdownR
EPDR1	9.45595	10.4818	8.87115	9.60033	10.8317	6.4149	0	0	0	1.48652	4.44955	1.69581	10.7496	10.7452	6.64074	-9.22101	HyperMdownR
NUP210	9.93843	10.0082	9.51381	9.48622	10.3854	0	0	2.60099	2.61503	3.56228	4.78448	2.63824	12.6804	12.5858	9.86641	-9.39286	HyperMdownR
NGFRAP1	9.13422	9.62269	6.64204	10.3409	10.4852	0	0	0	0	0	4.20213	0	10.379	10.5744	9.24502	-9.63626	HyperMdownR
DNAJA4	0	0	0	0	0	10.6346	10.611	12.3185	11.7485	11.0228	7.66185	12.2554	0	0	-10.6228	11.0014	HypoMupR
CDX1	5.95936	4.01286	4.42335	0	0	10.1668	9.98835	11.6598	11.3829	9.67484	9.23992	11.1263	1.33884	0	-7.19844	9.94733	HypoMupR
MAGEA3	7.55438	0	0	0	0	11.1497	11.1554	9.50636	9.30566	10.9172	6.60005	11.3982	0	0	-9.64167	9.54549	HypoMupR
GATA4	0	0	0	0	0	7.11018	8.31761	9.75503	9.6906	9.42545	9.32376	9.43523	0	0	-7.71389	9.52601	HypoMupR
GABRB3	6.68432	7.01313	7.27942	6.42187	6.7798	11.1973	11.1313	9.56544	9.62888	9.75074	9.25505	9.32871	0	0	-4.32855	9.50576	HypoMupR
CRIP1	0	0	0	0	0	8.501	7.92541	11.0277	10.7965	8.63142	9.33845	11.0141	1.33884	0	-8.2132	9.49223	HypoMupR
BMP7	0	6.03032	7.4019	0	6.87628	9.56206	9.10301	10.0441	10.5363	8.66704	8.23924	9.7857	0	0	-5.27083	9.45448	HypoMupR
GOLGA8B	0	0	0	0	0	7.76588	8.44918	8.82007	8.63304	9.13536	8.37553	10.6759	0	0	-8.10753	9.12797	HypoMupR
MAGEA6	7.55438	6.05772	5.08569	0	0	11.0299	11.3038	8.68154	8.43357	10.6803	6.80281	10.9659	0	0	-7.42734	9.11283	HypoMupR
KLK8	6.64371	0	0	0	0	8.1537	7.77997	8.91903	8.70569	8.71113	7.17164	9.01153	0	0	-6.63809	8.5038	HypoMupR
USH1C	6.48589	9.0893	7.72439	8.68279	8.71556	11.0975	10.9078	11.116	11.1176	10.6636	8.28146	11.133	1.33884	2.86465	-2.86309	8.3606	HypoMupR
SYT13	6.12791	0	0	0	0	8.6179	7.33108	9.31112	9.715	8.40854	9.2365	7.48119	0	1.0337	-6.74891	8.31362	HypoMupR
CYP2W1	0	0	3.0239	0	4.77858	8.11094	9.11435	8.42926	8.43357	5.52523	8.60139	10.2098	0	0	-7.05215	8.23984	HypoMupR
GPR158	0	0	5.02327	0	0	9.05777	8.53391	7.22413	7.54404	7.74518	9.32433	8.47954	0	0	-7.79119	8.06345	HypoMupR
KCNJ3	0	0	0	0	0	8.27374	6.03861	7.75157	8.39565	8.76591	7.80327	7.43837	0	0	-7.15617	8.03095	HypoMupR
KIF12	0	0	0	0	5.44383	8.72427	7.34406	6.76947	6.46186	7.31003	9.29066	7.03228	0	0	-6.9454	7.37286	HypoMupR
IRX2	5.26354	4.28603	0	0	0	8.41485	7.71627	7.77957	8.04989	7.50154	5.11217	8.05539	0	0	-6.15564	7.29971	HypoMupR
CDHR5	0	0	0	0	0	8.67665	9.47613	9.14889	9.82509	8.60161	8.586	10.0329	1.33884	2.6407	-9.07639	7.24913	HypoMupR
PARVB	0	7.88216	8.29183	5.87511	5.38747	10.7496	10.662	8.45031	8.26951	7.1816	9.32905	7.75489	0	2.05026	-5.21848	7.17194	HypoMupR
ADRA2A	0	0	0	0	0	7.42697	9.12071	6.28263	7.81556	7.02072	8.57664	6.04326	0	0	-8.27384	7.14776	HypoMupR
RAMP1	4.92269	0	0	0	0	8.01787	7.12374	8.95385	8.84086	7.68329	9.26262	9.22094	1.33884	2.37548	-6.58627	6.93515	HypoMupR
ZNF556	4.68636	6.47042	5.20641	0	0	9.13102	9.84106	6.35883	6.41928	5.80645	9.0981	6.54797	0	0	-6.2134	6.84613	HypoMupR
SLC6A19	4.09038	0	4.65016	0	0	9.83366	10.395	5.90966	7.09643	5.78303	7.80254	7.3017	0	0	-8.3662	6.77867	HypoMupR
MAGEA1	0	0	5.39909	0	0	8.41994	9.10426	7.37958	6.69386	6.00168	6.64307	6.55944	0	0	-7.68228	6.65553	HypoMupR
CSAG1	0	0	6.3819	0	0	10.0494	9.36685	5.15481	4.66393	8.31776	6.25487	7.5632	0	0	-8.43173	6.39091	HypoMupR
DRD1	0	0	0	0	0	8.00122	6.55489	8.82813	8.67435	9.94524	9.21717	7.68857	2.02111	3.05847	-7.27806	6.33091	HypoMupR
HSPA6	0	4.08294	0	5.95227	0	6.50639	8.88273	10.8166	9.63455	5.49062	5.00715	9.16049	0.00400326	3.76203	-5.68752	6.13886	HypoMupR
SLC22A3	0	0	2.91965	0	4.15257	8.37584	8.24345	7.20891	8.15092	7.64483	9.31172	7.71444	2.83145	1.0337	-6.8952	6.07359	HypoMupR
KIAA1324L	5.65003	5.80294	6.65637	6.65862	7.9787	10.1505	9.87882	4.6719	4.14246	8.90257	9.33726	6.55944	1.33884	0	-3.46532	6.0533	HypoMupR
IHH	0	3.50046	0	0	0	7.07815	7.24841	7.70562	7.96364	7.23436	7.66416	7.74489	2.02111	1.62972	-6.46319	5.83712	HypoMupR
MUC4	6.4261	5.69856	6.9872	8.27024	5.1261	9.5822	9.66617	3.47691	4.14246	6.61934	9.24594	5.20295	0	0	-3.12255	5.73752	HypoMupR
GABRA2	0	0	0	0	0	7.66909	7.58082	5.08473	4.14246	6.50948	9.28532	3.31591	0	0	-7.62495	5.66758	HypoMupR
TMEM176A	0	0	6.02686	4.48766	0	7.98855	7.96553	4.52087	4.33798	6.31093	7.45442	5.63007	0	0	-5.87413	5.65085	HypoMupR
PCSK9	0	0	0	0	0	8.41523	6.69206	11.0612	11.016	11.3496	9.1499	11.206	5.11472	5.55704	-7.55364	5.42064	HypoMupR
MAGEC2	6.56203	7.1053	7.11193	7.98295	8.20057	10.0338	9.95109	4.71892	4.14246	3.66832	9.25797	5.01589	0	0	-2.59987	5.36071	HypoMupR
AMN	0	0	0	0	0	8.98529	6.93133	9.11318	8.69114	7.5882	9.30869	9.74644	3.49395	3.56858	-7.95831	5.35826	HypoMupR
RTP4	0	6.27423	4.71005	6.81897	6.10529	8.58408	8.90841	5.46172	5.30187	5.21111	9.31893	3.92449	0	1.0337	-3.96454	5.32677	HypoMupR
SPDYC	0	3.29423	5.53837	0	0	10.7512	10.3964	4.09133	4.80289	3.03712	9.27822	4.98221	0	0	-8.80729	5.23835	HypoMupR
OSMR	0	6.80801	5.83934	0	0	8.73593	8.45049	2.38475	3.64781	4.44125	9.31557	6.16833	0	0	-6.06374	5.19154	HypoMupR
C5orf38	0	0	0	0	0	8.18497	7.62651	4.01802	4.14246	3.18738	8.59116	5.26027	0	0	-7.90574	5.03986	HypoMupR
TMEM176B	3.31442	5.92631	4.81954	0	4.50071	8.34888	8.69143	4.35217	3.78826	6.34331	7.44905	5.67292	0	1.0337	-4.80796	5.00429	HypoMupR
KIAA1549L	0	0	0	0	0	8.20409	6.34002	8.54141	8.26951	9.28456	9.28341	8.70069	3.11226	4.5231	-7.27205	4.99823	HypoMupR
KLK11	0	5.89357	0	0	0	8.1537	7.36712	3.85918	4.33798	5.63394	8.22361	5.9592	1.33884	0	-6.5817	4.93336	HypoMupR
GABRR1	7.08339	9.20901	8.21188	10.7777	9.94092	11.7143	11.8647	3.36311	4.14246	4.44125	9.33294	2.94837	0	0	-2.74492	4.84563	HypoMupR
AKR7L	0	4.08294	2.15996	0	0	8.79068	8.1478	7.70562	7.61324	6.82824	9.25503	8.20157	2.83145	3.38203	-7.22066	4.814	HypoMupR
NR0B2	0	0	0	0	0	5.71089	7.68506	7.61531	7.32118	4.6627	5.04437	6.3771	1.33884	1.62972	-6.69798	4.71985	HypoMupR
HOXC11	0	0	0	0	0	8.7102	7.97058	8.0676	8.55341	7.21948	9.14604	7.46185	3.54921	3.2293	-8.34039	4.70042	HypoMupR
CTAG2	7.36283	9.81885	8.8911	8.56601	9.61896	11.9521	11.7109	2.38475	1.19004	4.89889	8.58921	6.36408	0	0	-2.97996	4.68539	HypoMupR
C16orf45	0	0	0	0	0	8.46325	6.92607	3.10443	3.64781	4.44125	8.58554	3.51745	0	0	-7.69466	4.6593	HypoMupR
GPR17	5.06993	4.95848	3.69077	4.7983	5.34167	8.3646	9.07165	3.23956	2.88907	4.24651	9.31849	6.05469	0	1.0337	-3.94629	4.63281	HypoMupR
ANKDD1B	0	5.82083	5.26692	0	0	8.2228	9.29665	4.62329	4.92963	4.809	9.35782	5.08097	1.33884	1.0337	-6.54218	4.57387	HypoMupR
LOC642366	4.64683	4.07591	0	0	0	7.81911	9.8732	4.09133	3.91624	4.17953	9.31358	3.92449	0	1.0337	-7.10161	4.56818	HypoMupR
CACNA1F	0	6.3753	0	0	6.98471	9.41784	8.36904	3.10443	2.27643	5.91815	7.4599	3.85176	0	0	-6.22143	4.52213	HypoMupR
PLCH2	0	4.47654	6.54701	4.7215	0	8.21152	8.58227	6.26689	5.63519	4.809	7.1605	5.79433	0	2.86465	-5.24788	4.50085	HypoMupR
SAGE1	7.55438	5.96605	7.37322	7.56981	6.57346	10.7385	9.82569	0.883234	1.83317	10.3062	6.85555	1.99499	0	0	-3.27471	4.37462	HypoMupR
HSPA7	0	0	0	6.67989	0	8.62534	9.47361	6.37285	5.36455	1.61145	4.21386	4.17882	0	0	-7.7135	4.34831	HypoMupR
POTEF	4.05683	4.50248	3.02643	5.05266	0	7.60758	8.29081	5.86855	5.47813	6.68398	9.26186	5.01589	0	4.23293	-4.62151	4.34522	HypoMupR
MUC6	0	0	2.82033	0	0	9.32919	10.0115	10.1465	9.68387	10.1897	5.63822	8.59045	4.27454	4.76456	-9.1063	4.3302	HypoMupR
RARRES1	6.4261	6.01492	5.27652	7.27491	7.8976	7.40826	8.79318	6.06332	6.15962	5.55319	9.23188	6.71105	2.83145	2.05026	-1.52271	4.30295	HypoMupR
CNTD2	0	0	0	0	0	6.99009	7.77997	6.62881	6.21044	4.9835	7.79867	5.97641	2.02111	2.05026	-7.38503	4.28388	HypoMupR
SULF2	5.82973	0	0	0	0	8.56397	10.2715	7.37225	7.70471	7.38971	8.58334	6.41545	2.02111	4.45584	-8.25177	4.25462	HypoMupR
MT1A	0	0	0	0	0	7.97306	8.12098	2.78901	2.61503	2.67951	9.25639	3.60857	0	0	-8.04702	4.1897	HypoMupR
HNF1A	4.64409	0	0	0	0	9.50879	10.1884	10.942	10.8884	10.1505	9.26784	10.5094	6.1338	6.24388	-8.9198	4.16279	HypoMupR
WDR72	7.12803	8.32834	7.36634	9.6032	8.56184	11.7597	11.1087	9.63451	9.75621	10.5494	6.8644	9.75985	4.48624	5.92349	-3.23661	4.108	HypoMupR
MIPOL1	0	0	0	0	0	8.63814	9.31404	7.36487	6.39752	7.9271	9.27138	6.95627	3.72637	3.2293	-8.97609	4.10559	HypoMupR
MAGEC1	0	0	4.83112	6.76814	0	10.0338	8.65775	2.13028	2.27643	2.67951	9.26282	4.12298	0	0	-7.02591	4.0944	HypoMupR
DAB2IP	4.9659	5.73017	4.81693	0	5.85055	8.30014	9.30427	10.1826	10.5536	10.0273	9.27148	9.37324	5.68574	5.94817	-4.52949	4.0647	HypoMupR
LINC00668	0	0	0	4.82537	0	11.5359	11.6178	8.31912	8.27549	7.88922	9.23701	8.30395	4.75495	3.96917	-10.6118	4.0429	HypoMupR
MAGEB6	0	6.3753	0	0	0	9.09644	7.78625	2.13028	3.31776	3.44781	9.29512	1.99499	0	0	-7.16628	4.03719	HypoMupR
YBX2	0	0	0	0	0	8.72822	9.07178	9.05122	8.39565	8.33798	8.61057	8.99895	4.90978	4.3853	-8.9	4.03134	HypoMupR
KCNAB2	0	0	0	0	0	7.46886	9.25156	9.15531	9.02604	8.68294	8.59014	9.16389	5.23678	4.6499	-8.36021	3.98033	HypoMupR
ISL1	0	6.22947	0	0	0	7.5339	8.93474	6.75825	6.39752	7.37413	9.10413	6.85756	2.48244	4.23293	-6.98842	3.94063	HypoMupR
MAP1LC3A	5.2574	0	0	0	0	10.5611	10.4706	7.63995	7.38893	6.13713	9.31489	8.60435	4.48624	3.38203	-9.46439	3.88291	HypoMupR
C6orf123	5.77733	0	0	0	6.25798	9.75168	9.84161	2.13028	2.88907	2.20297	9.32262	2.80162	0	0	-7.38958	3.86931	HypoMupR
SERPINB5	0	0	0	7.78014	0	11.1785	11.111	12.054	12.1006	12.0281	9.289	12.1134	7.9498	7.36083	-9.58871	3.86169	HypoMupR
SLC25A21	0	0	0	0	0	9.05227	8.79717	6.58201	6.33242	6.40128	9.27469	6.45734	2.27874	4.05646	-8.92472	3.84195	HypoMupR
GTSF1	7.23865	7.18104	7.71401	7.93101	8.72584	10.3885	10.1091	3.47691	4.24353	0	7.16297	4.1835	0	0	-2.4907	3.81338	HypoMupR
IFITM5	6.8969	7.73088	6.88184	0	7.78579	10.43	9.90856	6.44525	6.07986	5.17558	9.251	6.81035	2.83145	3.05847	-4.31018	3.80745	HypoMupR
M1AP	3.81103	7.05967	5.92043	0	3.82616	9.19276	9.07165	3.68067	3.64781	3.44781	8.55938	4.80091	0	2.05026	-5.00874	3.80219	HypoMupR
ABCC6P1	0	0	0	0	0	7.68856	7.82741	1.42708	2.27643	5.24578	9.2532	3.99373	1.33884	0	-7.75799	3.76982	HypoMupR
TH	0	5.34498	5.79622	0	0	9.59338	9.49402	3.47691	1.83317	4.17953	9.31007	5.97641	1.33884	1.0337	-7.31546	3.76895	HypoMupR
POU5F1P3	4.95444	7.04453	0	7.93101	6.5014	9.23639	10.1625	3.23956	1.19004	2.46083	9.31055	2.45396	0	0	-4.41316	3.73099	HypoMupR
LOC645752	6.13831	0	5.87978	0	0	9.30584	8.03552	2.38475	1.83317	2.20297	9.30048	2.80162	0	0	-6.26706	3.7046	HypoMupR
KALRN	6.57642	0	5.11124	0	0	9.74247	9.2074	10.59	10.8395	10.5997	8.5663	10.9783	6.51158	6.79393	-7.1374	3.66199	HypoMupR
ACY3	0	0	0	0	0	7.42997	8.64763	6.76947	6.18525	6.40598	9.2467	7.20281	4.15577	2.86465	-8.0388	3.65183	HypoMupR
LINC00648	7.37305	7.57135	7.40291	6.85734	6.34533	9.84908	10.2426	0	0	6.35924	9.22588	2.45396	0	0	-2.93583	3.60781	HypoMupR
CD164L2	4.43871	5.61	2.76165	0	0	7.71969	7.94693	4.41062	4.14246	0.926808	7.37289	4.5014	1.33884	0	-5.27123	3.60142	HypoMupR
ANO5	0	0	0	0	0	7.20897	7.91306	0	1.83317	4.6627	8.60336	2.80162	0	0	-7.56101	3.58017	HypoMupR
MLXIPL	0	0	0	0	0	7.88942	7.02335	10.7584	10.4831	10.6539	9.33344	10.3459	6.6277	6.86045	-7.45638	3.57087	HypoMupR
HPCA	0	0	0	0	0	7.19546	6.37361	2.95532	1.19004	1.88877	9.23974	2.45396	0	0	-6.78453	3.54557	HypoMupR
KCNH6	0	0	0	0	0	6.41984	8.79931	2.95532	2.61503	4.71313	6.20337	3.60857	0	1.0337	-7.60958	3.50223	HypoMupR
BAIAP2L2	0	0	0	0	0	9.4615	9.88345	9.88956	9.78164	8.38541	9.2389	10.0913	6.27564	5.68001	-9.67248	3.49955	HypoMupR
VSIG2	0	3.53254	3.57457	5.23393	4.85593	10.2707	9.46165	4.35864	4.05222	5.43209	9.30586	5.4617	1.57475	2.88981	-6.4268	3.48983	HypoMupR
EDN2	0	0	0	4.7215	0	8.2526	8.68155	4.16109	2.88907	1.48652	9.2386	5.39435	1.33884	1.0337	-7.52278	3.44766	HypoMupR
LOC200772	5.96473	7.58399	6.45608	7.23316	8.8764	9.82035	10.1607	1.82111	1.19004	2.67951	8.5699	2.94837	0	0	-2.76766	3.44179	HypoMupR
TMEM229A	0	0	5.45292	0	0	7.88942	7.38345	0.883234	1.83317	2.46083	9.10829	2.63824	0	0	-6.54585	3.38475	HypoMupR
SUSD2	0	0	0	5.75181	0	8.80663	9.43335	5.25392	5.43604	4.61045	9.11887	4.63744	1.33884	3.52013	-7.96963	3.38186	HypoMupR
TLCD2	0	0	0	0	0	7.41139	7.80255	8.19157	8.25747	9.00985	9.32835	8.85983	5.04959	5.73778	-7.60697	3.33573	HypoMupR
EGFL7	5.50744	7.1568	6.33914	5.75995	7.65195	9.58749	9.86662	8.37891	8.28737	7.42039	8.2885	9.11032	4.15577	5.79332	-3.244	3.32255	HypoMupR
CTAGE10P	0	7.36812	6.35624	10.123	8.54145	11.7493	11.6167	1.82111	2.61503	2.86937	8.59636	3.08156	0	1.0337	-5.20524	3.27983	HypoMupR
RASAL2-AS1	0	0	0	0	0	7.0162	6.37361	3.43611	3.83954	3.19322	7.3651	4.21511	0	2.38986	-6.6949	3.21488	HypoMupR
ABCC6	0	0	4.15907	0	0	8.36401	8.45433	5.56827	5.04613	7.45043	9.24296	6.15328	2.83145	4.15026	-7.57735	3.20136	HypoMupR
MIR203	5.58729	6.1689	4.64581	0	0	8.34944	9.67611	6.32883	6.18525	1.88877	9.26907	5.39435	3.72637	1.62972	-5.73238	3.13521	HypoMupR
AQP11	6.70598	7.81795	7.86369	9.25633	10.1728	10.8534	11.0093	7.22528	7.04135	5.96052	9.25205	8.01432	4.38427	4.3853	-2.568	3.11392	HypoMupR
PNPLA1	8.07806	7.11746	7.47816	9.14383	6.25798	10.5651	10.6022	2.78901	1.19004	2.86937	8.57756	3.08156	1.33884	0	-2.96854	3.03209	HypoMupR
FAM27A	8.56665	8.35102	8.41291	9.23797	7.1574	10.5336	11.2857	2.38475	0	0.926808	8.55206	3.20349	0	0	-2.56444	3.01342	HypoMupR
MYL9	6.81699	8.79792	8.33891	9.37959	6.87628	10.8106	10.6373	1.42708	5.55879	2.67951	9.27855	5.11245	2.02111	1.62972	-2.68201	2.98586	HypoMupR
ANKRD30BL	6.84043	8.2865	7.48943	9.49856	6.70855	10.9394	11.1171	0.883234	0	0	9.22002	4.35119	0	0	-3.26355	2.89089	HypoMupR
GOLGA8A	0	0	0	9.14446	9.39025	11.4602	10.3206	9.58619	9.18378	9.5486	8.34526	11.3437	6.55916	6.94872	-7.18347	2.84757	HypoMupR
KRT20	0	0	0	0	0	7.99352	9.85652	13.4596	13.5712	13.7058	8.23083	14.0622	9.12342	10.4252	-8.92502	2.83158	HypoMupR
VPS37D	6.63559	8.41047	7.597	9.03933	8.01603	10.2571	9.92059	4.8086	5.15392	4.6627	8.58427	5.26027	2.02111	3.76205	-2.14914	2.80238	HypoMupR
STK31	8.4664	8.39586	6.93395	7.88742	9.44136	10.791	10.7603	2.13028	3.11928	4.17953	9.26789	3.77516	1.33884	2.05026	-2.55065	2.79988	HypoMupR
CAPN5	0	0	5.79622	7.26339	7.13744	9.00935	9.13202	9.91376	9.99234	9.75375	9.24402	9.87329	6.60521	7.3236	-5.03128	2.79103	HypoMupR
SPAG4	7.22883	6.03032	6.67061	5.24603	5.31567	9.20003	10.2171	5.71465	4.86764	5.71041	9.23773	5.69388	3.88414	3.05847	-3.61026	2.77356	HypoMupR
MAP7D2	6.34218	5.1759	6.3819	0	6.98471	10.7467	10.9843	8.52497	8.82464	4.55622	9.33036	9.26886	4.98137	5.68001	-5.88856	2.77032	HypoMupR
ARRDC4	0	0	0	0	0	9.28093	8.71152	11.0737	11.0416	11.5253	7.14916	12.3849	8.05311	7.68835	-8.99623	2.7642	HypoMupR
NLRP9	6.06594	7.10202	7.39777	6.5288	5.42043	9.12424	8.58451	6.17244	6.3208	5.66629	9.27379	6.32762	4.25614	3.95545	-2.35138	2.64639	HypoMupR
SPIRE2	0	0	0	0	0	7.75536	7.24562	9.2484	9.21212	9.15145	9.31598	9.79664	6.81573	6.65091	-7.50049	2.6116	HypoMupR
CCDC116	4.78464	6.42634	8.03595	6.54764	6.24619	10.6668	9.63471	1.42708	1.83317	2.67951	6.24615	0.804492	0	0	-3.7426	2.59808	HypoMupR
CHST6	0	7.30793	8.27703	4.14089	8.46721	10.0455	9.85431	0.883234	1.19004	4.38013	6.21208	2.24265	0	1.0337	-4.31129	2.46478	HypoMupR
ELMO3	0	3.8198	0	0	0	9.58879	9.77379	9.06494	9.02958	8.39702	9.31104	9.33206	6.796	6.40568	-8.91733	2.42609	HypoMupR
LAPTM5	0	6.59516	6.13711	7.93469	5.19022	8.77384	9.16597	0.883234	0	2.20297	5.63018	2.94837	0	0	-3.79847	2.33295	HypoMupR
HIF3A	0	0	7.1768	0	0	9.26644	9.29925	1.82111	1.19004	1.48652	4.18742	2.94837	0	0	-7.84749	2.32669	HypoMupR
SLC39A4	4.16041	2.18817	0	3.39547	0	9.25054	9.30356	9.61755	9.4789	7.52995	9.15246	9.96127	6.87332	6.78026	-7.32824	2.32124	HypoMupR
NEU1	0	0	0	0	0	8.093	7.74549	10.4783	10.1633	10.3724	9.2836	11.0996	8.02797	8.03215	-7.91924	2.24937	HypoMupR
MNX1	0	2.35393	2.40059	0	0	7.46268	7.563	6.99634	7.32118	5.46764	7.16575	6.94756	4.48624	4.64887	-6.56194	2.21214	HypoMupR
GPRC5C	0	0	0	0	0	7.73162	8.53693	8.48132	8.65154	8.97669	9.25842	9.28104	7.06679	6.44088	-8.13427	2.17597	HypoMupR
RIPK4	0	7.87117	0	0	0	9.22884	10.2237	10.7973	10.6268	11.2188	9.32135	10.906	8.45006	8.35644	-8.15204	2.1708	HypoMupR
CFTR	0	0	0	0	0	7.61937	7.99711	9.88183	10.0735	12.2549	9.30138	10.2988	8.97785	7.41496	-7.80824	2.16568	HypoMupR
ENTPD2	0	0	4.9952	0	0	9.7786	9.58559	9.08302	8.745	7.96402	9.24315	8.6955	6.43714	6.80748	-8.68306	2.12383	HypoMupR
DSC2	5.60365	6.4771	0	0	0	9.82328	9.99314	11.1893	11.6882	11.6699	9.12503	11.1015	9.1663	8.50107	-7.49206	2.12111	HypoMupR
NOXA1	0	0	0	0	0	8.66169	7.20745	8.82948	8.82084	7.99909	8.83419	9.45439	6.5186	6.8326	-7.93457	2.11199	HypoMupR
FOXA2	5.35441	0	3.03652	0	0	9.0774	10.225	9.35643	9.27016	8.97927	9.27226	9.71826	7.11534	7.35161	-7.97299	2.0858	HypoMupR
MSLN	0	0	0	0	0	9.32124	8.74759	3.58239	5.34799	6.29447	7.37295	7.51691	3.11226	4.76456	-9.03441	2.08453	HypoMupR
DECR2	0	0	0	0	0	8.20103	8.82423	9.57025	9.36294	8.2931	8.53437	9.80269	7.2078	6.93644	-8.51263	2.04055	HypoMupR
TMEM45B	0	5.49343	0	5.95548	0	9.14035	8.38531	11.5772	11.4999	11.5755	7.38056	11.9569	8.81101	8.8609	-6.47305	1.96208	HypoMupR
PPP1R15A	4.37837	7.25707	5.46292	7.14889	6.93425	8.41589	7.10583	14.1117	13.3296	13.5655	8.8275	13.5684	10.6583	10.792	-1.52456	1.9554	HypoMupR
HNF4A	5.82973	0	0	0	0	10.0469	10.5608	13.0832	13.348	12.5644	8.51979	12.8782	9.99166	10.2589	-9.13791	1.95346	HypoMupR
MCF2L	0	0	0	0	0	9.42904	9.58837	8.78735	9.11875	9.46829	6.33275	9.30677	6.35865	6.94872	-9.5087	1.9491	HypoMupR
PPP4R1L	0	0	0	0	0	8.26938	8.32727	9.02573	8.745	8.03016	9.27289	9.49017	7.03349	6.98495	-8.29832	1.90357	HypoMupR
ELF3	5.81156	0	0	0	0	9.52634	9.70361	13.0943	12.73	13.0214	9.34113	13.2599	10.1871	10.6735	-8.45266	1.85906	HypoMupR
PLEKHG6	0	4.76567	4.76133	4.92885	5.44842	8.81888	8.25904	11.6967	11.5675	10.9698	9.36234	11.703	9.3016	9.10595	-4.55811	1.8561	HypoMupR
NRARP	0	0	0	0	0	9.03527	8.97312	11.574	11.116	11.1717	8.59235	10.1187	8.8782	8.45875	-9.00419	1.84608	HypoMupR
FAM46A	0	0	0	0	0	7.57174	8.28396	10.1826	10.1794	11.1409	7.46748	11.3383	8.06139	8.43712	-7.92785	1.81249	HypoMupR
LRIG3	5.20969	3.52118	0	0	0	8.30194	7.87146	10.3385	10.8048	10.7544	8.39397	10.4558	8.5358	8.25128	-6.34052	1.75596	HypoMupR
LBX2-AS1	0	3.70452	0	0	0	7.9125	6.40798	9.85542	9.75752	9.79854	8.5974	9.78346	7.61736	8.00473	-6.41933	1.74742	HypoMupR
PBX4	0	0	0	0	5.1069	7.98441	9.12647	7.76283	7.59424	6.35924	7.37132	8.44969	6.06107	5.49138	-7.53406	1.73124	HypoMupR
MGST1	0	0	0	0	0	7.214	7.97058	12.0925	11.9568	11.8123	6.22047	11.3379	8.85456	9.1299	-7.59229	1.69175	HypoMupR
CBLC	0	0	0	0	0	7.79257	7.77997	10.3376	10.2046	9.79677	5.55298	10.6188	7.5632	7.7598	-7.78627	1.64065	HypoMupR
ARRB2	6.42485	7.88047	7.96244	7.21837	5.66493	10.0481	9.91305	10.7925	10.6044	9.9119	7.70711	10.2659	8.50576	8.26608	-2.95036	1.47045	HypoMupR
TMPRSS2	0	0	0	0	0	9.49147	9.22491	10.819	10.966	11.3981	8.59439	11.0557	9.19293	9.07213	-9.35819	1.43411	HypoMupR
CYP2S1	0	0	0	0	0	8.30519	6.78652	11.2862	11.2173	10.8127	7.80499	11.1788	9.13131	9.24144	-7.54586	1.27361	HypoMupR
MYH14	0	0	0	0	0	8.00423	7.9668	13.5541	13.8767	12.9214	9.25706	13.117	11.4007	11.3612	-7.98551	1.16428	HypoMupR
SQSTM1	5.26354	5.24857	0	5.24075	0	8.35363	8.93474	15.0086	14.7927	13.4295	9.11499	14.6299	12.2217	12.3729	-5.49361	1.09785	HypoMupR
