# Supplementary material for: Integrated epigenomic analyses of enhancer as well as promoter regions in gastric cancer
Source: Oncotarget. 2016 Mar 21;7(18):25620–31. doi: 10.18632/oncotarget.8239 (PMC5041931; doi:10.18632/oncotarget.8239)
Supplement: Supplementary file 5 [file oncotarget-07-25620-s005.xlsx]

## Sheet: gcsc_enhancerR_heatmapInput2.tx
Supplementary Data S4 - Gene lists as methylation targets at enhancer regions
HyperMdownR: hyper-methylation at enhancer region and down-regulation (closest gene)
HypoMupR: hypo-methylation at enhancer region and up-regulation (closest gene)
	methylation (log2 RPKM)							expression (log2 RPKM)							fold change
symbol	metcsc1_sc	metcsc1_sc2	metcsc1_sc3	metcsc2_sc	metcsc3_sc	metcsc2_n	metcsc3_n	expcsc1_sc	expcsc1_sc2	expcsc1_sc3	expcsc2_sc	expcsc3_sc	expcsc2_n	expcsc3_n	metfc	expfc	anno
RPS6KA6	8.63777	10.2659	7.69341	10.4283	11.4167	5.13544	5.80573	3.85918	2.61503	4.49988	7.01306	4.68007	0	7.94287	4.21784	0.562013	HyperMdownR
KCNMA1	10.0674	10.5081	9.22299	9.92151	10.5084	7.86517	8.0466	0	0	0	6.86132	0	1.33884	1.62972	2.08979	-0.112017	HyperMdownR
SLC14A1	10.1599	11.2558	9.02678	12.1182	12.6489	8.96208	6.20407	0	0	0	6.67869	0	2.02111	1.0337	3.45883	-0.191666	HyperMdownR
GRK7	6.10836	7.52635	7.14948	8.39538	8.46678	9.42096	9.49974	0.883234	0	0	6.9776	0	1.33884	2.37548	-1.93108	-0.284992	HyperMdownR
DACT2	9.51946	10.6404	9.40379	9.78402	10.4277	7.95463	8.53955	0	0	0	5.80219	0	1.33884	1.62972	1.70799	-0.323843	HyperMdownR
COL15A1	10.262	10.5211	8.62092	10.4101	10.2823	6.50418	6.62736	0	0	0	5.66515	0	2.02111	1.0337	3.4535	-0.394373	HyperMdownR
TTYH1	7.19548	6.7493	7.86689	6.83067	6.83514	9.59354	9.83217	0	0	0	6.22243	0.804492	2.02111	2.05026	-2.61736	-0.630297	HyperMdownR
TRIM9	10.2586	10.6732	9.27583	11.4183	11.4084	0	0	0	0	0	5.9259	0.804492	1.33884	2.6407	10.6068	-0.643692	HyperMdownR
C9orf129	11.1957	11.6975	9.67347	11.2362	10.9553	8.95055	7.78915	0	0	1.10311	5.72283	0	2.15083	1.86962	2.5818	-0.645037	HyperMdownR
C3orf80	10.3567	10.2491	9.25613	9.71474	10.632	5.33637	5.24355	0	0	0	7.95255	2.24265	3.88414	1.62972	4.75178	-0.717889	HyperMdownR
CECR2	10.7322	11.0366	9.76391	11.3141	11.1992	7.52177	6.82258	0	0	2.20297	6.6601	1.31792	3.88414	1.62972	3.63702	-0.720732	HyperMdownR
SCARF2	9.97377	10.3974	9.01438	10.8207	9.3548	7.84503	8.23965	0	0	0.926808	6.09497	1.31792	2.48244	2.37548	1.86987	-0.76102	HyperMdownR
SFRP4	10.3226	10.4361	9.00737	10.4002	11.7142	7.78297	7.02335	0	0	0	6.18234	0	2.02111	2.05026	2.97293	-0.799213	HyperMdownR
FAM20C	8.52125	8.92568	8.19327	6.90238	7.93505	9.26081	9.32676	0	1.19004	0	6.562	0	3.11226	1.62972	-1.19826	-0.820584	HyperMdownR
ATP8A2	10.992	11.2013	10.0029	11.9787	12.361	9.42904	9.46301	0.883234	0	0	5.7646	0	3.34722	1.0337	1.86113	-0.860893	HyperMdownR
DDX11L2	9.40697	9.85773	9.48339	6.34827	9.0809	3.515	5.11131	2.13028	0	0	6.78575	0.804492	2.48244	3.2293	4.5223	-0.911768	HyperMdownR
IGF2-AS	10.9658	11.4083	9.0655	10.444	11.1809	7.69161	7.91306	0	0	0	6.07097	0	2.48244	2.05026	2.81058	-1.05216	HyperMdownR
GLI3	9.62757	9.83316	8.79332	8.83176	10.1308	6.30582	5.92341	0	0	0	6.65191	0	3.88414	1.0337	3.3287	-1.12854	HyperMdownR
KCNN2	9.3075	10.3591	7.71891	10.5307	10.6649	6.14169	5.28738	0.883234	0	1.48652	5.84964	0.804492	3.88414	2.05026	4.00169	-1.16242	HyperMdownR
GABRE	10.7954	11.1311	8.68992	10.0781	11.3888	7.10432	7.20456	0	0	0	6.844	0	2.02111	3.05847	3.26223	-1.17099	HyperMdownR
POPDC3	10.0805	10.5821	9.26989	10.3653	10.6565	5.12078	5.81967	0	0	0	6.7663	0.804492	3.34722	2.05026	4.72062	-1.18458	HyperMdownR
C17orf82	8.96544	9.77081	7.77062	9.196	10.1843	3.53321	5.24954	0	0	0	5.65453	0	2.83145	2.05026	4.78607	-1.30995	HyperMdownR
REP15	7.50009	8.71507	8.88012	9.27534	9.76715	5.64834	6.39708	2.78901	3.4922	3.32346	6.34714	2.94837	5.17704	5.06459	2.80485	-1.34078	HyperMdownR
RGS9BP	10.2154	10.5805	9.2489	10.0469	10.2181	6.48961	6.41839	1.42708	0	2.20297	5.70835	0	2.83145	3.64615	3.60798	-1.37112	HyperMdownR
CPT1C	8.12914	8.16957	7.66867	10.6745	10.5016	4.74406	3.45219	0	1.19004	3.03712	5.91935	1.69581	3.54921	3.96917	4.93056	-1.39073	HyperMdownR
CROCCP3	5.40506	7.00646	7.44668	7.74289	8.32459	0	0	2.60099	3.11928	3.03712	6.83477	3.60857	5.50318	4.97135	7.18514	-1.39712	HyperMdownR
JAM2	10.1412	9.52991	9.68467	12.3826	11.3816	0	0	0.883234	0	1.48652	6.72327	0	3.54921	3.05847	10.624	-1.48523	HyperMdownR
AKR1B1	7.74324	10.3926	8.08788	9.86084	8.68275	6.09719	0	1.42708	1.19004	1.88877	6.71251	2.45396	4.02634	4.5231	5.90487	-1.54025	HyperMdownR
LOC202181	8.09584	9.58951	8.0993	8.7903	10.1034	4.9719	0	2.13028	2.88907	2.20297	6.88188	3.4202	5.17704	4.92236	6.44971	-1.54482	HyperMdownR
DCHS1	8.03863	9.67071	9.23185	7.70451	9.61443	0	0	1.42708	0	2.20297	6.95509	3.77516	4.27454	4.58736	8.85202	-1.55889	HyperMdownR
EHD2	6.11959	7.63536	7.33331	9.0193	7.44908	10.1622	9.99323	0	0	2.86937	6.66827	2.94837	3.88414	4.23293	-2.56637	-1.56133	HyperMdownR
ARTN	9.52521	9.45668	8.10876	9.31845	9.92925	5.80859	4.91917	0.883234	1.83317	0.926808	6.69812	0.804492	3.72637	3.86933	3.90379	-1.56869	HyperMdownR
HOXD8	9.37899	9.49827	8.48541	9.42003	9.21497	7.29902	7.24841	0	0	0	6.43244	0	2.48244	3.2293	1.92582	-1.56938	HyperMdownR
ZNF878	9.2166	9.47992	8.60347	5.32709	8.76817	0	0	2.38475	1.19004	2.46083	7.63536	2.24265	5.23678	4.45584	8.27905	-1.66358	HyperMdownR
BTBD11	10.9847	11.8744	9.85843	10.8196	11.4923	8.37851	6.5651	2.78901	3.78826	1.88877	6.01552	4.5014	4.48624	6.50882	3.53408	-1.70094	HyperMdownR
RUNDC3B	8.05096	9.23524	7.22574	10.1148	10.3601	4.78811	2.77052	0	0	3.44781	6.881	1.31792	4.15577	4.06255	5.21806	-1.77982	HyperMdownR
TBX2	9.55672	10.0031	8.84359	10.001	9.93536	5.98768	5.43744	0	0	0	5.43442	0	3.11226	2.6407	3.95538	-1.7896	HyperMdownR
NBPF3	8.22344	8.20174	7.50295	8.79992	8.32459	8.94904	8.6228	3.36311	3.91624	4.94182	6.4808	2.45396	5.64222	6.42339	-0.575394	-1.80162	HyperMdownR
IFITM10	10.6316	11.0752	10.368	10.1033	10.904	7.20897	8.09292	2.38475	3.31776	4.49988	5.6961	4.54818	5.40245	6.45817	2.96549	-1.84097	HyperMdownR
ATP8B2	5.00133	8.75343	7.64724	9.93026	8.79726	0	0	2.60099	3.11928	3.76711	6.96687	3.31591	5.4537	6.21546	8.0259	-1.88054	HyperMdownR
DNAJC6	6.07031	7.92713	5.98738	9.39037	8.7857	6.54659	6.85406	3.68067	3.64781	2.67951	6.00856	3.20349	5.50318	5.94817	0.931851	-1.88167	HyperMdownR
ZHX2	7.34929	8.35873	8.19683	8.91736	9.66833	0	0	6.18553	6.33017	7.0307	6.67655	6.07556	8.46886	8.73535	8.49811	-2.14241	HyperMdownR
ADAM22	8.21085	9.17168	7.01576	8.59554	9.70405	0	0	4.29135	4.58908	5.9847	5.97901	5.01898	7.13116	7.5092	8.53958	-2.14755	HyperMdownR
CDH2	10.8699	11.9632	10.628	11.1016	11.502	9.15139	8.82965	0	0	0.926808	5.62728	1.69581	3.72637	3.96917	2.22241	-2.19779	HyperMdownR
FCRLB	8.03907	6.74567	6.35657	8.87047	9.26798	0	0	0	0	0	5.54181	1.69581	3.34722	3.96917	7.85595	-2.21067	HyperMdownR
ABCA4	5.40506	6.01764	6.13711	6.52945	8.40236	4.73818	6.69206	3.10443	3.31776	4.94182	6.80527	2.80162	6.18756	6.65091	0.783207	-2.22506	HyperMdownR
CLDN5	11.5985	11.7916	9.87863	11.8833	12.4368	8.01698	7.42262	0.883234	1.19004	0	6.73238	0.804492	4.27454	4.06255	3.79796	-2.24652	HyperMdownR
GPX3	7.14263	8.38436	6.82669	9.11158	9.28725	0	0	4.52087	4.66393	3.03712	6.85433	4.05981	7.08315	6.75249	8.1505	-2.29061	HyperMdownR
ALPK3	11.5629	11.5019	10.519	10.4649	11.3735	8.59305	8.27977	4.41062	3.4922	6.42122	6.03271	5.54035	7.50365	7.44994	2.64804	-2.29738	HyperMdownR
NPY1R	10.0043	10.4961	9.1284	11.0047	11.6324	7.93094	8.69223	0	0	0	6.75112	0	3.34722	3.96917	2.14158	-2.30797	HyperMdownR
GPR98	8.33848	9.1196	7.52223	9.95842	9.28725	8.66211	9.03408	5.34666	5.47813	6.75792	6.08938	6.90326	8.02797	8.96131	-0.0028965	-2.37957	HyperMdownR
PRDM6	9.49895	10.524	8.88307	10.8911	11.0987	7.50603	7.83122	0.883234	0	1.48652	6.52918	2.80162	4.75495	4.70788	2.51052	-2.3913	HyperMdownR
TTC7B	8.88195	10.6939	9.28975	10.3695	10.7986	10.489	9.85176	3.68067	3.31776	5.60752	5.64697	4.5935	6.96449	6.97298	-0.163623	-2.39945	HyperMdownR
FLT1	11.4607	11.8894	10.9614	11.3913	12.3387	9.12633	8.20437	0.883234	0	0	6.13357	1.31792	4.38427	3.76205	2.94296	-2.40622	HyperMdownR
TLR3	8.5411	11.1024	9.0411	8.79154	11.3361	5.37524	0	5.25392	5.47813	6.85094	5.83853	3.99373	7.79944	8.02056	7.07482	-2.42695	HyperMdownR
ANKRD34A	8.69602	9.08532	6.81737	9.70895	9.79564	3.25747	4.57016	1.42708	2.27643	4.10595	5.73268	1.31792	4.98137	5.82031	4.90685	-2.42883	HyperMdownR
PIAS3	8.8972	8.99802	7.92975	9.7884	9.32234	5.30501	6.95276	7.18573	7.59703	8.4763	6.12404	7.8847	9.85854	9.97917	2.85826	-2.46529	HyperMdownR
ARHGEF26	9.44524	10.1682	8.55079	10.9184	10.3547	7.39454	7.10854	5.22163	5.87459	6.88433	6.89154	7.07285	8.85035	8.91127	2.63593	-2.49182	HyperMdownR
MGC12916	9.86894	10.89	8.184	10.3436	9.78081	3.91676	7.22081	0	0	0	5.64935	0	4.02634	3.2293	4.2447	-2.49795	HyperMdownR
TIAM1	11.2507	11.9528	9.15819	12.2362	11.8924	8.1024	5.85532	7.71145	8.13127	8.34998	6.09595	5.17341	9.68625	9.58618	4.31919	-2.5438	HyperMdownR
LATS2	9.19166	10.4759	9.0417	11.9349	11.1507	6.96902	6.60143	6.73556	6.60168	8.94539	6.88818	7.73481	10.0656	9.98244	3.57374	-2.64289	HyperMdownR
MAP1B	8.74456	9.27314	7.77472	10.3731	10.7306	5.8945	6.31262	0	0	2.46083	6.0538	3.51745	5.34931	4.76456	3.27565	-2.65052	HyperMdownR
PHOSPHO1	10.7065	10.9243	9.35877	10.8296	10.6912	6.99917	5.08435	0.883234	1.83317	0	5.41098	1.31792	4.27454	4.8191	4.46031	-2.65776	HyperMdownR
ZFHX3	4.33208	6.69134	6.89549	4.95208	4.77967	8.44718	8.61827	8.28438	8.30502	9.45908	6.73518	7.49916	10.4813	10.9477	-3.00259	-2.65795	HyperMdownR
GAS1	10.6026	10.5377	9.43675	10.7312	11.0851	8.12142	7.1408	0	0	0	5.85315	0	3.72637	3.96917	2.84757	-2.67714	HyperMdownR
ALDH1L1	9.66734	10.9931	9.15888	9.80774	11.4423	7.50084	7.43571	3.36311	1.83317	4.17953	6.7575	1.31792	4.15577	8.20083	2.74559	-2.68806	HyperMdownR
FGD5	6.93563	6.46454	5.20799	6.81897	6.4632	8.71131	8.79318	0	0	0	5.58349	0	3.54921	4.06255	-2.37418	-2.68919	HyperMdownR
TBC1D2	7.47145	8.03019	7.59671	7.97828	8.52043	9.88204	0	6.87703	6.72914	7.3182	6.92258	6.28342	9.62888	9.43285	2.97839	-2.70479	HyperMdownR
CLIP4	10.272	10.0132	9.7838	9.36106	10.3591	3.02018	3.63729	1.42708	2.88907	2.20297	6.44308	3.69427	5.59735	6.49214	6.62909	-2.71345	HyperMdownR
TOX2	10.2254	11.0532	9.2961	11.5016	11.7352	6.23952	5.69553	5.4891	4.92963	5.24578	5.78198	5.41973	8.45635	7.82788	4.79476	-2.76887	HyperMdownR
FADS2	9.60541	10.7505	8.45862	10.6725	9.82919	5.64338	5.71245	5.01108	4.14246	3.94645	5.72491	4.29743	7.69682	7.12142	4.18531	-2.78465	HyperMdownR
HSPA12A	6.7887	7.32935	6.00091	5.15805	6.42521	10.3153	8.76779	3.36311	4.92963	4.85464	6.91334	5.44468	7.84813	7.97925	-3.2011	-2.81261	HyperMdownR
C16orf62	7.58806	8.17826	7.81934	10.4501	9.857	0	0	6.94138	7.29701	8.04046	6.13449	7.15824	9.97022	9.94554	8.77854	-2.84357	HyperMdownR
CYP2U1	9.08616	9.63574	7.2002	10.4067	11.6186	0	0	2.13028	1.19004	5.13916	7.16588	2.94837	6.6277	6.57371	9.58947	-2.88596	HyperMdownR
DOCK10	9.3179	9.92442	8.98772	9.60679	9.57322	0	0	0	0	0.926808	6.72066	0	4.58148	4.31113	9.48201	-2.91681	HyperMdownR
FOXA1	5.4696	5.47623	4.19412	6.07062	6.66751	9.08847	9.04652	9.6191	9.38799	9.32566	6.76423	8.98201	11.5901	11.8955	-3.49188	-2.92701	HyperMdownR
UBASH3B	7.33847	7.31811	8.43715	9.34929	9.54413	9.38897	8.54835	7.04328	8.40658	7.82761	6.88328	7.3085	10.6224	10.3181	-0.571228	-2.97637	HyperMdownR
PRICKLE1	9.70473	10.8599	9.91374	10.4566	10.9267	7.10374	7.12718	2.13028	1.19004	0.926808	6.33521	2.63824	5.4537	5.8468	3.25688	-3.00613	HyperMdownR
HIST3H2A	7.96137	8.69911	7.44668	9.12776	9.26798	4.17999	0	0	0	0	6.93182	0	4.58148	4.3853	6.41058	-3.09703	HyperMdownR
PHLDB1	7.60001	9.81314	8.09723	9.74108	10.0161	5.32865	0	6.75825	7.22558	8.23819	6.00171	7.04864	10.1418	10.249	6.38918	-3.1409	HyperMdownR
FAM65B	9.57103	10.0094	7.83893	10.0787	10.2908	0	0	0	0	0.926808	6.38863	1.31792	4.58148	5.23474	9.55776	-3.18144	HyperMdownR
VANGL2	8.18293	8.13783	5.41374	8.63286	8.91868	0	0	1.82111	1.19004	4.71313	6.81476	2.63824	6.85438	6.42339	7.85721	-3.20343	HyperMdownR
MBOAT2	9.48515	9.87632	8.55561	4.65204	10.8363	7.21033	7.69652	5.73767	6.07986	7.43549	5.67229	6.0595	9.2807	9.53618	1.22765	-3.21148	HyperMdownR
CLEC11A	10.7666	10.4934	9.52424	9.90171	10.2802	7.52843	7.30976	0	1.19004	0	5.6108	0	4.27454	4.87166	2.77413	-3.21293	HyperMdownR
BICC1	9.06578	10.5072	9.64298	10.2427	10.1804	5.83267	5.12202	0	0	1.48652	5.47977	1.69581	5.4537	4.5231	4.45048	-3.25598	HyperMdownR
KIF1A	6.70184	6.97436	4.75448	6.47233	7.7111	8.70176	9.36661	1.82111	3.11928	2.20297	6.72757	4.72148	6.94671	7.03189	-2.51136	-3.27082	HyperMdownR
GPR176	11.0519	11.4487	10.1973	11.6432	12.1065	7.82221	7.92262	0	1.83317	0	5.44619	2.45396	4.90978	5.55704	3.41711	-3.28674	HyperMdownR
GRHL3	6.38794	8.00084	6.71522	6.94058	7.9633	0	0	6.23489	7.10988	7.76325	6.8921	6.55944	9.96983	10.525	7.20158	-3.3355	HyperMdownR
GPR37	9.20841	8.0896	7.91104	9.31168	10.5513	3.85719	0	1.82111	1.19004	5.43796	5.52934	3.4202	6.7143	7.06612	7.08581	-3.41048	HyperMdownR
RORA	9.32938	10.3568	8.91695	9.70842	10.6698	9.57704	9.82745	7.11535	7.3667	9.04964	5.99938	7.12006	10.9244	10.6767	0.0940115	-3.47032	HyperMdownR
LHFP	9.94964	10.9044	9.19343	10.3171	11.4126	8.45752	8.2792	0	0	0	6.03211	0	4.15577	5.31284	1.98706	-3.52789	HyperMdownR
ZNF280B	10.9285	10.7702	10.3117	11.4165	11.1973	6.77227	7.70125	3.10443	3.4922	4.17953	6.74875	2.94837	7.64264	7.60544	3.68806	-3.52938	HyperMdownR
APCDD1	8.72006	10.2169	9.52847	10.4812	9.36843	10.0659	9.28355	0	1.19004	0	6.58025	1.69581	6.02764	4.92236	-0.0117144	-3.58178	HyperMdownR
SH3RF3-AS1	9.64167	9.66156	9.62072	9.53404	9.85564	6.74693	7.34092	0.883234	1.9676	0.926808	6.63372	0.804492	5.99699	5.6699	2.6188	-3.59028	HyperMdownR
WFS1	6.7434	7.79706	6.63788	8.33042	7.90099	9.61802	8.94543	8.1621	8.26951	7.65776	6.76061	7.64619	11.3884	11.3038	-1.79977	-3.64685	HyperMdownR
FJX1	10.0678	10.9036	8.978	10.8662	11.2797	5.07278	7.5522	3.36311	4.42663	2.67951	6.10362	3.99373	7.82885	7.73164	4.10659	-3.66693	HyperMdownR
LITAF	7.00684	8.22118	6.56522	8.35879	8.68902	7.58627	7.21342	6.5659	5.96616	8.03512	5.62501	7.61905	10.6921	10.1984	0.368368	-3.683	HyperMdownR
WNT5A	7.92973	9.28332	8.24358	10.0608	9.85581	7.86164	6.22439	0	0	3.66832	6.94341	0	5.84776	5.82031	2.03164	-3.71169	HyperMdownR
GFPT2	9.30026	9.3757	8.49721	10.3715	10.5341	8.37543	8.23266	0.883234	0	1.88877	5.9546	2.24265	5.95836	5.92349	1.31169	-3.74707	HyperMdownR
TUBB6	10.0225	10.47	9.18178	11.0291	11.7195	5.39691	3.83012	7.09766	7.9185	5.93949	6.75489	9.34039	11.2718	11.0624	5.87105	-3.75691	HyperMdownR
AXIN2	7.793	7.88047	7.64196	9.87315	9.12422	3.24211	0	10.1336	10.9027	11.6619	6.68832	10.6824	13.7236	13.8485	6.84151	-3.77227	HyperMdownR
AKAP12	9.64299	10.4869	8.68654	10.6722	10.8	8.5761	8.63089	4.29124	7.13641	3.56228	5.66949	7.02403	8.90607	9.75829	1.45424	-3.79549	HyperMdownR
ARL4D	9.18304	9.37901	7.49518	8.4912	9.66282	9.45901	9.93748	0	0	0	6.74175	1.31792	5.29414	5.55704	-0.855996	-3.81365	HyperMdownR
FLNA	9.13422	9.29871	8.32835	9.41991	10.7467	5.28333	0	11.9411	13.4651	12.5068	6.98958	13.1129	15.5076	15.3365	6.74391	-3.81894	HyperMdownR
IRX3	9.84139	10.7057	9.2632	8.8148	10.3253	8.78756	8.46668	3.23956	2.61503	3.03712	7.37596	2.80162	7.6754	7.63614	1.16296	-3.84191	HyperMdownR
GDPD3	8.17052	9.23979	8.27703	8.76048	9.82227	5.32566	0	4.76446	4.51014	6.34331	5.59155	5.81361	9.47615	9.17765	6.19119	-3.92229	HyperMdownR
DLX6	8.99308	9.80822	8.46322	8.80976	8.92441	3.9992	2.83735	0	0	0	5.82024	0	3.88414	6.40568	5.58146	-3.98086	HyperMdownR
CYBRD1	9.46133	9.93071	8.48541	0	10.1649	0	0	0.883234	0	3.94645	6.26329	3.77516	6.98205	7.0203	7.60847	-4.02755	HyperMdownR
RASGRF2	9.35697	9.3822	9.23136	9.01223	10.4618	6.64747	7.35566	6.81346	6.78051	4.89889	6.04784	5.4692	9.5516	10.7149	2.48735	-4.1313	HyperMdownR
CES4A	8.04544	10.5665	7.57541	8.29014	10.4242	0	0	0	0	0.926808	6.77599	0	5.11472	6.25556	8.98034	-4.14458	HyperMdownR
BHLHB9	8.55054	9.81885	8.36886	11.3404	9.78226	7.10432	0	2.13028	1.83317	2.86937	6.90432	1.69581	6.98205	7.50088	6.02001	-4.15488	HyperMdownR
YOD1	8.27145	9.0568	7.44668	9.34604	10.3693	3.63429	0	4.89303	4.51014	5.75923	5.70689	6.24133	9.6755	9.58027	7.08092	-4.20576	HyperMdownR
CYP26B1	7.79836	8.17933	8.10331	9.47544	9.50403	9.96934	9.87785	4.52087	3.4922	3.76711	6.07192	2.80162	8.318	8.39735	-1.3115	-4.22693	HyperMdownR
NR2F2	8.63484	9.05634	7.84031	9.37096	9.93747	9.6525	9.90408	9.04201	9.18378	9.05942	6.11986	8.61263	12.5956	12.7875	-0.810308	-4.28799	HyperMdownR
SLC16A14	7.96756	9.09585	7.02852	7.76338	8.84794	3.67083	0	0.883234	1.19004	0	6.10586	0.804492	6.46238	5.76582	6.30523	-4.31737	HyperMdownR
IRS1	8.29397	9.43194	8.33385	10.7709	10.4965	4.86623	0	7.35746	7.8876	8.09815	6.12772	6.91223	11.5264	11.6623	7.03231	-4.31774	HyperMdownR
PDGFB	9.16993	10.2958	9.5638	8.94403	10.2597	8.66945	8.45226	2.13028	1.19004	4.0284	6.6447	2.80162	7.5632	7.82121	1.08581	-4.3332	HyperMdownR
MIR1247	11.5574	11.8495	10.5879	11.4776	11.2026	9.63633	8.92244	0	0	0	6.82459	0	5.80893	5.61983	2.05564	-4.34946	HyperMdownR
TMEM178B	9.11129	9.6345	8.24067	9.37217	9.46444	7.71914	6.56696	4.09133	3.78826	6.09971	6.73785	1.69581	8.61109	9.1272	2.02157	-4.38655	HyperMdownR
CELF2	9.67168	10.0466	9.47456	9.24317	10.0596	6.69058	7.24352	0	0	0	6.10474	1.31792	6.27564	5.49138	2.73208	-4.39898	HyperMdownR
STOX2	8.96882	10.1524	7.81033	8.93015	10.248	9.02839	8.57705	0	0	0	5.74768	0	5.4537	5.65024	0.41922	-4.40243	HyperMdownR
SH3RF3	9.58892	10.1781	8.60794	10.0074	10.2376	6.42952	6.58655	3.36311	2.16889	4.94182	5.56693	3.08156	7.95778	8.5835	3.21595	-4.44618	HyperMdownR
PRKACB	8.15329	9.01082	8.1471	4.20202	8.91565	5.37046	5.74581	2.60099	3.31776	5.52523	6.1009	2.63824	8.29008	8.78072	2.12764	-4.49878	HyperMdownR
NPTXR	11.8837	12.2079	11.1199	12.1212	11.2672	7.9871	7.85256	2.95532	3.11928	1.48652	6.30413	2.24265	7.29469	8.17492	3.80016	-4.51322	HyperMdownR
MKX	8.88556	10.3512	8.56698	10.9252	11.3037	7.13933	7.7711	0	0	0	5.93845	0	5.23678	6.21546	2.55131	-4.53843	HyperMdownR
ADAM23	9.96637	9.57617	8.98107	9.19642	9.33762	5.52998	5.6823	0	1.19004	0	5.99448	0	5.68574	6.3137	3.80539	-4.56282	HyperMdownR
HS3ST3B1	10.3406	10.4719	8.43289	9.73188	10.7395	5.13422	3.93914	0	0	0.926808	5.98098	0	6.06107	5.92349	5.40667	-4.61072	HyperMdownR
FZD2	10.8462	10.798	9.79957	10.6617	11.0463	7.21995	6.95971	0	0	3.18738	6.0728	2.94837	7.06679	7.09956	3.5405	-4.64146	HyperMdownR
PRKAR2B	6.82642	9.49898	6.94593	8.6182	9.57064	0	0	0	0	1.88877	5.7887	1.31792	5.34931	7.53387	8.29203	-4.64251	HyperMdownR
KCNQ5	9.13114	9.45256	8.51148	10.8516	10.3231	0	0	0	0	0.926808	5.63373	0	6.30384	5.65024	9.65399	-4.66493	HyperMdownR
QKI	9.89299	10.5486	9.34673	8.03986	9.95318	7.82685	6.92864	2.13028	1.83317	3.32346	6.79537	3.85176	8.431	8.4885	2.17852	-4.87295	HyperMdownR
C11orf63	9.35726	7.53921	6.78318	9.10459	9.82919	0	0	0	0	0	6.72923	0	6.24687	6.19498	8.52268	-4.87508	HyperMdownR
SERP2	10.8432	11.5119	9.02934	11.0694	12.2125	7.14174	7.23354	1.42708	2.61503	0	5.68114	3.20349	7.49144	7.44994	3.7456	-4.88535	HyperMdownR
MYH10	9.40105	10.161	8.76731	9.4124	9.21757	9.65261	9.8907	5.78263	5.93628	6.64554	5.64617	7.02403	10.9757	11.4792	-0.379787	-5.02051	HyperMdownR
ZBTB7C	8.01223	10.5828	9.09704	11.1836	11.3452	4.25542	0	1.82111	4.86764	3.03712	5.90302	1.69581	7.96754	9.04949	7.91645	-5.04358	HyperMdownR
EDAR	8.67755	8.85304	6.90848	9.40107	9.54704	5.4171	6.09029	0	0	0	6.75539	1.31792	6.69314	6.76645	2.92374	-5.11513	HyperMdownR
HERC5	9.98763	10.6932	9.85867	6.99742	10.591	5.37524	3.91718	0.883234	0	0.926808	6.74616	1.31792	6.69314	7.60544	4.97937	-5.17446	HyperMdownR
CHSY3	9.61964	10.6948	8.95978	9.35403	10.5422	8.71174	8.54334	0.883234	1.19004	0	6.08162	0	6.83518	6.99683	1.20656	-5.28502	HyperMdownR
TIMP3	10.7717	10.0275	9.01016	10.156	9.30734	8.17903	8.58702	2.78901	1.83317	0	5.88497	3.51745	7.92277	8.33788	1.47152	-5.32541	HyperMdownR
HOXB-AS3	7.41643	8.27133	8.13172	9.53252	8.39539	0	0	1.42708	1.83317	2.20297	5.49242	1.69581	8.07782	7.69566	8.34948	-5.35645	HyperMdownR
PRDM5	10.0977	10.9657	9.51511	10.3843	11.6396	8.18828	8.22759	0	0	0	5.42233	0	6.24687	6.70983	2.31256	-5.39388	HyperMdownR
KCNJ8	9.59083	8.88461	8.90653	10.7884	11.1544	5.07769	0	0	0	0	6.14337	0	6.60521	6.70983	7.32611	-5.42885	HyperMdownR
ZNF71	9.2166	9.6896	8.2869	6.93992	8.12848	5.83428	8.38914	0	0	0	6.70398	0	6.73517	6.87341	1.34059	-5.46349	HyperMdownR
TFAP2C	9.77777	10.7072	9.5125	9.93899	11.3489	10.4722	10.7671	3.58239	2.61503	0	5.64133	5.39435	8.96907	8.85439	-0.362537	-5.46511	HyperMdownR
SIX4	9.85131	11.1005	8.79189	9.52488	10.1767	5.8779	6.20222	1.42708	0	1.88877	6.23174	1.69581	6.75573	8.84784	3.84899	-5.55311	HyperMdownR
CPE	10.2695	10.1365	9.74048	10.5899	11.2037	6.45612	7.58082	1.82111	0	0	6.8718	2.80162	7.29469	8.48429	3.36953	-5.59058	HyperMdownR
FGF2	9.65105	10.6653	8.58465	10.3145	11.1496	5.17881	0	0	0	0.980255	5.78437	0	7.60127	6.4288	7.48361	-5.66211	HyperMdownR
RNF217	10.1983	10.439	9.5874	10.074	10.3809	9.30627	9.3925	0	0	0	5.51633	0	6.6277	7.05481	0.786536	-5.73799	HyperMdownR
DPYSL3	9.17051	9.56516	7.40741	10.1892	10.3735	6.67275	5.16521	4.01802	6.05226	4.38013	5.97214	4.35119	10.5841	10.9393	3.42217	-5.80693	HyperMdownR
CNTLN	7.68404	8.94014	7.88802	9.7762	8.89572	10.5155	9.92546	0	0	3.56228	6.89332	3.51745	8.57103	8.69582	-1.58363	-5.83881	HyperMdownR
SLC1A3	8.18465	9.07078	6.56619	10.2145	9.94091	0	0	1.42708	1.19004	0.926808	6.70956	0.804492	9.04204	7.12142	8.79541	-5.87014	HyperMdownR
NBEA	10.6488	11.5164	9.44493	10.6519	12.0644	5.14634	5.51878	0	0	0.926808	6.6955	0	6.94671	7.85424	5.53272	-5.87601	HyperMdownR
EFHD1	9.65747	10.4515	8.46731	10.2916	10.318	6.444	5.6823	0.883234	0	0	5.95858	1.31792	7.71794	7.43256	3.77403	-5.9433	HyperMdownR
TCF4	9.30776	9.36989	9.12613	10.2551	10.5427	10.5263	10.829	0	0	0	6.04595	0.804492	7.23734	7.41496	-0.957333	-5.95606	HyperMdownR
HOXB8	10.8682	11.2325	9.12915	9.08577	10.7245	7.73162	7.22081	1.82111	1.83317	1.48652	5.50388	1.31792	8.60543	8.4885	2.7318	-6.15445	HyperMdownR
ARHGAP28	10.77	11.4386	10.3158	9.93347	11.2479	6.87467	8.59022	1.42708	1.83317	1.48652	6.03379	0.804492	8.21781	8.83797	3.0087	-6.21088	HyperMdownR
PARP6	11.0777	11.3278	10.037	11.1466	11.433	0	0	0	1.83317	4.0284	5.45698	2.63824	9.03365	9.31682	11.0044	-6.38387	HyperMdownR
VGLL3	10.8911	10.9566	9.89695	9.51776	10.8174	5.26776	7.27321	0	1.19004	0	5.59741	0.804492	7.84813	8.08875	4.14549	-6.45005	HyperMdownR
MDFIC	9.70019	10.3603	8.39172	9.83982	10.1809	0	0	0	1.19004	0	6.04167	0.804492	8.60543	7.55812	9.69458	-6.47454	HyperMdownR
GSPT2	9.63596	9.00449	6.3819	10.6865	11.2407	0	0	0.883234	2.61503	0.926808	5.46723	0	8.58834	8.5583	9.38989	-6.59486	HyperMdownR
LRIF1	7.56587	7.98074	7.34774	8.75089	9.49793	3.63429	0	0	0	0.926808	5.97333	0	8.0364	7.949	6.41149	-6.61267	HyperMdownR
ZNF655	8.54863	9.31006	8.33661	8.80525	9.99874	3.44898	2.08893	0	0	0.926808	6.71857	1.69581	8.45635	8.70309	6.2309	-6.71148	HyperMdownR
SH3GL2	10.2816	10.8723	9.80717	10.3559	10.9724	7.08383	0	0	0	0	6.68707	0	7.58635	8.83135	6.91595	-6.87144	HyperMdownR
INHBB	9.60832	10.0502	8.11575	9.513	9.89613	7.76808	7.70815	0	1.19004	1.48652	6.70068	0	8.4246	9.33097	1.69856	-7.00233	HyperMdownR
TBCEL	8.69558	10.9146	8.23425	8.25869	10.0827	9.59338	9.5335	0	0	1.88877	5.5779	0	8.51182	8.79099	-0.326266	-7.15807	HyperMdownR
SHROOM2	10.1262	10.1607	9.4634	9.6528	10.2721	5.28333	6.32829	0	0	1.48652	6.84558	0.804492	9.1586	9.11908	4.12924	-7.31152	HyperMdownR
OGFRL1	9.24501	9.98059	9.43149	8.42559	10.6033	0	0	1.42708	2.61503	0	6.06935	4.05981	10.3505	10.3322	9.5372	-7.50712	HyperMdownR
PYGL	10.1246	11.4968	9.86539	10.9525	11.2374	9.21854	9.61318	0	0	0	5.86693	0	9.03365	9.02069	1.31948	-7.85378	HyperMdownR
ZNF518B	9.79758	10.0649	9.46666	9.88001	9.78039	5.5413	5.48042	0	0	0	6.04014	0	9.40307	9.3862	4.28705	-8.18661	HyperMdownR
HDGFRP3	11.1357	11.6667	10.3409	10.7993	11.0659	7.50417	6.98698	0	0	0	5.55376	0.804492	9.77204	9.70679	3.75614	-8.46776	HyperMdownR
TMEM52B	9.46989	8.94722	7.20238	9.85953	9.73284	0	5.67148	0	1.19004	0	5.66087	0.804492	10.7302	10.4416	6.20663	-9.05484	HyperMdownR
NUP210	9.57083	9.79551	9.10336	9.50591	10.1689	8.28011	8.09406	2.60099	2.61503	3.56228	6.07482	2.63824	12.6804	12.5858	1.44181	-9.13479	HyperMdownR
TENM3	9.75988	10.2556	8.94359	9.83136	10.3402	9.13518	8.48267	0	0	0.926808	6.92033	1.31792	10.7496	11.2815	1.0172	-9.18255	HyperMdownR
MAGEA3	0	0	0	0	0	11.037	10.2072	9.50636	9.30566	10.9172	8.73787	11.3982	0	0	-10.6221	9.97306	HypoMupR
KCTD12	0	6.78752	8.7569	8.50115	6.8497	10.428	10.462	9.7437	9.59581	10.0714	9.09982	9.46601	0	0	-4.26594	9.59536	HypoMupR
GIPC2	0	0	0	0	0	6.69705	6.95276	9.51804	9.55707	10.4792	9.0971	9.20095	0	0	-6.82491	9.57046	HypoMupR
LGALS4	0	0	0	0	0	7.48925	9.3404	14.3516	14.1758	13.2824	8.31121	13.8006	3.34722	3.2293	-8.41483	9.49605	HypoMupR
GABRB3	9.48227	10.1861	10.1223	10.3206	10.1212	11.1423	10.8864	9.56544	9.62888	9.75074	9.07691	9.32871	0	0	-0.967879	9.47014	HypoMupR
BMP7	5.2574	3.17711	4.71248	0	0	9.34664	8.6483	10.0441	10.5363	8.66704	8.30401	9.7857	0	0	-6.36807	9.46744	HypoMupR
GATA4	5.52412	5.8559	0	6.55633	5.55795	8.72272	8.77771	9.75503	9.6906	9.42545	9.02783	9.43523	0	0	-4.05135	9.46683	HypoMupR
BST2	5.84714	5.41781	5.70921	5.11067	7.90694	8.88864	9.01323	9.49796	8.96075	9.46645	9.05258	9.82423	0	0	-2.95258	9.36039	HypoMupR
B4GALNT4	7.69905	8.81475	6.3725	0	8.5234	10.2878	10.9522	9.28206	9.0919	8.85283	8.9699	9.91628	0	0	-4.33805	9.22259	HypoMupR
CCND2	7.23865	8.71507	7.88317	8.99205	7.27236	9.32198	9.38202	12.4983	12.328	12.5053	9.05538	11.7474	3.54921	1.62972	-1.33174	9.03739	HypoMupR
ROBO1	0	5.12742	7.0796	6.81897	6.10529	9.61018	9.2074	9.014	9.42343	10.4216	8.85213	6.96491	0	0	-4.38254	8.93521	HypoMupR
FREM1	0	0	0	0	0	8.07851	6.21718	8.69923	8.56143	9.55552	8.84018	8.07548	0	0	-7.14784	8.74637	HypoMupR
CREB3L1	0	0	0	0	0	7.3237	8.7848	8.36788	8.51164	8.26802	9.0404	9.05874	0	0	-8.05425	8.64934	HypoMupR
UNC93A	4.29988	2.91927	2.09873	3.47034	3.23149	9.1911	8.36172	8.61162	8.61899	8.49756	9.08161	8.20887	0	0	-5.57247	8.60373	HypoMupR
USH1C	0	0	0	0	0	6.62888	8.3266	11.116	11.1176	10.6636	8.78894	11.133	1.33884	2.86465	-7.47774	8.4621	HypoMupR
CNTNAP2	4.12141	5.80294	6.65637	5.86194	0	9.07863	9.52874	10.0985	10.2218	11.6687	9.08104	10.2233	3.72637	0	-4.81515	8.39548	HypoMupR
CREB5	9.49952	10.1607	8.7449	10.0157	10.0662	5.85598	2.15631	8.60225	8.48092	8.12634	7.85271	8.88966	0	0	5.69129	8.39037	HypoMupR
CYP2W1	4.24002	0	6.22748	5.45515	5.21196	8.55112	9.38783	8.42926	8.43357	5.52523	9.0563	10.2098	0	0	-4.74255	8.33082	HypoMupR
C17orf51	9.68274	8.29398	8.00181	9.68433	9.56622	6.7698	7.85479	8.19574	8.39565	8.03016	9.04813	7.9806	0	0	1.73352	8.33006	HypoMupR
IFI27	6.57221	0	8.59075	9.1105	7.74924	10.1763	10.8271	9.76346	9.38246	9.38519	7.85956	11.0592	1.33884	1.0337	-4.0972	8.30371	HypoMupR
GGT8P	7.56999	7.55129	7.58204	9.31761	7.77169	10.7545	10.23	8.35678	8.83278	8.2931	7.8203	10.66	0	1.0337	-2.53372	8.27574	HypoMupR
MATK	9.32077	9.23606	8.38834	9.16111	8.76124	8.71549	7.83285	9.08527	9.10874	7.81034	8.65785	8.73395	0	1.0337	0.699335	8.16238	HypoMupR
MYOM3	0	0	0	0	0	8.44212	8.65736	10.4376	10.8099	10.5735	9.09943	9.36999	2.83145	1.0337	-8.54974	8.1255	HypoMupR
DHRS2	7.5646	9.37328	9.17446	10.6937	8.74588	11.3851	12.2773	10.4902	10.4129	12.296	8.66907	13.8717	3.54921	2.6407	-2.7208	8.05303	HypoMupR
SOX2	5.8495	7.26488	6.66811	7.39966	6.10529	9.3025	9.01511	7.65815	8.07753	7.90015	8.29916	7.5914	0	0	-2.50131	7.90528	HypoMupR
SLC17A9	7.81058	8.18298	7.88488	0	0	10.2659	10.2715	8.3153	8.34537	4.10595	9.05877	9.04045	0	0	-5.49298	7.77317	HypoMupR
NFATC2	0	0	6.67061	9.11699	0	9.71387	10.8016	8.80381	9.26717	8.54009	9.07014	9.09661	1.33884	1.0337	-7.10023	7.76929	HypoMupR
CCDC144NL	5.84826	0	5.40611	6.3781	0	8.82112	9.3832	6.5268	6.33017	10.4178	9.04055	6.26952	0	0	-5.57566	7.71696	HypoMupR
FEZF1-AS1	6.40861	6.61112	7.38519	8.56704	7.68898	10.2494	10.0302	8.68857	8.44369	9.0031	9.04152	8.19726	2.02111	0	-2.80761	7.66427	HypoMupR
POU6F2	7.34611	7.80885	7.37585	9.44948	8.31454	10.5503	10.6487	6.84559	7.37786	8.54008	8.96569	6.42802	0	0	-2.54056	7.63145	HypoMupR
OR13H1	7.29288	8.301	7.78608	9.07944	7.71711	11.2576	10.6386	6.81346	7.44306	7.4871	9.03508	7.03106	0	0	-2.9128	7.56195	HypoMupR
RNF128	0	0	0	0	0	8.41994	8.78298	9.95116	10.272	10.5769	8.47226	9.55747	0	4.45584	-8.60146	7.53803	HypoMupR
DACH1	0	0	0	0	0	8.75222	9.75809	7.07073	6.78051	9.54338	9.12719	7.52863	0	1.0337	-9.25515	7.49324	HypoMupR
ONECUT3	0	4.51842	3.31911	0	0	7.71351	7.53607	6.89762	7.21318	9.34977	8.50972	5.01589	0	0	-6.05728	7.39723	HypoMupR
RASGEF1A	4.04657	2.91506	2.11034	0	0	9.55076	9.1141	9.40217	9.75621	8.54357	9.05778	9.04045	2.02111	1.62972	-7.51804	7.33462	HypoMupR
KIF12	0	0	0	0	0	8.15623	8.20256	6.76947	6.46186	7.31003	9.05976	7.03228	0	0	-8.17939	7.32668	HypoMupR
LINGO1	6.35777	8.04553	8.22911	6.89108	8.56184	10.8189	10.6292	7.19234	7.41083	8.72656	9.05219	8.16451	0	1.62972	-3.10698	7.29443	HypoMupR
TTC22	0	0	0	0	0	6.28664	7.68506	7.89667	8.54172	7.5229	7.81765	7.95912	1.33884	0	-6.98585	7.27819	HypoMupR
ZNF818P	6.64371	7.99025	7.58934	9.4891	7.80784	10.652	10.399	6.3736	6.72915	7.22569	8.9477	6.79103	0	0	-2.62144	7.21343	HypoMupR
TPPP3	0	0	0	0	0	7.91414	7.20408	7.46481	7.14949	7.65131	9.0234	7.95912	1.33884	0	-7.55911	7.18021	HypoMupR
ADRA2A	7.95871	8.10056	8.90722	7.41831	7.8998	11.1535	11.0871	6.28263	7.81556	7.02072	8.66467	6.04326	0	0	-3.06339	7.16537	HypoMupR
PARVB	0	6.5184	7.23271	0	5.6707	9.28489	9.33397	8.45031	8.26951	7.1816	9.05409	7.75489	0	2.05026	-5.42506	7.11695	HypoMupR
TMEM150B	6.64371	8.45816	8.17181	8.6163	7.71516	10.1499	10.2981	6.99633	7.09643	5.89649	9.05266	6.40278	0	0	-2.30297	7.08894	HypoMupR
RTN4RL1	1.80634	5.07815	5.36407	3.65551	3.96607	9.07964	8.92751	6.43121	6.81376	7.24296	9.09188	5.69388	0	0	-5.02955	7.05474	HypoMupR
CA8	6.76875	8.15776	7.73924	10.3114	6.13267	11.3291	10.8127	5.54236	5.25422	8.30959	8.96687	7.18811	0	0	-3.24891	7.05223	HypoMupR
FABP6	0	0	0	0	0	8.04834	6.98387	7.24148	6.37541	6.11854	9.06467	6.21257	0	0	-7.51611	7.00254	HypoMupR
FUOM	0	4.44083	5.42717	0	0	9.9264	9.15168	8.71671	8.44423	6.95938	8.6579	8.68769	0	2.6407	-7.56544	6.97283	HypoMupR
FEZF1	0	0	0	0	0	7.40642	8.15745	6.24495	6.58447	6.95595	9.03072	5.97941	0	0	-7.78194	6.9591	HypoMupR
TUSC1	6.25986	0	0	7.50657	0	9.07584	8.78589	6.97713	6.72914	5.93949	7.89878	6.95627	0	0	-6.17758	6.90016	HypoMupR
ATP2A3	4.87309	4.61262	5.40611	7.97049	4.38503	9.66268	9.94954	8.67857	8.76639	8.60161	7.31166	7.67809	0	2.6407	-4.35664	6.88692	HypoMupR
CHST15	7.77049	8.9027	7.32427	8.36737	8.81017	8.95014	9.18673	6.55299	7.4324	7.71457	8.95433	6.93882	1.33884	0	-0.833436	6.8492	HypoMupR
AQP1	0	6.95844	6.43636	0	7.90101	9.60138	9.11435	8.7956	8.7233	5.75923	8.9538	9.27235	2.02111	1.0337	-5.09871	6.77345	HypoMupR
THBS2	5.68597	5.93696	5.6109	7.23881	6.58751	10.1188	10.1266	9.17863	9.60771	8.31776	9.0377	8.86908	2.48244	2.05026	-3.91067	6.73582	HypoMupR
FSTL5	7.32386	8.56305	8.50177	9.858	7.67961	11.0889	10.6474	5.12019	5.63519	8.49756	9.02461	5.39435	0	0	-2.4829	6.73438	HypoMupR
IGF2BP1	8.1659	8.41829	6.76963	8.05414	8.09606	9.361	9.68198	6.99634	7.29787	8.58817	7.85992	7.93732	0	2.05026	-1.62069	6.7108	HypoMupR
GJB7	6.09399	5.90886	5.90929	5.94254	0	9.02634	8.60496	5.86855	6.23519	6.42122	9.04005	5.92416	0	0	-4.04472	6.69784	HypoMupR
LOC339862	4.87431	7.67757	7.661	5.83169	0	10.6435	9.37706	5.88925	5.55879	7.01068	9.04949	5.86994	0	0	-4.80137	6.67563	HypoMupR
AATK	3.38337	0	0	0	0	9.45419	9.7571	9.26802	9.4264	9.40757	9.05184	9.84099	2.83145	2.71882	-8.92897	6.62383	HypoMupR
SLC5A1	0	0	0	0	0	10.2993	9.38451	10.6057	10.8823	8.96893	8.93277	9.20825	4.58148	1.62972	-9.84191	6.61399	HypoMupR
SSTR1	0	5.78283	0	0	6.27583	8.92529	9.36223	7.79062	8.25747	7.85595	9.04932	7.43214	2.02111	1.0337	-6.73202	6.54969	HypoMupR
SGK2	0	6.60791	0	6.80542	6.87628	8.97805	10.1017	10.2432	10.0872	10.1248	8.534	10.7916	4.02634	2.86465	-5.48195	6.51066	HypoMupR
ABCC2	6.0964	6.62456	7.93166	7.12742	7.11918	10.06	10.256	11.1491	11.4379	11.9098	9.09813	12.5274	4.90978	4.5231	-3.17816	6.50804	HypoMupR
ARC	4.24846	4.62732	5.18765	5.4371	2.75782	9.89887	9.25677	6.31359	5.30187	5.21111	9.07585	9.18253	0	1.0337	-5.12615	6.50014	HypoMupR
INSM1	8.92259	8.91795	8.07677	10.7002	11.367	7.3988	7.84364	6.18553	5.87459	6.61934	9.05212	4.76174	0	0	1.97569	6.49866	HypoMupR
CRIP2	5.42111	0	3.54619	6.18038	3.68902	9.23637	9.27543	6.57871	6.18525	4.10595	9.04258	6.32431	0	0	-5.48856	6.44736	HypoMupR
LMX1B	5.53539	0	5.7911	0	0	9.2131	8.83309	5.31641	5.30187	7.35837	8.86172	4.98221	0	0	-6.75779	6.36411	HypoMupR
MGAT3	8.19569	10.0889	8.71837	9.44111	8.31905	8.9762	8.81299	7.62768	8.62837	8.32588	8.95748	7.45688	1.33884	2.37548	0.0580235	6.3421	HypoMupR
FGF13	10.2606	10.4178	8.64113	10.5225	11.3038	6.84338	6.87009	4.97279	4.92963	6.11854	9.02851	6.50118	0	0	3.37242	6.31013	HypoMupR
COL5A1	6.61616	6.93874	6.18635	6.92557	5.5391	9.74739	9.56003	5.2855	4.66392	6.04169	9.05186	6.48924	0	0	-3.21253	6.30644	HypoMupR
SYT1	5.93098	7.7185	8.88012	9.55504	9.26534	10.7494	11.081	5.01108	5.47813	8.49396	8.73077	6.33769	0	1.0337	-2.64519	6.29347	HypoMupR
HTRA1	5.33377	5.00348	0	0	0	8.24929	9.02359	9.34336	8.66071	9.03237	8.95395	9.45838	2.83145	2.86465	-6.56899	6.2417	HypoMupR
BCL11B	9.76107	10.2879	8.43506	10.0203	10.2848	9.11146	9.51867	7.57114	8.33396	8.02018	9.02262	7.34208	2.02111	1.62972	0.442762	6.23258	HypoMupR
GCNT2	0	0	0	0	0	6.57931	8.60496	5.96922	5.5975	6.06129	8.28869	4.87618	0	0	-7.59213	6.15858	HypoMupR
GYG2	6.56203	0	0	0	0	9.41784	9.58893	7.92201	7.58464	8.60161	8.96479	7.51102	1.33884	2.6407	-8.19098	6.12704	HypoMupR
C2orf16	6.88657	9.98313	9.4095	10.7236	10.0075	11.8387	12.13	4.76446	5.39269	5.96052	9.05399	5.20295	0	0	-2.58226	6.07492	HypoMupR
COL6A1	8.11415	8.93138	8.64185	9.49743	7.53374	11.779	12.031	9.2262	9.58622	8.84154	8.28631	10.5651	2.02111	4.45584	-3.36128	6.06259	HypoMupR
CHRNA7	9.55848	10.905	9.47377	10.0265	10.0448	9.77682	10.2672	7.47854	7.25008	6.06129	9.09004	6.31081	0	2.37548	-0.0203294	6.05041	HypoMupR
DEGS2	5.21775	5.88788	4.53513	0	5.65594	9.94372	9.74426	9.86364	9.9406	7.75149	9.02937	9.15067	4.15577	2.05026	-5.58465	6.04414	HypoMupR
ZFPM2	9.00619	9.47665	9.05711	9.87744	9.20188	10.0954	9.75697	5.34666	5.63518	5.49672	8.71393	4.94772	0	0	-0.602318	6.02805	HypoMupR
CDHR2	0	5.82083	5.83934	6.38932	0	8.9984	8.12959	11.2466	11.355	10.3103	8.85485	11.2091	4.27454	4.87166	-4.9541	6.02207	HypoMupR
C3orf67	6.10836	7.93943	8.4653	8.57545	9.40824	11.2105	10.7787	5.76032	4.92963	5.98125	7.87395	5.4692	0	0	-2.89521	6.00287	HypoMupR
TMTC1	10.2709	9.68739	9.57409	8.89016	9.55909	7.77274	7.38849	3.77269	4.14246	6.96978	9.07451	5.77479	0	0	2.01571	5.94685	HypoMupR
CARD11	6.34931	8.3662	6.78071	8.09701	6.1194	8.27939	8.42206	1.42708	3.31776	8.55399	8.96242	7.39423	0	0	-1.2082	5.93109	HypoMupR
F7	9.49075	8.77769	7.76023	10.8199	9.64629	11.9853	11.6458	5.04838	3.64781	6.61934	9.05089	5.14325	0	0	-2.5166	5.90193	HypoMupR
ATOH1	0	6.05749	0	5.28656	0	8.56626	8.4076	4.4668	4.98905	6.70904	8.53546	4.5935	0	0	-6.21812	5.85877	HypoMupR
KIAA1462	0	5.63911	4.80825	4.97117	0	8.34111	8.50542	7.13281	8.33396	6.27781	7.81138	8.20522	2.48244	1.0337	-5.33956	5.79416	HypoMupR
LOC100130673	6.88123	7.49911	7.74826	9.51132	8.52338	10.5648	10.6173	5.51598	5.25422	6.19151	7.87884	6.52477	0	1.0337	-2.55836	5.75621	HypoMupR
LOXL1	5.56355	0	0	0	0	9.03501	8.77028	5.64332	5.87459	5.16349	9.04817	7.07285	0	1.62972	-7.78993	5.74562	HypoMupR
SLC6A7	4.86097	5.82083	0	0	0	9.96664	9.51872	7.5123	7.08286	6.19151	8.94876	6.40278	1.33884	1.62972	-7.60632	5.74336	HypoMupR
SCML4	6.67189	7.89074	6.89723	6.93076	7.24853	10.2092	10.4097	5.78263	5.96616	4.31632	8.50483	4.05981	0	0	-3.18161	5.72595	HypoMupR
VAV3	7.96137	7.47725	7.00223	8.27133	8.35967	7.35489	7.94693	7.34252	7.13641	8.78961	8.86393	7.6569	2.48244	2.05026	0.163462	5.69152	HypoMupR
ACRBP	0	0	0	5.24127	6.56779	10.2643	10.564	8.67261	8.30502	8.045	8.8734	7.36186	2.48244	2.6407	-8.05236	5.69	HypoMupR
MUC4	4.74171	5.41521	5.39895	4.41592	4.28565	9.67904	8.10832	3.47691	4.14246	6.61934	8.95046	5.20295	0	0	-4.04219	5.67842	HypoMupR
DAB1	0	6.81542	5.72889	7.84197	6.17033	8.93396	9.00278	4.89303	3.91624	6.09971	8.95646	4.45305	0	0	-3.65705	5.6637	HypoMupR
SLC38A4	7.72135	7.93991	8.68027	9.35862	8.76881	11.1847	10.9854	3.47691	3.11928	7.29355	8.54261	5.58591	0	0	-2.59127	5.60365	HypoMupR
SSUH2	6.4261	7.99809	7.46937	9.58936	8.84222	10.8773	10.6153	5.08473	5.81014	4.9835	8.50112	7.5632	0	1.62972	-2.68127	5.57368	HypoMupR
RASA3	5.42003	6.2753	6.54668	5.91326	7.08001	10.9783	10.8404	9.04431	9.05065	8.71113	9.04918	9.18253	3.11226	3.76205	-4.6623	5.5704	HypoMupR
EMBP1	9.32705	8.24788	8.76364	5.95227	6.96907	8.38783	8.06195	4.52087	4.24353	5.58061	9.05044	4.1835	0	0	-0.372911	5.51579	HypoMupR
TRIL	6.98996	7.1003	5.69564	6.98788	6.7826	9.29258	9.07789	5.34666	4.98905	3.94645	9.05596	4.1835	0	0	-2.47397	5.50433	HypoMupR
PMFBP1	7.58806	8.30337	6.41491	9.22904	8.37437	10.2904	10.4388	7.66418	7.46416	9.13767	7.81866	7.55749	2.83145	2.05026	-2.38262	5.48758	HypoMupR
NTS	4.00023	7.62585	7.71401	9.02302	6.69205	10.551	10.2879	5.82623	5.90576	7.79286	9.05253	6.36408	2.02111	1.0337	-3.40841	5.46089	HypoMupR
MEIS1	5.32579	0	5.97113	5.9815	5.57719	9.44128	9.33628	3.36311	3.64781	6.56546	8.94636	4.76174	0	0	-4.81766	5.4569	HypoMupR
KCNH8	3.76459	6.8352	6.20407	7.7721	6.83385	10.138	9.0821	6.47295	7.12321	8.19892	7.33845	7.41961	1.33884	2.37548	-3.32808	5.45347	HypoMupR
GJB5	5.40506	5.03974	7.12682	7.74289	7.16028	9.44005	8.81874	7.07073	7.4324	6.08063	8.52633	6.50118	1.33884	2.05026	-2.63443	5.42771	HypoMupR
GAL3ST1	7.7381	0	0	7.73159	0	9.15386	9.69604	4.16109	4.92963	4.0284	8.75621	5.08097	0	0	-6.33101	5.39126	HypoMupR
COL1A1	5.63004	0	5.18938	4.86665	3.01883	8.55357	9.16117	6.47295	6.18525	7.79286	8.30809	7.57455	0	3.76205	-5.11639	5.38571	HypoMupR
FMOD	5.40506	7.09326	6.93565	5.28811	4.7883	9.28531	9.54786	4.71892	4.03378	4.0284	8.8302	5.31541	0	0	-3.51451	5.38534	HypoMupR
CACNA2D4	7.91314	5.7389	8.51842	9.78921	8.00558	10.9054	10.773	4.52087	5.30187	3.94645	9.0204	4.12298	0	0	-2.84617	5.38251	HypoMupR
BCL6B	7.63762	7.7555	8.07747	8.36503	9.91073	7.8243	7.22081	5.4338	4.98905	4.94182	9.12492	4.9124	0	1.0337	0.826711	5.36355	HypoMupR
RASL11B	0	0	0	0	0	6.35775	8.7989	5.76032	4.80289	7.13612	9.04662	5.83263	1.33884	1.0337	-7.57833	5.32944	HypoMupR
TNNI3	0	0	0	0	0	8.30519	7.36712	5.4891	4.80289	5.31273	8.29387	6.63723	0	1.62972	-7.83616	5.29231	HypoMupR
MAGEC2	6.56203	7.68677	7.95528	8.34425	7.979	10.3044	10.4812	4.71892	4.14246	3.66832	8.85006	5.01589	0	0	-2.68731	5.27913	HypoMupR
RTP4	6.01664	7.43376	7.661	8.02115	8.25883	10.3332	10.3041	5.46172	5.30187	5.21111	9.04083	3.92449	0	1.0337	-2.84038	5.27115	HypoMupR
SLCO5A1	3.56123	3.63032	5.44407	6.94127	0	10.1454	10.2337	4.22763	4.33798	6.96978	9.04381	5.04879	1.33884	0	-6.27414	5.25618	HypoMupR
RASA4CP	7.21571	7.10928	7.16665	0	0	9.72153	9.25162	4.35217	4.33798	3.32346	9.03737	5.04879	0	0	-5.18825	5.21996	HypoMupR
CADPS2	4.67848	4.99282	0	0	0	7.17345	8.74738	7.39414	7.49523	9.73404	7.4137	7.97205	3.54921	2.05026	-6.02616	5.2021	HypoMupR
SHD	0	0	0	0	0	7.12656	8.58451	5.82623	6.05226	4.6627	8.85539	6.64802	2.48244	0	-7.85554	5.1677	HypoMupR
CYP2C9	0	5.98081	7.57078	5.94798	6.23496	9.63338	8.98971	3.94079	3.4922	5.91815	8.52913	3.92449	0	0	-4.16464	5.16095	HypoMupR
A4GALT	0	0	7.23271	0	0	9.2044	9.11195	3.68067	5.43604	0.926808	8.86905	6.72129	0	0	-7.71163	5.12677	HypoMupR
SPEG	7.80484	8.43808	7.05486	8.73669	7.16985	9.38336	9.40682	2.60099	3.11928	6.78174	8.83602	4.1835	0	0	-1.55423	5.10431	HypoMupR
MMEL1	4.43871	4.63924	4.55758	1.3351	3.01828	7.65374	8.75861	4.26518	2.69148	5.06794	8.95044	4.49394	0	0	-4.60839	5.0938	HypoMupR
SHC2	7.03617	5.73595	5.41257	7.96741	6.01882	10.0495	9.36686	4.22763	3.11928	6.81675	8.52999	5.34221	0	1.0337	-3.27401	5.09032	HypoMupR
IL32	0	0	0	0	0	7.61852	7.09467	10.6143	10.1175	8.86682	8.96994	10.3376	5.4537	3.96917	-7.3566	5.06979	HypoMupR
NR0B2	6.38794	0	0	0	0	8.87598	9.03129	7.61531	7.32118	4.6627	6.62717	6.3771	1.33884	1.62972	-7.67605	5.03641	HypoMupR
C19orf81	0	0	0	0	0	7.98441	5.79953	4.4668	4.24353	3.03712	8.83918	4.5935	0	0	-6.89197	5.03603	HypoMupR
EXOC3L4	0	0	6.60193	0	0	7.76669	9.24377	4.09133	4.14246	3.18738	9.04398	4.5935	0	0	-7.18484	5.01173	HypoMupR
MUC6	6.92054	8.05964	7.89474	7.02334	7.82444	9.44122	9.62091	10.1465	9.68387	10.1897	8.94859	8.59045	4.27454	4.76456	-1.98652	4.99228	HypoMupR
IRF8	0	0	0	0	0	7.61852	6.92607	10.139	10.1698	10.7537	9.06267	10.3746	4.90978	5.31284	-7.27229	4.98863	HypoMupR
AGMO	7.21571	7.37057	8.01017	9.67158	9.48195	11.0074	10.835	4.85143	4.51014	3.56228	7.54983	4.35119	0	0	-2.57121	4.96497	HypoMupR
SPDYC	5.62215	5.24798	4.11859	0	6.98658	9.03652	9.61672	4.09133	4.80289	3.03712	7.90847	4.98221	0	0	-4.93156	4.9644	HypoMupR
STC2	8.20766	9.60428	7.40741	8.11419	9.97443	7.32652	6.94355	5.25392	3.78826	2.46083	9.0473	4.24159	0	0	1.52656	4.95838	HypoMupR
RYR2	8.6222	8.77984	8.64364	7.3968	8.364	8.0461	8.1162	4.01802	4.03378	3.44781	9.04639	4.1835	0	0	0.280143	4.9459	HypoMupR
SYN2	5.8495	6.6846	7.24834	7.39966	6.10529	10.5599	9.25172	5.4338	5.20494	6.12801	9.04602	6.29718	1.33884	1.62972	-3.24833	4.93771	HypoMupR
EFNA2	3.66059	5.40114	5.8058	2.48674	5.57735	8.93311	8.73372	7.30449	7.54558	6.45125	9.07554	6.95627	2.02111	3.05847	-4.24709	4.92684	HypoMupR
OCA2	10.4406	10.5093	8.62169	10.5164	10.9067	8.90767	7.86628	2.78901	2.88907	5.58061	8.53629	4.83904	0	0	1.81196	4.9268	HypoMupR
CHFR	9.16599	9.98607	8.88012	9.99758	10.3069	8.6428	8.82782	7.45095	7.57497	0	7.71921	7.79424	1.33884	1.0337	0.932026	4.9216	HypoMupR
C14orf37	7.5646	8.15378	9.17446	11.1674	10.0658	11.7301	12.0897	5.18861	5.67191	5.52523	9.05348	4.98221	1.33884	1.0337	-2.6847	4.89802	HypoMupR
COX6B2	0	4.91763	0	6.76347	0	9.47258	9.36055	3.10443	3.78826	3.85957	9.13109	4.40302	0	0	-7.08035	4.85727	HypoMupR
ACHE	0	6.95844	6.43636	5.45515	0	8.9857	8.11695	4.76446	4.51014	4.6627	9.02585	6.35095	0	2.05026	-4.78134	4.83769	HypoMupR
HSPA7	7.18789	9.85474	8.291	9.83725	8.61328	11.0501	11.6875	6.37285	5.36455	1.61145	6.63459	4.17882	0	0	-2.61194	4.83245	HypoMupR
CACNA1H	7.03671	6.88439	6.79744	6.22851	6.0525	9.6354	9.73495	4.01802	4.14246	7.39744	7.85542	5.85141	0	2.05026	-3.08526	4.82782	HypoMupR
SYNGR1	8.2216	8.22986	7.90718	9.44931	5.92901	8.78022	10.0367	3.47691	3.11928	4.31632	8.83873	4.35119	0	0	-1.46107	4.82049	HypoMupR
LOC100287072	8.4122	8.87741	8.07747	8.13134	7.8648	10.8074	10.0869	5.2855	4.86764	7.46522	7.29892	7.61905	1.33884	2.05026	-2.17451	4.81272	HypoMupR
SLC5A5	9.58528	10.2453	8.56293	8.81746	9.65492	6.89774	5.79953	2.95532	3.4922	3.76711	9.03113	4.80091	0	0	3.02455	4.80933	HypoMupR
TMEM132B	0	0	5.73448	0	8.00558	9.70847	8.38418	3.77269	3.78826	3.94645	8.83871	3.69427	0	0	-6.29831	4.80808	HypoMupR
CABP7	7.41786	7.09811	7.49415	7.21992	5.92901	9.19443	9.18221	3.86598	3.48043	4.14494	8.9526	3.1842	0	0	-2.15651	4.72563	HypoMupR
ZNF841	0	0	0	0	0	5.74286	8.65145	8.42572	8.31085	9.08119	7.72777	9.162	3.88414	3.76205	-7.19716	4.71841	HypoMupR
NOS3	6.22538	4.03744	6.52284	5.77048	7.67463	9.36356	9.71041	7.07043	7.12902	5.63968	9.03342	6.88945	2.02111	2.86465	-3.49083	4.70952	HypoMupR
TCEA3	2.25131	4.41251	4.71311	6.01539	4.90947	9.43519	9.54247	6.57871	6.13352	7.96402	8.5281	7.32875	2.83145	2.37548	-5.02847	4.70315	HypoMupR
HOTAIR	0	0	0	0	0	8.01718	7.38849	6.27487	5.72999	4.74814	7.84573	6.32682	1.33884	1.62972	-7.70284	4.70083	HypoMupR
TOX	6.90505	7.60374	8.41478	9.1799	7.96574	10.5016	10.491	4.16109	3.64781	5.58061	9.04647	3.51745	0	1.0337	-2.48243	4.67384	HypoMupR
HOXC11	0	4.20698	6.14273	0	0	8.8703	8.79814	8.0676	8.55341	7.21948	8.95617	7.46185	3.54921	3.2293	-6.76428	4.66244	HypoMupR
TNFRSF14	0	4.08294	0	0	0	7.0162	6.95276	9.39417	9.46319	8.96324	8.75938	9.39431	2.48244	6.60508	-6.16789	4.6511	HypoMupR
ADAMTS15	0	0	0	0	0	8.31919	6.91903	9.6191	10.0752	9.89288	9.10026	10.1905	5.34931	4.92236	-7.61911	4.63976	HypoMupR
PLCH2	5.21727	4.63924	5.47128	5.42226	3.83959	8.82582	7.88578	6.26689	5.63519	4.809	7.77309	5.79433	0	2.86465	-3.43787	4.62337	HypoMupR
GABRD	5.53947	5.7871	6.36671	8.55321	6.5714	10.0296	9.88745	3.68067	2.61503	2.86937	9.04467	4.87618	0	0	-3.39497	4.61718	HypoMupR
TMEM163	7.46746	7.1843	7.75112	9.56119	8.51904	9.8521	9.70005	4.52087	4.14246	2.67951	8.52336	3.20349	0	0	-1.67946	4.61394	HypoMupR
UNC45B	6.42485	7.46748	6.96821	7.21837	7.64344	9.21267	9.67231	4.01802	3.31776	2.67951	9.13333	3.85176	0	0	-2.29802	4.60007	HypoMupR
SEMA6A	8.13751	8.65663	7.62859	10.0363	10.2455	5.44414	7.30352	10.3157	10.4844	10.5231	8.77356	11.3982	5.4537	6.01978	2.56708	4.56225	HypoMupR
RXFP4	2.70407	0	0	5.37891	0	8.50808	8.70061	4.22763	3.64781	2.67951	8.93971	3.31591	0	0	-6.98775	4.56212	HypoMupR
PRODH	0	0	6.65254	6.73836	7.23666	8.57017	10.226	9.38769	9.39899	8.54705	8.46309	9.48267	4.02634	4.97135	-5.27258	4.55705	HypoMupR
NFATC1	7.89011	8.9972	7.44015	8.99104	9.50715	10.7997	10.8259	4.76446	5.34799	6.29447	9.08984	5.4933	1.33884	2.05026	-2.2477	4.50346	HypoMupR
FGFR4	0	0	0	0	0	8.00122	7.71627	11.1507	11.2692	9.98041	8.84503	10.6036	6.27564	5.45739	-7.85874	4.50328	HypoMupR
TSPAN18	0	0	0	0	0	8.20409	7.33108	3.47691	3.31776	2.67951	9.04314	3.99464	0	0	-7.76759	4.50239	HypoMupR
ELN	5.53694	4.7173	5.91323	5.45515	7.59433	9.66271	9.60693	3.10443	3.64781	2.46083	8.84625	4.40302	0	0	-3.79143	4.49247	HypoMupR
ZNF429	10.6074	10.7768	9.23528	9.22385	9.50727	8.65471	8.55858	4.4668	4.03378	6.42122	8.97221	4.45305	1.33884	1.0337	1.26348	4.48314	HypoMupR
SLITRK1	4.95119	5.80052	7.34741	6.92413	6.43883	10.189	10.0473	4.6719	4.66393	0	8.84263	4.1835	0	0	-3.82573	4.47239	HypoMupR
SLC22A31	0	0	5.11812	0	0	8.25743	9.45227	3.68067	2.61503	1.48652	9.03981	5.51702	0	0	-7.83122	4.46781	HypoMupR
PARD6G-AS1	0	0	0	0	0	8.82487	8.18932	8.17481	6.98409	4.61045	8.98733	5.4933	2.48244	2.37548	-8.5071	4.42104	HypoMupR
DHX58	0	5.89872	6.96821	3.73622	6.81897	9.81388	8.30315	6.38822	6.05226	6.34331	7.90074	6.57081	2.48244	2.05026	-4.37409	4.38472	HypoMupR
LINC00520	7.5646	7.57135	6.60193	6.53852	7.74924	9.49901	10.2426	3.10443	3.31776	3.94645	9.04757	4.94772	0	1.0337	-2.66566	4.35594	HypoMupR
LINC00565	5.64343	5.9239	6.9497	5.65168	5.41199	11.0906	10.1358	1.42708	2.27643	4.44125	8.99053	4.5935	0	0	-4.69706	4.34576	HypoMupR
TFEB	0	0	0	0	0	9.22951	8.60496	6.44525	6.74647	6.52368	9.04137	6.96491	3.54921	2.05026	-8.91724	4.3446	HypoMupR
CSRNP3	5.06993	6.60429	6.83511	8.14292	6.82096	9.67932	9.72888	3.47691	2.27643	4.38013	8.94603	5.20295	0	1.0337	-3.00945	4.33964	HypoMupR
CCNI2	0	0	0	3.59017	0	7.41907	9.5593	8.54551	8.64588	7.01722	7.80801	7.43635	4.46191	2.6407	-7.77115	4.33929	HypoMupR
OTOF	0	5.21376	6.17949	5.36587	0	8.29443	7.98157	2.13028	1.83317	5.02402	9.05449	3.60857	0	0	-4.78618	4.33011	HypoMupR
KCNN4	7.05514	0	4.64085	0	4.45373	8.71909	9.07375	7.42282	7.25008	6.65847	8.8558	6.6044	2.02111	4.06255	-5.66648	4.31648	HypoMupR
ELMO1	9.94876	10.716	8.92507	9.92586	10.5002	4.11719	3.84917	3.23956	2.88907	3.94645	9.03477	2.45396	0	0	6.01999	4.31276	HypoMupR
CNTD2	6.98854	7.73836	7.84294	6.37234	7.76645	8.16815	9.21122	6.62881	6.21044	4.9835	7.90382	5.97641	2.02111	2.05026	-1.34795	4.30491	HypoMupR
CHRFAM7A	0	8.1067	8.59576	8.88194	8.3924	10.8755	10.1833	3.47691	3.78826	1.48652	9.04036	3.69427	0	0	-3.73401	4.29727	HypoMupR
GNG4	8.31375	8.59057	6.63357	8.27921	8.35967	8.58837	7.94693	3.77269	2.27643	3.18738	9.03754	3.20349	0	0	-0.232297	4.29551	HypoMupR
PALM	6.37111	6.36316	6.46699	3.86938	6.20441	9.35519	9.09168	1.82111	2.88907	3.32346	8.52444	4.9124	0	0	-3.36842	4.29409	HypoMupR
EVL	7.85865	8.9898	8.21988	10.4482	8.95841	10.8457	10.8359	5.15481	4.51014	2.67084	7.30255	5.14325	1.33884	0	-1.9458	4.2869	HypoMupR
RDH16	0	0	0	0	0	8.79247	8.25904	5.69126	5.99543	5.73503	7.30627	5.17341	1.33884	2.05026	-8.52575	4.28573	HypoMupR
SMOC2	5.30888	6.17227	6.39536	8.28238	5.90079	10.5883	10.3184	3.77269	2.88907	4.38013	9.02907	1.31792	0	0	-4.04138	4.27778	HypoMupR
RNF183	0	0	0	0	0	8.49221	7.78915	4.57299	3.91624	3.44781	8.94328	3.08156	0	1.0337	-8.14068	4.27552	HypoMupR
SPOCD1	0	0	0	0	0	8.01061	0	2.60099	2.88907	3.03712	8.94949	6.42802	0	1.0337	-4.00531	4.26409	HypoMupR
GPR133	3.87938	5.08493	4.80049	6.84087	5.99777	9.84472	9.2808	4.4668	3.31776	5.71041	8.84295	6.40278	1.33884	1.62972	-4.24207	4.26386	HypoMupR
DCAF4L2	7.34929	7.42416	7.73924	8.83953	8.11717	9.94665	10.3605	2.78901	1.19004	3.32346	9.09413	4.87618	0	0	-2.25968	4.25457	HypoMupR
CDC42EP5	0	0	0	0	0	7.48925	7.19829	8.4007	8.18308	6.85094	8.95938	8.59324	4.83444	3.05847	-7.34377	4.25102	HypoMupR
MDK	0	7.31811	6.78318	7.52486	8.71556	9.61607	9.90856	10.5908	10.3104	9.64754	9.0566	11.9351	6.6277	5.49138	-3.69397	4.24854	HypoMupR
WDR72	6.86706	8.76773	8.13323	7.81131	6.215	10.9759	10.4904	9.63451	9.75621	10.5494	7.55651	9.75985	4.48624	5.92349	-3.1743	4.24642	HypoMupR
BAI1	3.12388	5.7509	5.65449	5.07254	4.68379	9.44289	8.79919	2.78901	2.27643	3.94645	9.05089	3.08156	0	0	-4.26392	4.22887	HypoMupR
PIK3IP1	0	0	0	0	0	7.93484	9.75486	7.16713	7.61325	7.57837	9.04228	7.22458	3.34722	3.64616	-8.84485	4.22843	HypoMupR
SMIM5	4.87309	1.78418	5.00237	3.49468	4.90749	9.24237	9.80767	8.1874	8.17671	8.61162	9.09076	9.91961	4.27454	4.87166	-5.51266	4.22412	HypoMupR
PADI3	0	0	4.19733	4.32457	0	9.4199	9.4874	2.13028	2.88907	4.55622	8.78029	5.2881	0	1.0337	-7.74927	4.21194	HypoMupR
C22orf34	7.49832	6.44811	7.41378	7.20409	6.86101	11.135	10.9851	2.13028	2.27643	4.9835	7.79284	3.85176	0	0	-3.97502	4.20696	HypoMupR
LOC728392	9.65768	9.8417	8.42029	9.61421	8.70576	8.2151	5.82181	3.10443	3.4922	1.88877	9.05268	3.4202	0	0	2.22947	4.19166	HypoMupR
XYLT1	6.23722	8.38114	8.09125	7.68821	9.25557	10.4557	10.64	8.57375	8.87277	9.81565	9.04029	8.32761	4.67082	4.8191	-2.61716	4.18105	HypoMupR
RIMBP2	5.20969	7.20686	6.57038	8.31818	7.75511	9.67416	9.9174	5.40534	5.43604	6.55167	8.93644	4.72149	2.02111	2.05026	-2.78374	4.17451	HypoMupR
LOXL1-AS1	0	0	0	0	0	8.50019	8.86318	4.8086	5.04613	5.53465	9.02783	5.69388	1.33884	2.37548	-8.68169	4.16506	HypoMupR
GRAMD2	0	0	0	0	0	8.17926	7.86628	2.13028	2.61503	3.76711	9.04953	3.08156	0	0	-8.02277	4.1287	HypoMupR
YBX2	0	0	5.97969	0	0	9.10595	9.21354	9.05122	8.39565	8.33798	8.97948	8.99895	4.90978	4.3853	-7.96381	4.10512	HypoMupR
ABLIM2	0	0	0	0	0	7.93094	7.31929	5.31641	5.81014	6.15549	9.0264	6.24133	2.02111	2.86465	-7.62512	4.06707	HypoMupR
MIPOL1	6.57221	8.88872	8.17696	9.84642	7.74924	10.8197	10.8271	7.36487	6.39752	7.9271	9.05457	6.95627	3.72637	3.2293	-2.57673	4.06223	HypoMupR
OPLAH	2.95469	0	2.11202	0	0	10.7102	10.9228	10.2612	10.4224	9.53989	9.07782	11.0688	6.24687	5.82031	-9.80314	4.04042	HypoMupR
TRIB1	7.40144	8.77267	8.15259	8.11644	9.4036	6.65837	6.41793	13.5818	13.1456	14.3674	8.99342	14.0735	8.91524	8.67009	1.8312	4.03966	HypoMupR
DAB2IP	9.02504	9.78452	8.53358	9.37526	9.95928	8.69625	9.00137	10.1826	10.5536	10.0273	9.05454	9.37324	5.68574	5.94817	0.486727	4.02131	HypoMupR
SLC22A1	0	0	0	0	0	8.56795	7.87046	1.82111	3.11928	2.86937	8.92468	3.31591	0	0	-8.21921	4.01007	HypoMupR
OLFM1	9.82746	10.1728	9.56669	9.70793	10.2836	8.04387	8.52351	1.82111	1.83317	3.03712	8.84815	4.5014	0	0	1.628	4.00819	HypoMupR
FNBP1	7.55347	9.1589	8.1541	10.1806	9.53747	8.72607	7.44045	4.52087	4.92963	4.44125	9.03426	4.45305	1.33884	1.62972	0.833642	3.99153	HypoMupR
DTNA	11.0102	10.4489	10.1721	10.3767	10.0443	10.2482	9.42351	2.13028	0	5.3767	9.02856	3.4202	0	0	0.574589	3.99115	HypoMupR
TRPM5	6.70598	8.483	8.58115	0	7.83394	10.5694	11.1301	6.38822	6.33017	5.52523	8.29733	7.10449	3.11226	2.37548	-4.52892	3.98522	HypoMupR
DCLK1	0	0	6.50648	0	0	10.4544	10.1727	2.13028	2.61503	3.18738	8.8695	6.28342	1.33884	0	-9.01228	3.9477	HypoMupR
FRG2B	5.90676	8.54661	6.98961	5.94798	7.22535	9.54603	9.98829	2.78901	2.61503	3.56228	9.04957	1.69581	0	0	-2.8439	3.94234	HypoMupR
TPTE	8.03319	9.88117	10.1263	10.7169	9.27015	12.9952	12.9095	0.883234	1.83317	1.88877	9.04661	6.0595	0	0	-3.34678	3.94226	HypoMupR
LYPD5	6.28526	6.62079	5.61164	0	3.90132	9.20354	8.41506	3.36311	4.14246	3.03712	8.29367	3.4202	0	1.0337	-4.3255	3.93446	HypoMupR
DACT1	6.57221	0	0	0	0	8.98529	7.92541	6.38822	7.50545	7.95357	8.84316	7.3085	3.72637	3.64615	-7.14091	3.91352	HypoMupR
ACTBL2	0	0	0	0	0	8.2228	6.14496	0	1.83317	5.80645	8.96626	2.94837	0	0	-7.18388	3.91085	HypoMupR
CDH11	5.13671	7.85524	6.51331	6.8015	6.34604	10.0493	9.70844	2.38475	3.91624	2.46083	9.07202	1.69581	0	0	-3.3483	3.90593	HypoMupR
PCAT1	6.09859	8.00632	7.54756	9.31257	9.2842	10.3416	10.1788	2.78901	2.27643	4.55622	8.94735	3.51745	0	1.0337	-2.21034	3.90044	HypoMupR
ISL1	7.66557	7.06889	8.49599	8.92751	7.26194	10.5491	11.2869	6.75825	6.39752	7.37413	8.86675	6.85756	2.48244	4.23293	-3.034	3.89315	HypoMupR
CACNA1C	9.2445	9.48623	8.31831	9.54989	9.60128	9.54549	9.24473	3.23956	2.27643	2.73193	7.84954	3.31591	0	0	-0.155066	3.88267	HypoMupR
C17orf77	5.1279	4.61262	3.74643	5.33788	0	8.72822	8.4782	2.78901	2.88907	2.86937	9.03738	1.69581	0	0	-4.83824	3.85613	HypoMupR
LIFR	5.83593	7.67661	7.9353	5.24075	7.85821	10.9963	10.5628	0	1.19004	4.38013	8.97051	4.72149	0	0	-3.87017	3.85243	HypoMupR
HEYL	3.21327	4.33172	0	0	0	7.82695	7.99404	4.52087	4.42663	4.10595	8.85376	5.99342	2.48244	1.0337	-6.4015	3.82205	HypoMupR
ADAMTS9	4.87431	6.6846	7.24834	7.81256	7.67622	9.5822	9.79155	1.82111	2.88907	4.89889	8.95288	3.08156	0	1.0337	-2.82767	3.81185	HypoMupR
C6orf123	6.09399	0	0	0	0	9.33896	6.29778	2.13028	2.88907	2.20297	9.03207	2.80162	0	0	-6.59957	3.8112	HypoMupR
SAMD12-AS1	7.76211	5.1927	8.02343	7.92034	6.13267	10.3296	9.88116	3.47691	3.4922	4.94182	9.097	3.08156	0	2.05026	-3.09915	3.79277	HypoMupR
SMAD6	6.28826	7.26288	6.50843	7.78589	6.81599	7.84353	8.86318	7.7851	8.20831	7.88373	7.34059	7.96345	3.11226	5.01872	-1.42106	3.77074	HypoMupR
CERS4	5.65807	7.46226	7.97988	7.88179	8.39065	7.89168	7.36712	1.82111	0	4.55622	9.0537	3.4202	0	0	-0.15487	3.77025	HypoMupR
NELL1	0	6.73766	7.94581	6.94381	0	10.2878	8.91006	2.95532	2.61503	2.20297	9.04032	1.99499	0	0	-5.27348	3.76172	HypoMupR
PLA2G4C	0	7.0725	7.68838	0	7.90694	10.0735	8.8998	2.78901	3.64781	3.03712	9.06195	2.80162	0	1.0337	-4.95311	3.75065	HypoMupR
LURAP1L	5.53539	0	0	0	0	8.12564	7.5837	10.8027	10.0872	10.141	9.05519	9.76109	5.88558	6.55776	-6.74759	3.74777	HypoMupR
PREX1	10.2953	11.1537	9.89236	10.8807	11.5779	7.17079	6.48851	7.65815	7.48495	8.07905	9.09877	7.86986	4.27454	4.3853	3.93032	3.70824	HypoMupR
LOC284837	0	0	7.88169	0	0	9.22884	9.96091	4.85143	4.66393	4.49988	9.05714	5.56331	2.02111	2.05026	-8.01854	3.69146	HypoMupR
CELF5	0	0	3.69755	0	4.85222	8.50623	7.65504	2.95532	2.27643	2.20297	8.52645	2.45396	0	0	-6.37068	3.68303	HypoMupR
ST6GAL1	6.83694	8.84357	7.661	9.61533	6.10529	10.8156	10.9606	5.90966	5.93628	8.346	7.812	4.05981	2.83145	2.6407	-3.07565	3.67667	HypoMupR
LINC00470	0	0	0	0	0	9.30939	7.19426	1.42708	1.19004	4.55622	8.96193	2.24265	0	0	-8.25182	3.67558	HypoMupR
TCAP	0	0	0	0	0	6.41984	8.93652	3.58239	2.61503	3.32346	9.02637	3.85176	0	1.62972	-7.67818	3.66494	HypoMupR
LOC645752	5.97094	7.30326	7.01824	6.98343	3.69654	10.279	10.2891	2.38475	1.83317	2.20297	9.04096	2.80162	0	0	-4.08955	3.65269	HypoMupR
MAPK8IP2	0	4.56486	6.65254	0	0	9.78302	9.98523	6.80258	6.52345	5.49672	9.08787	7.45073	3.11226	3.76205	-7.64064	3.63511	HypoMupR
SFMBT2	9.50385	9.95211	8.21895	10.3711	10.8603	7.38166	5.06287	3.23956	0	3.76711	8.84089	5.67292	1.33884	0	3.55899	3.63468	HypoMupR
PLA2G10	6.8158	8.30337	6.82571	7.0675	7.99237	7.03722	7.72833	1.82111	1.19004	3.18738	8.95082	2.94837	0	0	0.018173	3.61954	HypoMupR
KIF26A	4.90548	5.88788	6.8064	3.01324	3.20739	10.1729	9.83531	9.75644	10.272	8.90799	8.94951	9.96773	6.67166	5.23474	-5.24001	3.61753	HypoMupR
COL27A1	0	7.0357	0	8.72442	8.47325	10.0745	10.1059	5.80459	5.10103	8.20333	8.31819	6.04326	3.11226	3.05847	-5.2435	3.60872	HypoMupR
GRIK2	6.50373	7.30881	7.30924	8.65943	0	10.8255	9.34044	3.23956	0	4.0284	8.75219	1.99499	0	0	-4.12671	3.60303	HypoMupR
CFD	6.06594	7.10202	6.91576	9.16767	5.82703	9.60504	10.1897	4.95461	5.80509	1.96959	7.52979	4.4648	0	2.71876	-2.88167	3.58539	HypoMupR
COL6A2	9.83699	10.5403	8.91754	10.0255	9.62604	10.949	10.7154	0.883234	2.61503	1.88877	8.28087	4.1835	0	0	-1.04291	3.57028	HypoMupR
ZRANB2-AS1	4.83702	7.66528	7.58344	7.63649	7.65981	10.3087	9.76149	3.15781	2.32388	2.92861	9.05453	4.61968	0	1.69712	-2.95869	3.56834	HypoMupR
ANO5	7.04013	8.02087	8.09723	8.82684	8.39133	10.9501	10.5829	0	1.83317	4.6627	8.53136	2.80162	0	0	-2.69123	3.56577	HypoMupR
CSMD2	9.29045	9.22001	8.39378	8.83883	8.90211	7.45216	7.00481	2.38475	2.27643	3.32346	7.805	1.99499	0	0	1.70055	3.55693	HypoMupR
SLC43A2	4.78326	5.60473	2.28735	0	5.47634	8.95269	9.17939	9.69161	10.0752	8.03512	9.05481	9.18993	5.68574	5.61983	-5.4357	3.55656	HypoMupR
NHLRC4	0	7.30793	7.98855	0	0	9.09922	10.1633	2.38475	1.83317	1.48652	8.85868	3.20349	0	0	-6.57198	3.55332	HypoMupR
MMP17	6.60016	6.78139	6.03957	7.5162	7.0892	10.2174	9.82505	0.883234	1.83317	0.926808	8.96844	5.11245	0	0	-3.21594	3.54482	HypoMupR
NBEAP1	9.00945	9.92548	9.27244	11.0847	10.0461	12.1417	12.8925	0.883234	0	5.34507	7.71279	3.77516	0	0	-2.64944	3.54325	HypoMupR
FBLN2	6.78086	7.67757	6.61209	7.11613	7.25123	8.44043	7.96972	4.16109	2.88907	0	8.95971	1.69581	0	0	-1.1175	3.54114	HypoMupR
C10orf111	4.93061	7.62806	8.2055	0	7.22535	10.6111	9.74598	3.7224	3.28118	3.40709	8.97664	2.48465	0	1.67838	-4.58064	3.5352	HypoMupR
RGS14	6.07305	6.52136	4.42335	6.34546	5.68392	10.1521	10.1581	6.60398	6.25953	5.34507	9.0858	6.36408	3.54921	2.86465	-4.34569	3.52476	HypoMupR
MLXIPL	4.12141	0	0	0	0	7.08662	8.6009	10.7584	10.4831	10.6539	9.04349	10.3459	6.6277	6.86045	-7.01947	3.51288	HypoMupR
CLMP	7.57415	7.81795	7.23903	7.40004	6.14765	10.3296	9.78317	4.71892	3.4922	3.03712	8.97176	4.76174	1.33884	1.62972	-2.82061	3.51207	HypoMupR
PAOX	0	0	6.00091	0	0	7.13933	9.182	6.72409	6.46186	5.60752	8.7345	6.22702	3.11226	3.38203	-6.96048	3.50385	HypoMupR
WNT11	6.55862	6.46045	6.82462	3.94166	8.06745	9.92057	10.2637	5.84754	6.44073	4.809	9.09645	5.56331	2.83145	2.86465	-3.72158	3.50335	HypoMupR
PIFO	0	4.78545	0	0	0	8.38783	7.82193	2.38475	1.19004	3.66832	8.49091	1.69581	0	0	-7.14779	3.48597	HypoMupR
CD7	7.00421	5.74941	7.39818	6.95727	8.31881	9.87691	10.2123	1.82111	0	1.48652	9.04666	5.01589	0	0	-2.95904	3.47403	HypoMupR
BAIAP2L2	0	6.90697	4.29834	0	0	9.90007	9.91818	9.88956	9.78164	8.38541	9.09204	10.0913	6.27564	5.68001	-7.66807	3.47017	HypoMupR
LOC200772	5.00072	4.20419	4.53501	6.39659	4.32867	9.4496	9.43827	1.82111	1.19004	2.67951	8.68775	2.94837	0	0	-4.5509	3.46536	HypoMupR
PCDH8	5.70923	5.98993	4.99226	6.44345	6.8497	8.81043	9.62228	2.95532	2.27643	0.926808	8.51835	2.63824	0	0	-3.21944	3.46303	HypoMupR
RUFY4	0	0	0	0	0	9.49346	7.85282	2.38475	1.19004	2.67951	9.04344	1.99499	0	0	-8.67314	3.45855	HypoMupR
TFPI	5.8009	0	5.86253	0	4.62823	9.6136	7.86177	10.0907	10.0752	10.3041	9.05593	10.1997	6.35865	6.62052	-5.47935	3.45554	HypoMupR
ADAMTS20	7.97179	8.55677	8.55228	10.1857	9.16168	11.6197	11.3268	0.883234	0	5.17558	8.97486	2.24265	0	0	-2.58764	3.45527	HypoMupR
RCOR2	4.8366	3.00861	5.35817	0	0	8.55666	9.11824	8.17481	7.73106	8.28479	7.71779	8.09137	3.88414	5.23474	-6.19678	3.44052	HypoMupR
TPPP	3.90978	5.52714	6.29188	5.72154	5.15605	8.92139	9.46632	10.5548	10.3363	9.46093	9.05854	9.64078	6.24687	6.50882	-3.87257	3.43243	HypoMupR
LOC344887	5.44278	6.01492	6.25779	6.98747	6.42302	10.8335	9.29472	2.13028	2.61503	2.20297	9.07927	3.69427	0	1.0337	-3.83891	3.42751	HypoMupR
EDN2	0	0	1.49866	2.07251	0	7.76374	8.04439	4.16109	2.88907	1.48652	9.09562	5.39435	1.33884	1.0337	-7.18983	3.41906	HypoMupR
NR1H4	7.50009	9.17356	8.29668	9.78921	8.85108	10.868	11.2384	0	2.27643	2.20297	8.96329	3.51745	0	0	-2.33108	3.39203	HypoMupR
JPH2	7.61885	7.40891	0	0	8.77414	10.1194	10.2309	2.13028	0	3.56228	8.98042	2.24265	0	0	-5.41477	3.38313	HypoMupR
CAMK1G	6.19775	5.61	3.2739	7.10919	6.17033	8.9897	8.48941	3.23956	1.19004	1.48652	8.30244	2.63824	0	0	-3.06732	3.37136	HypoMupR
CA12	0	5.80556	7.5409	0	0	10.139	10.5835	10.642	10.5524	10.8894	7.4678	10.3835	6.94671	6.29458	-7.69196	3.36638	HypoMupR
PGM5P2	8.13912	7.65077	7.84028	9.98424	8.25154	11.3035	11.5097	1.42708	1.19004	2.20297	9.04361	2.94837	0	0	-3.03341	3.36241	HypoMupR
ESPNL	0	0	0	0	0	7.56052	7.24841	0.883234	1.19004	3.32346	8.943	2.45396	0	0	-7.40447	3.35874	HypoMupR
GREM1	7.02923	7.78608	6.76882	7.24457	7.07689	9.94128	10.4699	0.883234	2.27643	1.88877	8.78461	2.94837	0	0	-3.02447	3.35628	HypoMupR
NDRG2	0	0	0	0	0	7.76669	8.50839	10.1422	9.77321	10.1001	7.91171	9.73352	6.02764	6.33257	-8.13754	3.35206	HypoMupR
KCNQ3	0	0	0	0	0	9.36867	7.70335	1.42708	2.88907	2.67951	8.95817	0.804492	0	0	-8.53601	3.35166	HypoMupR
DIRAS1	4.37837	0	0	0	0	8.49367	7.70632	3.58239	1.83317	4.61045	9.04957	3.60857	1.33884	1.0337	-7.22432	3.35056	HypoMupR
SEC14L5	6.33548	0	0	0	0	8.54104	8.37793	2.38475	1.19004	3.94645	8.85064	2.94837	0	1.0337	-7.19239	3.3472	HypoMupR
GGT3P	6.42627	9.01633	7.90718	6.73836	0	11.6663	12.1276	4.01802	3.4922	3.32346	8.35973	5.14325	2.02111	1.0337	-5.87933	3.33993	HypoMupR
CLDN3	5.07936	0	0	3.9345	0	8.25063	8.6009	11.4087	11.4192	9.17413	9.05841	11.3938	7.40295	6.92405	-6.62299	3.32733	HypoMupR
RHCE	5.00133	0	0	0	3.30415	9.71822	8.944	2.60099	2.61503	2.67951	9.0814	2.24265	0	1.03397	-7.67001	3.32693	HypoMupR
EGFL7	5.69958	6.24813	6.68578	6.19133	6.34203	9.78804	9.82035	8.37891	8.28737	7.42039	8.30879	9.11032	4.15577	5.79332	-3.57082	3.32661	HypoMupR
LINC00648	7.78591	10.4717	9.75859	11.9717	10.713	12.7949	12.9271	0	0	6.35924	7.80607	2.45396	0	0	-2.72084	3.32385	HypoMupR
CEBPA-AS1	6.06594	0	0	0	0	8.07153	8.28054	6.85615	7.02724	6.48066	8.99433	6.16833	3.11226	4.45584	-6.96285	3.32129	HypoMupR
SEMA5B	5.53382	0	6.1596	6.30986	0	9.72722	8.79318	0	1.83317	4.49988	8.9486	1.31792	0	0	-5.65954	3.31991	HypoMupR
CLDN14	0	0	0	0	0	10.3319	9.22491	3.23956	2.61503	0	9.03111	1.69581	0	0	-9.7784	3.3163	HypoMupR
RGS11	5.29581	5.02197	0	5.67028	0	9.97996	9.98597	5.50617	5.80845	5.92687	9.08376	5.91734	1.85701	4.40993	-6.78535	3.31505	HypoMupR
MEG9	5.9636	6.37954	5.10595	6.4751	4.85466	9.97938	9.89726	2.13028	1.19004	1.48652	7.3093	4.40302	0	0	-4.18255	3.30383	HypoMupR
EMILIN3	5.66297	7.60049	8.44479	7.71688	4.74871	10.9692	11.4388	2.48411	1.23966	1.55873	8.496	2.66612	0	0	-4.36922	3.28892	HypoMupR
PROC	3.9037	0	0	0	0	9.19643	9.24982	4.29124	5.51903	5.06343	7.81658	5.08097	2.48244	2.05026	-8.44238	3.2879	HypoMupR
ACTG2	0	0	0	0	0	6.56815	7.98157	0	2.27643	1.48652	8.83447	3.77516	0	0	-7.27486	3.27452	HypoMupR
ADSSL1	6.57221	8.73705	7.91492	9.52488	10.2672	9.98387	9.50641	8.10572	7.73106	7.54395	8.5167	7.8183	4.15577	5.19405	-1.14187	3.26823	HypoMupR
HIST1H4I	0	0	0	0	0	9.15164	0	4.8086	4.58908	4.10595	6.62892	4.68007	1.33884	2.05026	-4.57582	3.26798	HypoMupR
PKDCC	6.69566	6.36192	5.36482	8.82549	9.68244	7.10768	6.57602	10.8694	10.9295	10.7054	8.95511	10.9038	7.33624	7.11053	0.544219	3.24925	HypoMupR
HR	0	0	0	3.77582	0	7.51698	8.8151	9.93756	9.79419	9.8874	8.32295	9.90957	6.1257	6.57371	-7.41088	3.22063	HypoMupR
GP6	8.0497	6.88138	6.91576	0	9.91141	10.6426	10.6323	3.58239	4.03378	2.67951	9.05609	4.35119	2.02111	1.0337	-4.28577	3.21319	HypoMupR
NIPAL4	3.90978	7.70888	6.15622	8.04046	8.70344	8.62373	7.13473	1.42708	1.83317	3.94645	7.53629	1.31792	0	0	-0.975475	3.21218	HypoMupR
LPHN3	6.64482	8.4184	8.11396	7.60703	6.99937	10.7805	10.2969	2.13028	0	4.38013	8.96514	2.80162	0	1.0337	-2.98197	3.13859	HypoMupR
SPON1	6.12791	0	0	0	0	7.49671	9.06176	4.6719	4.66393	4.31632	9.03544	6.29718	2.48244	2.86465	-7.05365	3.1234	HypoMupR
DLL1	0	0	6.31831	0	0	9.22951	9.08933	5.25392	5.20494	8.22087	8.95141	5.92416	3.72637	3.52013	-7.89576	3.08781	HypoMupR
METRN	5.92639	4.93182	7.86354	0	5.09105	10.2734	10.4388	8.7735	8.745	6.68398	9.05701	9.30337	4.98137	5.89838	-5.59352	3.0727	HypoMupR
SHISA2	10.9151	11.3948	9.25342	11.2806	12.1272	9.67911	9.14544	2.13028	1.19004	1.88877	7.82231	2.24265	0	0	1.58197	3.05481	HypoMupR
BTBD19	5.09162	5.29544	4.8456	4.26868	3.01828	7.3699	8.65248	5.51598	4.58908	4.71313	8.84691	5.2881	2.83145	2.6407	-3.50726	3.05457	HypoMupR
GRAMD1A	8.21902	8.87217	7.75844	6.88789	10.0316	10.1499	11.022	7.15863	7.76546	7.25152	9.0534	8.33763	4.67082	5.10905	-2.23213	3.02339	HypoMupR
SLC47A2	5.1279	5.17779	7.45034	0	4.38503	10.2217	7.48224	1.82111	2.27643	2.46083	8.92139	2.94837	1.33884	0	-4.42376	3.0162	HypoMupR
SH3GL1P1	0	0	0	0	0	7.73162	8.02402	3.23956	3.11928	3.18738	8.97579	3.85176	1.33884	1.62972	-7.87782	2.99047	HypoMupR
CDK14	7.11687	8.38407	7.498	8.5133	8.6211	7.96926	8.51623	0.883234	0	3.03712	8.52162	2.45396	0	0	-0.216078	2.97919	HypoMupR
HBEGF	0	0	3.91302	0	0	7.12145	8.82805	10.0185	9.48149	10.2729	9.05367	9.98908	6.41145	7.21592	-7.19215	2.94945	HypoMupR
LTBP4	5.04554	5.93469	6.67845	6.94293	6.29466	8.56747	9.32118	10.6796	10.7543	10.4728	9.04482	10.7446	7.29469	7.52569	-2.76507	2.92905	HypoMupR
KHDRBS3	5.78192	9.00351	8.5437	8.83953	8.43806	10.7079	10.5718	9.06721	8.8489	8.20774	7.77807	7.97633	4.58148	6.3137	-2.51852	2.92806	HypoMupR
2015-03-03	5.83593	8.52691	8.27801	8.00213	8.64219	11.2282	11.2491	8.97337	8.88455	7.35837	8.65635	8.11487	5.29414	5.65024	-3.38164	2.92532	HypoMupR
LOC100132352	8.22303	7.86376	8.13627	9.74822	8.49113	11.415	11.5579	2.38475	1.83317	2.46083	9.05199	2.24265	1.33884	0	-2.99397	2.92526	HypoMupR
CCDC102B	7.1687	8.05123	9.22805	7.94933	8.4683	11.7096	11.0129	2.38475	1.19004	4.49988	8.86271	3.51745	1.33884	1.0337	-3.18814	2.9047	HypoMupR
ZDHHC11	0	6.80801	5.83934	5.81294	0	8.00122	9.44842	5.71465	5.34799	5.73503	8.98423	6.69035	4.15577	3.05847	-5.03276	2.88733	HypoMupR
FTCD	0	8.45407	7.88169	7.4442	0	9.90601	11.282	3.10443	1.83317	2.67951	7.33139	3.51745	0	1.62972	-5.838	2.87833	HypoMupR
TERT	5.52031	7.93847	6.50793	7.06092	8.84063	10.4991	10.3114	7.94691	7.74836	5.71041	8.92796	7.28107	4.90978	4.3853	-3.2316	2.8754	HypoMupR
ARRDC4	3.65228	5.54767	0	0	0	8.95853	9.18449	11.0737	11.0416	11.5253	7.69738	12.3849	8.05311	7.68835	-7.23152	2.87384	HypoMupR
SMPD3	0	0	3.9121	0	0	8.51557	8.37793	6.64107	7.30957	7.0307	7.7732	7.03228	4.15577	4.45584	-7.66433	2.85156	HypoMupR
GOLGA8A	9.92652	8.1067	8.33348	10.6168	11.1613	8.802	7.98128	9.58619	9.18378	9.5486	8.36489	11.3437	6.55916	6.94872	1.23732	2.8515	HypoMupR
PCSK5	0	0	0	0	0	8.49221	6.21718	9.07627	9.70617	9.35176	7.31053	10.627	5.68574	7.04339	-7.35469	2.84978	HypoMupR
FOXD2	3.09124	3.65509	3.76709	0	0	8.35734	7.48969	6.96073	7.4818	6.13384	8.9341	6.91004	3.28852	5.59351	-5.82083	2.84309	HypoMupR
RGPD8	4.7587	0	0	0	4.77439	8.43151	8.32141	0	1.83317	3.32346	7.33384	4.29743	0	1.0337	-6.46984	2.84073	HypoMupR
ANKRD30BL	6.87003	6.68798	6.52666	8.93076	7.54288	10.3999	10.2869	0.883234	0	0	8.93021	4.35119	0	0	-3.03174	2.83293	HypoMupR
HIF3A	0	0	3.69755	0	0	10.3315	10.399	1.82111	1.19004	1.48652	6.63729	2.94837	0	0	-9.62571	2.81667	HypoMupR
FLJ42627	7.29023	7.94851	7.57541	7.77754	8.95788	9.28024	8.12877	6.18553	5.5975	6.11854	8.52123	7.40698	4.27454	3.64615	-0.794592	2.80561	HypoMupR
DKFZP434K028	6.12791	0	0	8.52094	7.13744	9.61607	9.64583	4.22763	3.31776	2.46083	8.86554	3.60857	1.33884	2.05026	-5.27369	2.80152	HypoMupR
WBSCR28	5.14772	0	4.9524	6.02911	0	9.44261	9.41253	3.36311	3.31776	3.32346	8.8576	4.29743	1.33884	2.37548	-6.20172	2.77471	HypoMupR
ARHGAP4	9.04418	10.157	9.13644	8.69122	9.70539	9.36448	9.93646	3.85918	3.4922	4.24954	7.87644	4.29743	1.33884	2.6407	-0.303609	2.76519	HypoMupR
LINC00628	5.88073	0	4.4472	0	0	7.85923	8.46453	4.62329	3.91624	3.32346	7.91391	4.29743	2.48244	1.62972	-6.0963	2.75878	HypoMupR
LINC00319	5.67652	8.22596	7.88169	6.61419	6.02262	11.3111	11.4413	3.23956	3.78826	2.67951	9.12896	5.41973	1.33884	2.86465	-4.49198	2.74946	HypoMupR
MAFG-AS1	6.42485	0	0	0	0	8.72822	7.80255	6.75825	7.34412	5.78303	9.07779	6.99055	4.75495	4.15026	-6.98041	2.73814	HypoMupR
LINC00176	0	0	0	7.47865	0	9.9524	9.82444	5.80459	6.07986	5.34507	8.96195	6.33769	2.83145	4.70788	-8.39269	2.73617	HypoMupR
C19orf35	10.575	9.88854	9.35803	9.33557	9.34833	7.69935	8.31399	4.09133	3.91624	4.0284	8.27814	2.63824	1.33884	2.37548	1.69443	2.73331	HypoMupR
PRSS12	0	0	0	0	0	7.46373	8.21556	10.0693	9.87714	10.2855	9.05945	8.70327	6.55916	7.19545	-7.83964	2.72162	HypoMupR
EGR3	0	0	0	0	0	8.79411	6.13217	6.71251	7.05533	6.74586	7.91928	8.74152	4.67082	4.76456	-7.46314	2.71721	HypoMupR
PSAPL1	5.44153	5.74097	4.21152	0	4.6542	9.41827	9.33158	6.02641	7.3667	3.66832	9.02365	6.24133	2.83145	4.70788	-5.36528	2.69562	HypoMupR
BCL2L14	0	0	4.76133	0	0	8.7102	8.51309	9.62374	9.39625	9.70474	8.50096	9.55174	6.87332	6.45817	-7.65938	2.68974	HypoMupR
RGS9	0	0	6.389	0	0	8.34593	8.53693	5.34666	5.67191	3.32346	8.28343	6.55944	2.83145	3.52013	-7.16363	2.66119	HypoMupR
FRMD3	7.83222	8.61332	9.08939	11.3065	9.84927	11.9643	11.7527	9.13162	9.08511	10.7627	8.84442	10.3359	6.91048	7.04339	-2.52033	2.65502	HypoMupR
ENPEP	5.94611	0	4.86629	0	8.22367	10.3152	10.0527	8.00498	8.53675	7.15448	8.53941	8.48919	4.83444	6.15313	-6.37672	2.65118	HypoMupR
RNF112	4.47437	0	0	5.96883	0	8.6544	8.12318	3.23956	3.4922	3.85957	6.62063	3.4202	1.33884	1.62972	-6.30015	2.64215	HypoMupR
CITED4	6.38794	6.01764	5.15746	6.52945	6.17033	8.68659	8.52994	4.93346	4.03378	2.86937	9.02564	5.69388	2.48244	2.86465	-2.5557	2.63768	HypoMupR
CSF1R	6.24464	0	5.26692	0	0	8.53	9.39959	4.01802	5.51903	3.94645	7.79918	5.39435	2.83145	2.6407	-6.66248	2.59933	HypoMupR
PLA2G4F	5.24923	0	5.56396	0	0	8.98448	9.18449	9.00454	9.4685	8.44257	9.04597	9.28622	6.67166	6.25556	-6.92185	2.58595	HypoMupR
PLCH1	6.83694	0	4.71005	0	0	9.3025	9.49237	6.98676	6.8301	8.89166	7.77119	6.95627	5.04959	4.76456	-7.08803	2.58012	HypoMupR
SPIRE2	3.61583	2.4934	4.38137	6.61341	3.13498	9.8144	9.6802	9.2484	9.21212	9.15145	9.07955	9.79664	6.81573	6.65091	-5.6995	2.56431	HypoMupR
CEBPA	0	5.52232	5.31053	0	5.52494	8.40147	8.28703	10.3893	10.4998	9.68908	9.0543	10.6673	7.47913	7.51746	-5.07269	2.56166	HypoMupR
EPPK1	4.8079	2.74236	4.08323	4.41384	4.4429	8.93553	8.54827	10.7076	10.9323	10.1819	9.05032	10.8417	7.52777	8.08319	-4.64385	2.53729	HypoMupR
TNFAIP2	10.4887	10.6307	8.49789	0	10.7434	7.18503	7.92541	4.76446	4.42663	5.43796	9.03822	5.56331	3.11226	3.52013	0.516919	2.52992	HypoMupR
STK32C	0	5.98081	7.57078	0	0	9.35366	9.50343	8.84678	8.96074	6.90618	7.78566	7.98486	5.4537	5.70918	-6.71823	2.51541	HypoMupR
MYL9	6.81699	8.33448	7.88488	9.29726	6.87628	11.0539	11.101	1.42708	5.55879	2.67951	6.62269	5.11245	2.02111	1.62972	-3.23547	2.45469	HypoMupR
FZD5	3.81103	0	0	7.07814	3.82616	7.71176	9.49723	11.3337	11.4774	11.6886	8.51099	11.1704	8.51182	8.31908	-5.66143	2.42076	HypoMupR
FXYD3	0	0	0	0	0	7.64887	7.77997	9.96097	10.0735	9.6296	8.30064	10.0933	7.03349	7.36084	-7.71442	2.41445	HypoMupR
MAST4	7.59554	7.85196	7.40741	9.74955	9.24078	9.38677	8.53044	9.70627	9.84131	9.67801	9.03161	10.6243	7.03349	7.71016	-0.589559	2.40447	HypoMupR
BAIAP3	4.63961	0	0	0	3.21275	8.59674	9.45537	6.89359	6.77038	6.11407	8.86143	7.85697	4.91313	4.87822	-7.45559	2.40361	HypoMupR
GPCPD1	9.39125	10.0538	9.46577	11.6998	11.1125	12.6384	12.7153	9.81307	9.77743	9.58121	8.96864	11.2014	7.17763	7.78057	-2.33221	2.38925	HypoMupR
CLDN15	5.00373	5.99468	5.29633	6.32139	6.95638	8.55298	9.31894	10.0761	9.53978	9.03485	9.03425	9.01569	7.09933	6.80748	-3.02146	2.38672	HypoMupR
HES1	7.24882	9.47988	7.77593	8.61716	9.40824	7.2394	7.21471	12.1882	11.3788	14.0546	8.97398	11.6509	9.0252	9.52186	1.27895	2.37575	HypoMupR
ELMO3	0	3.02805	0	0	0	9.20728	9.74181	9.06494	9.02958	8.39702	9.03566	9.33206	6.796	6.40568	-8.86894	2.37101	HypoMupR
RAB40B	3.53785	5.23509	5.31527	3.73622	6.11658	8.55647	8.96888	8.00498	8.31666	7.5509	7.31658	8.20887	5.40245	5.61983	-3.97447	2.36846	HypoMupR
MCF2L	6.25297	6.09268	6.13678	4.8344	5.54641	10.5146	10.4202	8.78735	9.11875	9.46829	8.32634	9.30677	6.35865	6.94872	-4.69474	2.34782	HypoMupR
FAM83E	6.64371	0	0	0	0	8.1537	7.94917	9.79672	9.65205	9.33172	8.99735	9.37324	7.22264	6.94872	-6.72269	2.34454	HypoMupR
PLCB1	0	0	0	5.65153	4.74871	9.0559	9.51739	7.937	8.2635	9.33575	9.04892	7.24602	5.72798	6.3512	-7.2066	2.32665	HypoMupR
KBTBD11	5.21	4.78455	5.1401	5.12348	6.39228	9.44162	9.24037	9.07627	9.45011	9.63941	8.47633	8.42483	5.92243	7.46712	-4.01091	2.31862	HypoMupR
EDN1	5.80916	6.83027	7.24256	6.38373	7.31224	10.089	9.85487	6.43121	5.99543	8.00507	9.09774	8.32425	5.23678	5.27432	-3.25636	2.31519	HypoMupR
SYNM	0	0	0	0	0	7.76588	8.67098	7.87088	8.15092	7.00056	9.05083	7.29485	5.17704	5.97244	-8.21843	2.29887	HypoMupR
EFNB1	0	8.2107	7.74972	9.19027	8.97614	10.8387	11.1166	10.6251	10.7371	9.06186	9.06544	10.0226	7.49144	7.73873	-4.15233	2.28733	HypoMupR
FAM84B	6.90505	8.72172	9.02802	8.10466	8.65161	6.81302	5.40885	12.9178	13.0105	12.8265	7.27312	13.2411	9.05455	10.0986	2.17127	2.27722	HypoMupR
CD82	5.8331	7.31811	7.20609	6.98785	6.39237	10.5251	9.97458	9.31112	9.66805	8.34998	9.04631	8.92554	6.60521	6.99683	-3.50234	2.25918	HypoMupR
LOC100507217	6.13831	0	6.28868	0	0	8.76256	9.44711	10.0851	9.34599	10.4855	7.54318	11.1507	7.50365	7.46712	-6.61944	2.2367	HypoMupR
FRMD4B	8.98239	10.1723	8.22163	9.49844	10.62	8.03892	7.70665	10.9566	10.4596	11.0482	9.03334	10.7415	8.13388	8.40182	1.62618	2.18	HypoMupR
FA2H	4.0833	7.52903	7.52125	5.88862	7.6403	9.64858	9.39742	9.20158	9.0885	7.90558	8.68985	9.84194	6.87332	6.70983	-2.9905	2.15392	HypoMupR
MYO15B	10.8538	11.2	9.4795	10.3912	9.947	7.45741	6.86986	11.2238	11.4148	10.7736	8.87466	12.4176	8.94217	8.66466	3.21068	2.13748	HypoMupR
SLC27A5	0	0	0	0	0	7.98441	7.51825	8.11454	7.97837	6.22665	8.53347	7.51691	5.72798	5.35036	-7.75133	2.13482	HypoMupR
NOXA1	4.31526	3.19187	3.24728	0	0	8.35061	8.75558	8.82948	8.82084	7.99909	8.87306	9.45439	6.5186	6.8326	-6.40221	2.11977	HypoMupR
CFTR	0	0	0	0	0	8.12553	7.2587	9.88183	10.0735	12.2549	9.05583	10.2988	8.97785	7.41496	-7.69212	2.11657	HypoMupR
GPRC5C	7.41643	9.269	8.42029	9.79523	9.33888	10.3109	10.2997	8.48132	8.65154	8.97669	8.9523	9.28104	7.06679	6.44088	-1.45735	2.11474	HypoMupR
CHRM3	0	3.01569	3.65116	0	0	7.58677	7.28294	7.66418	7.89539	9.73557	8.95936	7.67282	6.09375	6.45817	-6.10148	2.1095	HypoMupR
SP6	0	0	0	0	0	6.63982	8.95099	8.5609	8.60006	8.36977	8.94665	7.95912	6.60521	6.19498	-7.79541	2.0872	HypoMupR
RIPK4	5.90674	6.37992	5.40746	7.60379	6.38142	10.167	10.1513	10.7973	10.6268	11.2188	8.86919	10.906	8.45006	8.35644	-3.82327	2.08037	HypoMupR
ENTPD2	0	0	0	0	0	9.04552	9.87162	9.08302	8.745	7.96402	9.02039	8.6955	6.43714	6.80748	-9.45857	2.07927	HypoMupR
TSPAN8	8.37093	8.4163	8.79783	10.7144	9.32414	11.44	11.7201	12.9543	12.9113	13.6172	9.02765	12.9542	10.2635	10.239	-2.45533	2.04169	HypoMupR
ATAD2B	0	0	3.69077	0	0	6.56815	8.07433	8.73684	9.14512	10.6262	8.97415	10.1494	7.42879	7.54199	-6.58308	2.04096	HypoMupR
KLF4	5.63285	4.29286	5.12858	3.79883	2.59996	9.29785	9.5318	11.3668	11.0168	11.6092	8.65826	11.354	8.89684	8.62488	-5.12421	2.04018	HypoMupR
SEPT7P2	0	0	0	0	0	7.40642	6.8028	8.20402	7.62266	7.90558	9.05054	8.62632	6.1257	6.36959	-7.10461	2.03418	HypoMupR
ITPKC	0	0	0	0	0	7.36598	6.92284	11.2783	10.6239	9.9048	9.04372	10.8458	8.39676	8.29732	-7.14441	1.99228	HypoMupR
RFX2	5.65807	0	4.24496	0	0	7.15875	8.86396	10.225	9.64514	8.03016	9.04886	9.33706	7.19279	7.37	-6.03075	1.97585	HypoMupR
SLC43A1	0	3.09614	0	0	0	8.83241	9.27196	10.3609	9.66577	10.2368	8.85853	9.37487	7.60913	7.8737	-8.43296	1.95795	HypoMupR
IRS2	8.49276	8.36375	9.07816	9.08479	10.048	11.9298	11.6458	8.85206	9.01893	9.75074	8.76038	8.48016	7.09933	6.96091	-2.77435	1.94234	HypoMupR
SMOX	6.08853	0	5.94305	0	0	8.53163	9.42441	9.99719	9.81281	7.67059	8.93337	9.72718	7.01654	7.55812	-6.5717	1.9409	HypoMupR
HNF4A	7.29876	5.308	0	0	0	10.0239	10.5074	13.0832	13.348	12.5644	8.45129	12.8782	9.99166	10.2589	-7.74427	1.93976	HypoMupR
CEBPD	0	0	0	0	7.12236	9.88258	10.0197	8.48132	8.31666	6.60606	9.05477	9.31863	6.6277	6.3137	-8.52669	1.88479	HypoMupR
CBLC	0	0	0	0	4.76243	7.91542	8.33246	10.3376	10.2046	9.79677	6.75467	10.6188	7.5632	7.7598	-7.17146	1.88098	HypoMupR
FGFBP1	0	0	0	0	0	9.32936	9.37295	10.0533	9.48922	10.6344	8.67879	11.0031	8.07782	8.11078	-9.35116	1.87748	HypoMupR
NRARP	4.76448	5.44519	5.23255	4.28897	4.5115	9.37489	9.30685	11.574	11.116	11.1717	8.69215	10.1187	8.8782	8.45875	-4.49234	1.86604	HypoMupR
LENG9	0	4.35634	0	3.81227	4.85222	7.48925	8.10059	7.18269	6.45541	7.62531	9.05298	9.57524	6.66974	5.6131	-5.19075	1.83691	HypoMupR
ARRDC3	3.00271	5.41427	6.73443	8.07779	6.93421	10.1261	10.0915	9.12944	9.30858	9.20969	7.71876	9.33039	7.01654	7.22605	-4.07616	1.81808	HypoMupR
ELF3	6.77615	6.26204	5.15746	7.10919	7.06784	8.08074	8.14258	13.0943	12.73	13.0214	9.13564	13.2599	10.1871	10.6735	-1.63712	1.81796	HypoMupR
NOXO1	6.75443	5.41547	0	0	0	9.60023	9.30471	9.57665	9.40446	8.61162	9.06715	9.19361	7.44154	7.28537	-7.01849	1.80724	HypoMupR
C6orf141	0	0	0	0	0	9.26692	0	9.64215	9.48922	9.22932	8.75667	11.7297	8.318	7.61318	-4.63346	1.80383	HypoMupR
PLEK2	5.73629	8.44237	7.33294	7.36179	7.28233	10.7475	9.88035	11.9693	11.5532	10.0173	8.718	11.0317	9.09546	8.63631	-3.08276	1.79201	HypoMupR
NUDT8	0	0	0	0	0	8.78742	9.57192	8.69336	8.78328	6.11854	7.78296	9.50507	6.67166	6.11004	-9.17967	1.78579	HypoMupR
BHLHE40	3.18496	7.33157	6.56228	7.39966	7.98298	9.90617	9.66617	10.4083	10.666	10.7544	9.05867	10.9111	8.77621	8.40628	-3.29388	1.76845	HypoMupR
MICALL2	6.68094	8.10636	7.63257	7.32222	7.56313	7.53047	7.8642	11.5425	11.369	9.99705	8.97203	11.8075	8.99525	8.95219	-0.236291	1.76391	HypoMupR
TMEM184A	7.45522	8.7883	8.50331	8.89622	8.93035	7.50713	6.92725	10.8222	10.9651	10.1205	9.0287	11.1053	8.42358	8.8694	1.29749	1.76186	HypoMupR
BCL3	0	0	0	0	0	7.21086	7.36712	9.60821	9.34883	7.86155	8.9781	10.3073	7.59778	7.34233	-7.28899	1.75075	HypoMupR
KLF6	6.0845	4.90715	4.15468	5.74512	4.3798	9.83845	8.70236	13.2567	12.9911	14.0985	8.62338	12.9055	10.7354	10.526	-4.21615	1.74431	HypoMupR
FOXP1	7.15634	9.47988	8.74468	10.9362	8.99391	11.7507	11.8492	10.191	10.6056	10.9642	7.77432	10.0715	8.10211	8.28073	-2.73774	1.72989	HypoMupR
TP53I11	6.8566	5.75112	6.13178	7.03618	5.8308	9.7534	9.17259	11.3454	11.3351	10.2969	8.95436	10.9189	9.04622	8.66265	-3.1417	1.71569	HypoMupR
CES2	6.88233	0	0	6.87639	6.79808	9.09922	8.95659	12.233	12.1652	11.805	8.84693	11.826	9.64275	9.72833	-4.91655	1.68969	HypoMupR
RALGDS	7.64668	7.38127	7.58902	8.07429	8.71364	8.90215	7.95351	11.3285	10.8435	10.0297	8.96024	10.9502	8.70925	8.75647	-0.54685	1.68959	HypoMupR
SLC35D2	0	0	0	0	0	7.37141	8.07747	9.38405	9.37969	10.1166	7.33808	10.0038	7.41593	7.74579	-7.72444	1.6636	HypoMupR
NDUFA4	6.85591	7.8705	7.74826	9.59367	7.81891	10.8405	10.5808	11.1373	10.545	10.6238	8.85526	10.6304	8.54173	8.87061	-2.73323	1.65217	HypoMupR
STON2	0	0	0	0	0	8.76337	6.93133	9.89084	10.1191	10.141	7.81688	10.0963	7.55149	8.46732	-7.84735	1.60342	HypoMupR
CHKA	0	0	0	0	0	7.62157	7.33108	10.1084	9.80827	10.3136	8.5469	11.36	8.4242	8.48825	-7.47633	1.57122	HypoMupR
LINC00673	6.20526	8.07235	7.6799	9.40342	6.43064	10.2691	10.9359	10.5516	10.6419	10.6262	7.41029	11.3688	8.47508	8.63251	-3.04418	1.56596	HypoMupR
PER1	0	0	0	0	0	7.41139	7.80255	10.1962	9.80042	9.6524	7.88261	10.1905	8.00238	7.97925	-7.60697	1.55362	HypoMupR
PBX1	5.40506	7.28985	6.30475	6.58772	6.48825	10.2196	9.12687	7.28118	7.25008	10.5913	7.82166	8.03088	6.96449	6.33257	-3.2581	1.54648	HypoMupR
MIB2	0	0	0	3.72066	0	7.69008	7.84781	10.2632	10.1471	8.72041	8.54106	10.791	8.00238	8.3332	-7.02481	1.52475	HypoMupR
COX19	3.20201	0	4.88433	0	0	9.15175	6.22428	10.4671	10.3001	10.3195	7.82868	11.1354	8.59976	8.45445	-6.07075	1.48306	HypoMupR
SERPINB6	0	3.43922	3.43962	6.67009	0	8.34119	9.47775	12.0784	11.9647	11.3723	9.05039	11.4766	9.65101	9.77045	-6.19968	1.47777	HypoMupR
TRPM4	6.93059	7.83478	7.52827	8.27518	7.39495	9.33457	9.31997	11.4113	11.3878	11.2865	9.05588	11.5435	9.50073	9.51155	-1.73452	1.43084	HypoMupR
C2orf82	0	0	3.3125	0	0	6.97938	7.46944	8.36462	7.84013	0.00076932	7.88177	8.8456	5.13768	5.18776	-6.56191	1.42386	HypoMupR
TMPRSS2	8.65162	10.4021	9.94741	9.36408	11.2297	7.3985	7.9066	10.819	10.966	11.3981	8.53159	11.0557	9.19293	9.07213	2.26643	1.42155	HypoMupR
FOSL1	6.70598	7.23618	6.89765	7.52486	7.13744	6.21869	6.91903	12.1835	11.6524	9.71957	9.07741	13.1555	9.89048	9.60876	0.531561	1.40806	HypoMupR
