# Supplementary material for: Integrated epigenomic analyses of enhancer as well as promoter regions in gastric cancer
Source: Oncotarget. 2016 Mar 21;7(18):25620–31. doi: 10.18632/oncotarget.8239 (PMC5041931; doi:10.18632/oncotarget.8239)
Supplement: Supplementary file 6 [file oncotarget-07-25620-s006.xlsx]

## Sheet: hyperM.GCspecificEnhancer.anno
Supplementary Data S5 - Intersected DMRs between gastric specific enhancers and hyper-methylated regions in GC compared to normal.
first sheet contains intersected regions between gastric specific enhancers and hyper-methylated regions in GC compared to normal.
second sheet contains intersected regions between gastric specific enahncers and hypo-methylated regions in GC compared to normal.
PeakID (cmd=annotatePeaks.pl hyperM.enhancer.commonhyperM.bed hg19)	Chr	Start	End	Strand	Peak Score	Focus Ratio/Region Size	Annotation	Detailed Annotation	Distance to TSS	Nearest PromoterID	Entrez ID	Nearest Unigene	Nearest Refseq	Nearest Ensembl	Gene Name	Gene Alias	Gene Description	Gene Type
chr7_7782051_7782100	chr7	7782052	7782100	+	0	NA	intron (NR_034084, intron 2 of 3)	intron (NR_034084, intron 2 of 3)	-23838	NM_002947	6119	Hs.487540	NM_002947		RPA3	REPA3	replication protein A3, 14kDa	protein-coding
chrX_152224651_152224700	chrX	152224652	152224700	+	0	NA	promoter-TSS (NM_013364)	promoter-TSS (NM_013364)	-90	NM_013364	29944	Hs.449627	NM_013364	HPRD:06677	PNMA3	MA3|MA5	paraneoplastic Ma antigen 3	protein-coding
chr6_109779751_109779800	chr6	109779752	109779800	+	0	NA	intron (NM_001286613, intron 1 of 24)	AluSp|SINE|Alu	-2586	NM_001159291	64780	Hs.33476	NM_022765	HPRD:06183	MICAL1	MICAL|MICAL-1|NICAL	microtubule associated monooxygenase, calponin and LIM domain containing 1	protein-coding
chr9_136012551_136012600	chr9	136012552	136012600	+	0	NA	intron (NM_001042368, intron 1 of 17)	AluSz|SINE|Alu	-6032	NM_001271774	5900	Hs.106185	NM_006266	HPRD:03371	RALGDS	RGDS|RGF|RalGEF	ral guanine nucleotide dissociation stimulator	protein-coding
chr5_140864701_140864750	chr5	140864702	140864750	+	0	NA	promoter-TSS (NM_018928)	promoter-TSS (NM_018928)	-15	NM_032406	56098	Hs.368160	NM_018928	HPRD:07317	PCDHGC4	PCDH-GAMMA-C4	protocadherin gamma subfamily C, 4	protein-coding
chr1_230437051_230437100	chr1	230437052	230437100	+	0	NA	Intergenic	Intergenic	124598	NM_001258311	79605	Hs.520463	NM_024554	HPRD:10148	PGBD5	-	piggyBac transposable element derived 5	protein-coding
chr19_11590951_11591000	chr19	11590952	11591000	+	0	NA	intron (NM_032281, intron 1 of 6)	CpG	827	NM_032281	1995	Hs.1701	NM_001420	HPRD:16024	ELAVL3	HUC|HUCL|PLE21	ELAV like neuron-specific RNA binding protein 3	protein-coding
chr1_156405401_156405450	chr1	156405402	156405450	+	0	NA	Intergenic	CpG	-6242	NM_006365	10485	Hs.380027	NM_006365	HPRD:09899	C1orf61	CROC4	chromosome 1 open reading frame 61	protein-coding
chr19_30016401_30016450	chr19	30016402	30016450	+	0	NA	non-coding (NR_040029, exon 1 of 10)	non-coding (NR_040029, exon 1 of 10)	233	NR_040029	284395	Hs.631601	NR_040029	ENSG00000264515	LOC284395	-	uncharacterized LOC284395	ncRNA
chr4_682851_682900	chr4	682852	682900	+	0	NA	exon (NM_001294341, exon 1 of 10)	exon (NM_001294341, exon 1 of 10)	354	NM_001294341	84179	Hs.567612	NM_032219	HPRD:08650	MFSD7	-	major facilitator superfamily domain containing 7	protein-coding
chrX_152908301_152908350	chrX	152908302	152908350	+	0	NA	intron (NM_001395, intron 1 of 3)	intron (NM_001395, intron 1 of 3)	429	NM_001395	1852	Hs.144879	NM_001395	HPRD:02136	DUSP9	MKP-4|MKP4	dual specificity phosphatase 9	protein-coding
chr3_121902951_121903000	chr3	121902952	121903000	+	0	NA	promoter-TSS (NM_001178065)	promoter-TSS (NM_001178065)	-205	NM_001178065	846	Hs.435615	NM_000388	HPRD:03122	CASR	CAR|EIG8|FHH|FIH|GPRC2A|HHC|HHC1|HYPOC1|NSHPT|PCAR1	calcium-sensing receptor	protein-coding
chr1_211307151_211307200	chr1	211307152	211307200	+	0	NA	intron (NM_172362, intron 1 of 10)	CpG	281	NM_002238	3756	Hs.553187	NM_002238		KCNH1	EAG|EAG1|Kv10.1|h-eag	potassium voltage-gated channel, subfamily H (eag-related), member 1	protein-coding
chr9_71788951_71789000	chr9	71788952	71789000	+	0	NA	promoter-TSS (NM_001170630)	promoter-TSS (NM_001170630)	5	NM_001170630	9414	Hs.50382	NM_004817	HPRD:06369	TJP2	C9DUPq21.11|DFNA51|DUP9q21.11|PFIC4|X104|ZO2	tight junction protein 2	protein-coding
chr19_1467951_1468000	chr19	1467952	1468000	+	0	NA	exon (NM_005883, exon 15 of 15)	exon (NM_005883, exon 15 of 15)	11252	NM_152482	148223	Hs.532840	NM_152482	HPRD:12703	C19orf25	-	chromosome 19 open reading frame 25	protein-coding
chr7_6294151_6294200	chr7	6294152	6294200	+	0	NA	intron (NM_004227, intron 1 of 12)	AluSz|SINE|Alu	18066	NM_004227	9265	Hs.487479	NM_004227	HPRD:05469	CYTH3	ARNO3|GRP1|PSCD3	cytohesin 3	protein-coding
chr12_7069651_7069700	chr12	7069652	7069700	+	0	NA	intron (NM_080548, intron 14 of 15)	intron (NM_080548, intron 14 of 15)	-3186	NR_029779	406985		NR_029779	miRBase:MI0000650	MIR200C	MIRN200C	microRNA 200c	ncRNA
chrX_39953551_39953600	chrX	39953552	39953600	+	0	NA	intron (NM_001123384, intron 1 of 13)	CpG	3143	NM_017745	54880	Hs.659681	NM_017745	HPRD:06458	BCOR	ANOP2|MAA2|MCOPS2	BCL6 corepressor	protein-coding
chr9_126773901_126773950	chr9	126773902	126773950	+	0	NA	promoter-TSS (NM_004789)	promoter-TSS (NM_004789)	37	NM_004789	9355	Hs.696425	NM_004789	HPRD:04786	LHX2	LH2|hLhx2	LIM homeobox 2	protein-coding
chr1_975601_975650	chr1	975602	975650	+	0	NA	intron (NM_198576, intron 3 of 35)	CpG	20123	NM_198576	375790	Hs.273330	NM_198576	HPRD:10550	AGRN	CMSPPD	agrin	protein-coding
chr15_76630351_76630400	chr15	76630352	76630400	+	0	NA	intron (NM_145805, intron 2 of 5)	CpG-8121	1229	NM_145805	64843	Hs.444677	NM_145805	HPRD:11053	ISL2	-	ISL LIM homeobox 2	protein-coding
chr10_50606251_50606300	chr10	50606252	50606300	+	0	NA	Intergenic	CpG-2821	-2214	NM_001276451	644168	Hs.534530	NM_001080520		DRGX	DRG11|PRRXL1	dorsal root ganglia homeobox	protein-coding
chr12_103889851_103889900	chr12	103889852	103889900	+	0	NA	promoter-TSS (NR_103526)	promoter-TSS (NR_103526)	-88	NM_001099336	374470	Hs.534649	NM_198521	HPRD:13393	C12orf42	-	chromosome 12 open reading frame 42	protein-coding
chr7_47602001_47602050	chr7	47602002	47602050	+	0	NA	intron (NM_022748, intron 1 of 30)	AluSq2|SINE|Alu	19716	NM_022748	64759	Hs.520814	NM_022748	ENSG00000136205	TNS3	TEM6|TENS1	tensin 3	protein-coding
chr4_169799051_169799100	chr4	169799052	169799100	+	0	NA	exon (NM_001166110, exon 2 of 12)	exon (NM_001166110, exon 2 of 12)	45920	NM_001166110	23022	Hs.151220	NM_016081	HPRD:09731	PALLD	CGI151|MYN|PNCA1|SIH002	palladin, cytoskeletal associated protein	protein-coding
chr11_119211351_119211400	chr11	119211352	119211400	+	0	NA	intron (NM_001278431, intron 1 of 2)	CpG-4832	217	NM_001278431	114902	Hs.632102	NM_015645	HPRD:10575	C1QTNF5	CTRP5	C1q and tumor necrosis factor related protein 5	protein-coding
chr7_116963401_116963450	chr7	116963402	116963450	+	0	NA	promoter-TSS (NM_003391)	promoter-TSS (NM_003391)	-83	NR_024047	7472	Hs.567356	NM_003391	HPRD:00999	WNT2	INT1L1|IRP	wingless-type MMTV integration site family member 2	protein-coding
chr10_64575101_64575150	chr10	64575102	64575150	+	0	NA	intron (NM_001136179, intron 2 of 2)	CpG	1000	NM_001136179	1959	Hs.1395	NM_000399	HPRD:00551	EGR2	AT591|CMT1D|CMT4E|KROX20	early growth response 2	protein-coding
chr1_8428401_8428450	chr1	8428402	8428450	+	0	NA	intron (NM_001042682, intron 2 of 12)	AluY|SINE|Alu	50281	NM_001080397	50651	Hs.463036	NM_001080397	ENSG00000162426	SLC45A1	DNB5	solute carrier family 45, member 1	protein-coding
chr19_2251151_2251200	chr19	2251152	2251200	+	0	NA	TTS (NR_036207)	TTS (NR_036207)	538	NR_036207	100423031		NR_036207		MIR4321	-	microRNA 4321	ncRNA
chr17_78452001_78452050	chr17	78452002	78452050	+	0	NA	Intergenic	CpG-11274	-1622	NM_002522	4884	Hs.514556	NM_002522	HPRD:03843	NPTX1	NP1	neuronal pentraxin I	protein-coding
chr17_39938751_39938800	chr17	39938752	39938800	+	0	NA	intron (NM_002230, intron 1 of 13)	intron (NM_002230, intron 1 of 13)	4188	NM_002230	3728	Hs.514174	NM_002230	HPRD:01414	JUP	ARVD12|CTNNG|DP3|DPIII|PDGB|PKGB	junction plakoglobin	protein-coding
chr8_124014051_124014100	chr8	124014052	124014100	+	0	NA	Intergenic	(CA)n|Simple_repeat|Simple_repeat	40587	NM_024295	79139	Hs.241576	NM_024295	HPRD:12302	DERL1	DER-1|DER1	derlin 1	protein-coding
chr2_121104401_121104450	chr2	121104402	121104450	+	0	NA	intron (NM_002193, intron 1 of 1)	CpG-15454	707	NM_002193	3625	Hs.1735	NM_002193	HPRD:00934	INHBB	-	inhibin, beta B	protein-coding
chr20_62370001_62370050	chr20	62370002	62370050	+	0	NA	exon (NM_017806, exon 6 of 6)	exon (NM_017806, exon 6 of 6)	-1185	NM_020062	56731	Hs.435126	NM_020062		SLC2A4RG	GEF|HDBP-1|HDBP1|Si-1-2|Si-1-2-19	SLC2A4 regulator	protein-coding
chr3_238601_238650	chr3	238602	238650	+	0	NA	promoter-TSS (NR_045572)	promoter-TSS (NR_045572)	347	NM_001253387	10752	Hs.148909	NM_006614	HPRD:07598	CHL1	CALL|L1CAM2	cell adhesion molecule L1-like	protein-coding
chr22_41893901_41893950	chr22	41893902	41893950	+	0	NA	intron (NM_001098, intron 1 of 17)	AluSc|SINE|Alu	28797	NM_001098	50	Hs.643610	NM_001098	HPRD:00012	ACO2	ACONM|ICRD	aconitase 2, mitochondrial	protein-coding
chr22_39853101_39853150	chr22	39853102	39853150	+	0	NA	promoter-TSS (NM_002409)	promoter-TSS (NM_002409)	-199	NM_002409	4248	Hs.276808	NM_002409	HPRD:07058	MGAT3	GNT-III|GNT3	mannosyl (beta-1,4-)-glycoprotein beta-1,4-N-acetylglucosaminyltransferase	protein-coding
chr1_6269301_6269350	chr1	6269302	6269350	+	0	NA	intron (NM_207396, intron 5 of 17)	CpG-319	3137	NM_207396	388591	Hs.716549	NM_173795	HPRD:08119	RNF207	C1orf188	ring finger protein 207	protein-coding
chr20_25058451_25058500	chr20	25058452	25058500	+	0	NA	TTS (NM_199425)	TTS (NM_199425)	4539	NM_001256272	30813	Hs.274264	NM_014588	HPRD:09232	VSX1	CAASDS|KTCN|KTCN1|PPCD|PPCD1|PPD|RINX	visual system homeobox 1	protein-coding
chr15_67326101_67326150	chr15	67326102	67326150	+	0	NA	Intergenic	CpG	-32069	NM_005902	4088	Hs.727986	NM_005902	HPRD:04380	SMAD3	HSPC193|HsT17436|JV15-2|LDS1C|LDS3|MADH3	SMAD family member 3	protein-coding
chr12_48398501_48398550	chr12	48398502	48398550	+	0	NA	promoter-TSS (NM_001844)	promoter-TSS (NM_001844)	-241	NM_033150	1280	Hs.408182	NM_001844	HPRD:00361	COL2A1	ANFH|AOM|COL11A3|SEDC|STL1	collagen, type II, alpha 1	protein-coding
chr1_54204351_54204400	chr1	54204352	54204400	+	0	NA	Intergenic	CpG	-4499	NM_147193	148979	Hs.306691	NM_147193	HPRD:13581	GLIS1	-	GLIS family zinc finger 1	protein-coding
chr7_2077251_2077300	chr7	2077252	2077300	+	0	NA	intron (NM_001013836, intron 12 of 18)	Tigger1|DNA|TcMar-Tigger	-193387	NR_039799	100616160		NR_039799		MIR4655	-	microRNA 4655	ncRNA
chr2_45241251_45241300	chr2	45241252	45241300	+	0	NA	Intergenic	CpG	-4734	NM_016932	10736	Hs.101937	NM_016932	HPRD:05408	SIX2	-	SIX homeobox 2	protein-coding
chrX_152913551_152913600	chrX	152913552	152913600	+	0	NA	exon (NM_001395, exon 2 of 4)	exon (NM_001395, exon 2 of 4)	5679	NM_001395	1852	Hs.144879	NM_001395	HPRD:02136	DUSP9	MKP-4|MKP4	dual specificity phosphatase 9	protein-coding
chr2_101926301_101926350	chr2	101926302	101926350	+	0	NA	TTS (NR_049881)	TTS (NR_049881)	414	NR_049881	100847007		NR_049881	miRBase:MI0019303	MIR5696	-	microRNA 5696	ncRNA
chr22_21933401_21933450	chr22	21933402	21933450	+	0	NA	intron (NR_046082, intron 1 of 3)	AluSq2|SINE|Alu	11407	NR_046082	7332	Hs.108104	NM_003347	HPRD:04762	UBE2L3	E2-F1|L-UBC|UBCH7|UbcM4	ubiquitin-conjugating enzyme E2L 3	protein-coding
chr17_17628001_17628050	chr17	17628002	17628050	+	0	NA	intron (NM_030665, intron 2 of 5)	CpG-10236	43239	NM_030665	10743	Hs.655395	NM_030665	HPRD:07406	RAI1	SMCR|SMS	retinoic acid induced 1	protein-coding
chr11_126873251_126873300	chr11	126873252	126873300	+	0	NA	non-coding (NR_040078, exon 1 of 3)	non-coding (NR_040078, exon 1 of 3)	471	NR_040078	283165	Hs.730461	NM_173579	HPRD:08274	KIRREL3-AS3	NCRNA00288|PRR10	KIRREL3 antisense RNA 3	ncRNA
chr19_46379951_46380000	chr19	46379952	46380000	+	0	NA	Intergenic	CpG	9400	NM_015649	26145	Hs.515477	NM_015649	HPRD:17159	IRF2BP1	-	interferon regulatory factor 2 binding protein 1	protein-coding
chr7_1162601_1162650	chr7	1162602	1162650	+	0	NA	intron (NM_001134395, intron 2 of 4)	intron (NM_001134395, intron 2 of 4)	15267	NM_001134396	84310	Hs.653258	NM_032350	HPRD:14413	C7orf50	YCR016W	chromosome 7 open reading frame 50	protein-coding
chr2_42790801_42790850	chr2	42790802	42790850	+	0	NA	intron (NM_001282755, intron 2 of 17)	AluY|SINE|Alu	-4359	NM_001282756	57504	Hs.435413	NM_020744	HPRD:12359	MTA3	-	metastasis associated 1 family, member 3	protein-coding
chr11_9026101_9026150	chr11	9026102	9026150	+	0	NA	promoter-TSS (NM_020645)	promoter-TSS (NM_020645)	-530	NM_020645	56675	Hs.523467	NM_020645	HPRD:14840	NRIP3	C11orf14|NY-SAR-105	nuclear receptor interacting protein 3	protein-coding
chr12_621151_621200	chr12	621152	621200	+	0	NA	intron (NM_173593, intron 1 of 19)	intron (NM_173593, intron 1 of 19)	51633	NM_173593	283358	Hs.504416	NM_173593	HPRD:12514	B4GALNT3	-	beta-1,4-N-acetyl-galactosaminyl transferase 3	protein-coding
chr16_28074601_28074650	chr16	28074602	28074650	+	0	NA	exon (NM_001109763, exon 1 of 7)	exon (NM_001109763, exon 1 of 7)	204	NM_001109763	146395	Hs.91910	NM_144675	HPRD:14464	GSG1L	PRO19651	GSG1-like	protein-coding
chr11_66885751_66885800	chr11	66885752	66885800	+	0	NA	promoter-TSS (NM_012308)	promoter-TSS (NM_012308)	-964	NM_012308	22992	Hs.124147	NM_012308	HPRD:05741	KDM2A	CXXC8|FBL11|FBL7|FBXL11|JHDM1A|LILINA	lysine (K)-specific demethylase 2A	protein-coding
chr2_75427901_75427950	chr2	75427902	75427950	+	0	NA	Intergenic	CpG	-1281	NM_001058	6869	Hs.633301	NM_001058	HPRD:01208	TACR1	NK1R|NKIR|SPR|TAC1R	tachykinin receptor 1	protein-coding
chr14_53211901_53211950	chr14	53211902	53211950	+	0	NA	intron (NM_145251, intron 2 of 10)	AluSp|SINE|Alu	15043	NM_001130701	6815	Hs.364980	NM_145251	HPRD:10258	STYX	-	serine/threonine/tyrosine interacting protein	protein-coding
chr7_49814251_49814300	chr7	49814252	49814300	+	0	NA	intron (NM_198570, intron 1 of 3)	CpG	1019	NM_198570	375567	Hs.629302	NM_198570		VWC2	PSST739|UNQ739	von Willebrand factor C domain containing 2	protein-coding
chr19_56728951_56729000	chr19	56728952	56729000	+	0	NA	Intergenic	CpG	10683	NM_024303	79149	Hs.177688	NM_024303	HPRD:15900	ZSCAN5A	ZNF495|ZSCAN5	zinc finger and SCAN domain containing 5A	protein-coding
chr17_80406151_80406200	chr17	80406152	80406200	+	0	NA	intron (NR_036516, intron 1 of 5)	intron (NR_036516, intron 1 of 5)	1426	NM_001193655	79415	Hs.163113	NM_001033046	HPRD:14630	C17orf62	-	chromosome 17 open reading frame 62	protein-coding
chr2_47797901_47797950	chr2	47797902	47797950	+	0	NA	promoter-TSS (NM_022055)	promoter-TSS (NM_022055)	-456	NM_022055	56660	Hs.591586	NM_022055		KCNK12	K2p12.1|THIK-2|THIK2	potassium channel, subfamily K, member 12	protein-coding
chr1_38511501_38511550	chr1	38511502	38511550	+	0	NA	exon (NM_002699, exon 1 of 1)	exon (NM_002699, exon 1 of 1)	924	NM_002699	5453	Hs.1837	NM_002699	HPRD:03921	POU3F1	OCT6|OTF6|SCIP	POU class 3 homeobox 1	protein-coding
chr17_61778101_61778150	chr17	61778102	61778150	+	0	NA	promoter-TSS (NM_030576)	promoter-TSS (NM_030576)	428	NR_046273	729683	Hs.534931	NR_046273		LOC729683	-	uncharacterized LOC729683	ncRNA
chr11_117043601_117043650	chr11	117043602	117043650	+	0	NA	intron (NM_001184746, intron 6 of 6)	AluSz6|SINE|Alu	-6313	NM_001040455	51092	Hs.712144	NM_015996	HPRD:15345	SIDT2	-	SID1 transmembrane family, member 2	protein-coding
chr19_41073951_41074000	chr19	41073952	41074000	+	0	NA	exon (NM_020971, exon 31 of 36)	exon (NM_020971, exon 31 of 36)	-8781	NM_138392	92799	Hs.26506	NM_138392	HPRD:15338	SHKBP1	Sb1	SH3KBP1 binding protein 1	protein-coding
chr7_919901_919950	chr7	919902	919950	+	0	NA	intron (NM_015949, intron 1 of 8)	AluSp|SINE|Alu	3735	NM_015949	51608	Hs.107387	NM_015949	HPRD:12909	GET4	C7orf20|CEE|TRC35	golgi to ER traffic protein 4 homolog (S. cerevisiae)	protein-coding
chr9_133535551_133535600	chr9	133535552	133535600	+	0	NA	Intergenic	CpG	-4405	NM_021619	59335	Hs.495311	NM_021619	HPRD:17900	PRDM12	PFM9	PR domain containing 12	protein-coding
chr5_179244051_179244100	chr5	179244052	179244100	+	0	NA	intron (NM_001142299, intron 2 of 8)	CpG	-3766	NM_003900	8878	Hs.724025	NM_003900	HPRD:03319	SQSTM1	A170|OSIL|PDB3|ZIP3|p60|p62|p62B	sequestosome 1	protein-coding
chr14_24779851_24779900	chr14	24779852	24779900	+	0	NA	promoter-TSS (NM_001143919)	promoter-TSS (NM_001143919)	519	NM_019839	56413	Hs.642693	NM_019839	HPRD:16153	LTB4R2	BLT2|BLTR2|JULF2|KPG_004|LTB4-R 2|LTB4-R2|NOP9	leukotriene B4 receptor 2	protein-coding
chr1_24229401_24229450	chr1	24229402	24229450	+	0	NA	intron (NM_001841, intron 1 of 1)	CpG	10391	NM_001841	1269	Hs.73037	NM_001841	HPRD:05444	CNR2	CB-2|CB2|CX5	cannabinoid receptor 2 (macrophage)	protein-coding
chr12_129338451_129338500	chr12	129338452	129338500	+	0	NA	intron (NM_144669, intron 1 of 7)	CpG	395	NM_144669	144423	Hs.655668	NM_144669	HPRD:08115	GLT1D1	-	glycosyltransferase 1 domain containing 1	protein-coding
chr19_8456501_8456550	chr19	8456502	8456550	+	0	NA	promoter-TSS (NR_038237)	promoter-TSS (NR_038237)	-951	NR_038237	100507567	Hs.637720	NR_038237	ENSG00000269386	RAB11B-AS1	-	RAB11B antisense RNA 1	ncRNA
chr10_45914201_45914250	chr10	45914202	45914250	+	0	NA	intron (NM_001256153, intron 4 of 13)	intron (NM_001256153, intron 4 of 13)	34343	NR_120674	102724323	Hs.559151	NR_120674		LOC102724323	-	uncharacterized LOC102724323	ncRNA
chr17_74101401_74101450	chr17	74101402	74101450	+	0	NA	Intergenic	AluSp|SINE|Alu	-1558	NM_015219	23265	Hs.514496	NM_015219	HPRD:16292	EXOC7	2-5-3p|EX070|EXO70|EXOC1|Exo70p|YJL085W	exocyst complex component 7	protein-coding
chr8_55382801_55382850	chr8	55382802	55382850	+	0	NA	Intergenic	CpG	12331	NM_022454	64321	Hs.98367	NM_022454	HPRD:18085	SOX17	VUR3	SRY (sex determining region Y)-box 17	protein-coding
chr17_77721651_77721700	chr17	77721652	77721700	+	0	NA	Intergenic	CpG	16811	NM_178543	339221	Hs.114084	NM_178543	ENSG00000182156	ENPP7	ALK-SMase|E-NPP 7|NPP-7|NPP7	ectonucleotide pyrophosphatase/phosphodiesterase 7	protein-coding
chr7_116963251_116963300	chr7	116963252	116963300	+	0	NA	promoter-TSS (NM_003391)	promoter-TSS (NM_003391)	67	NM_003391	7472	Hs.567356	NM_003391	HPRD:00999	WNT2	INT1L1|IRP	wingless-type MMTV integration site family member 2	protein-coding
chr17_26699551_26699600	chr17	26699552	26699600	+	0	NA	intron (NM_015077, intron 2 of 9)	MIRb|SINE|MIR	893	NM_015077	23098	Hs.743510	NM_015077	ENSG00000004139	SARM1	MyD88-5|SAMD2|SARM	sterile alpha and TIR motif containing 1	protein-coding
chr2_235886401_235886450	chr2	235886402	235886450	+	0	NA	intron (NM_014521, intron 1 of 5)	(CA)n|Simple_repeat|Simple_repeat	25798	NM_014521	23677	Hs.516777	NM_014521	HPRD:09285	SH3BP4	BOG25|TTP	SH3-domain binding protein 4	protein-coding
chr12_124992801_124992850	chr12	124992802	124992850	+	0	NA	intron (NM_001077261, intron 2 of 47)	intron (NM_001077261, intron 2 of 47)	59184	NM_006312	9612	Hs.137510	NM_006312	HPRD:02910	NCOR2	CTG26|N-CoR2|SMAP270|SMRT|SMRTE|SMRTE-tau|TNRC14|TRAC|TRAC-1|TRAC1	nuclear receptor corepressor 2	protein-coding
chr6_158279251_158279300	chr6	158279252	158279300	+	0	NA	intron (NM_016224, intron 1 of 17)	AluSp|SINE|Alu	35073	NM_016224	51429	Hs.191213	NM_016224	HPRD:12072	SNX9	SDP1|SH3PX1|SH3PXD3A|WISP	sorting nexin 9	protein-coding
chr17_35294551_35294600	chr17	35294552	35294600	+	0	NA	promoter-TSS (NM_005568)	promoter-TSS (NM_005568)	-196	NM_005568	3975	Hs.443727	NM_005568	HPRD:09067	LHX1	LIM-1|LIM1	LIM homeobox 1	protein-coding
chr6_43252851_43252900	chr6	43252852	43252900	+	0	NA	exon (NM_032538, exon 15 of 15)	exon (NM_032538, exon 15 of 15)	-13122	NM_006672	10864	Hs.485438	NM_006672	HPRD:05409	SLC22A7	NLT|OAT2	solute carrier family 22 (organic anion transporter), member 7	protein-coding
chr19_42905951_42906000	chr19	42905952	42906000	+	0	NA	exon (NM_005357, exon 10 of 10)	exon (NM_005357, exon 10 of 10)	4676	NR_073180	100996307	Hs.466840	NR_073179	ENSG00000213904	LIPE-AS1	-	LIPE antisense RNA 1	ncRNA
chr20_2781151_2781200	chr20	2781152	2781200	+	0	NA	exon (NM_001184699, exon 1 of 14)	exon (NM_001184699, exon 1 of 14)	116	NM_019609	56265	Hs.659346	NM_019609	HPRD:07099	CPXM1	CPX1|CPXM	carboxypeptidase X (M14 family), member 1	protein-coding
chr1_156391401_156391450	chr1	156391402	156391450	+	0	NA	intron (NM_006365, intron 2 of 6)	CpG	-1205	NR_029691	407046		NR_029691		MIR9-1	MIRN9-1|hsa-mir-9-1|miRNA9-1	microRNA 9-1	ncRNA
chr17_37762251_37762300	chr17	37762252	37762300	+	0	NA	exon (NM_006160, exon 2 of 2)	exon (NM_006160, exon 2 of 2)	1899	NM_006160	4761	Hs.322431	NM_006160		NEUROD2	NDRF|bHLHa1	neuronal differentiation 2	protein-coding
chr17_39824551_39824600	chr17	39824552	39824600	+	0	NA	Intergenic	L2b|LINE|L2	-20551	NM_005801	10209	Hs.150580	NM_005801		EIF1	A121|EIF-1|EIF1A|ISO1|SUI1	eukaryotic translation initiation factor 1	protein-coding
chr6_151326801_151326850	chr6	151326802	151326850	+	0	NA	intron (NM_001242768, intron 20 of 27)	AluSq2|SINE|Alu	139357	NM_001242768	25902	Hs.591343	NM_015440	HPRD:09967	MTHFD1L	FTHFSDC1|MTC1THFS|dJ292B18.2	methylenetetrahydrofolate dehydrogenase (NADP+ dependent) 1-like	protein-coding
chr1_98519801_98519850	chr1	98519802	98519850	+	0	NA	Intergenic	CpG	-4577	NR_046105	400765	Hs.451802	NM_001001688	HPRD:16937	MIR137HG	-	MIR137 host gene (non-protein coding)	ncRNA
chr17_80511701_80511750	chr17	80511702	80511750	+	0	NA	intron (NM_004514, intron 1 of 8)	AluY|SINE|Alu	34132	NM_004514	3607	Hs.591140	NM_004514	HPRD:00982	FOXK2	ILF|ILF-1|ILF1	forkhead box K2	protein-coding
chr17_27942151_27942200	chr17	27942152	27942200	+	0	NA	TTS (NM_152345)	TTS (NM_152345)	6265	NM_032854	84940	Hs.143046	NM_032854	HPRD:08607	CORO6	-	coronin 6	protein-coding
chr2_109647851_109647900	chr2	109647852	109647900	+	0	NA	Intergenic	MLT1A1|LTR|ERVL-MaLR	-42048	NM_022336	10913	Hs.171971	NM_022336	HPRD:04974	EDAR	DL|ECTD10A|ECTD10B|ED1R|ED3|ED5|EDA-A1R|EDA1R|EDA3|HRM1	ectodysplasin A receptor	protein-coding
chr2_209271401_209271450	chr2	209271402	209271450	+	0	NA	promoter-TSS (NM_005048)	promoter-TSS (NM_005048)	-129	NM_005048	5746	Hs.570296	NM_005048	HPRD:03276	PTH2R	PTHR2	parathyroid hormone 2 receptor	protein-coding
chr7_127744151_127744200	chr7	127744152	127744200	+	0	NA	Intergenic	MIR3|SINE|MIR	22263	NR_030324	693178		NR_030324		MIR593	MIRN593|hsa-mir-593	microRNA 593	ncRNA
chr2_69809551_69809600	chr2	69809552	69809600	+	0	NA	intron (NM_014911, intron 2 of 21)	intron (NM_014911, intron 2 of 21)	61401	NM_014911	22848	Hs.468878	NM_014911		AAK1	-	AP2 associated kinase 1	protein-coding
chr22_40796501_40796550	chr22	40796502	40796550	+	0	NA	intron (NM_015705, intron 1 of 21)	AluSx4|SINE|Alu	29931	NM_015705	27352	Hs.474914	NM_015705	HPRD:15285	SGSM3	MAP|RABGAP5|RUSC3|RUTBC3|RabGAP-5	small G protein signaling modulator 3	protein-coding
chr7_99621151_99621200	chr7	99621152	99621200	+	0	NA	exon (NM_003439, exon 2 of 6)	exon (NM_003439, exon 2 of 6)	7981	NM_001287054	7586	Hs.615360	NM_003439	HPRD:03161	ZKSCAN1	9130423L19Rik|KOX18|PHZ-37|ZNF139|ZNF36|ZSCAN33	zinc finger with KRAB and SCAN domains 1	protein-coding
chr5_16931201_16931250	chr5	16931202	16931250	+	0	NA	intron (NM_012334, intron 1 of 40)	AluSp|SINE|Alu	5159	NM_012334	4651	Hs.481720	NM_012334	HPRD:03283	MYO10	-	myosin X	protein-coding
chr17_39939501_39939550	chr17	39939502	39939550	+	0	NA	intron (NM_002230, intron 1 of 13)	MIRc|SINE|MIR	3438	NM_002230	3728	Hs.514174	NM_002230	HPRD:01414	JUP	ARVD12|CTNNG|DP3|DPIII|PDGB|PKGB	junction plakoglobin	protein-coding
chr2_20780051_20780100	chr2	20780052	20780100	+	0	NA	Intergenic	AluSx|SINE|Alu	12232	NR_046836	100874343	Hs.591546	NR_046836	ENSG00000231948	HS1BP3-IT1	-	HS1BP3 intronic transcript 1 (non-protein coding)	ncRNA
chr18_12500951_12501000	chr18	12500952	12501000	+	0	NA	intron (NM_020148, intron 6 of 15)	AluSp|SINE|Alu	93081	NM_006553	10650	Hs.514718	NM_006553	HPRD:09981	SLMO1	C18orf43|HFL-EDDG1|PRELID3A	slowmo homolog 1 (Drosophila)	protein-coding
chr10_43886701_43886750	chr10	43886702	43886750	+	0	NA	intron (NM_004966, intron 3 of 3)	AluSx1|SINE|Alu	5553	NM_001098208	3185	Hs.808	NM_004966	HPRD:03023	HNRNPF	HNRPF|OK/SW-cl.23|mcs94-1	heterogeneous nuclear ribonucleoprotein F	protein-coding
chr2_113989351_113989400	chr2	113989352	113989400	+	0	NA	intron (NM_013953, intron 7 of 9)	AluSp|SINE|Alu	-3728	NR_047570	654433	Hs.656660	NR_015377	ENSG00000189223	PAX8-AS1	-	PAX8 antisense RNA 1	ncRNA
chr2_109256001_109256050	chr2	109256002	109256050	+	0	NA	intron (NM_001193484, intron 1 of 9)	AluSx1|SINE|Alu	-15242	NM_001193485	3987	Hs.597715	NM_004987	HPRD:03978	LIMS1	PINCH|PINCH-1|PINCH1	LIM and senescent cell antigen-like domains 1	protein-coding
chr19_38886551_38886600	chr19	38886552	38886600	+	0	NA	exon (NM_001042522, exon 5 of 5)	exon (NM_001042522, exon 5 of 5)	5644	NR_073032	399473	Hs.196011	NM_001039616		SPRED3	Eve-3|spred-3	sprouty-related, EVH1 domain containing 3	protein-coding
chr13_46961001_46961050	chr13	46961002	46961050	+	0	NA	intron (NM_001286763, intron 1 of 14)	CpG	609	NM_001286762	80183	Hs.98117	NM_025113	HPRD:12615	KIAA0226L	C13orf18	KIAA0226-like	protein-coding
chr12_19595101_19595150	chr12	19595102	19595150	+	0	NA	intron (NM_001267043, intron 1 of 8)	AluSx|SINE|Alu	1611	NM_001267043	121536	Hs.126497	NM_153207		AEBP2	-	AE binding protein 2	protein-coding
chr10_11784551_11784600	chr10	11784552	11784600	+	0	NA	exon (NM_024693, exon 1 of 5)	exon (NM_024693, exon 1 of 5)	220	NM_024693	79746	Hs.22242	NM_024693	HPRD:10930	ECHDC3	-	enoyl CoA hydratase domain containing 3	protein-coding
chr5_159399201_159399250	chr5	159399202	159399250	+	0	NA	exon (NM_000679, exon 2 of 2)	exon (NM_000679, exon 2 of 2)	-36881	NM_001282500	7265	Hs.519718	NM_003314	HPRD:11881	TTC1	TPR1	tetratricopeptide repeat domain 1	protein-coding
chr13_100641901_100641950	chr13	100641902	100641950	+	0	NA	Intergenic	CpG	7900	NM_007129	7546	Hs.653700	NM_007129	HPRD:04353	ZIC2	HPE5	Zic family member 2	protein-coding
chr17_77789201_77789250	chr17	77789202	77789250	+	0	NA	Intergenic	CpG	-18311	NM_020649	57332	Hs.387258	NM_020649		CBX8	PC3|RC1	chromobox homolog 8	protein-coding
chr7_20817851_20817900	chr7	20817852	20817900	+	0	NA	Intergenic	CpG	8632	NM_198956	221833	Hs.195922	NM_182700		SP8	BTD	Sp8 transcription factor	protein-coding
chr3_140770051_140770100	chr3	140770052	140770100	+	0	NA	promoter-TSS (NM_080862)	promoter-TSS (NM_080862)	-667	NM_080862	92369	Hs.655112	NM_080862	HPRD:18108	SPSB4	SSB-4|SSB4	splA/ryanodine receptor domain and SOCS box containing 4	protein-coding
chr21_40759001_40759050	chr21	40759002	40759050	+	0	NA	promoter-TSS (NM_001146218)	promoter-TSS (NM_001146218)	-666	NM_001146218	7485	Hs.198308	NM_004627	HPRD:04224	WRB	CHD5	tryptophan rich basic protein	protein-coding
chr1_156215801_156215850	chr1	156215802	156215850	+	0	NA	5' UTR (NM_001272106, exon 2 of 6)	5' UTR (NM_001272106, exon 2 of 6)	2082	NM_001272106	79957	Hs.235873	NM_024897	HPRD:17820	PAQR6	-	progestin and adipoQ receptor family member VI	protein-coding
chr19_17349951_17350000	chr19	17349952	17350000	+	0	NA	intron (NM_005234, intron 2 of 3)	AluSc5|SINE|Alu	6175	NM_005234	2063	Hs.466148	NM_005234	HPRD:00583	NR2F6	EAR-2|EAR2|ERBAL2	nuclear receptor subfamily 2, group F, member 6	protein-coding
chr8_129040451_129040500	chr8	129040452	129040500	+	0	NA	intron (NR_003367, intron 4 of 7)	intron (NR_003367, intron 4 of 7)	19332	NR_031611	100302170		NR_031611		MIR1206	MIRN1206|hsa-mir-1206	microRNA 1206	ncRNA
chr12_104697401_104697450	chr12	104697402	104697450	+	0	NA	promoter-TSS (NM_001008394)	promoter-TSS (NM_001008394)	-84	NM_001008394	493861	Hs.659857	NM_001008394	HPRD:17415	EID3	NS4EB|NSE4B|NSMCE4B	EP300 interacting inhibitor of differentiation 3	protein-coding
chr1_160053751_160053800	chr1	160053752	160053800	+	0	NA	5' UTR (NM_004983, exon 2 of 3)	5' UTR (NM_004983, exon 2 of 3)	2416	NM_004983	3765	Hs.66726	NM_004983		KCNJ9	GIRK3|KIR3.3	potassium inwardly-rectifying channel, subfamily J, member 9	protein-coding
chr10_99791051_99791100	chr10	99791052	99791100	+	0	NA	promoter-TSS (NM_001206528)	promoter-TSS (NM_001206528)	-491	NM_018058	55118	Hs.500736	NM_018058	HPRD:10447	CRTAC1	ASPIC|ASPIC1|CEP-68	cartilage acidic protein 1	protein-coding
chr10_97055301_97055350	chr10	97055302	97055350	+	0	NA	Intergenic	CpG	-4421	NM_020992	9124	Hs.368525	NM_020992	HPRD:09326	PDLIM1	CLIM1|CLP-36|CLP36|HEL-S-112|hCLIM1	PDZ and LIM domain 1	protein-coding
chr9_140917501_140917550	chr9	140917502	140917550	+	0	NA	exon (NM_001243812, exon 19 of 46)	exon (NM_001243812, exon 19 of 46)	21997	NR_121582	101928786	Hs.678847	NR_121582		LOC101928786	-	uncharacterized LOC101928786	ncRNA
chr15_79383351_79383400	chr15	79383352	79383400	+	0	NA	promoter-TSS (NM_001145648)	promoter-TSS (NM_001145648)	-161	NM_002891	5923	Hs.459035	NM_002891	ENSG00000058335	RASGRF1	CDC25|CDC25L|GNRP|GRF1|GRF55|H-GRF55|PP13187|ras-GRF1	Ras protein-specific guanine nucleotide-releasing factor 1	protein-coding
chr19_14089901_14089950	chr19	14089902	14089950	+	0	NA	intron (NM_002918, intron 7 of 20)	GC_rich|Low_complexity|Low_complexity	-25722	NM_001146254	79883	Hs.448497	NM_024825	HPRD:08027	PODNL1	SLRR5B	podocan-like 1	protein-coding
chr1_31846051_31846100	chr1	31846052	31846100	+	0	NA	promoter-TSS (NM_004102)	promoter-TSS (NM_004102)	-153	NM_004102	2170	Hs.657242	NM_004102		FABP3	FABP11|H-FABP|M-FABP|MDGI|O-FABP	fatty acid binding protein 3, muscle and heart (mammary-derived growth inhibitor)	protein-coding
chr6_157557801_157557850	chr6	157557802	157557850	+	0	NA	Intergenic	CpG	187465	NM_018452	729515	Hs.157212	NM_018452	ENSG00000215712	TMEM242	BM033|C6orf35	transmembrane protein 242	protein-coding
chr2_175192001_175192050	chr2	175192002	175192050	+	0	NA	non-coding (NR_038897, exon 1 of 3)	non-coding (NR_038897, exon 1 of 3)	1271	NR_038897	285084	Hs.275398	NR_038897	ENSG00000231453	LINC01305	-	long intergenic non-protein coding RNA 1305	ncRNA
chr2_119916501_119916550	chr2	119916502	119916550	+	0	NA	promoter-TSS (NM_182528)	promoter-TSS (NM_182528)	-55	NM_182528	165257	Hs.433493	NM_182528	HPRD:12713	C1QL2	C1QTNF10|CTRP10	complement component 1, q subcomponent-like 2	protein-coding
chr7_511401_511450	chr7	511402	511450	+	0	NA	Intergenic	Intergenic	48055	NM_002607	5154	Hs.535898	NM_002607	HPRD:01424	PDGFA	PDGF-A|PDGF1	platelet-derived growth factor alpha polypeptide	protein-coding
chr2_43361301_43361350	chr2	43361302	43361350	+	0	NA	Intergenic	Intergenic	92419	NM_006887	678	Hs.503093	NM_006887	HPRD:18319	ZFP36L2	BRF2|ERF-2|ERF2|RNF162C|TIS11D	ZFP36 ring finger protein-like 2	protein-coding
chr2_27485051_27485100	chr2	27485052	27485100	+	0	NA	intron (NM_003459, intron 1 of 7)	CpG	884	NM_003459	7781	Hs.467981	NM_003459	HPRD:11924	SLC30A3	ZNT3	solute carrier family 30 (zinc transporter), member 3	protein-coding
chr17_37860851_37860900	chr17	37860852	37860900	+	0	NA	intron (NR_110535, intron 1 of 26)	intron (NR_110535, intron 1 of 26)	4645	NR_110535	2064	Hs.446352	NM_004448	HPRD:01281	ERBB2	CD340|HER-2|HER-2/neu|HER2|MLN 19|NEU|NGL|TKR1	v-erb-b2 avian erythroblastic leukemia viral oncogene homolog 2	protein-coding
chr7_56147251_56147300	chr7	56147252	56147300	+	0	NA	TTS (NM_006213)	TTS (NM_006213)	13413	NM_001258459	5260	Hs.730821	NM_006213		PHKG1	PHKG	phosphorylase kinase, gamma 1 (muscle)	protein-coding
chr19_42409801_42409850	chr19	42409802	42409850	+	0	NA	intron (NM_198977, intron 23 of 27)	(TCTCTG)n|Simple_repeat|Simple_repeat	21380	NM_199002	9138	Hs.631550	NM_004706	HPRD:03511	ARHGEF1	GEF1|LBCL2|LSC|P115-RHOGEF|SUB1.5	Rho guanine nucleotide exchange factor (GEF) 1	protein-coding
chr16_2041051_2041100	chr16	2041052	2041100	+	0	NA	intron (NM_004209, intron 1 of 3)	intron (NM_004209, intron 1 of 3)	1130	NM_004209	9143	Hs.435277	NM_004209	HPRD:06801	SYNGR3	-	synaptogyrin 3	protein-coding
chr7_96635901_96635950	chr7	96635902	96635950	+	0	NA	intron (NM_005222, intron 1 of 2)	intron (NM_005222, intron 1 of 2)	636	NM_005222	1750	Hs.249196	NM_005222	HPRD:02493	DLX6	-	distal-less homeobox 6	protein-coding
chr6_35653551_35653600	chr6	35653552	35653600	+	0	NA	intron (NM_001145775, intron 2 of 11)	AluSq2|SINE|Alu	3116	NM_001145776	2289	Hs.407190	NM_004117	HPRD:04019	FKBP5	AIG6|FKBP51|FKBP54|P54|PPIase|Ptg-10	FK506 binding protein 5	protein-coding
chr1_46913951_46914000	chr1	46913952	46914000	+	0	NA	intron (NR_121680, intron 1 of 2)	CpG	1400	NR_121680	101929651	Hs.638707	NR_121680	ENSG00000224863	LINC01398	-	long intergenic non-protein coding RNA 1398	ncRNA
chr1_66258951_66259000	chr1	66258952	66259000	+	0	NA	intron (NM_002600, intron 1 of 16)	intron (NM_002600, intron 1 of 16)	120	NM_002600	5142	Hs.198072	NM_002600	HPRD:02528	PDE4B	DPDE4|PDEIVB	phosphodiesterase 4B, cAMP-specific	protein-coding
chr19_48947651_48947700	chr19	48947652	48947700	+	0	NA	3' UTR (NM_000836, exon 13 of 13)	3' UTR (NM_000836, exon 13 of 13)	-1354	NM_031485	83743	Hs.400625	NM_031485		GRWD1	CDW4|GRWD|RRB1|WDR28	glutamate-rich WD repeat containing 1	protein-coding
chr17_39932851_39932900	chr17	39932852	39932900	+	0	NA	intron (NM_002230, intron 1 of 13)	AluJo|SINE|Alu	10088	NM_002230	3728	Hs.514174	NM_002230	HPRD:01414	JUP	ARVD12|CTNNG|DP3|DPIII|PDGB|PKGB	junction plakoglobin	protein-coding
chr6_100062151_100062200	chr6	100062152	100062200	+	0	NA	exon (NM_021620, exon 4 of 4)	exon (NM_021620, exon 4 of 4)	7526	NM_021620	59336	Hs.287386	NM_021620		PRDM13	MU-MB-20.220|PFM10	PR domain containing 13	protein-coding
chr18_74555501_74555550	chr18	74555502	74555550	+	0	NA	intron (NM_007345, intron 1 of 30)	AluSg|SINE|Alu	19410	NM_007345	7776	Hs.719137	NM_007345	HPRD:05301	ZNF236	ZNF236A|ZNF236B	zinc finger protein 236	protein-coding
chr17_37381251_37381300	chr17	37381252	37381300	+	0	NA	intron (NM_198993, intron 1 of 10)	CpG	764	NM_198993	342667	Hs.145068	NM_198993	HPRD:18113	STAC2	24b2|24b2/STAC2	SH3 and cysteine rich domain 2	protein-coding
chr7_27260451_27260500	chr7	27260452	27260500	+	0	NA	Intergenic	Intergenic	20436	NR_037843	100316868	Hs.199486	NR_037843	ENSG00000243766	HOTTIP	HOXA-AS6|HOXA13-AS1|NCRNA00213	HOXA distal transcript antisense RNA	ncRNA
chr17_37872301_37872350	chr17	37872302	37872350	+	0	NA	intron (NM_001289936, intron 16 of 30)	intron (NM_001289936, intron 16 of 30)	-10422	NR_039881	100616132		NR_039881		MIR4728	-	microRNA 4728	ncRNA
chr19_14090351_14090400	chr19	14090352	14090400	+	0	NA	intron (NM_002918, intron 6 of 20)	intron (NM_002918, intron 6 of 20)	-26172	NM_001146254	79883	Hs.448497	NM_024825	HPRD:08027	PODNL1	SLRR5B	podocan-like 1	protein-coding
chr10_133110551_133110600	chr10	133110552	133110600	+	0	NA	promoter-TSS (NM_174937)	promoter-TSS (NM_174937)	-592	NM_174937	256536	Hs.126575	NM_174937	HPRD:18170	TCERG1L	-	transcription elongation regulator 1-like	protein-coding
chr11_69518601_69518650	chr11	69518602	69518650	+	0	NA	exon (NM_005117, exon 1 of 3)	exon (NM_005117, exon 1 of 3)	480	NM_005117	9965	Hs.249200	NM_005117	HPRD:04868	FGF19	-	fibroblast growth factor 19	protein-coding
chr16_28074701_28074750	chr16	28074702	28074750	+	0	NA	exon (NM_001109763, exon 1 of 7)	exon (NM_001109763, exon 1 of 7)	104	NM_001109763	146395	Hs.91910	NM_144675	HPRD:14464	GSG1L	PRO19651	GSG1-like	protein-coding
chr2_233284551_233284600	chr2	233284552	233284600	+	0	NA	Intergenic	CpG	13024	NM_031313	251	Hs.333509	NM_031313	HPRD:01380	ALPPL2	ALPG|ALPPL|GCAP	alkaline phosphatase, placental-like 2	protein-coding
chr6_41606051_41606100	chr6	41606052	41606100	+	0	NA	promoter-TSS (NM_005586)	promoter-TSS (NM_005586)	-119	NM_005586	4188	Hs.520119	NM_005586	HPRD:07280	MDFI	I-MF|I-mfa	MyoD family inhibitor	protein-coding
chr6_42898951_42899000	chr6	42898952	42899000	+	0	NA	intron (NM_006586, intron 1 of 5)	AluSp|SINE|Alu	2116	NM_006586	10695	Hs.414099	NM_006586	HPRD:06745	CNPY3	CAG4A|ERDA5|PRAT4A|TNRC5	canopy FGF signaling regulator 3	protein-coding
chr6_36574451_36574500	chr6	36574452	36574500	+	0	NA	Intergenic	AluSz|SINE|Alu	12386	NM_003017	6428	Hs.405144	NM_003017		SRSF3	SFRS3|SRp20	serine/arginine-rich splicing factor 3	protein-coding
chrX_101771451_101771500	chrX	101771452	101771500	+	0	NA	intron (NM_021992, intron 1 of 2)	CpG	223	NM_021992	11013	Hs.56145	NM_021992	HPRD:06744	TMSB15A	TMSB15|TMSB15B|TMSL8|TMSNB|Tb15|TbNB	thymosin beta 15a	protein-coding
chr1_38511251_38511300	chr1	38511252	38511300	+	0	NA	exon (NM_002699, exon 1 of 1)	exon (NM_002699, exon 1 of 1)	1174	NM_002699	5453	Hs.1837	NM_002699	HPRD:03921	POU3F1	OCT6|OTF6|SCIP	POU class 3 homeobox 1	protein-coding
chr5_75378101_75378150	chr5	75378102	75378150	+	0	NA	Intergenic	CpG	-1113	NM_014979	22987	Hs.663229	NM_014979	HPRD:18753	SV2C	-	synaptic vesicle glycoprotein 2C	protein-coding
chr1_6268951_6269000	chr1	6268952	6269000	+	0	NA	exon (NM_207396, exon 4 of 18)	exon (NM_207396, exon 4 of 18)	2787	NM_207396	388591	Hs.716549	NM_173795	HPRD:08119	RNF207	C1orf188	ring finger protein 207	protein-coding
chr10_114832151_114832200	chr10	114832152	114832200	+	0	NA	intron (NM_001198526, intron 4 of 12)	AluSx|SINE|Alu	122167	NM_001146286	6934	Hs.593995	NM_030756	HPRD:03751	TCF7L2	TCF-4|TCF4	transcription factor 7-like 2 (T-cell specific, HMG-box)	protein-coding
chr10_75934951_75935000	chr10	75934952	75935000	+	0	NA	intron (NM_006721, intron 1 of 10)	AluSz|SINE|Alu	-1271	NM_001123	132	Hs.656586	NM_001123	HPRD:00039	ADK	AK	adenosine kinase	protein-coding
chr8_128903301_128903350	chr8	128903302	128903350	+	0	NA	intron (NR_003367, intron 1 of 7)	L2b|LINE|L2	452	NR_003367	5820	Hs.133107	NR_003367	ENSG00000249859	PVT1	LINC00079|NCRNA00079	Pvt1 oncogene (non-protein coding)	ncRNA
chr3_127795451_127795500	chr3	127795452	127795500	+	0	NA	intron (NR_046645, intron 1 of 1)	CpG	823	NR_046645	100874089	Hs.581603	NR_046645		RUVBL1-AS1	-	RUVBL1 antisense RNA 1	ncRNA
chr8_144511601_144511650	chr8	144511602	144511650	+	0	NA	exon (NM_201589, exon 1 of 1)	exon (NM_201589, exon 1 of 1)	976	NM_201589	389692	Hs.521914	NM_201589	HPRD:14346	MAFA	RIPE3b1|hMafA	v-maf avian musculoaponeurotic fibrosarcoma oncogene homolog A	protein-coding
chr2_70020151_70020200	chr2	70020152	70020200	+	0	NA	intron (NM_001153, intron 3 of 12)	AluSc5|SINE|Alu	-36642	NM_178439	64395	Hs.293971	NM_178439		GMCL1	BTBD13|GCL|GCL1|SPATA29	germ cell-less, spermatogenesis associated 1	protein-coding
chr13_27596201_27596250	chr13	27596202	27596250	+	0	NA	Intergenic	AluSx1|SINE|Alu	-103444	NR_046547	100874070	Hs.524923	NR_046547		USP12-AS1	-	USP12 antisense RNA 1	ncRNA
chr8_144512151_144512200	chr8	144512152	144512200	+	0	NA	exon (NM_201589, exon 1 of 1)	exon (NM_201589, exon 1 of 1)	426	NM_201589	389692	Hs.521914	NM_201589	HPRD:14346	MAFA	RIPE3b1|hMafA	v-maf avian musculoaponeurotic fibrosarcoma oncogene homolog A	protein-coding
chr7_55135601_55135650	chr7	55135602	55135650	+	0	NA	intron (NM_201284, intron 1 of 15)	(TG)n|Simple_repeat|Simple_repeat	48901	NM_005228	1956	Hs.488293	NM_005228	HPRD:00579	EGFR	ERBB|ERBB1|HER1|PIG61|mENA	epidermal growth factor receptor	protein-coding
chr15_79384051_79384100	chr15	79384052	79384100	+	0	NA	promoter-TSS (NM_001145648)	promoter-TSS (NM_001145648)	-861	NM_002891	5923	Hs.459035	NM_002891	ENSG00000058335	RASGRF1	CDC25|CDC25L|GNRP|GRF1|GRF55|H-GRF55|PP13187|ras-GRF1	Ras protein-specific guanine nucleotide-releasing factor 1	protein-coding
chr8_128894751_128894800	chr8	128894752	128894800	+	0	NA	Intergenic	AluSq2|SINE|Alu	-8098	NR_003367	5820	Hs.133107	NR_003367	ENSG00000249859	PVT1	LINC00079|NCRNA00079	Pvt1 oncogene (non-protein coding)	ncRNA
chr6_99281001_99281050	chr6	99281002	99281050	+	0	NA	Intergenic	CpG	-1554	NM_005604	5454	Hs.182505	NM_005604	HPRD:02734	POU3F2	BRN2|N-Oct3|OCT7|OTF-7|OTF7|POUF3|brn-2|oct-7	POU class 3 homeobox 2	protein-coding
chr11_63767551_63767600	chr11	63767552	63767600	+	0	NA	intron (NM_014067, intron 5 of 10)	CpG-4255	14251	NM_017670	55611	Hs.473788	NM_017670		OTUB1	OTB1|OTU1	OTU deubiquitinase, ubiquitin aldehyde binding 1	protein-coding
chr3_138665701_138665750	chr3	138665702	138665750	+	0	NA	promoter-TSS (NM_001040061)	promoter-TSS (NM_001040061)	256	NM_023067	668	Hs.289292	NM_023067	HPRD:05723	FOXL2	BPES|BPES1|PFRK|PINTO|POF3	forkhead box L2	protein-coding
chr17_39939351_39939400	chr17	39939352	39939400	+	0	NA	intron (NM_002230, intron 1 of 13)	MIRc|SINE|MIR	3588	NM_002230	3728	Hs.514174	NM_002230	HPRD:01414	JUP	ARVD12|CTNNG|DP3|DPIII|PDGB|PKGB	junction plakoglobin	protein-coding
chr19_56729051_56729100	chr19	56729052	56729100	+	0	NA	Intergenic	CpG	10583	NM_024303	79149	Hs.177688	NM_024303	HPRD:15900	ZSCAN5A	ZNF495|ZSCAN5	zinc finger and SCAN domain containing 5A	protein-coding
chr2_233284501_233284550	chr2	233284502	233284550	+	0	NA	Intergenic	CpG	12974	NM_031313	251	Hs.333509	NM_031313	HPRD:01380	ALPPL2	ALPG|ALPPL|GCAP	alkaline phosphatase, placental-like 2	protein-coding
chr1_54204101_54204150	chr1	54204102	54204150	+	0	NA	Intergenic	CpG	-4249	NM_147193	148979	Hs.306691	NM_147193	HPRD:13581	GLIS1	-	GLIS family zinc finger 1	protein-coding
chr17_39928051_39928100	chr17	39928052	39928100	+	0	NA	exon (NM_021991, exon 2 of 15)	exon (NM_021991, exon 2 of 15)	14888	NM_002230	3728	Hs.514174	NM_002230	HPRD:01414	JUP	ARVD12|CTNNG|DP3|DPIII|PDGB|PKGB	junction plakoglobin	protein-coding
chr9_37026451_37026500	chr9	37026452	37026500	+	0	NA	intron (NR_104000, intron 1 of 9)	CpG	8000	NM_001280548	5079	Hs.654464	NM_016734	HPRD:01334	PAX5	ALL3|BSAP	paired box 5	protein-coding
chr8_118909951_118910000	chr8	118909952	118910000	+	0	NA	intron (NM_000127, intron 1 of 10)	AluSz|SINE|Alu	214082	NM_000127	2131	Hs.492618	NM_000127		EXT1	EXT|LGCR|LGS|TRPS2|TTV	exostosin glycosyltransferase 1	protein-coding
chr6_159590651_159590700	chr6	159590652	159590700	+	0	NA	exon (NM_032532, exon 1 of 23)	exon (NM_032532, exon 1 of 23)	247	NM_032532	84624	Hs.520525	NM_032532	HPRD:13547	FNDC1	AGS8|FNDC2|MEL4B3|bA243O10.1|dJ322A24.1	fibronectin type III domain containing 1	protein-coding
chr8_128936751_128936800	chr8	128936752	128936800	+	0	NA	intron (NR_003367, intron 1 of 7)	AluY|SINE|Alu	24193	NR_103558	641384	Hs.629674	NM_001037234		TMEM75	-	transmembrane protein 75	ncRNA
chr3_197429301_197429350	chr3	197429302	197429350	+	0	NA	intron (NM_014687, intron 5 of 19)	AluSz|SINE|Alu	-27879	NR_030627	100126321		NR_030627	miRBase:MI0005714	MIR922	MIRN922|hsa-mir-922	microRNA 922	ncRNA
chr17_37836801_37836850	chr17	37836802	37836850	+	0	NA	intron (NM_001291726, intron 2 of 6)	intron (NM_001291726, intron 2 of 6)	7497	NM_033419	93210	Hs.462971	NM_033419	HPRD:15118	PGAP3	AGLA546|CAB2|PERLD1|PP1498|hCOS16	post-GPI attachment to proteins 3	protein-coding
chr12_48398201_48398250	chr12	48398202	48398250	+	0	NA	promoter-TSS (NM_001844)	promoter-TSS (NM_001844)	59	NM_001844	1280	Hs.408182	NM_001844	HPRD:00361	COL2A1	ANFH|AOM|COL11A3|SEDC|STL1	collagen, type II, alpha 1	protein-coding
chr10_72200301_72200350	chr10	72200302	72200350	+	0	NA	intron (NM_018055, intron 1 of 2)	CpG	1139	NM_018055	4838	Hs.370414	NM_018055		NODAL	HTX5	nodal growth differentiation factor	protein-coding
chr7_1578401_1578450	chr7	1578402	1578450	+	0	NA	intron (NM_002360, intron 1 of 2)	intron (NM_002360, intron 1 of 2)	8058	NM_002360	7975	Hs.520612	NM_002360	HPRD:02561	MAFK	NFE2U|P18	v-maf avian musculoaponeurotic fibrosarcoma oncogene homolog K	protein-coding
chr1_50884551_50884600	chr1	50884552	50884600	+	0	NA	exon (NM_032110, exon 3 of 3)	exon (NM_032110, exon 3 of 3)	4543	NM_032110	63950	Hs.334481	NM_032110	ENSG00000142700	DMRTA2	-	DMRT-like family A2	protein-coding
chr2_105469751_105469800	chr2	105469752	105469800	+	0	NA	Intergenic	CpG	-1842	NR_037883	100506421	Hs.437281	NR_037883	ENSG00000233639	LINC01158	linc-Brn1a	long intergenic non-protein coding RNA 1158	ncRNA
chr12_106980151_106980200	chr12	106980152	106980200	+	0	NA	intron (NM_213594, intron 1 of 17)	CpG	3491	NM_213594	5992	Hs.388827	NM_002920	HPRD:04905	RFX4	NYD-SP10	regulatory factor X, 4 (influences HLA class II expression)	protein-coding
chr9_100615901_100615950	chr9	100615902	100615950	+	0	NA	5' UTR (NM_004473, exon 1 of 1)	5' UTR (NM_004473, exon 1 of 1)	389	NM_004473	2304	Hs.159234	NM_004473	HPRD:04014	FOXE1	FKHL15|FOXE2|HFKH4|HFKL5|TITF2|TTF-2|TTF2	forkhead box E1 (thyroid transcription factor 2)	protein-coding
chr2_89064901_89064950	chr2	89064902	89064950	+	0	NA	promoter-TSS (NR_015424)	promoter-TSS (NR_015424)	-493	NR_015424	645784	Hs.105323	NR_015424	ENSG00000230006	ANKRD36BP2	-	ankyrin repeat domain 36B pseudogene 2	pseudo
chr1_228879251_228879300	chr1	228879252	228879300	+	0	NA	exon (NM_021205, exon 3 of 3)	exon (NM_021205, exon 3 of 3)	8452	NM_021205	58480	Hs.647774	NM_021205	HPRD:06965	RHOU	ARHU|CDC42L1|G28K|WRCH1|hG28K	ras homolog family member U	protein-coding
chr17_40700601_40700650	chr17	40700602	40700650	+	0	NA	Intergenic	CpG	-3358	NM_000413	3292	Hs.654385	NM_000413		HSD17B1	EDH17B2|EDHB17|HSD17|SDR28C1	hydroxysteroid (17-beta) dehydrogenase 1	protein-coding
chr8_37742601_37742650	chr8	37742602	37742650	+	0	NA	intron (NM_001002814, intron 1 of 5)	AluSx|SINE|Alu	14389	NM_025151	80223	Hs.191179	NM_025151	HPRD:09787	RAB11FIP1	NOEL1A|RCP|rab11-FIP1	RAB11 family interacting protein 1 (class I)	protein-coding
chr7_149744651_149744700	chr7	149744652	149744700	+	0	NA	Intergenic	CpG	-173725	NR_027040	401431	Hs.556998	NM_001008745	HPRD:17391	ATP6V0E2-AS1	-	ATP6V0E2 antisense RNA 1	ncRNA
chr11_62478901_62478950	chr11	62478902	62478950	+	0	NA	intron (NR_037946, intron 13 of 23)	intron (NR_037946, intron 13 of 23)	-1835	NR_037949	26580	Hs.533709	NM_032667	HPRD:05858	BSCL2	GNG3LG|HMN5|PELD|SPG17	Berardinelli-Seip congenital lipodystrophy 2 (seipin)	protein-coding
chr17_57865951_57866000	chr17	57865952	57866000	+	0	NA	intron (NM_030938, intron 7 of 11)	AluSx1|SINE|Alu	-52651	NR_029493	406991	Hs.444569	NR_029493	miRBase:MI0000077	MIR21	MIRN21|hsa-mir-21|miR-21|miRNA21	microRNA 21	ncRNA
chr2_45240751_45240800	chr2	45240752	45240800	+	0	NA	Intergenic	CpG	-4234	NM_016932	10736	Hs.101937	NM_016932	HPRD:05408	SIX2	-	SIX homeobox 2	protein-coding
chr7_330201_330250	chr7	330202	330250	+	0	NA	promoter-TSS (NM_001195127)	promoter-TSS (NM_001195127)	90	NM_001195127	100288524	Hs.702860	NM_001195127		WI2-2373I1.2	-	forkhead box L1-like	protein-coding
chr17_39939601_39939650	chr17	39939602	39939650	+	0	NA	intron (NM_002230, intron 1 of 13)	AluJb|SINE|Alu	3338	NM_002230	3728	Hs.514174	NM_002230	HPRD:01414	JUP	ARVD12|CTNNG|DP3|DPIII|PDGB|PKGB	junction plakoglobin	protein-coding
chr2_73519351_73519400	chr2	73519352	73519400	+	0	NA	exon (NM_001965, exon 2 of 2)	exon (NM_001965, exon 2 of 2)	1453	NM_001965	1961	Hs.3052	NM_001965	HPRD:00550	EGR4	NGFI-C|NGFIC|PAT133	early growth response 4	protein-coding
chr8_143532551_143532600	chr8	143532552	143532600	+	0	NA	Intergenic	CpG	-12801	NM_001702	575	Hs.194654	NM_001702	HPRD:04062	BAI1	GDAIF	brain-specific angiogenesis inhibitor 1	protein-coding
chr2_219922101_219922150	chr2	219922102	219922150	+	0	NA	intron (NM_002181, intron 2 of 2)	GC_rich|Low_complexity|Low_complexity	1346	NR_036081	100422957		NR_036081		MIR3131	-	microRNA 3131	ncRNA
chr7_126891251_126891300	chr7	126891252	126891300	+	0	NA	intron (NM_001127323, intron 1 of 10)	intron (NM_001127323, intron 1 of 10)	1152	NM_001127323	2918	Hs.449625	NM_000845	HPRD:03071	GRM8	GLUR8|GPRC1H|MGLUR8|mGlu8	glutamate receptor, metabotropic 8	protein-coding
chr5_159844601_159844650	chr5	159844602	159844650	+	0	NA	intron (NM_006425, intron 1 of 15)	AluSx|SINE|Alu	1542	NM_006425	10569	Hs.435342	NM_006425	HPRD:12074	SLU7	9G8|hSlu7	SLU7 splicing factor homolog (S. cerevisiae)	protein-coding
chr2_234346101_234346150	chr2	234346102	234346150	+	0	NA	intron (NM_152879, intron 8 of 29)	intron (NM_152879, intron 8 of 29)	49326	NM_003648	8527	Hs.471675	NM_003648	HPRD:03492	DGKD	DGKdelta|dgkd-2	diacylglycerol kinase, delta 130kDa	protein-coding
chr15_59283301_59283350	chr15	59283302	59283350	+	0	NA	intron (NM_001270530, intron 1 of 13)	AluSg|SINE|Alu	2981	NM_001270530	54778	Hs.404423	NM_017610	HPRD:09318	RNF111	ARK	ring finger protein 111	protein-coding
chr10_110226201_110226250	chr10	110226202	110226250	+	0	NA	Intergenic	CpG	-397175	NR_125760	103695365	Hs.648991	NR_125760		LINC01435	TCONS_00018040	long intergenic non-protein coding RNA 1435	ncRNA
chr3_9957651_9957700	chr3	9957652	9957700	+	0	NA	non-coding (NR_104198, exon 15 of 15)	non-coding (NR_104198, exon 15 of 15)	-1082	NR_037807	84818	Hs.129959	NM_032732	HPRD:17142	IL17RC	IL17-RL|IL17RL	interleukin 17 receptor C	protein-coding
chr1_38511451_38511500	chr1	38511452	38511500	+	0	NA	exon (NM_002699, exon 1 of 1)	exon (NM_002699, exon 1 of 1)	974	NM_002699	5453	Hs.1837	NM_002699	HPRD:03921	POU3F1	OCT6|OTF6|SCIP	POU class 3 homeobox 1	protein-coding
chr19_39297001_39297050	chr19	39297002	39297050	+	0	NA	intron (NM_006149, intron 4 of 9)	AluY|SINE|Alu	6714	NM_006149	3960	Hs.5302	NM_006149	HPRD:03949	LGALS4	GAL4|L36LBP	lectin, galactoside-binding, soluble, 4	protein-coding
chr18_55394801_55394850	chr18	55394802	55394850	+	0	NA	intron (NM_005603, intron 2 of 27)	AluSg|SINE|Alu	75501	NM_005603	5205	Hs.216623	NM_005603	HPRD:03867	ATP8B1	ATPIC|BRIC|FIC1|ICP1|PFIC|PFIC1	ATPase, aminophospholipid transporter, class I, type 8B, member 1	protein-coding
chr13_20716551_20716600	chr13	20716552	20716600	+	0	NA	exon (NM_021954, exon 2 of 2)	exon (NM_021954, exon 2 of 2)	18607	NM_021954	2700	Hs.130313	NM_021954	HPRD:00415	GJA3	CTRCT14|CX46|CZP3	gap junction protein, alpha 3, 46kDa	protein-coding
chr5_159399251_159399300	chr5	159399252	159399300	+	0	NA	exon (NM_000679, exon 2 of 2)	exon (NM_000679, exon 2 of 2)	-36831	NM_001282500	7265	Hs.519718	NM_003314	HPRD:11881	TTC1	TPR1	tetratricopeptide repeat domain 1	protein-coding
chr15_68119901_68119950	chr15	68119902	68119950	+	0	NA	intron (NM_001258024, intron 6 of 14)	CpG-8016	7884	NM_001258024	390598	Hs.451224	NM_001031807	ENSG00000188779	SKOR1	CORL1|FUSSEL15|LBXCOR1	SKI family transcriptional corepressor 1	protein-coding
chr2_73519551_73519600	chr2	73519552	73519600	+	0	NA	exon (NM_001965, exon 2 of 2)	exon (NM_001965, exon 2 of 2)	1253	NM_001965	1961	Hs.3052	NM_001965	HPRD:00550	EGR4	NGFI-C|NGFIC|PAT133	early growth response 4	protein-coding
chr17_37829951_37830000	chr17	37829952	37830000	+	0	NA	intron (NM_001291726, intron 4 of 6)	intron (NM_001291726, intron 4 of 6)	5270	NM_002686	5409	Hs.1892	NM_002686		PNMT	PENT|PNMTase	phenylethanolamine N-methyltransferase	protein-coding
chr6_7727251_7727300	chr6	7727252	7727300	+	0	NA	exon (NM_001718, exon 1 of 7)	exon (NM_001718, exon 1 of 7)	265	NM_001718	654	Hs.285671	NM_001718	HPRD:00211	BMP6	VGR|VGR1	bone morphogenetic protein 6	protein-coding
chr2_27070701_27070750	chr2	27070702	27070750	+	0	NA	promoter-TSS (NM_020134)	promoter-TSS (NM_020134)	-243	NM_020134	56896	Hs.299315	NM_020134	HPRD:10522	DPYSL5	CRAM|CRMP-5|CRMP5|Ulip6	dihydropyrimidinase-like 5	protein-coding
chr18_77159751_77159800	chr18	77159752	77159800	+	0	NA	promoter-TSS (NM_172389)	promoter-TSS (NM_172389)	-498	NM_001278672	4772	Hs.534074	NM_006162	HPRD:02729	NFATC1	NF-ATC|NFAT2|NFATc	nuclear factor of activated T-cells, cytoplasmic, calcineurin-dependent 1	protein-coding
chr2_47797051_47797100	chr2	47797052	47797100	+	0	NA	intron (NM_022055, intron 1 of 1)	CpG	394	NM_022055	56660	Hs.591586	NM_022055		KCNK12	K2p12.1|THIK-2|THIK2	potassium channel, subfamily K, member 12	protein-coding
chr7_1048351_1048400	chr7	1048352	1048400	+	0	NA	intron (NM_001134395, intron 3 of 4)	(CA)n|Simple_repeat|Simple_repeat	14286	NR_029898	442907		NR_029898		MIR339	MIRN339|hsa-mir-339	microRNA 339	ncRNA
chr13_114013951_114014000	chr13	114013952	114014000	+	0	NA	intron (NR_046541, intron 2 of 2)	MIR|SINE|MIR	4487	NM_024719	79774	Hs.745043	NM_024719	HPRD:17080	GRTP1	TBC1D6	growth hormone regulated TBC protein 1	protein-coding
chr17_57367051_57367100	chr17	57367052	57367100	+	0	NA	Intergenic	AluSx|SINE|Alu	-41977	NM_001005404	388403	Hs.463613	NM_001005404	HPRD:15682	YPEL2	-	yippee-like 2 (Drosophila)	protein-coding
chr3_122511601_122511650	chr3	122511602	122511650	+	0	NA	intron (NM_024610, intron 1 of 7)	AluSc|SINE|Alu	1040	NM_024610	79663	Hs.29169	NM_024610	HPRD:12197	HSPBAP1	PASS1	HSPB (heat shock 27kDa) associated protein 1	protein-coding
chr7_6570451_6570500	chr7	6570452	6570500	+	0	NA	intron (NM_001145118, intron 2 of 21)	CpG	20591	NM_001145118	392862	Hs.512174	NM_001145118		GRID2IP	DELPHILIN	glutamate receptor, ionotropic, delta 2 (Grid2) interacting protein	protein-coding
chr19_616301_616350	chr19	616302	616350	+	0	NA	TTS (NM_005035)	TTS (NM_005035)	17242	NM_005035	5442	Hs.254113	NM_005035	HPRD:03468	POLRMT	APOLMT|MTRNAP|MTRPOL|h-mtRPOL	polymerase (RNA) mitochondrial (DNA directed)	protein-coding
chr4_789151_789200	chr4	789152	789200	+	0	NA	intron (NM_006651, intron 2 of 3)	CpG	-13540	NR_036511	100129917	Hs.731755	NR_036511	ENSG00000249592	LOC100129917	-	uncharacterized LOC100129917	ncRNA
chr3_71834051_71834100	chr3	71834052	71834100	+	0	NA	intron (NM_021935, intron 1 of 2)	CpG	281	NM_001126128	60675	Hs.528665	NM_021935	HPRD:08446	PROK2	BV8|HH4|KAL4|MIT1|PK2	prokineticin 2	protein-coding
chr19_11592101_11592150	chr19	11592102	11592150	+	0	NA	promoter-TSS (NM_001420)	promoter-TSS (NM_001420)	-323	NM_001420	1995	Hs.1701	NM_001420	HPRD:16024	ELAVL3	HUC|HUCL|PLE21	ELAV like neuron-specific RNA binding protein 3	protein-coding
chr1_236850001_236850050	chr1	236850002	236850050	+	0	NA	exon (NM_001278343, exon 1 of 21)	exon (NM_001278343, exon 1 of 21)	272	NM_001103	88	Hs.498178	NM_001103	HPRD:00019	ACTN2	CMD1AA	actinin, alpha 2	protein-coding
chr16_30106701_30106750	chr16	30106702	30106750	+	0	NA	exon (NM_031477, exon 1 of 4)	exon (NM_031477, exon 1 of 4)	795	NM_031477	83719	Hs.513491	NM_031477	HPRD:15683	YPEL3	-	yippee-like 3 (Drosophila)	protein-coding
chr13_29106701_29106750	chr13	29106702	29106750	+	0	NA	Intergenic	CpG	-37461	NM_001160030	2321	Hs.594454	NM_002019	HPRD:01297	FLT1	FLT|FLT-1|VEGFR-1|VEGFR1	fms-related tyrosine kinase 1	protein-coding
chr19_58125501_58125550	chr19	58125502	58125550	+	0	NA	promoter-TSS (NM_003435)	promoter-TSS (NM_003435)	-304	NM_003435	7693	Hs.469694	NM_003435		ZNF134	pHZ-15	zinc finger protein 134	protein-coding
chr2_73429551_73429600	chr2	73429552	73429600	+	0	NA	5' UTR (NM_001134462, exon 1 of 3)	5' UTR (NM_001134462, exon 1 of 3)	190	NM_001134462	344022	Hs.694384	NM_001134462		NOTO	-	notochord homeobox	protein-coding
chr20_55970501_55970550	chr20	55970502	55970550	+	0	NA	intron (NM_001291780, intron 4 of 4)	intron (NM_001291780, intron 4 of 4)	4072	NM_001291780	55544	Hs.236361	NM_017495	HPRD:15268	RBM38	HSRNASEB|RNPC1|SEB4B|SEB4D|dJ800J21.2	RNA binding motif protein 38	protein-coding
chr20_44650201_44650250	chr20	44650202	44650250	+	0	NA	promoter-TSS (NM_001134771)	promoter-TSS (NM_001134771)	-103	NM_001134771	57468	Hs.21413	NM_020708	HPRD:09469	SLC12A5	KCC2	solute carrier family 12 (potassium/chloride transporter), member 5	protein-coding
chr1_207669651_207669700	chr1	207669652	207669700	+	0	NA	exon (NM_000573, exon 1 of 39)	exon (NM_000573, exon 1 of 39)	203	NM_000573	1378	Hs.334019	NM_000573	HPRD:00398	CR1	C3BR|C4BR|CD35|KN	complement component (3b/4b) receptor 1 (Knops blood group)	protein-coding
chr1_201990651_201990700	chr1	201990652	201990700	+	0	NA	Intergenic	AluSp|SINE|Alu	10986	NM_001114309	1999	Hs.603657	NM_004433	HPRD:03722	ELF3	EPR-1|ERT|ESE-1|ESX	E74-like factor 3 (ets domain transcription factor, epithelial-specific )	protein-coding
chr14_20846251_20846300	chr14	20846252	20846300	+	0	NA	exon (NM_007110, exon 39 of 55)	exon (NM_007110, exon 39 of 55)	34503	NM_005484	10038	Hs.409412	NM_005484	ENSG00000129484	PARP2	ADPRT2|ADPRTL2|ADPRTL3|ARTD2|PARP-2|pADPRT-2	poly (ADP-ribose) polymerase 2	protein-coding
chr5_37839651_37839700	chr5	37839652	37839700	+	0	NA	promoter-TSS (NR_103441)	promoter-TSS (NR_103441)	106	NM_000514	2668	Hs.248114	NM_000514	HPRD:02906	GDNF	ATF1|ATF2|HFB1-GDNF|HSCR3	glial cell derived neurotrophic factor	protein-coding
chr12_125671851_125671900	chr12	125671852	125671900	+	0	NA	Intergenic	CpG	121951	NM_023928	65985	Hs.656073	NM_023928	HPRD:12391	AACS	ACSF1|SUR-5	acetoacetyl-CoA synthetase	protein-coding
chr12_50798451_50798500	chr12	50798452	50798500	+	0	NA	intron (NM_199188, intron 1 of 15)	AluSc|SINE|Alu	3884	NM_001170808	113251	Hs.26613	NM_052879	HPRD:17289	LARP4	-	La ribonucleoprotein domain family, member 4	protein-coding
chr19_50312601_50312650	chr19	50312602	50312650	+	0	NA	intron (NR_033269, intron 5 of 9)	CpG-14200	3941	NR_033269	80199	Hs.288800	NM_025129	HPRD:08662	FUZ	FY|NTD	fuzzy planar cell polarity protein	protein-coding
chr2_219824851_219824900	chr2	219824852	219824900	+	0	NA	exon (NM_003936, exon 1 of 1)	exon (NM_003936, exon 1 of 1)	526	NM_003936	8941	Hs.158460	NM_003936	HPRD:04790	CDK5R2	NCK5AI|P39|p39nck5ai	cyclin-dependent kinase 5, regulatory subunit 2 (p39)	protein-coding
chr20_55970601_55970650	chr20	55970602	55970650	+	0	NA	intron (NM_001291780, intron 4 of 4)	intron (NM_001291780, intron 4 of 4)	4172	NM_001291780	55544	Hs.236361	NM_017495	HPRD:15268	RBM38	HSRNASEB|RNPC1|SEB4B|SEB4D|dJ800J21.2	RNA binding motif protein 38	protein-coding
chr10_123923301_123923350	chr10	123923302	123923350	+	0	NA	5' UTR (NM_001291878, exon 1 of 17)	5' UTR (NM_001291878, exon 1 of 17)	385	NM_006997	10579	Hs.501252	NM_006997	HPRD:05600	TACC2	AZU-1|ECTACC	transforming, acidic coiled-coil containing protein 2	protein-coding
chr16_11811501_11811550	chr16	11811502	11811550	+	0	NA	intron (NM_015914, intron 5 of 11)	AluSx3|SINE|Alu	25122	NM_015914	51061	Hs.313847	NM_015914	HPRD:07125	TXNDC11	EFP1	thioredoxin domain containing 11	protein-coding
chr14_20846301_20846350	chr14	20846302	20846350	+	0	NA	exon (NM_007110, exon 39 of 55)	exon (NM_007110, exon 39 of 55)	34553	NM_005484	10038	Hs.409412	NM_005484	ENSG00000129484	PARP2	ADPRT2|ADPRTL2|ADPRTL3|ARTD2|PARP-2|pADPRT-2	poly (ADP-ribose) polymerase 2	protein-coding
chr7_55164301_55164350	chr7	55164302	55164350	+	0	NA	intron (NM_201284, intron 1 of 15)	intron (NM_201284, intron 1 of 15)	77601	NM_005228	1956	Hs.488293	NM_005228	HPRD:00579	EGFR	ERBB|ERBB1|HER1|PIG61|mENA	epidermal growth factor receptor	protein-coding
chr6_41524251_41524300	chr6	41524252	41524300	+	0	NA	intron (NM_001012426, intron 1 of 16)	AluY|SINE|Alu	10112	NM_138457	116113	Hs.131436	NM_138457	HPRD:10600	FOXP4	hFKHLA	forkhead box P4	protein-coding
chr1_227729751_227729800	chr1	227729752	227729800	+	0	NA	Intergenic	CpG	-21444	NR_102302	339500	Hs.30323	NM_032755		ZNF678	-	zinc finger protein 678	protein-coding
chr7_1163951_1164000	chr7	1163952	1164000	+	0	NA	intron (NM_001134395, intron 2 of 4)	intron (NM_001134395, intron 2 of 4)	13917	NM_001134396	84310	Hs.653258	NM_032350	HPRD:14413	C7orf50	YCR016W	chromosome 7 open reading frame 50	protein-coding
chr14_91835451_91835500	chr14	91835452	91835500	+	0	NA	intron (NM_001080414, intron 3 of 29)	intron (NM_001080414, intron 3 of 29)	48712	NM_001080414	440193	Hs.525536	NM_001080414	ENSG00000015133	CCDC88C	DAPLE|HKRP2|KIAA1509|SCA40	coiled-coil domain containing 88C	protein-coding
chr17_39963851_39963900	chr17	39963852	39963900	+	0	NA	intron (NM_006455, intron 5 of 7)	AluY|SINE|Alu	4575	NM_006455	10609	Hs.446459	NM_006455	HPRD:10126	LEPREL4	NO55|NOL55|SC65	leprecan-like 4	protein-coding
chr8_123694051_123694100	chr8	123694052	123694100	+	0	NA	Intergenic	(TG)n|Simple_repeat|Simple_repeat	-99825	NM_014943	22882	Hs.377090	NM_014943	HPRD:16458	ZHX2	AFR1|RAF	zinc fingers and homeoboxes 2	protein-coding
chr19_16191551_16191600	chr19	16191552	16191600	+	0	NA	intron (NM_003290, intron 1 of 7)	AluSz|SINE|Alu	4441	NM_003290	7171	Hs.631618	NM_003290	HPRD:11734	TPM4	HEL-S-108	tropomyosin 4	protein-coding
chrX_152909951_152910000	chrX	152909952	152910000	+	0	NA	intron (NM_001395, intron 1 of 3)	CpG	2079	NM_001395	1852	Hs.144879	NM_001395	HPRD:02136	DUSP9	MKP-4|MKP4	dual specificity phosphatase 9	protein-coding
chr8_37823251_37823300	chr8	37823252	37823300	+	0	NA	exon (NM_000025, exon 1 of 2)	exon (NM_000025, exon 1 of 2)	908	NM_000025	155	Hs.2549	NM_000025	HPRD:00188	ADRB3	BETA3AR	adrenoceptor beta 3	protein-coding
chr14_71840151_71840200	chr14	71840152	71840200	+	0	NA	Intergenic	AluSx1|SINE|Alu	-24878	NR_001276	319139		NR_001276	ENSG00000207444	SNORD56B	RNU56B	small nucleolar RNA, C/D box 56B	snoRNA
chr16_1354901_1354950	chr16	1354902	1354950	+	0	NA	Intergenic	AluSx1|SINE|Alu	-4228	NM_194260	7329	Hs.302903	NM_003345	HPRD:09045	UBE2I	C358B7.1|P18|UBC9	ubiquitin-conjugating enzyme E2I	protein-coding
chr6_43253201_43253250	chr6	43253202	43253250	+	0	NA	3' UTR (NM_032538, exon 15 of 15)	3' UTR (NM_032538, exon 15 of 15)	-12772	NM_006672	10864	Hs.485438	NM_006672	HPRD:05409	SLC22A7	NLT|OAT2	solute carrier family 22 (organic anion transporter), member 7	protein-coding
chr13_29106751_29106800	chr13	29106752	29106800	+	0	NA	Intergenic	CpG	-37511	NM_001160030	2321	Hs.594454	NM_002019	HPRD:01297	FLT1	FLT|FLT-1|VEGFR-1|VEGFR1	fms-related tyrosine kinase 1	protein-coding
chr19_30016351_30016400	chr19	30016352	30016400	+	0	NA	non-coding (NR_040029, exon 1 of 10)	non-coding (NR_040029, exon 1 of 10)	283	NR_040029	284395	Hs.631601	NR_040029	ENSG00000264515	LOC284395	-	uncharacterized LOC284395	ncRNA
chr2_233216101_233216150	chr2	233216102	233216150	+	0	NA	Intergenic	CpG	-27222	NM_001632	250	Hs.284255	NM_001632	ENSG00000163283	ALPP	ALP|PALP|PLAP|PLAP-1	alkaline phosphatase, placental	protein-coding
chr10_133110601_133110650	chr10	133110602	133110650	+	0	NA	promoter-TSS (NM_174937)	promoter-TSS (NM_174937)	-642	NM_174937	256536	Hs.126575	NM_174937	HPRD:18170	TCERG1L	-	transcription elongation regulator 1-like	protein-coding
chr9_91793101_91793150	chr9	91793102	91793150	+	0	NA	exon (NM_016848, exon 1 of 12)	exon (NM_016848, exon 1 of 12)	556	NM_016848	53358	Hs.292737	NM_016848		SHC3	N-Shc|NSHC|RAI|SHCC	SHC (Src homology 2 domain containing) transforming protein 3	protein-coding
chr11_75531501_75531550	chr11	75531502	75531550	+	0	NA	intron (NM_003369, intron 1 of 14)	AluSx|SINE|Alu	5314	NM_003369	7405	Hs.202470	NM_003369		UVRAG	DHTX|VPS38|p63	UV radiation resistance associated	protein-coding
chr2_10915751_10915800	chr2	10915752	10915800	+	0	NA	intron (NM_144583, intron 10 of 12)	intron (NM_144583, intron 10 of 12)	37189	NM_005742	10130	Hs.212102	NM_005742	HPRD:07504	PDIA6	ERP5|P5|TXNDC7	protein disulfide isomerase family A, member 6	protein-coding
chr10_26505651_26505700	chr10	26505652	26505700	+	0	NA	5' UTR (NM_001134366, exon 1 of 16)	5' UTR (NM_001134366, exon 1 of 16)	440	NM_001134366	2572	Hs.231829	NM_000818	HPRD:11817	GAD2	GAD65	glutamate decarboxylase 2 (pancreatic islets and brain, 65kDa)	protein-coding
chr7_155165451_155165500	chr7	155165452	155165500	+	0	NA	Intergenic	CpG	-4848	NR_103545	338436	Hs.521326	NR_103545	ENSG00000204960	BLACE	-	B-cell acute lymphoblastic leukemia expressed	ncRNA
chr1_228604301_228604350	chr1	228604302	228604350	+	0	NA	5' UTR (NM_001134855, exon 1 of 6)	5' UTR (NM_001134855, exon 1 of 6)	257	NM_001024940	51127	Hs.121748	NM_016102	HPRD:05839	TRIM17	RBCC|RNF16|terf	tripartite motif containing 17	protein-coding
chr17_27167151_27167200	chr17	27167152	27167200	+	0	NA	intron (NM_001288636, intron 1 of 5)	AluSx1|SINE|Alu	2681	NM_001077498	55731	Hs.564533	NM_018182	HPRD:07693	FAM222B	C17orf63	family with sequence similarity 222, member B	protein-coding
chr10_74094801_74094850	chr10	74094802	74094850	+	0	NA	3' UTR (NM_001002762, exon 8 of 8)	3' UTR (NM_001002762, exon 8 of 8)	20081	NM_001002762	54788	Hs.500013	NM_017626	HPRD:07086	DNAJB12	DJ10	DnaJ (Hsp40) homolog, subfamily B, member 12	protein-coding
chr10_97055451_97055500	chr10	97055452	97055500	+	0	NA	Intergenic	Intergenic	-4571	NM_020992	9124	Hs.368525	NM_020992	HPRD:09326	PDLIM1	CLIM1|CLP-36|CLP36|HEL-S-112|hCLIM1	PDZ and LIM domain 1	protein-coding
chr17_75444501_75444550	chr17	75444502	75444550	+	0	NA	intron (NM_001293696, intron 1 of 9)	AluSz|SINE|Alu	-2087	NM_001113496	10801	Hs.440932	NM_006640	HPRD:10360	2016-09-09	AF17q25|MSF|MSF1|NAPB|PNUTL4|SINT1|SeptD1	septin 9	protein-coding
chr20_21494501_21494550	chr20	21494502	21494550	+	0	NA	5' UTR (NM_002509, exon 1 of 2)	5' UTR (NM_002509, exon 1 of 2)	138	NM_002509	4821	Hs.516922	NM_002509	HPRD:05213	NKX2-2	NKX2.2|NKX2B	NK2 homeobox 2	protein-coding
chr14_103745801_103745850	chr14	103745802	103745850	+	0	NA	Intergenic	CpG	-54513	NM_001969	1983	Hs.433702	NM_001969	HPRD:03417	EIF5	EIF-5|EIF-5A	eukaryotic translation initiation factor 5	protein-coding
chrX_64627301_64627350	chrX	64627302	64627350	+	0	NA	Intergenic	CpG	-81289	NM_001010888	340554	Hs.21249	NM_001010888	HPRD:16774	ZC3H12B	CXorf32|MCPIP2	zinc finger CCCH-type containing 12B	protein-coding
chr3_122640851_122640900	chr3	122640852	122640900	+	0	NA	exon (NM_001256348, exon 11 of 22)	exon (NM_001256348, exon 11 of 22)	35516	NR_024618	100129550	Hs.61558	NR_024618	ENSG00000273033	LOC100129550	-	uncharacterized LOC100129550	ncRNA
chr17_35294651_35294700	chr17	35294652	35294700	+	0	NA	promoter-TSS (NM_005568)	promoter-TSS (NM_005568)	-96	NM_005568	3975	Hs.443727	NM_005568	HPRD:09067	LHX1	LIM-1|LIM1	LIM homeobox 1	protein-coding
chr5_172659601_172659650	chr5	172659602	172659650	+	0	NA	exon (NM_004387, exon 2 of 2)	exon (NM_004387, exon 2 of 2)	2689	NM_001166175	1482	Hs.54473	NM_004387	HPRD:02787	NKX2-5	CHNG5|CSX|CSX1|HLHS2|NKX2.5|NKX2E|NKX4-1|VSD3	NK2 homeobox 5	protein-coding
chr7_1287451_1287500	chr7	1287452	1287500	+	0	NA	Intergenic	CpG	14822	NM_001080461	340260	Hs.232272	NM_001080461		UNCX	UNCX4.1	UNC homeobox	protein-coding
chr17_37762651_37762700	chr17	37762652	37762700	+	0	NA	exon (NM_006160, exon 2 of 2)	exon (NM_006160, exon 2 of 2)	1499	NM_006160	4761	Hs.322431	NM_006160		NEUROD2	NDRF|bHLHa1	neuronal differentiation 2	protein-coding
chr21_48087201_48087250	chr21	48087202	48087250	+	0	NA	Intergenic	CpG	31719	NM_206962	3275	Hs.154163	NM_001535	HPRD:09060	PRMT2	HRMT1L1	protein arginine methyltransferase 2	protein-coding
chr19_30016901_30016950	chr19	30016902	30016950	+	0	NA	promoter-TSS (NM_001146339)	promoter-TSS (NM_001146339)	-267	NR_040029	284395	Hs.631601	NR_040029	ENSG00000264515	LOC284395	-	uncharacterized LOC284395	ncRNA
chr17_31619151_31619200	chr17	31619152	31619200	+	0	NA	5' UTR (NM_183377, exon 1 of 10)	5' UTR (NM_183377, exon 1 of 10)	830	NM_183377	40	Hs.368417	NM_001094	HPRD:03471	ASIC2	ACCN|ACCN1|ASIC2a|BNC1|BNaC1|MDEG|hBNaC1	acid-sensing (proton-gated) ion channel 2	protein-coding
chr22_37962701_37962750	chr22	37962702	37962750	+	0	NA	exon (NM_152243, exon 2 of 3)	exon (NM_152243, exon 2 of 3)	6255	NM_152243	11135	Hs.225356	NM_152243	HPRD:07303	CDC42EP1	BORG5|CEP1|MSE55	CDC42 effector protein (Rho GTPase binding) 1	protein-coding
chr12_7046151_7046200	chr12	7046152	7046200	+	0	NA	exon (NM_001940, exon 5 of 10)	exon (NM_001940, exon 5 of 10)	-7027	NM_138425	113246	Hs.405913	NM_138425	HPRD:13609	C12orf57	C10|GRCC10|TEMTYS	chromosome 12 open reading frame 57	protein-coding
chr7_43152551_43152600	chr7	43152552	43152600	+	0	NA	intron (NM_001287059, intron 1 of 27)	CpG	378	NM_015052	23072	Hs.164453	NM_015052		HECW1	NEDL1	HECT, C2 and WW domain containing E3 ubiquitin protein ligase 1	protein-coding
chr17_6616851_6616900	chr17	6616852	6616900	+	0	NA	promoter-TSS (NM_177550)	promoter-TSS (NM_177550)	-136	NM_177550	284111	Hs.399496	NM_177550	HPRD:10512	SLC13A5	EIEE25|NACT|mIndy	solute carrier family 13 (sodium-dependent citrate transporter), member 5	protein-coding
chr11_31835751_31835800	chr11	31835752	31835800	+	0	NA	intron (NM_001127612, intron 1 of 12)	CpG-3993	-2045	NM_001258463	5080	Hs.270303	NM_000280	HPRD:06167	PAX6	AN|AN2|D11S812E|FVH1|MGDA|WAGR	paired box 6	protein-coding
chr7_155166401_155166450	chr7	155166402	155166450	+	0	NA	Intergenic	CpG	-5798	NR_103545	338436	Hs.521326	NR_103545	ENSG00000204960	BLACE	-	B-cell acute lymphoblastic leukemia expressed	ncRNA
chr1_156390751_156390800	chr1	156390752	156390800	+	0	NA	promoter-TSS (NR_029691)	promoter-TSS (NR_029691)	-555	NR_029691	407046		NR_029691		MIR9-1	MIRN9-1|hsa-mir-9-1|miRNA9-1	microRNA 9-1	ncRNA
chr1_45250401_45250450	chr1	45250402	45250450	+	0	NA	exon (NM_153274, exon 8 of 9)	exon (NM_153274, exon 8 of 9)	3000	NM_153274	266675	Hs.302513	NM_153274	HPRD:09549	BEST4	VMD2L2	bestrophin 4	protein-coding
chr11_66045201_66045250	chr11	66045202	66045250	+	0	NA	promoter-TSS (NR_073079)	promoter-TSS (NR_073079)	-446	NR_073078	254263	Hs.437072	NM_182553	HPRD:13078	CNIH2	CNIH-2|Cnil	cornichon family AMPA receptor auxiliary protein 2	protein-coding
chr9_37036501_37036550	chr9	37036502	37036550	+	0	NA	Intergenic	CpG	-2050	NR_103999	5079	Hs.654464	NM_016734	HPRD:01334	PAX5	ALL3|BSAP	paired box 5	protein-coding
chr5_136834601_136834650	chr5	136834602	136834650	+	0	NA	intron (NM_004598, intron 1 of 10)	CpG-21071	392	NM_004598	6695	Hs.596136	NM_004598	HPRD:11887	SPOCK1	SPOCK|TESTICAN|TIC1	sparc/osteonectin, cwcv and kazal-like domains proteoglycan (testican) 1	protein-coding
chr17_43045301_43045350	chr17	43045302	43045350	+	0	NA	exon (NM_006688, exon 1 of 2)	exon (NM_006688, exon 1 of 2)	318	NM_006688	10882	Hs.134012	NM_006688	HPRD:12712	C1QL1	C1QRF|C1QTNF14|CRF	complement component 1, q subcomponent-like 1	protein-coding
chr11_68622351_68622400	chr11	68622352	68622400	+	0	NA	Intergenic	Intergenic	-12977	NM_001031847	1374	Hs.503043	NM_001876	HPRD:02755	CPT1A	CPT1|CPT1-L|L-CPT1	carnitine palmitoyltransferase 1A (liver)	protein-coding
chr6_41606101_41606150	chr6	41606102	41606150	+	0	NA	promoter-TSS (NM_005586)	promoter-TSS (NM_005586)	-69	NM_005586	4188	Hs.520119	NM_005586	HPRD:07280	MDFI	I-MF|I-mfa	MyoD family inhibitor	protein-coding
chr1_20880101_20880150	chr1	20880102	20880150	+	0	NA	exon (NM_207334, exon 1 of 1)	exon (NM_207334, exon 1 of 1)	1194	NM_207334	163933	Hs.429179	NM_207334	HPRD:16881	FAM43B	-	family with sequence similarity 43, member B	protein-coding
chr17_27940301_27940350	chr17	27940302	27940350	+	0	NA	intron (NM_152345, intron 14 of 14)	CpG-10387	8115	NM_032854	84940	Hs.143046	NM_032854	HPRD:08607	CORO6	-	coronin 6	protein-coding
chr9_127266601_127266650	chr9	127266602	127266650	+	0	NA	intron (NM_004959, intron 1 of 6)	CpG-27011	3073	NM_004959	2516	Hs.495108	NM_004959	HPRD:01702	NR5A1	AD4BP|ELP|FTZ1|FTZF1|POF7|SF-1|SF1|SPGF8|SRXY3	nuclear receptor subfamily 5, group A, member 1	protein-coding
chr2_45156301_45156350	chr2	45156302	45156350	+	0	NA	Intergenic	CpG	12320	NR_103785	100506108	Hs.503113	NR_103785	ENSG00000236502	SIX3-AS1	-	SIX3 antisense RNA 1	ncRNA
chr11_64480501_64480550	chr11	64480502	64480550	+	0	NA	exon (NM_015080, exon 2 of 23)	exon (NM_015080, exon 2 of 23)	10134	NM_138732	9379	Hs.372938	NM_015080	HPRD:11859	NRXN2	-	neurexin 2	protein-coding
chr2_11052451_11052500	chr2	11052452	11052500	+	0	NA	5' UTR (NM_002236, exon 1 of 1)	5' UTR (NM_002236, exon 1 of 1)	413	NM_002236	3754	Hs.23735	NM_002236	HPRD:04808	KCNF1	IK8|KCNF|KV5.1|kH1	potassium voltage-gated channel, subfamily F, member 1	protein-coding
chr17_37860801_37860850	chr17	37860802	37860850	+	0	NA	intron (NR_110535, intron 1 of 26)	AluSg|SINE|Alu	4595	NR_110535	2064	Hs.446352	NM_004448	HPRD:01281	ERBB2	CD340|HER-2|HER-2/neu|HER2|MLN 19|NEU|NGL|TKR1	v-erb-b2 avian erythroblastic leukemia viral oncogene homolog 2	protein-coding
chr17_39936151_39936200	chr17	39936152	39936200	+	0	NA	intron (NM_002230, intron 1 of 13)	AluJr|SINE|Alu	6788	NM_002230	3728	Hs.514174	NM_002230	HPRD:01414	JUP	ARVD12|CTNNG|DP3|DPIII|PDGB|PKGB	junction plakoglobin	protein-coding
chr12_7046351_7046400	chr12	7046352	7046400	+	0	NA	exon (NM_001940, exon 5 of 10)	exon (NM_001940, exon 5 of 10)	-6827	NM_138425	113246	Hs.405913	NM_138425	HPRD:13609	C12orf57	C10|GRCC10|TEMTYS	chromosome 12 open reading frame 57	protein-coding
chr17_39939101_39939150	chr17	39939102	39939150	+	0	NA	intron (NM_002230, intron 1 of 13)	AluSx|SINE|Alu	3838	NM_002230	3728	Hs.514174	NM_002230	HPRD:01414	JUP	ARVD12|CTNNG|DP3|DPIII|PDGB|PKGB	junction plakoglobin	protein-coding
chr1_20693001_20693050	chr1	20693002	20693050	+	0	NA	intron (NR_033887, intron 10 of 11)	CpG	62261	NR_033887	339505	Hs.633269	NR_033887		LINC01141	-	long intergenic non-protein coding RNA 1141	ncRNA
chr17_79988401_79988450	chr17	79988402	79988450	+	0	NA	intron (NM_144999, intron 16 of 16)	CpG-11393	-1106	NM_005052	5881	Hs.45002	NM_005052	HPRD:03629	RAC3	-	ras-related C3 botulinum toxin substrate 3 (rho family, small GTP binding protein Rac3)	protein-coding
chr4_129779851_129779900	chr4	129779852	129779900	+	0	NA	intron (NM_199320, intron 8 of 10)	AluSx3|SINE|Alu	46877	NM_001287443	79960	Hs.12420	NM_024900	HPRD:10151	JADE1	PHF17	jade family PHD finger 1	protein-coding
chr20_623351_623400	chr20	623352	623400	+	0	NA	Intergenic	CpG	10638	NM_080725	140809	Hs.516830	NM_080725	HPRD:12747	SRXN1	C20orf139|Npn3|SRX|SRX1	sulfiredoxin 1	protein-coding
chr19_42232601_42232650	chr19	42232602	42232650	+	0	NA	intron (NM_001291484, intron 9 of 9)	AluSx3|SINE|Alu	20096	NM_001291484	1048	Hs.709196	NM_004363	HPRD:00274	CEACAM5	CD66e|CEA	carcinoembryonic antigen-related cell adhesion molecule 5	protein-coding
chr10_119301851_119301900	chr10	119301852	119301900	+	0	NA	promoter-TSS (NM_004098)	promoter-TSS (NM_004098)	-80	NM_001165924	2018	Hs.202095	NM_004098	HPRD:02495	EMX2	-	empty spiracles homeobox 2	protein-coding
chr17_39938201_39938250	chr17	39938202	39938250	+	0	NA	intron (NM_002230, intron 1 of 13)	intron (NM_002230, intron 1 of 13)	4738	NM_002230	3728	Hs.514174	NM_002230	HPRD:01414	JUP	ARVD12|CTNNG|DP3|DPIII|PDGB|PKGB	junction plakoglobin	protein-coding
chr2_210636851_210636900	chr2	210636852	210636900	+	0	NA	exon (NM_032504, exon 1 of 64)	exon (NM_032504, exon 1 of 64)	159	NM_032504	285175	Hs.396201	NM_032504	HPRD:12809	UNC80	C2orf21|UNC-80	unc-80 homolog (C. elegans)	protein-coding
chr6_151326851_151326900	chr6	151326852	151326900	+	0	NA	intron (NM_001242768, intron 20 of 27)	AluSq2|SINE|Alu	139407	NM_001242768	25902	Hs.591343	NM_015440	HPRD:09967	MTHFD1L	FTHFSDC1|MTC1THFS|dJ292B18.2	methylenetetrahydrofolate dehydrogenase (NADP+ dependent) 1-like	protein-coding
chr6_87862201_87862250	chr6	87862202	87862250	+	0	NA	Intergenic	CpG	-3043	NM_015021	23036	Hs.485892	NM_015021	ENSG00000188994	ZNF292	Nbla00365|ZFP292|ZN-16|Zn-15|bA393I2.3	zinc finger protein 292	protein-coding
chr6_159590401_159590450	chr6	159590402	159590450	+	0	NA	promoter-TSS (NM_032532)	promoter-TSS (NM_032532)	-3	NM_032532	84624	Hs.520525	NM_032532	HPRD:13547	FNDC1	AGS8|FNDC2|MEL4B3|bA243O10.1|dJ322A24.1	fibronectin type III domain containing 1	protein-coding
chr14_104928551_104928600	chr14	104928552	104928600	+	0	NA	Intergenic	CpG	-117445	NM_001286399	400258	Hs.153827	NM_001008404	HPRD:17383	C14orf180	C14orf77|NRAC	chromosome 14 open reading frame 180	protein-coding
chr9_112542501_112542550	chr9	112542502	112542550	+	0	NA	promoter-TSS (NM_147150)	promoter-TSS (NM_147150)	-51	NM_147150	445815	Hs.591908	NM_007203	HPRD:09197	PALM2-AKAP2	AKAP2	PALM2-AKAP2 readthrough	protein-coding
chr20_3073701_3073750	chr20	3073702	3073750	+	0	NA	Intergenic	CpG	-8356	NM_000490	551	Hs.89648	NM_000490	HPRD:01891	AVP	ADH|ARVP|AVP-NPII|AVRP|VP	arginine vasopressin	protein-coding
chr12_48398351_48398400	chr12	48398352	48398400	+	0	NA	promoter-TSS (NM_001844)	promoter-TSS (NM_001844)	-91	NM_033150	1280	Hs.408182	NM_001844	HPRD:00361	COL2A1	ANFH|AOM|COL11A3|SEDC|STL1	collagen, type II, alpha 1	protein-coding
chr12_52357251_52357300	chr12	52357252	52357300	+	0	NA	intron (NM_020327, intron 1 of 8)	AluSz|SINE|Alu	10112	NM_020327	91	Hs.438918	NM_004302	HPRD:03193	ACVR1B	ACTRIB|ACVRLK4|ALK4|SKR2	activin A receptor, type IB	protein-coding
chr5_176544101_176544150	chr5	176544102	176544150	+	0	NA	Intergenic	CpG	-15954	NM_172349	64324	Hs.106861	NM_022455	HPRD:09455	NSD1	ARA267|KMT3B|SOTOS|SOTOS1|STO	nuclear receptor binding SET domain protein 1	protein-coding
chr19_6466101_6466150	chr19	6466102	6466150	+	0	NA	intron (NM_139161, intron 3 of 3)	AluSx3|SINE|Alu	1866	NM_139161	92359	Hs.150319	NM_139161	HPRD:16749	CRB3	-	crumbs family member 3	protein-coding
chr19_49242651_49242700	chr19	49242652	49242700	+	0	NA	exon (NM_017805, exon 3 of 12)	exon (NM_017805, exon 3 of 12)	1294	NM_017805	54922	Hs.233955	NM_017805	HPRD:15214	RASIP1	RAIN	Ras interacting protein 1	protein-coding
chr5_179243851_179243900	chr5	179243852	179243900	+	0	NA	intron (NM_001142299, intron 2 of 8)	CpG	-3966	NM_003900	8878	Hs.724025	NM_003900	HPRD:03319	SQSTM1	A170|OSIL|PDB3|ZIP3|p60|p62|p62B	sequestosome 1	protein-coding
chr3_138665001_138665050	chr3	138665002	138665050	+	0	NA	exon (NM_023067, exon 1 of 1)	exon (NM_023067, exon 1 of 1)	956	NM_023067	668	Hs.289292	NM_023067	HPRD:05723	FOXL2	BPES|BPES1|PFRK|PINTO|POF3	forkhead box L2	protein-coding
chr20_57558301_57558350	chr20	57558302	57558350	+	0	NA	intron (NM_198976, intron 1 of 14)	AluSx1|SINE|Alu	2063	NM_198976	51497	Hs.517148	NM_016397	HPRD:16096	NELFCD	NELF-C|NELF-D|TH1|TH1L	negative elongation factor complex member C/D	protein-coding
chr12_99288851_99288900	chr12	99288852	99288900	+	0	NA	promoter-TSS (NM_001204081)	promoter-TSS (NM_001204081)	-202	NM_001204080	56899	Hs.506458	NM_020140	HPRD:07426	ANKS1B	AIDA|AIDA-1|ANKS2|EB-1|EB1|cajalin-2	ankyrin repeat and sterile alpha motif domain containing 1B	protein-coding
chr20_25210501_25210550	chr20	25210502	25210550	+	0	NA	Intergenic	MIRb|SINE|MIR	-18180	NM_002862	5834	Hs.368157	NM_002862	HPRD:00720	PYGB	GPBB	phosphorylase, glycogen; brain	protein-coding
chr18_5896151_5896200	chr18	5896152	5896200	+	0	NA	Intergenic	CpG	-4073	NM_001080209	645369	Hs.346566	NM_001080209	ENSG00000206432	TMEM200C	TTMA	transmembrane protein 200C	protein-coding
chr17_33397101_33397150	chr17	33397102	33397150	+	0	NA	intron (NR_037713, intron 1 of 6)	intron (NR_037713, intron 1 of 6)	-6367	NM_001017368	117584	Hs.13680	NM_057178	HPRD:11489	RFFL	CARP-2|CARP2|FRING|RIFIFYLIN|RNF189|RNF34L	ring finger and FYVE-like domain containing E3 ubiquitin protein ligase	protein-coding
chr8_55382751_55382800	chr8	55382752	55382800	+	0	NA	Intergenic	CpG	12281	NM_022454	64321	Hs.98367	NM_022454	HPRD:18085	SOX17	VUR3	SRY (sex determining region Y)-box 17	protein-coding
chr1_28572051_28572100	chr1	28572052	28572100	+	0	NA	Intergenic	AluSx|SINE|Alu	9474	NM_016311	93974	Hs.744914	NM_016311	HPRD:16529	ATPIF1	ATPI|ATPIP|IP	ATPase inhibitory factor 1	protein-coding
chr3_185045451_185045500	chr3	185045452	185045500	+	0	NA	intron (NM_001242317, intron 2 of 12)	AluSx1|SINE|Alu	-35360	NM_004721	9175	Hs.591306	NM_004721	HPRD:05372	MAP3K13	LZK|MEKK13|MLK	mitogen-activated protein kinase kinase kinase 13	protein-coding
chr6_110797701_110797750	chr6	110797702	110797750	+	0	NA	exon (NM_033125, exon 1 of 8)	exon (NM_033125, exon 1 of 8)	118	NM_033125	85413	Hs.520319	NM_033125	HPRD:12202	SLC22A16	CT2|FLIPT2|OAT6|OCT6|OKB1|dJ261K5.1	solute carrier family 22 (organic cation/carnitine transporter), member 16	protein-coding
chr19_56729001_56729050	chr19	56729002	56729050	+	0	NA	Intergenic	CpG	10633	NM_024303	79149	Hs.177688	NM_024303	HPRD:15900	ZSCAN5A	ZNF495|ZSCAN5	zinc finger and SCAN domain containing 5A	protein-coding
chr9_128308301_128308350	chr9	128308302	128308350	+	0	NA	intron (NM_001006618, intron 6 of 7)	intron (NM_001006618, intron 6 of 7)	161187	NM_001006619	79109	Hs.495138	NM_024117	HPRD:17464	MAPKAP1	JC310|MIP1|SIN1|SIN1b|SIN1g	mitogen-activated protein kinase associated protein 1	protein-coding
chr9_71789001_71789050	chr9	71789002	71789050	+	0	NA	promoter-TSS (NM_001170630)	promoter-TSS (NM_001170630)	55	NM_001170630	9414	Hs.50382	NM_004817	HPRD:06369	TJP2	C9DUPq21.11|DFNA51|DUP9q21.11|PFIC4|X104|ZO2	tight junction protein 2	protein-coding
chr6_108487951_108488000	chr6	108487952	108488000	+	0	NA	exon (NM_003269, exon 1 of 9)	exon (NM_003269, exon 1 of 9)	714	NM_003269	7101	Hs.157688	NM_003269	HPRD:07230	NR2E1	TLL|TLX|XTLL	nuclear receptor subfamily 2, group E, member 1	protein-coding
chr3_14643751_14643800	chr3	14643752	14643800	+	0	NA	Intergenic	CpG	-49477	NM_016474	51244	Hs.517820	NM_016474	HPRD:12820	CCDC174	C3orf19	coiled-coil domain containing 174	protein-coding
chr20_21083701_21083750	chr20	21083702	21083750	+	0	NA	Intergenic	CpG	-22898	NM_001163022	55857	Hs.187635	NM_018474		KIZ	C20orf19|Kizuna|NCRNA00153|PLK1S1|RP69	kizuna centrosomal protein	protein-coding
chr15_64286851_64286900	chr15	64286852	64286900	+	0	NA	intron (NM_014326, intron 2 of 11)	AluSx1|SINE|Alu	51645	NM_014326	23604	Hs.237886	NM_014326	HPRD:09905	DAPK2	DRP-1|DRP1	death-associated protein kinase 2	protein-coding
chr7_2143801_2143850	chr7	2143802	2143850	+	0	NA	intron (NM_001013836, intron 11 of 18)	intron (NM_001013836, intron 11 of 18)	128757	NM_003550	8379	Hs.654838	NM_003550	HPRD:04065	MAD1L1	MAD1|PIG9|TP53I9|TXBP181	MAD1 mitotic arrest deficient-like 1 (yeast)	protein-coding
chr17_72353501_72353550	chr17	72353502	72353550	+	0	NA	exon (NM_001080466, exon 3 of 3)	exon (NM_001080466, exon 3 of 3)	4432	NM_001080466	388419	Hs.211870	NM_001080466	ENSG00000204347	BTBD17	BTBD17A|LGALS3BPL|TANGO10A	BTB (POZ) domain containing 17	protein-coding
chr5_180018401_180018450	chr5	180018402	180018450	+	0	NA	promoter-TSS (NM_052863)	promoter-TSS (NM_052863)	61	NM_052863	92304	Hs.62492	NM_052863	HPRD:05932	SCGB3A1	HIN-1|HIN1|LU105|PnSP-2|UGRP2	secretoglobin, family 3A, member 1	protein-coding
chr20_371451_371500	chr20	371452	371500	+	0	NA	intron (NM_001301193, intron 2 of 3)	AluSx|SINE|Alu	9489	NM_001301193	57761	Hs.516826	NM_021158	HPRD:09836	TRIB3	C20orf97|NIPK|SINK|SKIP3|TRB3	tribbles pseudokinase 3	protein-coding
chr10_45914101_45914150	chr10	45914102	45914150	+	0	NA	intron (NM_001256153, intron 4 of 13)	intron (NM_001256153, intron 4 of 13)	34443	NR_120674	102724323	Hs.559151	NR_120674		LOC102724323	-	uncharacterized LOC102724323	ncRNA
chr10_72201001_72201050	chr10	72201002	72201050	+	0	NA	intron (NM_018055, intron 1 of 2)	CpG	439	NM_018055	4838	Hs.370414	NM_018055		NODAL	HTX5	nodal growth differentiation factor	protein-coding
chr6_111967851_111967900	chr6	111967852	111967900	+	0	NA	Intergenic	AluSx|SINE|Alu	-40399	NM_147686	10758	Hs.561514	NM_147200	HPRD:06129	TRAF3IP2	ACT1|C6orf2|C6orf4|C6orf5|C6orf6|CANDF8|CIKS|PSORS13	TRAF3 interacting protein 2	protein-coding
chr20_55975001_55975050	chr20	55975002	55975050	+	0	NA	intron (NM_001291780, intron 4 of 4)	intron (NM_001291780, intron 4 of 4)	8572	NM_001291780	55544	Hs.236361	NM_017495	HPRD:15268	RBM38	HSRNASEB|RNPC1|SEB4B|SEB4D|dJ800J21.2	RNA binding motif protein 38	protein-coding
chr2_47797501_47797550	chr2	47797502	47797550	+	0	NA	promoter-TSS (NM_022055)	promoter-TSS (NM_022055)	-56	NM_022055	56660	Hs.591586	NM_022055		KCNK12	K2p12.1|THIK-2|THIK2	potassium channel, subfamily K, member 12	protein-coding
chr17_47075901_47075950	chr17	47075902	47075950	+	0	NA	intron (NM_006546, intron 1 of 14)	CpG-10827	1152	NM_001160423	10642	Hs.144936	NM_006546	HPRD:09752	IGF2BP1	CRD-BP|CRDBP|IMP-1|IMP1|VICKZ1|ZBP1	insulin-like growth factor 2 mRNA binding protein 1	protein-coding
chr2_101855201_101855250	chr2	101855202	101855250	+	0	NA	Intergenic	HERVK11D-int|LTR|ERVK	-14119	NM_017546	55571	Hs.744080	NM_017546	HPRD:12812	CNOT11	C2orf29	CCR4-NOT transcription complex, subunit 11	protein-coding
chr18_5630851_5630900	chr18	5630852	5630900	+	0	NA	Intergenic	(CA)n|Simple_repeat|Simple_repeat	-1886	NM_001281535	23136	Hs.213394	NM_012307	HPRD:05622	EPB41L3	4.1B|DAL-1|DAL1	erythrocyte membrane protein band 4.1-like 3	protein-coding
chr12_122511151_122511200	chr12	122511152	122511200	+	0	NA	Intergenic	AluSx|SINE|Alu	-5458	NM_014938	22877	Hs.437153	NM_014938		MLXIP	MIR|MONDOA|bHLHe36	MLX interacting protein	protein-coding
chr17_66195301_66195350	chr17	66195302	66195350	+	0	NA	non-coding (NR_027283, exon 1 of 1)	non-coding (NR_027283, exon 1 of 1)	525	NR_027283	440461	Hs.661522	NR_027283		LOC440461	-	Rho GTPase activating protein 27 pseudogene	pseudo
chr10_99790201_99790250	chr10	99790202	99790250	+	0	NA	exon (NM_001206528, exon 1 of 15)	exon (NM_001206528, exon 1 of 15)	359	NM_001206528	55118	Hs.500736	NM_018058	HPRD:10447	CRTAC1	ASPIC|ASPIC1|CEP-68	cartilage acidic protein 1	protein-coding
chr2_47797251_47797300	chr2	47797252	47797300	+	0	NA	exon (NM_022055, exon 1 of 2)	exon (NM_022055, exon 1 of 2)	194	NM_022055	56660	Hs.591586	NM_022055		KCNK12	K2p12.1|THIK-2|THIK2	potassium channel, subfamily K, member 12	protein-coding
chr19_10531451_10531500	chr19	10531452	10531500	+	0	NA	exon (NM_001111307, exon 1 of 15)	exon (NM_001111307, exon 1 of 15)	143	NM_001111307	5141	Hs.89901	NM_006202	HPRD:02527	PDE4A	DPDE2|PDE4|PDE46	phosphodiesterase 4A, cAMP-specific	protein-coding
chr8_54790451_54790500	chr8	54790452	54790500	+	0	NA	intron (NM_001286674, intron 1 of 2)	CpG	-2956	NR_104578	8601	Hs.368733	NM_003702	HPRD:06225	RGS20	RGSZ1|ZGAP1|g(z)GAP|gz-GAP	regulator of G-protein signaling 20	protein-coding
chr20_47799151_47799200	chr20	47799152	47799200	+	0	NA	intron (NM_001037328, intron 1 of 13)	AluY|SINE|Alu	5728	NM_017453	6780	Hs.596704	NM_004602	HPRD:03422	STAU1	PPP1R150|STAU	staufen double-stranded RNA binding protein 1	protein-coding
chr17_77722001_77722050	chr17	77722002	77722050	+	0	NA	Intergenic	CpG	17161	NM_178543	339221	Hs.114084	NM_178543	ENSG00000182156	ENPP7	ALK-SMase|E-NPP 7|NPP-7|NPP7	ectonucleotide pyrophosphatase/phosphodiesterase 7	protein-coding
chr7_4764851_4764900	chr7	4764852	4764900	+	0	NA	intron (NM_001037165, intron 1 of 8)	CpG	42946	NM_001037165	221937	Hs.487393	NM_001037165	HPRD:18750	FOXK1	FOXK1L	forkhead box K1	protein-coding
chr4_2933401_2933450	chr4	2933402	2933450	+	0	NA	intron (NM_001120, intron 7 of 11)	intron (NM_001120, intron 7 of 11)	2538	NM_001120	10227	Hs.632581	NM_001120	HPRD:10265	MFSD10	TETRAN|TETTRAN	major facilitator superfamily domain containing 10	protein-coding
chr1_6269451_6269500	chr1	6269452	6269500	+	0	NA	exon (NM_207396, exon 7 of 18)	exon (NM_207396, exon 7 of 18)	3287	NM_207396	388591	Hs.716549	NM_173795	HPRD:08119	RNF207	C1orf188	ring finger protein 207	protein-coding
chr17_17627351_17627400	chr17	17627352	17627400	+	0	NA	5' UTR (NM_030665, exon 2 of 6)	5' UTR (NM_030665, exon 2 of 6)	42589	NM_030665	10743	Hs.655395	NM_030665	HPRD:07406	RAI1	SMCR|SMS	retinoic acid induced 1	protein-coding
chr15_90563451_90563500	chr15	90563452	90563500	+	0	NA	intron (NM_198526, intron 1 of 4)	intron (NM_198526, intron 1 of 4)	18753	NM_198526	374655	Hs.459311	NM_198526	HPRD:13329	ZNF710	-	zinc finger protein 710	protein-coding
chr2_87017751_87017800	chr2	87017752	87017800	+	0	NA	exon (NM_001145873, exon 5 of 9)	exon (NM_001145873, exon 5 of 9)	1061	NM_171827	925	Hs.85258	NM_001768	HPRD:01737	CD8A	CD8|Leu2|MAL|p32	CD8a molecule	protein-coding
chr20_62600951_62601000	chr20	62600952	62601000	+	0	NA	intron (NM_020713, intron 1 of 16)	CpG	247	NM_020713	57473	Hs.740578	NM_020713	HPRD:13840	ZNF512B	GM632	zinc finger protein 512B	protein-coding
chr20_21494551_21494600	chr20	21494552	21494600	+	0	NA	promoter-TSS (NM_002509)	promoter-TSS (NM_002509)	88	NM_002509	4821	Hs.516922	NM_002509	HPRD:05213	NKX2-2	NKX2.2|NKX2B	NK2 homeobox 2	protein-coding
chr22_42310351_42310400	chr22	42310352	42310400	+	0	NA	exon (NM_001207020, exon 1 of 4)	exon (NM_001207020, exon 1 of 4)	295	NM_001207020	440829	Hs.526704	NM_001207020		SHISA8	C22orf17|Orf26	shisa family member 8	protein-coding
chr18_74962101_74962150	chr18	74962102	74962150	+	0	NA	5' UTR (NM_001480, exon 1 of 3)	5' UTR (NM_001480, exon 1 of 3)	118	NM_001480	2587	Hs.272191	NM_001480		GALR1	GALNR|GALNR1	galanin receptor 1	protein-coding
chr17_39955951_39956000	chr17	39955952	39956000	+	0	NA	Intergenic	Intergenic	12475	NM_006455	10609	Hs.446459	NM_006455	HPRD:10126	LEPREL4	NO55|NOL55|SC65	leprecan-like 4	protein-coding
chr2_113989501_113989550	chr2	113989502	113989550	+	0	NA	intron (NM_013953, intron 7 of 9)	AluSp|SINE|Alu	-3578	NR_047570	654433	Hs.656660	NR_015377	ENSG00000189223	PAX8-AS1	-	PAX8 antisense RNA 1	ncRNA
chr11_60718951_60719000	chr11	60718952	60719000	+	0	NA	exon (NM_016582, exon 1 of 8)	exon (NM_016582, exon 1 of 8)	281	NM_016582	51296	Hs.237856	NM_016582	HPRD:11565	SLC15A3	OCTP|PHT2|PTR3	solute carrier family 15 (oligopeptide transporter), member 3	protein-coding
chr14_24780551_24780600	chr14	24780552	24780600	+	0	NA	promoter-TSS (NM_014430)	promoter-TSS (NM_014430)	0	NM_014430	27141	Hs.642693	NM_014430	HPRD:11981	CIDEB	-	cell death-inducing DFFA-like effector b	protein-coding
chr20_55970401_55970450	chr20	55970402	55970450	+	0	NA	intron (NM_001291780, intron 4 of 4)	intron (NM_001291780, intron 4 of 4)	3972	NM_001291780	55544	Hs.236361	NM_017495	HPRD:15268	RBM38	HSRNASEB|RNPC1|SEB4B|SEB4D|dJ800J21.2	RNA binding motif protein 38	protein-coding
chr17_75370451_75370500	chr17	75370452	75370500	+	0	NA	intron (NM_001113493, intron 1 of 10)	CpG	1204	NM_001113493	10801	Hs.440932	NM_006640	HPRD:10360	2016-09-09	AF17q25|MSF|MSF1|NAPB|PNUTL4|SINT1|SeptD1	septin 9	protein-coding
chr17_17627201_17627250	chr17	17627202	17627250	+	0	NA	intron (NM_030665, intron 1 of 5)	CpG	42439	NM_030665	10743	Hs.655395	NM_030665	HPRD:07406	RAI1	SMCR|SMS	retinoic acid induced 1	protein-coding
chr7_1578651_1578700	chr7	1578652	1578700	+	0	NA	intron (NM_002360, intron 1 of 2)	intron (NM_002360, intron 1 of 2)	8308	NM_002360	7975	Hs.520612	NM_002360	HPRD:02561	MAFK	NFE2U|P18	v-maf avian musculoaponeurotic fibrosarcoma oncogene homolog K	protein-coding
chr22_46509951_46510000	chr22	46509952	46510000	+	0	NA	TTS (NR_039920)	TTS (NR_039920)	410	NR_029479	406884		NR_029479	miRBase:MI0000063	MIRLET7B	LET7B|MIRNLET7B|hsa-let-7b|let-7b	microRNA let-7b	ncRNA
chr3_138664601_138664650	chr3	138664602	138664650	+	0	NA	exon (NM_023067, exon 1 of 1)	exon (NM_023067, exon 1 of 1)	1356	NM_023067	668	Hs.289292	NM_023067	HPRD:05723	FOXL2	BPES|BPES1|PFRK|PINTO|POF3	forkhead box L2	protein-coding
chr19_11593351_11593400	chr19	11593352	11593400	+	0	NA	TTS (NM_138783)	TTS (NM_138783)	-1573	NM_001420	1995	Hs.1701	NM_001420	HPRD:16024	ELAVL3	HUC|HUCL|PLE21	ELAV like neuron-specific RNA binding protein 3	protein-coding
chr1_91196051_91196100	chr1	91196052	91196100	+	0	NA	Intergenic	Intergenic	-13282	NM_020063	343472	Hs.451956	NM_020063		BARHL2	-	BarH-like homeobox 2	protein-coding
chr12_50141701_50141750	chr12	50141702	50141750	+	0	NA	intron (NM_001098576, intron 1 of 9)	AluSx1|SINE|Alu	6134	NM_001098576	7009	Hs.743965	NM_003217	HPRD:02851	TMBIM6	BAXI1|BI-1|TEGT	transmembrane BAX inhibitor motif containing 6	protein-coding
chr7_1594101_1594150	chr7	1594102	1594150	+	0	NA	intron (NM_001097620, intron 2 of 8)	intron (NM_001097620, intron 2 of 8)	1940	NM_001097620	202915	Hs.592174	NM_152689	HPRD:14716	TMEM184A	-	transmembrane protein 184A	protein-coding
chr19_17346601_17346650	chr19	17346602	17346650	+	0	NA	exon (NM_005234, exon 3 of 4)	exon (NM_005234, exon 3 of 4)	9525	NM_005234	2063	Hs.466148	NM_005234	HPRD:00583	NR2F6	EAR-2|EAR2|ERBAL2	nuclear receptor subfamily 2, group F, member 6	protein-coding
chr7_75889351_75889400	chr7	75889352	75889400	+	0	NA	intron (NM_001291831, intron 4 of 15)	GC_rich|Low_complexity|Low_complexity	-42499	NM_001540	3315	Hs.520973	NM_001540	HPRD:09076	HSPB1	CMT2F|HEL-S-102|HMN2B|HS.76067|HSP27|HSP28|Hsp25|SRP27	heat shock 27kDa protein 1	protein-coding
chr8_54163451_54163500	chr8	54163452	54163500	+	0	NA	exon (NM_000912, exon 2 of 4)	exon (NM_000912, exon 2 of 4)	718	NM_000912	4986	Hs.106795	NM_000912	HPRD:01309	OPRK1	K-OR-1|KOR|KOR-1|OPRK	opioid receptor, kappa 1	protein-coding
chr17_35293801_35293850	chr17	35293802	35293850	+	0	NA	promoter-TSS (NM_005568)	promoter-TSS (NM_005568)	-946	NM_005568	3975	Hs.443727	NM_005568	HPRD:09067	LHX1	LIM-1|LIM1	LIM homeobox 1	protein-coding
chr11_123301801_123301850	chr11	123301802	123301850	+	0	NA	Intergenic	CpG	-49606	NR_039714	100616319		NR_039714	miRBase:MI0016855	MIR4493	-	microRNA 4493	ncRNA
chr6_137242051_137242100	chr6	137242052	137242100	+	0	NA	Intergenic	Intergenic	-1326	NM_001008783	340146	Hs.369703	NM_001008783	HPRD:18059	SLC35D3	FRCL1|bA55K22.3	solute carrier family 35, member D3	protein-coding
chr3_10858051_10858100	chr3	10858052	10858100	+	0	NA	exon (NM_014229, exon 1 of 14)	exon (NM_014229, exon 1 of 14)	159	NM_014229	6538	Hs.657405	NM_014229		SLC6A11	GAT-3|GAT3|GAT4	solute carrier family 6 (neurotransmitter transporter), member 11	protein-coding
chr5_176544051_176544100	chr5	176544052	176544100	+	0	NA	Intergenic	CpG	-16004	NM_172349	64324	Hs.106861	NM_022455	HPRD:09455	NSD1	ARA267|KMT3B|SOTOS|SOTOS1|STO	nuclear receptor binding SET domain protein 1	protein-coding
chr20_19843101_19843150	chr20	19843102	19843150	+	0	NA	Intergenic	AluSx1|SINE|Alu	-24039	NM_001242581	54453	Hs.472270	NM_018993	HPRD:15249	RIN2	MACS|RASSF4	Ras and Rab interactor 2	protein-coding
chr2_10915701_10915750	chr2	10915702	10915750	+	0	NA	intron (NM_144583, intron 10 of 12)	intron (NM_144583, intron 10 of 12)	37239	NM_005742	10130	Hs.212102	NM_005742	HPRD:07504	PDIA6	ERP5|P5|TXNDC7	protein disulfide isomerase family A, member 6	protein-coding
chr17_37863851_37863900	chr17	37863852	37863900	+	0	NA	intron (NR_110535, intron 2 of 26)	MIR3|SINE|MIR	7645	NR_110535	2064	Hs.446352	NM_004448	HPRD:01281	ERBB2	CD340|HER-2|HER-2/neu|HER2|MLN 19|NEU|NGL|TKR1	v-erb-b2 avian erythroblastic leukemia viral oncogene homolog 2	protein-coding
chr17_39927801_39927850	chr17	39927802	39927850	+	0	NA	intron (NM_002230, intron 2 of 13)	intron (NM_002230, intron 2 of 13)	15138	NM_002230	3728	Hs.514174	NM_002230	HPRD:01414	JUP	ARVD12|CTNNG|DP3|DPIII|PDGB|PKGB	junction plakoglobin	protein-coding
chr17_37864801_37864850	chr17	37864802	37864850	+	0	NA	intron (NM_001289936, intron 7 of 30)	intron (NM_001289936, intron 7 of 30)	8595	NR_110535	2064	Hs.446352	NM_004448	HPRD:01281	ERBB2	CD340|HER-2|HER-2/neu|HER2|MLN 19|NEU|NGL|TKR1	v-erb-b2 avian erythroblastic leukemia viral oncogene homolog 2	protein-coding
chr4_1934701_1934750	chr4	1934702	1934750	+	0	NA	intron (NM_001042424, intron 6 of 21)	intron (NM_001042424, intron 6 of 21)	32373	NM_133334	7468	Hs.113876	NM_007331	HPRD:04259	WHSC1	MMSET|NSD2|REIIBP|TRX5|WHS	Wolf-Hirschhorn syndrome candidate 1	protein-coding
chr20_61809901_61809950	chr20	61809902	61809950	+	0	NA	promoter-TSS (NR_029670)	promoter-TSS (NR_029670)	74	NR_029670	406909		NR_029670	miRBase:MI0000445	MIR124-3	MIRN124-3|MIRN124A3	microRNA 124-3	ncRNA
chr8_128930051_128930100	chr8	128930052	128930100	+	0	NA	intron (NR_003367, intron 1 of 7)	intron (NR_003367, intron 1 of 7)	27202	NR_003367	5820	Hs.133107	NR_003367	ENSG00000249859	PVT1	LINC00079|NCRNA00079	Pvt1 oncogene (non-protein coding)	ncRNA
chr7_55088901_55088950	chr7	55088902	55088950	+	0	NA	intron (NM_201284, intron 1 of 15)	intron (NM_201284, intron 1 of 15)	2201	NM_005228	1956	Hs.488293	NM_005228	HPRD:00579	EGFR	ERBB|ERBB1|HER1|PIG61|mENA	epidermal growth factor receptor	protein-coding
chr1_975451_975500	chr1	975452	975500	+	0	NA	intron (NM_198576, intron 3 of 35)	intron (NM_198576, intron 3 of 35)	19973	NM_198576	375790	Hs.273330	NM_198576	HPRD:10550	AGRN	CMSPPD	agrin	protein-coding
chr19_17439651_17439700	chr19	17439652	17439700	+	0	NA	exon (NM_020959, exon 13 of 18)	exon (NM_020959, exon 13 of 18)	5962	NM_020959	57719	Hs.590990	NM_020959	HPRD:17223	ANO8	KIAA1623|TMEM16H	anoctamin 8	protein-coding
chr4_166796151_166796200	chr4	166796152	166796200	+	0	NA	intron (NM_012464, intron 1 of 20)	intron (NM_012464, intron 1 of 20)	1766	NM_012464	7092	Hs.106513	NM_012464	HPRD:07074	TLL1	ASD6|TLL	tolloid-like 1	protein-coding
chr3_138665051_138665100	chr3	138665052	138665100	+	0	NA	promoter-TSS (NM_001040061)	promoter-TSS (NM_001040061)	906	NM_023067	668	Hs.289292	NM_023067	HPRD:05723	FOXL2	BPES|BPES1|PFRK|PINTO|POF3	forkhead box L2	protein-coding
chr3_127796051_127796100	chr3	127796052	127796100	+	0	NA	intron (NR_046645, intron 1 of 1)	CpG	1423	NR_046645	100874089	Hs.581603	NR_046645		RUVBL1-AS1	-	RUVBL1 antisense RNA 1	ncRNA
chr9_977151_977200	chr9	977152	977200	+	0	NA	exon (NM_021240, exon 1 of 2)	exon (NM_021240, exon 1 of 2)	208	NM_021240	58524	Hs.189174	NM_021240	HPRD:16827	DMRT3	DMRTA3	doublesex and mab-3 related transcription factor 3	protein-coding
chr2_232528551_232528600	chr2	232528552	232528600	+	0	NA	Intergenic	Intergenic	-44659	NM_002823	5757	Hs.459927	NM_002823	HPRD:01778	PTMA	TMSA	prothymosin, alpha	protein-coding
chr14_36986801_36986850	chr14	36986802	36986850	+	0	NA	exon (NM_001079668, exon 3 of 3)	exon (NM_001079668, exon 3 of 3)	-1657	NR_103710	100506237	Hs.94367	NR_103710	ENSG00000253563	NKX2-1-AS1	-	NKX2-1 antisense RNA 1	ncRNA
chr8_125540651_125540700	chr8	125540652	125540700	+	0	NA	intron (NM_032026, intron 1 of 11)	AluY|SINE|Alu	10653	NM_001146160	83940	Hs.170568	NM_032026	HPRD:11621	TATDN1	-	TatD DNase domain containing 1	protein-coding
chr22_50987001_50987050	chr22	50987002	50987050	+	0	NA	exon (NM_138433, exon 1 of 1)	exon (NM_138433, exon 1 of 1)	564	NM_138433	113730	Hs.137007	NM_138433	HPRD:14453	KLHDC7B	-	kelch domain containing 7B	protein-coding
chr2_10185851_10185900	chr2	10185852	10185900	+	0	NA	intron (NM_001177718, intron 1 of 3)	intron (NM_001177718, intron 1 of 3)	1504	NM_001177718	8462	Hs.12229	NM_003597	HPRD:04488	KLF11	FKLF|FKLF1|MODY7|TIEG2|Tieg3	Kruppel-like factor 11	protein-coding
chr11_96072701_96072750	chr11	96072702	96072750	+	0	NA	intron (NM_032427, intron 1 of 4)	intron (NM_032427, intron 1 of 4)	-1876	NR_036125	100422991		NR_036125	miRBase:MI0014197	MIR1260B	-	microRNA 1260b	ncRNA
chr11_123172601_123172650	chr11	123172602	123172650	+	0	NA	Intergenic	CpG	79594	NR_039714	100616319		NR_039714	miRBase:MI0016855	MIR4493	-	microRNA 4493	ncRNA
chr6_110797651_110797700	chr6	110797652	110797700	+	0	NA	intron (NM_033125, intron 1 of 7)	CpG	168	NM_033125	85413	Hs.520319	NM_033125	HPRD:12202	SLC22A16	CT2|FLIPT2|OAT6|OCT6|OKB1|dJ261K5.1	solute carrier family 22 (organic cation/carnitine transporter), member 16	protein-coding
chr1_16172751_16172800	chr1	16172752	16172800	+	0	NA	intron (NR_024279, intron 1 of 1)	AluSq2|SINE|Alu	-1583	NM_015001	23013	Hs.744843	NM_015001	HPRD:10230	SPEN	HIAA0929|MINT|RBM15C|SHARP	spen family transcriptional repressor	protein-coding
chr6_155072501_155072550	chr6	155072502	155072550	+	0	NA	intron (NM_001286189, intron 3 of 21)	AluSp|SINE|Alu	18014	NM_014892	22828	Hs.591329	NM_014892	HPRD:11487	SCAF8	RBM16	SR-related CTD-associated factor 8	protein-coding
chr3_87841951_87842000	chr3	87841952	87842000	+	0	NA	Intergenic	CpG	-189750	NM_000866	3355	Hs.248136	NM_000866		HTR1F	5-HT-1F|5-HT1F|5HT6|HTR1EL|MR77	5-hydroxytryptamine (serotonin) receptor 1F, G protein-coupled	protein-coding
chr20_49639101_49639150	chr20	49639102	49639150	+	0	NA	intron (NM_002237, intron 1 of 2)	CpG	549	NM_002237	3755	Hs.118695	NM_002237	HPRD:04809	KCNG1	K13|KCNG|KV6.1|kH2	potassium voltage-gated channel, subfamily G, member 1	protein-coding
chr1_161409601_161409650	chr1	161409602	161409650	+	0	NA	Intergenic	Intergenic	-65579	NM_021642	2212	Hs.352642	NM_021642	HPRD:00906	FCGR2A	CD32|CD32A|CDw32|FCG2|FCGR2|FCGR2A1|FcGR|IGFR2	Fc fragment of IgG, low affinity IIa, receptor (CD32)	protein-coding
chr12_106977351_106977400	chr12	106977352	106977400	+	0	NA	intron (NM_213594, intron 1 of 17)	(TG)n|Simple_repeat|Simple_repeat	691	NM_213594	5992	Hs.388827	NM_002920	HPRD:04905	RFX4	NYD-SP10	regulatory factor X, 4 (influences HLA class II expression)	protein-coding
chr16_31228151_31228200	chr16	31228152	31228200	+	0	NA	exon (NM_152901, exon 1 of 2)	exon (NM_152901, exon 1 of 2)	219	NM_152901	260434	Hs.58314	NM_152901		PYDC1	ASC2|POP1|PYC1	PYD (pyrin domain) containing 1	protein-coding
chr4_13548701_13548750	chr4	13548702	13548750	+	0	NA	non-coding (NR_015450, exon 1 of 1)	non-coding (NR_015450, exon 1 of 1)	722	NR_015450	285548	Hs.529284	NR_015450		LINC01096	-	long intergenic non-protein coding RNA 1096	ncRNA
chr3_152857951_152858000	chr3	152857952	152858000	+	0	NA	Intergenic	AluY|SINE|Alu	-22025	NM_002886	5912	Hs.98643	NM_002886		RAP2B	-	RAP2B, member of RAS oncogene family	protein-coding
chr2_27071301_27071350	chr2	27071302	27071350	+	0	NA	promoter-TSS (NM_001253724)	promoter-TSS (NM_001253724)	34	NM_001253724	56896	Hs.299315	NM_020134	HPRD:10522	DPYSL5	CRAM|CRMP-5|CRMP5|Ulip6	dihydropyrimidinase-like 5	protein-coding
chr16_28074651_28074700	chr16	28074652	28074700	+	0	NA	exon (NM_001109763, exon 1 of 7)	exon (NM_001109763, exon 1 of 7)	154	NM_001109763	146395	Hs.91910	NM_144675	HPRD:14464	GSG1L	PRO19651	GSG1-like	protein-coding
chr19_45656701_45656750	chr19	45656702	45656750	+	0	NA	exon (NM_198478, exon 4 of 4)	exon (NM_198478, exon 4 of 4)	6682	NM_198478	284353	Hs.299256	NM_198478	HPRD:11393	NKPD1	-	NTPase, KAP family P-loop domain containing 1	protein-coding
chr17_37850351_37850400	chr17	37850352	37850400	+	0	NA	intron (NM_001289936, intron 3 of 30)	AluSx|SINE|Alu	-5855	NM_001289937	2064	Hs.446352	NM_004448	HPRD:01281	ERBB2	CD340|HER-2|HER-2/neu|HER2|MLN 19|NEU|NGL|TKR1	v-erb-b2 avian erythroblastic leukemia viral oncogene homolog 2	protein-coding
chr17_33411001_33411050	chr17	33411002	33411050	+	0	NA	intron (NR_037713, intron 1 of 6)	AluSx|SINE|Alu	5322	NR_037713	117584	Hs.13680	NM_057178	HPRD:11489	RFFL	CARP-2|CARP2|FRING|RIFIFYLIN|RNF189|RNF34L	ring finger and FYVE-like domain containing E3 ubiquitin protein ligase	protein-coding
chr22_19512001_19512050	chr22	19512002	19512050	+	0	NA	exon (NM_001130861, exon 1 of 1)	exon (NM_001130861, exon 1 of 1)	834	NM_001130861	7122	Hs.505337	NM_003277	HPRD:03654	CLDN5	AWAL|BEC1|CPETRL1|TMVCF	claudin 5	protein-coding
chr11_69518451_69518500	chr11	69518452	69518500	+	0	NA	exon (NM_005117, exon 1 of 3)	exon (NM_005117, exon 1 of 3)	630	NM_005117	9965	Hs.249200	NM_005117	HPRD:04868	FGF19	-	fibroblast growth factor 19	protein-coding
chr17_37865001_37865050	chr17	37865002	37865050	+	0	NA	intron (NM_001289936, intron 7 of 30)	MER91A|DNA|hAT-Tip100	8795	NR_110535	2064	Hs.446352	NM_004448	HPRD:01281	ERBB2	CD340|HER-2|HER-2/neu|HER2|MLN 19|NEU|NGL|TKR1	v-erb-b2 avian erythroblastic leukemia viral oncogene homolog 2	protein-coding
chr6_42899151_42899200	chr6	42899152	42899200	+	0	NA	intron (NM_006586, intron 1 of 5)	AluSx|SINE|Alu	2316	NM_006586	10695	Hs.414099	NM_006586	HPRD:06745	CNPY3	CAG4A|ERDA5|PRAT4A|TNRC5	canopy FGF signaling regulator 3	protein-coding
chr5_139091551_139091600	chr5	139091552	139091600	+	0	NA	Intergenic	Intergenic	34232	NR_105052	101929696	Hs.147408	NR_105052	ENSG00000249131	LOC101929696	-	uncharacterized LOC101929696	ncRNA
chr10_23484351_23484400	chr10	23484352	23484400	+	0	NA	Intergenic	CpG	2916	NM_178161	256297	Hs.351503	NM_178161	HPRD:09526	PTF1A	PACA|PAGEN2|PTF1-p48|bHLHa29	pancreas specific transcription factor, 1a	protein-coding
chrX_133306051_133306100	chrX	133306052	133306100	+	0	NA	Intergenic	CpG	-1768	NR_029523	406899		NR_029523	miRBase:MI0000113	MIR106A	MIRN106A|mir-106	microRNA 106a	ncRNA
chr20_43439201_43439250	chr20	43439202	43439250	+	0	NA	promoter-TSS (NM_182970)	promoter-TSS (NM_182970)	-247	NM_001205317	140730	Hs.517065	NM_182970	HPRD:17977	RIMS4	C20orf190|RIM 4|RIM-4|RIM4|RIM4-gamma|RIM4gamma	regulating synaptic membrane exocytosis 4	protein-coding
chr17_37762101_37762150	chr17	37762102	37762150	+	0	NA	exon (NM_006160, exon 2 of 2)	exon (NM_006160, exon 2 of 2)	2049	NM_006160	4761	Hs.322431	NM_006160		NEUROD2	NDRF|bHLHa1	neuronal differentiation 2	protein-coding
chr7_6307301_6307350	chr7	6307302	6307350	+	0	NA	intron (NM_004227, intron 1 of 12)	AluSg|SINE|Alu	4916	NM_004227	9265	Hs.487479	NM_004227	HPRD:05469	CYTH3	ARNO3|GRP1|PSCD3	cytohesin 3	protein-coding
chr15_78912851_78912900	chr15	78912852	78912900	+	0	NA	intron (NM_000743, intron 1 of 5)	CpG	761	NM_001166694	1136	Hs.89605	NM_000743	HPRD:07511	CHRNA3	LNCR2|NACHRA3|PAOD2	cholinergic receptor, nicotinic, alpha 3 (neuronal)	protein-coding
chr9_87283851_87283900	chr9	87283852	87283900	+	0	NA	promoter-TSS (NM_001018066)	promoter-TSS (NM_001018066)	503	NM_006180	4915	Hs.494312	NM_006180	HPRD:02712	NTRK2	GP145-TrkB|TRKB|trk-B	neurotrophic tyrosine kinase, receptor, type 2	protein-coding
chr2_73429601_73429650	chr2	73429602	73429650	+	0	NA	5' UTR (NM_001134462, exon 1 of 3)	5' UTR (NM_001134462, exon 1 of 3)	240	NM_001134462	344022	Hs.694384	NM_001134462		NOTO	-	notochord homeobox	protein-coding
chr1_158151051_158151100	chr1	158151052	158151100	+	0	NA	intron (NM_001766, intron 2 of 6)	CpG	1339	NM_001766	912	Hs.1799	NM_001766	HPRD:01780	CD1D	CD1A|R3	CD1d molecule	protein-coding
chr2_46635251_46635300	chr2	46635252	46635300	+	0	NA	Intergenic	Intergenic	-21053	NR_103805	101805491	Hs.304781	NR_103805	ENSG00000187600	LOC101805491	-	uncharacterized LOC101805491	ncRNA
chr1_156390501_156390550	chr1	156390502	156390550	+	0	NA	promoter-TSS (NR_029691)	promoter-TSS (NR_029691)	-305	NR_029691	407046		NR_029691		MIR9-1	MIRN9-1|hsa-mir-9-1|miRNA9-1	microRNA 9-1	ncRNA
chr1_47882451_47882500	chr1	47882452	47882500	+	0	NA	exon (NM_012186, exon 1 of 1)	exon (NM_012186, exon 1 of 1)	732	NM_012186	2301	Hs.112968	NM_012186	HPRD:03058	FOXE3	FKHL12|FREAC8	forkhead box E3	protein-coding
chr17_80603751_80603800	chr17	80603752	80603800	+	0	NA	intron (NM_019613, intron 1 of 9)	AluSg4|SINE|Alu	2635	NM_019613	56270	Hs.132161	NM_019613	HPRD:15669	WDR45B	WDR45L|WIPI-3|WIPI3	WD repeat domain 45B	protein-coding
chr17_39843901_39843950	chr17	39843902	39843950	+	0	NA	Intergenic	AluSx1|SINE|Alu	-1201	NM_005801	10209	Hs.150580	NM_005801		EIF1	A121|EIF-1|EIF1A|ISO1|SUI1	eukaryotic translation initiation factor 1	protein-coding
chr17_39939251_39939300	chr17	39939252	39939300	+	0	NA	intron (NM_002230, intron 1 of 13)	AluSx|SINE|Alu	3688	NM_002230	3728	Hs.514174	NM_002230	HPRD:01414	JUP	ARVD12|CTNNG|DP3|DPIII|PDGB|PKGB	junction plakoglobin	protein-coding
chr13_29107051_29107100	chr13	29107052	29107100	+	0	NA	Intergenic	CpG	-37811	NM_001160030	2321	Hs.594454	NM_002019	HPRD:01297	FLT1	FLT|FLT-1|VEGFR-1|VEGFR1	fms-related tyrosine kinase 1	protein-coding
chr17_72353151_72353200	chr17	72353152	72353200	+	0	NA	exon (NM_001080466, exon 3 of 3)	exon (NM_001080466, exon 3 of 3)	4782	NM_001080466	388419	Hs.211870	NM_001080466	ENSG00000204347	BTBD17	BTBD17A|LGALS3BPL|TANGO10A	BTB (POZ) domain containing 17	protein-coding
chr6_10382701_10382750	chr6	10382702	10382750	+	0	NA	Intergenic	Intergenic	-29825	NR_033910	100130275	Hs.661431	NR_033910		TFAP2A-AS1	-	TFAP2A antisense RNA 1	ncRNA
chr22_31927751_31927800	chr22	31927752	31927800	+	0	NA	intron (NM_001007467, intron 4 of 32)	AluSp|SINE|Alu	35651	NM_001258327	9814	Hs.62209	NM_014775	HPRD:11550	SFI1	PISD|PPP1R139|hSfi1p	Sfi1 homolog, spindle assembly associated (yeast)	protein-coding
chr10_48439051_48439100	chr10	48439052	48439100	+	0	NA	promoter-TSS (NM_004962)	promoter-TSS (NM_004962)	62	NM_004962	2662	Hs.2171	NM_004962	HPRD:03218	GDF10	BMP-3b|BMP3B	growth differentiation factor 10	protein-coding
chr8_99986051_99986100	chr8	99986052	99986100	+	0	NA	Intergenic	CpG	29445	NM_053001	116039	Hs.253247	NM_053001	HPRD:17806	OSR2	-	odd-skipped related transciption factor 2	protein-coding
chr11_63898951_63899000	chr11	63898952	63899000	+	0	NA	intron (NM_014067, intron 3 of 10)	AluSz|SINE|Alu	27614	NM_013280	23769	Hs.584876	NM_013280	HPRD:05311	FLRT1	SPG68	fibronectin leucine rich transmembrane protein 1	protein-coding
chr10_48439151_48439200	chr10	48439152	48439200	+	0	NA	promoter-TSS (NM_004962)	promoter-TSS (NM_004962)	-38	NM_004962	2662	Hs.2171	NM_004962	HPRD:03218	GDF10	BMP-3b|BMP3B	growth differentiation factor 10	protein-coding
chr19_36610901_36610950	chr19	36610902	36610950	+	0	NA	intron (NM_001300971, intron 2 of 5)	L2a|LINE|L2	4196	NM_001300971	1155	Hs.31053	NM_001281	HPRD:03196	TBCB	CG22|CKAP1|CKAPI	tubulin folding cofactor B	protein-coding
chr17_57366251_57366300	chr17	57366252	57366300	+	0	NA	Intergenic	AluSz|SINE|Alu	-42777	NM_001005404	388403	Hs.463613	NM_001005404	HPRD:15682	YPEL2	-	yippee-like 2 (Drosophila)	protein-coding
chr15_73660151_73660200	chr15	73660152	73660200	+	0	NA	exon (NM_005477, exon 1 of 8)	exon (NM_005477, exon 1 of 8)	1429	NM_005477	10021	Hs.86941	NM_005477	HPRD:09240	HCN4	SSS2	hyperpolarization activated cyclic nucleotide-gated potassium channel 4	protein-coding
chr12_132344401_132344450	chr12	132344402	132344450	+	0	NA	Intergenic	AluJr|SINE|Alu	31485	NM_016155	4326	Hs.709245	NM_016155	HPRD:03793	MMP17	MT4-MMP	matrix metallopeptidase 17 (membrane-inserted)	protein-coding
chr1_54204001_54204050	chr1	54204002	54204050	+	0	NA	Intergenic	CpG	-4149	NM_147193	148979	Hs.306691	NM_147193	HPRD:13581	GLIS1	-	GLIS family zinc finger 1	protein-coding
chr8_9763751_9763800	chr8	9763752	9763800	+	0	NA	Intergenic	CpG	-2794	NR_029668	406907		NR_029668	miRBase:MI0000443	MIR124-1	MIR124A|MIR124A1|MIRN124-1|MIRN124A1	microRNA 124-1	ncRNA
chr7_137531551_137531600	chr7	137531552	137531600	+	0	NA	promoter-TSS (NM_004717)	promoter-TSS (NM_004717)	33	NM_004717	9162	Hs.242947	NM_004717	HPRD:07238	DGKI	DGK-IOTA	diacylglycerol kinase, iota	protein-coding
chr2_172965451_172965500	chr2	172965452	172965500	+	0	NA	exon (NM_004405, exon 3 of 3)	exon (NM_004405, exon 3 of 3)	2002	NM_004405	1746	Hs.419	NM_004405	HPRD:00527	DLX2	TES-1|TES1	distal-less homeobox 2	protein-coding
chr1_227729801_227729850	chr1	227729802	227729850	+	0	NA	Intergenic	CpG	-21394	NR_102302	339500	Hs.30323	NM_032755		ZNF678	-	zinc finger protein 678	protein-coding
chr8_132920501_132920550	chr8	132920502	132920550	+	0	NA	intron (NM_015137, intron 1 of 22)	AluSc8|SINE|Alu	4170	NM_015137	23167	Hs.204564	NM_015137	HPRD:17179	EFR3A	-	EFR3 homolog A (S. cerevisiae)	protein-coding
chr10_60936351_60936400	chr10	60936352	60936400	+	0	NA	promoter-TSS (NM_001143774)	promoter-TSS (NM_001143774)	28	NM_032439	84457	Hs.499704	NM_032439	HPRD:15131	PHYHIPL	-	phytanoyl-CoA 2-hydroxylase interacting protein-like	protein-coding
chr3_152858001_152858050	chr3	152858002	152858050	+	0	NA	Intergenic	AluY|SINE|Alu	-21975	NM_002886	5912	Hs.98643	NM_002886		RAP2B	-	RAP2B, member of RAS oncogene family	protein-coding
chr19_3555401_3555450	chr19	3555402	3555450	+	0	NA	intron (NM_001287529, intron 1 of 9)	intron (NM_001287529, intron 1 of 9)	2156	NM_174983	126321	Hs.656901	NM_021731	HPRD:12704	MFSD12	C19orf28|PP3501	major facilitator superfamily domain containing 12	protein-coding
chr11_130018251_130018300	chr11	130018252	130018300	+	0	NA	Intergenic	AluSp|SINE|Alu	-11406	NM_021978	6768	Hs.504315	NM_021978	HPRD:06005	ST14	ARCI11|HAI|MT-SP1|MTSP1|PRSS14|SNC19|TADG15|TMPRSS14	suppression of tumorigenicity 14 (colon carcinoma)	protein-coding
chr10_110226151_110226200	chr10	110226152	110226200	+	0	NA	Intergenic	CpG	-397125	NR_125760	103695365	Hs.648991	NR_125760		LINC01435	TCONS_00018040	long intergenic non-protein coding RNA 1435	ncRNA
chr5_131992251_131992300	chr5	131992252	131992300	+	0	NA	Intergenic	CpG	-1589	NM_002188	3596	Hs.845	NM_002188	HPRD:00981	IL13	IL-13|P600	interleukin 13	protein-coding
chr10_85954701_85954750	chr10	85954702	85954750	+	0	NA	intron (NM_033100, intron 1 of 16)	CpG	335	NM_033100	92211	Hs.137556	NM_033100	HPRD:15106	CDHR1	CORD15|PCDH21|PRCAD|RP65	cadherin-related family member 1	protein-coding
chr16_30106551_30106600	chr16	30106552	30106600	+	0	NA	exon (NM_031477, exon 1 of 4)	exon (NM_031477, exon 1 of 4)	945	NM_031477	83719	Hs.513491	NM_031477	HPRD:15683	YPEL3	-	yippee-like 3 (Drosophila)	protein-coding
chr13_28367151_28367200	chr13	28367152	28367200	+	0	NA	exon (NM_145657, exon 1 of 2)	exon (NM_145657, exon 1 of 2)	396	NM_145657	219409	Hs.351785	NM_145657		GSX1	GSH1|Gsh-1	GS homeobox 1	protein-coding
chr17_37849101_37849150	chr17	37849102	37849150	+	0	NA	intron (NM_001289936, intron 2 of 30)	AluSx1|SINE|Alu	4789	NM_001289936	2064	Hs.446352	NM_004448	HPRD:01281	ERBB2	CD340|HER-2|HER-2/neu|HER2|MLN 19|NEU|NGL|TKR1	v-erb-b2 avian erythroblastic leukemia viral oncogene homolog 2	protein-coding
chr5_54828751_54828800	chr5	54828752	54828800	+	0	NA	non-coding (NR_001575, exon 1 of 1)	non-coding (NR_001575, exon 1 of 1)	1594	NR_001575	379013	Hs.745164	NR_001575		RNF138P1	-	ring finger protein 138, E3 ubiquitin protein ligase pseudogene 1	pseudo
chr11_636951_637000	chr11	636952	637000	+	0	NA	promoter-TSS (NM_000797)	promoter-TSS (NM_000797)	-329	NM_000797	1815	Hs.99922	NM_000797	HPRD:00541	DRD4	D4DR	dopamine receptor D4	protein-coding
chr7_98012801_98012850	chr7	98012802	98012850	+	0	NA	intron (NM_018842, intron 1 of 13)	AluSp|SINE|Alu	17601	NM_018842	55971	Hs.656063	NM_018842	HPRD:11270	BAIAP2L1	IRTKS	BAI1-associated protein 2-like 1	protein-coding
chr17_79215651_79215700	chr17	79215652	79215700	+	0	NA	TTS (NM_001086521)	TTS (NM_001086521)	2565	NM_001086521	284184	Hs.356545	NM_001086521	ENSG00000224877	C17orf89	-	chromosome 17 open reading frame 89	protein-coding
chr2_71205551_71205600	chr2	71205552	71205600	+	0	NA	promoter-TSS (NM_024933)	promoter-TSS (NM_024933)	1	NM_024933	79998	Hs.512744	NM_024933	HPRD:07762	ANKRD53	-	ankyrin repeat domain 53	protein-coding
chr12_58025751_58025800	chr12	58025752	58025800	+	0	NA	exon (NM_001478, exon 2 of 11)	exon (NM_001478, exon 2 of 11)	688	NM_001276468	2583	Hs.159481	NM_001478	HPRD:03525	B4GALNT1	GALGT|GALNACT|GalNAc-T|SPG26	beta-1,4-N-acetyl-galactosaminyl transferase 1	protein-coding
chr11_68145401_68145450	chr11	68145402	68145450	+	0	NA	intron (NM_001291902, intron 5 of 22)	intron (NM_001291902, intron 5 of 22)	65349	NM_002335	4041	Hs.6347	NM_002335	HPRD:04616	LRP5	BMND1|EVR1|EVR4|HBM|LR3|LRP-5|LRP7|OPPG|OPS|OPTA1|VBCH2	low density lipoprotein receptor-related protein 5	protein-coding
chr11_70217551_70217600	chr11	70217552	70217600	+	0	NA	intron (NM_003626, intron 21 of 27)	intron (NM_003626, intron 21 of 27)	-27036	NM_001184740	2017	Hs.596164	NM_005231	HPRD:01268	CTTN	EMS1	cortactin	protein-coding
chrX_153666801_153666850	chrX	153666802	153666850	+	0	NA	intron (NM_001493, intron 1 of 10)	intron (NM_001493, intron 1 of 10)	1567	NM_001493	2664	Hs.74576	NM_001493	HPRD:02114	GDI1	1A|GDIL|MRX41|MRX48|OPHN2|RABGD1A|RABGDIA|XAP-4	GDP dissociation inhibitor 1	protein-coding
chr13_44947901_44947950	chr13	44947902	44947950	+	0	NA	promoter-TSS (NM_001010897)	promoter-TSS (NM_001010897)	-52	NM_001010897	387923	Hs.377972	NM_001010897	HPRD:16590	SERP2	C13orf21|bA269C23.1	stress-associated endoplasmic reticulum protein family member 2	protein-coding
chr17_61778151_61778200	chr17	61778152	61778200	+	0	NA	promoter-TSS (NM_030576)	promoter-TSS (NM_030576)	478	NR_046273	729683	Hs.534931	NR_046273		LOC729683	-	uncharacterized LOC729683	ncRNA
chr3_44063651_44063700	chr3	44063652	44063700	+	0	NA	Intergenic	CpG	-92028	NR_029700	406929		NR_029700	miRBase:MI0000476	MIR138-1	MIRN138-1	microRNA 138-1	ncRNA
chr17_37872901_37872950	chr17	37872902	37872950	+	0	NA	intron (NM_001289936, intron 18 of 30)	intron (NM_001289936, intron 18 of 30)	-9822	NR_039881	100616132		NR_039881		MIR4728	-	microRNA 4728	ncRNA
chr18_43418951_43419000	chr18	43418952	43419000	+	0	NA	exon (NM_213602, exon 4 of 6)	exon (NM_213602, exon 4 of 6)	13431	NM_213602	284266	Hs.287692	NM_213602	HPRD:13011	SIGLEC15	CD33L3|HsT1361|SIGLEC-15	sialic acid binding Ig-like lectin 15	protein-coding
chr1_220101151_220101200	chr1	220101152	220101200	+	0	NA	non-coding (NR_046437, exon 1 of 4)	non-coding (NR_046437, exon 1 of 4)	817	NM_018713	55532	Hs.284450	NM_018713		SLC30A10	HMDPC|ZNT10|ZNT8|ZRC1|ZnT-10	solute carrier family 30, member 10	protein-coding
chr2_62113401_62113450	chr2	62113402	62113450	+	0	NA	intron (NM_006430, intron 1 of 13)	AluSx|SINE|Alu	2380	NM_006430	10575	Hs.421509	NM_006430	HPRD:05506	CCT4	CCT-DELTA|Cctd|SRB	chaperonin containing TCP1, subunit 4 (delta)	protein-coding
chr20_60973351_60973400	chr20	60973352	60973400	+	0	NA	intron (NM_031215, intron 1 of 9)	HAL1-2a_MD|LINE|L1	8963	NM_031215	81928	Hs.301040	NM_031215	HPRD:12994	CABLES2	C20orf150|dJ908M14.2|ik3-2	Cdk5 and Abl enzyme substrate 2	protein-coding
chr17_42635451_42635500	chr17	42635452	42635500	+	0	NA	exon (NM_001466, exon 1 of 1)	exon (NM_001466, exon 1 of 1)	664	NM_001466	2535	Hs.142912	NM_001466		FZD2	Fz2|fz-2|fzE2|hFz2	frizzled class receptor 2	protein-coding
chr16_3233201_3233250	chr16	3233202	3233250	+	0	NA	Intergenic	CpG	-21021	NM_012360	4992	Hs.664502	NM_012360	HPRD:09125	OR1F1	OLFMF|OR16-36|OR16-37|OR16-88|OR16-89|OR16-90|OR1F10|OR1F13P|OR1F4|OR1F5|OR1F6|OR1F7|OR1F8|OR1F9|OR3-145|ORL1023	olfactory receptor, family 1, subfamily F, member 1	protein-coding
chr20_3641951_3642000	chr20	3641952	3642000	+	0	NA	intron (NM_145762, intron 1 of 4)	CpG-16362	2070	NM_022139	64096	Hs.302025	NM_022139	HPRD:11003	GFRA4	-	GDNF family receptor alpha 4	protein-coding
chr3_127794551_127794600	chr3	127794552	127794600	+	0	NA	promoter-TSS (NR_046645)	promoter-TSS (NR_046645)	-77	NR_046645	100874089	Hs.581603	NR_046645		RUVBL1-AS1	-	RUVBL1 antisense RNA 1	ncRNA
chr17_39936101_39936150	chr17	39936102	39936150	+	0	NA	intron (NM_002230, intron 1 of 13)	AluJr|SINE|Alu	6838	NM_002230	3728	Hs.514174	NM_002230	HPRD:01414	JUP	ARVD12|CTNNG|DP3|DPIII|PDGB|PKGB	junction plakoglobin	protein-coding
chr10_26505601_26505650	chr10	26505602	26505650	+	0	NA	5' UTR (NM_001134366, exon 1 of 16)	5' UTR (NM_001134366, exon 1 of 16)	390	NM_001134366	2572	Hs.231829	NM_000818	HPRD:11817	GAD2	GAD65	glutamate decarboxylase 2 (pancreatic islets and brain, 65kDa)	protein-coding
chr17_78451501_78451550	chr17	78451502	78451550	+	0	NA	Intergenic	CpG-11274	-1122	NM_002522	4884	Hs.514556	NM_002522	HPRD:03843	NPTX1	NP1	neuronal pentraxin I	protein-coding
chr10_48331151_48331200	chr10	48331152	48331200	+	0	NA	Intergenic	Intergenic	-23913	NM_153034	118738	Hs.27788	NM_153034	HPRD:15801	ZNF488	-	zinc finger protein 488	protein-coding
chr2_220349251_220349300	chr2	220349252	220349300	+	0	NA	exon (NM_005876, exon 30 of 41)	exon (NM_005876, exon 30 of 41)	-11801	NM_001286811	100996693	Hs.21639	NM_001286811		LOC100996693	-	CAVP-target protein-like	protein-coding
chr9_1051801_1051850	chr9	1051802	1051850	+	0	NA	exon (NM_001130865, exon 3 of 6)	exon (NM_001130865, exon 3 of 6)	1206	NM_181872	10655	Hs.59506	NM_006557	HPRD:16079	DMRT2	-	doublesex and mab-3 related transcription factor 2	protein-coding
chr3_9956901_9956950	chr3	9956902	9956950	+	0	NA	intron (NR_104198, intron 14 of 14)	CpG	-1832	NR_037807	84818	Hs.129959	NM_032732	HPRD:17142	IL17RC	IL17-RL|IL17RL	interleukin 17 receptor C	protein-coding
chr19_49135301_49135350	chr19	49135302	49135350	+	0	NA	intron (NM_001352, intron 3 of 3)	AluSx|SINE|Alu	5481	NM_001352	1628	Hs.414480	NM_001352		DBP	DABP	D site of albumin promoter (albumin D-box) binding protein	protein-coding
chr17_39939551_39939600	chr17	39939552	39939600	+	0	NA	intron (NM_002230, intron 1 of 13)	AluJb|SINE|Alu	3388	NM_002230	3728	Hs.514174	NM_002230	HPRD:01414	JUP	ARVD12|CTNNG|DP3|DPIII|PDGB|PKGB	junction plakoglobin	protein-coding
chr17_39933151_39933200	chr17	39933152	39933200	+	0	NA	intron (NM_002230, intron 1 of 13)	AluSx3|SINE|Alu	9788	NM_002230	3728	Hs.514174	NM_002230	HPRD:01414	JUP	ARVD12|CTNNG|DP3|DPIII|PDGB|PKGB	junction plakoglobin	protein-coding
chr12_104697351_104697400	chr12	104697352	104697400	+	0	NA	promoter-TSS (NM_001008394)	promoter-TSS (NM_001008394)	-134	NM_001008394	493861	Hs.659857	NM_001008394	HPRD:17415	EID3	NS4EB|NSE4B|NSMCE4B	EP300 interacting inhibitor of differentiation 3	protein-coding
chr2_73151301_73151350	chr2	73151302	73151350	+	0	NA	intron (NM_004097, intron 1 of 2)	CpG	6722	NM_004097	2016	Hs.516090	NM_004097	HPRD:08963	EMX1	-	empty spiracles homeobox 1	protein-coding
chr20_56803901_56803950	chr20	56803902	56803950	+	0	NA	Intergenic	CpG	77943	NM_178456	128602	Hs.43977	NM_178456	HPRD:12787	C20orf85	LLC1|bA196N14.1	chromosome 20 open reading frame 85	protein-coding
chr1_58715851_58715900	chr1	58715852	58715900	+	0	NA	intron (NM_021080, intron 1 of 16)	CpG	335	NM_021080	1600	Hs.477370	NM_021080	HPRD:04582	DAB1	-	Dab, reelin signal transducer, homolog 1 (Drosophila)	protein-coding
chr1_1182301_1182350	chr1	1182302	1182350	+	0	NA	promoter-TSS (NM_001014980)	promoter-TSS (NM_001014980)	-224	NM_001014980	388581	Hs.197613	NM_001014980	ENSG00000184163	FAM132A	C1QDC2|C1QTNF12|CTRP12	family with sequence similarity 132, member A	protein-coding
chr5_80689901_80689950	chr5	80689902	80689950	+	0	NA	promoter-TSS (NM_130767)	promoter-TSS (NM_130767)	62	NM_130767	134526	Hs.591756	NM_130767	HPRD:16680	ACOT12	CACH-1|Cach|STARD15|THEAL	acyl-CoA thioesterase 12	protein-coding
chr11_31842151_31842200	chr11	31842152	31842200	+	0	NA	intron (NR_033971, intron 1 of 2)	intron (NR_033971, intron 1 of 2)	-2667	NM_001258462	5080	Hs.270303	NM_000280	HPRD:06167	PAX6	AN|AN2|D11S812E|FVH1|MGDA|WAGR	paired box 6	protein-coding
chr7_100181451_100181500	chr7	100181452	100181500	+	0	NA	intron (NM_002319, intron 1 of 17)	intron (NM_002319, intron 1 of 17)	2335	NM_002319	4034	Hs.125742	NM_002319	HPRD:10062	LRCH4	LRN|LRRN1|LRRN4|PP14183	leucine-rich repeats and calponin homology (CH) domain containing 4	protein-coding
chr2_219825151_219825200	chr2	219825152	219825200	+	0	NA	exon (NM_003936, exon 1 of 1)	exon (NM_003936, exon 1 of 1)	826	NM_003936	8941	Hs.158460	NM_003936	HPRD:04790	CDK5R2	NCK5AI|P39|p39nck5ai	cyclin-dependent kinase 5, regulatory subunit 2 (p39)	protein-coding
chr1_8277301_8277350	chr1	8277302	8277350	+	0	NA	Intergenic	CpG	-100819	NM_001080397	50651	Hs.463036	NM_001080397	ENSG00000162426	SLC45A1	DNB5	solute carrier family 45, member 1	protein-coding
chr19_41073801_41073850	chr19	41073802	41073850	+	0	NA	exon (NM_020971, exon 31 of 36)	exon (NM_020971, exon 31 of 36)	-8931	NM_138392	92799	Hs.26506	NM_138392	HPRD:15338	SHKBP1	Sb1	SH3KBP1 binding protein 1	protein-coding
chr8_128889251_128889300	chr8	128889252	128889300	+	0	NA	Intergenic	Intergenic	-13598	NR_003367	5820	Hs.133107	NR_003367	ENSG00000249859	PVT1	LINC00079|NCRNA00079	Pvt1 oncogene (non-protein coding)	ncRNA
chr18_4454901_4454950	chr18	4454902	4454950	+	0	NA	intron (NM_001242761, intron 1 of 11)	CpG	340	NM_001242761	9229	Hs.594640	NM_004746	HPRD:09260	DLGAP1	DAP-1|DAP-1-ALPHA|DAP-1-BETA|DAP1|DLGAP1A|DLGAP1B|GKAP|SAPAP1|hGKAP	discs, large (Drosophila) homolog-associated protein 1	protein-coding
chr1_3567351_3567400	chr1	3567352	3567400	+	0	NA	promoter-TSS (NM_017818)	promoter-TSS (NM_017818)	-705	NM_017818	49856	Hs.31714	NM_017818	HPRD:06918	WRAP73	WDR8	WD repeat containing, antisense to TP73	protein-coding
chr7_150710751_150710800	chr7	150710752	150710800	+	0	NA	intron (NM_173681, intron 16 of 16)	CpG	10810	NR_073169	285973	Hs.707300	NM_173681	HPRD:08253	ATG9B	APG9L2|NOS3AS|SONE	autophagy related 9B	protein-coding
chr7_75864251_75864300	chr7	75864252	75864300	+	0	NA	intron (NM_001291831, intron 1 of 15)	intron (NM_001291831, intron 1 of 15)	33065	NM_001291831	222183	Hs.511025	NM_001039212	HPRD:08219	SRRM3	-	serine/arginine repetitive matrix 3	protein-coding
chr14_70041401_70041450	chr14	70041402	70041450	+	0	NA	5' UTR (NM_001271507, exon 1 of 2)	5' UTR (NM_001271507, exon 1 of 2)	174	NM_001271507	56936	Hs.458319	NM_020181		CCDC177	C14orf162|PLPL	coiled-coil domain containing 177	protein-coding
chr14_31345051_31345100	chr14	31345052	31345100	+	0	NA	TTS (NR_038356)	TTS (NR_038356)	1335	NM_004086	1690	Hs.21016	NM_004086	HPRD:04431	COCH	COCH-5B2|COCH5B2|DFNA9	cochlin	protein-coding
chr17_37761751_37761800	chr17	37761752	37761800	+	0	NA	exon (NM_006160, exon 2 of 2)	exon (NM_006160, exon 2 of 2)	2399	NM_006160	4761	Hs.322431	NM_006160		NEUROD2	NDRF|bHLHa1	neuronal differentiation 2	protein-coding
chr12_103352101_103352150	chr12	103352102	103352150	+	0	NA	exon (NM_004316, exon 1 of 2)	exon (NM_004316, exon 1 of 2)	674	NM_004316	429	Hs.703025	NM_004316	HPRD:00011	ASCL1	ASH1|HASH1|MASH1|bHLHa46	achaete-scute family bHLH transcription factor 1	protein-coding
chr12_58167251_58167300	chr12	58167252	58167300	+	0	NA	intron (NM_015433, intron 2 of 2)	AluSx|SINE|Alu	893	NM_015433	25895	Hs.632720	NM_015433	HPRD:08532	METTL21B	FAM119B	methyltransferase like 21B	protein-coding
chr9_128353301_128353350	chr9	128353302	128353350	+	0	NA	intron (NM_001006618, intron 4 of 7)	AluSz6|SINE|Alu	116187	NM_001006619	79109	Hs.495138	NM_024117	HPRD:17464	MAPKAP1	JC310|MIP1|SIN1|SIN1b|SIN1g	mitogen-activated protein kinase associated protein 1	protein-coding
chr12_125112351_125112400	chr12	125112352	125112400	+	0	NA	Intergenic	AluSg|SINE|Alu	-60366	NM_001206654	9612	Hs.137510	NM_006312	HPRD:02910	NCOR2	CTG26|N-CoR2|SMAP270|SMRT|SMRTE|SMRTE-tau|TNRC14|TRAC|TRAC-1|TRAC1	nuclear receptor corepressor 2	protein-coding
chr2_27071001_27071050	chr2	27071002	27071050	+	0	NA	promoter-TSS (NM_020134)	promoter-TSS (NM_020134)	57	NM_020134	56896	Hs.299315	NM_020134	HPRD:10522	DPYSL5	CRAM|CRMP-5|CRMP5|Ulip6	dihydropyrimidinase-like 5	protein-coding
chr9_1051751_1051800	chr9	1051752	1051800	+	0	NA	exon (NM_001130865, exon 3 of 6)	exon (NM_001130865, exon 3 of 6)	1156	NM_181872	10655	Hs.59506	NM_006557	HPRD:16079	DMRT2	-	doublesex and mab-3 related transcription factor 2	protein-coding
chr2_149633901_149633950	chr2	149633902	149633950	+	0	NA	intron (NM_004522, intron 1 of 25)	intron (NM_004522, intron 1 of 25)	1134	NM_004522	3800	Hs.435557	NM_004522	ENSG00000168280	KIF5C	CDCBM2|KINN|NKHC|NKHC-2|NKHC2	kinesin family member 5C	protein-coding
chr12_111472501_111472550	chr12	111472502	111472550	+	0	NA	intron (NM_015267, intron 1 of 21)	CpG	698	NM_015267	23316	Hs.124953	NM_015267	HPRD:10851	CUX2	CDP2|CUTL2	cut-like homeobox 2	protein-coding
chr5_80689751_80689800	chr5	80689752	80689800	+	0	NA	intron (NM_130767, intron 1 of 14)	C-rich|Low_complexity|Low_complexity	212	NM_130767	134526	Hs.591756	NM_130767	HPRD:16680	ACOT12	CACH-1|Cach|STARD15|THEAL	acyl-CoA thioesterase 12	protein-coding
chr17_42431151_42431200	chr17	42431152	42431200	+	0	NA	TTS (NM_002087)	TTS (NM_002087)	8685	NM_002087	2896	Hs.514220	NM_002087	HPRD:00733	GRN	CLN11|GEP|GP88|PCDGF|PEPI|PGRN	granulin	protein-coding
chr11_60718751_60718800	chr11	60718752	60718800	+	0	NA	exon (NM_016582, exon 1 of 8)	exon (NM_016582, exon 1 of 8)	481	NM_016582	51296	Hs.237856	NM_016582	HPRD:11565	SLC15A3	OCTP|PHT2|PTR3	solute carrier family 15 (oligopeptide transporter), member 3	protein-coding
chr8_145104401_145104450	chr8	145104402	145104450	+	0	NA	Intergenic	CpG	7857	NR_106905	102465509		NR_106905		MIR6846	hsa-mir-6846	microRNA 6846	ncRNA
chr20_32953401_32953450	chr20	32953402	32953450	+	0	NA	intron (NM_001257138, intron 1 of 23)	AluSx3|SINE|Alu	2385	NM_031483	83737	Hs.632272	NM_031483	ENSG00000078747	ITCH	AIF4|AIP4|NAPP1|dJ468O1.1	itchy E3 ubiquitin protein ligase	protein-coding
chr20_21503051_21503100	chr20	21503052	21503100	+	0	NA	Intergenic	CpG	-8412	NM_002509	4821	Hs.516922	NM_002509	HPRD:05213	NKX2-2	NKX2.2|NKX2B	NK2 homeobox 2	protein-coding
chr19_18901951_18902000	chr19	18901952	18902000	+	0	NA	intron (NM_000095, intron 1 of 18)	CpG-13318	138	NM_000095	1311	Hs.1584	NM_000095	HPRD:02632	COMP	EDM1|EPD1|MED|PSACH|THBS5	cartilage oligomeric matrix protein	protein-coding
chr1_63788601_63788650	chr1	63788602	63788650	+	0	NA	promoter-TSS (NM_012183)	promoter-TSS (NM_012183)	-104	NM_012183	27022	Hs.546573	NM_012183	HPRD:07018	FOXD3	AIS1|Genesis|HFH2|VAMAS2	forkhead box D3	protein-coding
chr19_17439701_17439750	chr19	17439702	17439750	+	0	NA	exon (NM_020959, exon 13 of 18)	exon (NM_020959, exon 13 of 18)	5912	NM_020959	57719	Hs.590990	NM_020959	HPRD:17223	ANO8	KIAA1623|TMEM16H	anoctamin 8	protein-coding
chr1_23279851_23279900	chr1	23279852	23279900	+	0	NA	exon (NM_001289974, exon 6 of 6)	exon (NM_001289974, exon 6 of 6)	12047	NM_001289974	646262		NM_001289974	ENSG00000215906	LACTBL1	-	lactamase, beta-like 1	protein-coding
chr8_145104351_145104400	chr8	145104352	145104400	+	0	NA	Intergenic	CpG	7907	NR_106905	102465509		NR_106905		MIR6846	hsa-mir-6846	microRNA 6846	ncRNA
chr19_5820601_5820650	chr19	5820602	5820650	+	0	NA	Intergenic	AluSx|SINE|Alu	-3192	NM_004558	4902	Hs.234775	NM_004558	HPRD:03604	NRTN	NTN	neurturin	protein-coding
chr17_35294601_35294650	chr17	35294602	35294650	+	0	NA	promoter-TSS (NM_005568)	promoter-TSS (NM_005568)	-146	NM_005568	3975	Hs.443727	NM_005568	HPRD:09067	LHX1	LIM-1|LIM1	LIM homeobox 1	protein-coding
chr1_7837251_7837300	chr1	7837252	7837300	+	0	NA	exon (NM_004781, exon 3 of 5)	exon (NM_004781, exon 3 of 5)	5947	NM_004781	9341	Hs.66708	NM_004781	HPRD:04711	VAMP3	CEB	vesicle-associated membrane protein 3	protein-coding
chrX_149529951_149530000	chrX	149529952	149530000	+	0	NA	Intergenic	CpG	-1569	NM_001177465	10046	Hs.20136	NM_005491	HPRD:02126	MAMLD1	CG1|CXorf6|F18|HYSP2	mastermind-like domain containing 1	protein-coding
chr14_24439101_24439150	chr14	24439102	24439150	+	0	NA	promoter-TSS (NM_001193636)	promoter-TSS (NM_001193636)	43	NM_001193637	317749	Hs.743442	NM_198083	HPRD:10880	DHRS4L2	SDR25C3	dehydrogenase/reductase (SDR family) member 4 like 2	protein-coding
chr7_71801851_71801900	chr7	71801852	71801900	+	0	NA	5' UTR (NM_001017440, exon 1 of 6)	5' UTR (NM_001017440, exon 1 of 6)	332	NM_001017440	83698	Hs.592750	NM_031468	HPRD:06209	CALN1	CABP8	calneuron 1	protein-coding
chr7_140772651_140772700	chr7	140772652	140772700	+	0	NA	Intergenic	CpG	-1356	NM_001195278	100507421	Hs.283851	NM_001195278	ENSG00000261115	TMEM178B	-	transmembrane protein 178B	protein-coding
chr2_232791651_232791700	chr2	232791652	232791700	+	0	NA	promoter-TSS (NM_024409)	promoter-TSS (NM_024409)	-638	NM_024409	4880	Hs.247916	NM_024409		NPPC	CNP|CNP2	natriuretic peptide C	protein-coding
chr10_91295601_91295650	chr10	91295602	91295650	+	0	NA	promoter-TSS (NM_213606)	promoter-TSS (NM_213606)	-313	NM_213606	387700	Hs.530338	NM_213606	HPRD:17365	SLC16A12	CJMG|MCT12	solute carrier family 16, member 12	protein-coding
chr21_43166301_43166350	chr21	43166302	43166350	+	0	NA	TTS (NR_106872)	TTS (NR_106872)	675	NR_106872	102465488		NR_106872		MIR6814	hsa-mir-6814	microRNA 6814	ncRNA
chr17_46146451_46146500	chr17	46146452	46146500	+	0	NA	TTS (NM_001127228)	TTS (NM_001127228)	20790	NM_003204	4779	Hs.514284	NM_003204	HPRD:01223	NFE2L1	LCR-F1|NRF1|TCF11	nuclear factor, erythroid 2-like 1	protein-coding
chr9_136644701_136644750	chr9	136644702	136644750	+	0	NA	intron (NM_003371, intron 19 of 26)	intron (NM_003371, intron 19 of 26)	-39649	NM_007101	1757	Hs.198003	NM_007101	HPRD:06831	SARDH	BPR-2|DMGDHL1|SAR|SARD|SDH	sarcosine dehydrogenase	protein-coding
chr1_110611851_110611900	chr1	110611852	110611900	+	0	NA	intron (NM_006492, intron 1 of 3)	CpG	1446	NM_006492	257	Hs.669953	NM_006492		ALX3	FND|FND1	ALX homeobox 3	protein-coding
chr6_40996151_40996200	chr6	40996152	40996200	+	0	NA	exon (NM_173561, exon 9 of 9)	exon (NM_173561, exon 9 of 9)	-5157	NR_110873	101929555	Hs.552555	NR_110873		LOC101929555	-	uncharacterized LOC101929555	ncRNA
chr1_54731801_54731850	chr1	54731802	54731850	+	0	NA	intron (NM_145716, intron 5 of 17)	MIRc|SINE|MIR	29710	NR_103541	619518	Hs.591438	NM_001034847		SSBP3-AS1	C1orf191|MST128	SSBP3 antisense RNA 1	ncRNA
chr19_48947001_48947050	chr19	48947002	48947050	+	0	NA	exon (NM_000836, exon 13 of 13)	exon (NM_000836, exon 13 of 13)	-2004	NM_031485	83743	Hs.400625	NM_031485		GRWD1	CDW4|GRWD|RRB1|WDR28	glutamate-rich WD repeat containing 1	protein-coding
chr17_43339851_43339900	chr17	43339852	43339900	+	0	NA	promoter-TSS (NM_152343)	promoter-TSS (NM_152343)	-397	NM_152343	124783	Hs.412719	NM_152343	HPRD:08690	SPATA32	AEP2|C17orf46|TEX34|VAD1.2	spermatogenesis associated 32	protein-coding
chr20_590901_590950	chr20	590902	590950	+	0	NA	promoter-TSS (NM_004609)	promoter-TSS (NM_004609)	-16	NM_004609	6939	Hs.437	NM_004609		TCF15	EC2|PARAXIS|bHLHa40	transcription factor 15 (basic helix-loop-helix)	protein-coding
chr19_30719551_30719600	chr19	30719552	30719600	+	0	NA	Intergenic	CpG	-143752	NM_014717	9745	Hs.378901	NM_014717	HPRD:15825	ZNF536	-	zinc finger protein 536	protein-coding
chr17_72353301_72353350	chr17	72353302	72353350	+	0	NA	exon (NM_001080466, exon 3 of 3)	exon (NM_001080466, exon 3 of 3)	4632	NM_001080466	388419	Hs.211870	NM_001080466	ENSG00000204347	BTBD17	BTBD17A|LGALS3BPL|TANGO10A	BTB (POZ) domain containing 17	protein-coding
chr1_228652051_228652100	chr1	228652052	228652100	+	0	NA	Intergenic	CpG	2301	NR_039812	100616308		NR_039812	miRBase:MI0017296	MIR4666A	MIR4666|hsa-mir-4666a	microRNA 4666a	ncRNA
chr17_39963751_39963800	chr17	39963752	39963800	+	0	NA	intron (NM_006455, intron 5 of 7)	AluY|SINE|Alu	4675	NM_006455	10609	Hs.446459	NM_006455	HPRD:10126	LEPREL4	NO55|NOL55|SC65	leprecan-like 4	protein-coding
chr21_45770151_45770200	chr21	45770152	45770200	+	0	NA	Intergenic	G-rich|Low_complexity|Low_complexity	-3308	NR_038257	7226	Hs.369759	NM_003307	HPRD:04777	TRPM2	EREG1|KNP3|LTRPC2|NUDT9H|NUDT9L1|TRPC7	transient receptor potential cation channel, subfamily M, member 2	protein-coding
chr17_61777951_61778000	chr17	61777952	61778000	+	0	NA	promoter-TSS (NM_030576)	promoter-TSS (NM_030576)	278	NR_046273	729683	Hs.534931	NR_046273		LOC729683	-	uncharacterized LOC729683	ncRNA
chr14_70041301_70041350	chr14	70041302	70041350	+	0	NA	5' UTR (NM_001271507, exon 1 of 2)	5' UTR (NM_001271507, exon 1 of 2)	274	NM_001271507	56936	Hs.458319	NM_020181		CCDC177	C14orf162|PLPL	coiled-coil domain containing 177	protein-coding
chr17_31619351_31619400	chr17	31619352	31619400	+	0	NA	5' UTR (NM_183377, exon 1 of 10)	5' UTR (NM_183377, exon 1 of 10)	630	NM_183377	40	Hs.368417	NM_001094	HPRD:03471	ASIC2	ACCN|ACCN1|ASIC2a|BNC1|BNaC1|MDEG|hBNaC1	acid-sensing (proton-gated) ion channel 2	protein-coding
chr12_51400001_51400050	chr12	51400002	51400050	+	0	NA	intron (NR_033422, intron 3 of 17)	AluSp|SINE|Alu	3027	NM_001174130	4891	Hs.505545	NM_000617	HPRD:02750	SLC11A2	DCT1|DMT1|NRAMP2	solute carrier family 11 (proton-coupled divalent metal ion transporter), member 2	protein-coding
chr3_193554101_193554150	chr3	193554102	193554150	+	0	NA	Intergenic	AluSp|SINE|Alu	157901	NR_027764	100128023	Hs.730112	NR_027764		DPPA2P3	-	developmental pluripotency associated 2 pseudogene 3	pseudo
chr2_220299701_220299750	chr2	220299702	220299750	+	0	NA	promoter-TSS (NM_005876)	promoter-TSS (NM_005876)	26	NM_005876	10290	Hs.21639	NM_005876	HPRD:10653	SPEG	APEG-1|APEG1|BPEG|SPEGalpha|SPEGbeta	SPEG complex locus	protein-coding
chr16_1835651_1835700	chr16	1835652	1835700	+	0	NA	intron (NM_001284501, intron 2 of 7)	intron (NM_001284501, intron 2 of 7)	2752	NM_012225	10101	Hs.256549	NM_012225	HPRD:14846	NUBP2	CFD1|NBP 2|NUBP1	nucleotide binding protein 2	protein-coding
chr19_1876651_1876700	chr19	1876652	1876700	+	0	NA	TTS (NM_031213)	TTS (NM_031213)	8842	NM_001130111	81926	Hs.465542	NM_031213	HPRD:07475	ABHD17A	C19orf27|FAM108A1	abhydrolase domain containing 17A	protein-coding
chr1_63788401_63788450	chr1	63788402	63788450	+	0	NA	promoter-TSS (NM_012183)	promoter-TSS (NM_012183)	-297	NR_121635	100996301		NR_121634		FOXD3-AS1	pasFOXD3	FOXD3 antisense RNA 1 (head to head)	ncRNA
chr10_23482151_23482200	chr10	23482152	23482200	+	0	NA	exon (NM_178161, exon 1 of 2)	exon (NM_178161, exon 1 of 2)	716	NM_178161	256297	Hs.351503	NM_178161	HPRD:09526	PTF1A	PACA|PAGEN2|PTF1-p48|bHLHa29	pancreas specific transcription factor, 1a	protein-coding
chr3_33260101_33260150	chr3	33260102	33260150	+	0	NA	intron (NM_015551, intron 1 of 4)	CpG	581	NM_015551	26032	Hs.196647	NM_015551	ENSG00000173705	SUSD5	-	sushi domain containing 5	protein-coding
chr11_64480901_64480950	chr11	64480902	64480950	+	0	NA	exon (NM_015080, exon 2 of 23)	exon (NM_015080, exon 2 of 23)	9734	NM_138732	9379	Hs.372938	NM_015080	HPRD:11859	NRXN2	-	neurexin 2	protein-coding
chr17_37833551_37833600	chr17	37833552	37833600	+	0	NA	intron (NM_001291726, intron 2 of 6)	intron (NM_001291726, intron 2 of 6)	8870	NM_002686	5409	Hs.1892	NM_002686		PNMT	PENT|PNMTase	phenylethanolamine N-methyltransferase	protein-coding
chr17_37850251_37850300	chr17	37850252	37850300	+	0	NA	intron (NM_001289936, intron 3 of 30)	AluSx|SINE|Alu	5939	NM_001289936	2064	Hs.446352	NM_004448	HPRD:01281	ERBB2	CD340|HER-2|HER-2/neu|HER2|MLN 19|NEU|NGL|TKR1	v-erb-b2 avian erythroblastic leukemia viral oncogene homolog 2	protein-coding
chr17_39933051_39933100	chr17	39933052	39933100	+	0	NA	intron (NM_002230, intron 1 of 13)	AluSx3|SINE|Alu	9888	NM_002230	3728	Hs.514174	NM_002230	HPRD:01414	JUP	ARVD12|CTNNG|DP3|DPIII|PDGB|PKGB	junction plakoglobin	protein-coding
chr5_77806351_77806400	chr5	77806352	77806400	+	0	NA	intron (NM_005779, intron 3 of 4)	intron (NM_005779, intron 3 of 4)	138272	NM_005779	10184	Hs.79299	NM_005779	HPRD:17272	LHFPL2	-	lipoma HMGIC fusion partner-like 2	protein-coding
chr11_63767351_63767400	chr11	63767352	63767400	+	0	NA	intron (NM_014067, intron 5 of 10)	CpG-4255	14051	NM_017670	55611	Hs.473788	NM_017670		OTUB1	OTB1|OTU1	OTU deubiquitinase, ubiquitin aldehyde binding 1	protein-coding
chr6_99281351_99281400	chr6	99281352	99281400	+	0	NA	Intergenic	CpG	-1204	NM_005604	5454	Hs.182505	NM_005604	HPRD:02734	POU3F2	BRN2|N-Oct3|OCT7|OTF-7|OTF7|POUF3|brn-2|oct-7	POU class 3 homeobox 2	protein-coding
chr1_211307101_211307150	chr1	211307102	211307150	+	0	NA	intron (NM_172362, intron 1 of 10)	CpG	331	NM_002238	3756	Hs.553187	NM_002238		KCNH1	EAG|EAG1|Kv10.1|h-eag	potassium voltage-gated channel, subfamily H (eag-related), member 1	protein-coding
chr11_111848301_111848350	chr11	111848302	111848350	+	0	NA	5' UTR (NM_033425, exon 1 of 16)	5' UTR (NM_033425, exon 1 of 16)	293	NM_033425	85458	Hs.655626	NM_033425	HPRD:16804	DIXDC1	CCD1	DIX domain containing 1	protein-coding
chr7_1594001_1594050	chr7	1594002	1594050	+	0	NA	intron (NM_001097620, intron 2 of 8)	intron (NM_001097620, intron 2 of 8)	2040	NM_001097620	202915	Hs.592174	NM_152689	HPRD:14716	TMEM184A	-	transmembrane protein 184A	protein-coding
chr2_73519501_73519550	chr2	73519502	73519550	+	0	NA	exon (NM_001965, exon 2 of 2)	exon (NM_001965, exon 2 of 2)	1303	NM_001965	1961	Hs.3052	NM_001965	HPRD:00550	EGR4	NGFI-C|NGFIC|PAT133	early growth response 4	protein-coding
chr1_2199451_2199500	chr1	2199452	2199500	+	0	NA	intron (NM_003036, intron 1 of 6)	intron (NM_003036, intron 1 of 6)	39342	NM_003036	6497	Hs.656507	NM_003036	HPRD:01271	SKI	SGS|SKV	SKI proto-oncogene	protein-coding
chr2_20867401_20867450	chr2	20867402	20867450	+	0	NA	intron (NM_182828, intron 1 of 1)	CpG-14762	1002	NM_182828	151449	Hs.447688	NM_182828		GDF7	BMP12	growth differentiation factor 7	protein-coding
chr19_11593051_11593100	chr19	11593052	11593100	+	0	NA	Intergenic	CpG-12957	-1273	NM_001420	1995	Hs.1701	NM_001420	HPRD:16024	ELAVL3	HUC|HUCL|PLE21	ELAV like neuron-specific RNA binding protein 3	protein-coding
chr19_10531551_10531600	chr19	10531552	10531600	+	0	NA	exon (NM_001111307, exon 1 of 15)	exon (NM_001111307, exon 1 of 15)	243	NM_001111307	5141	Hs.89901	NM_006202	HPRD:02527	PDE4A	DPDE2|PDE4|PDE46	phosphodiesterase 4A, cAMP-specific	protein-coding
chr12_122063651_122063700	chr12	122063652	122063700	+	0	NA	promoter-TSS (NM_032790)	promoter-TSS (NM_032790)	-779	NM_032790	84876	Hs.55148	NM_032790		ORAI1	CRACM1|IMD9|ORAT1|TAM2|TMEM142A	ORAI calcium release-activated calcium modulator 1	protein-coding
chr17_43044951_43045000	chr17	43044952	43045000	+	0	NA	exon (NM_006688, exon 1 of 2)	exon (NM_006688, exon 1 of 2)	668	NM_006688	10882	Hs.134012	NM_006688	HPRD:12712	C1QL1	C1QRF|C1QTNF14|CRF	complement component 1, q subcomponent-like 1	protein-coding
chr9_132224351_132224400	chr9	132224352	132224400	+	0	NA	Intergenic	AluSq|SINE|Alu	-26563	NR_038955	100506190	Hs.529860	NR_038955		LINC00963	-	long intergenic non-protein coding RNA 963	ncRNA
chr2_220349401_220349450	chr2	220349402	220349450	+	0	NA	exon (NM_005876, exon 30 of 41)	exon (NM_005876, exon 30 of 41)	-11651	NM_001286811	100996693	Hs.21639	NM_001286811		LOC100996693	-	CAVP-target protein-like	protein-coding
chr5_159399101_159399150	chr5	159399102	159399150	+	0	NA	exon (NM_000679, exon 2 of 2)	exon (NM_000679, exon 2 of 2)	-36981	NM_001282500	7265	Hs.519718	NM_003314	HPRD:11881	TTC1	TPR1	tetratricopeptide repeat domain 1	protein-coding
chr11_64547401_64547450	chr11	64547402	64547450	+	0	NA	Intergenic	AluSx1|SINE|Alu	-1110	NM_201995	7536	Hs.502829	NM_004630	HPRD:03306	SF1	BBP|D11S636|MBBP|ZCCHC25|ZFM1|ZNF162	splicing factor 1	protein-coding
chr20_62363951_62364000	chr20	62363952	62364000	+	0	NA	intron (NM_032527, intron 2 of 6)	(TG)n|Simple_repeat|Simple_repeat	-4002	NM_017806	54923	Hs.233220	NM_017806	HPRD:07904	LIME1	LIME|LP8067|dJ583P15.4	Lck interacting transmembrane adaptor 1	protein-coding
chr19_1467301_1467350	chr19	1467302	1467350	+	0	NA	exon (NM_005883, exon 15 of 15)	exon (NM_005883, exon 15 of 15)	11902	NM_152482	148223	Hs.532840	NM_152482	HPRD:12703	C19orf25	-	chromosome 19 open reading frame 25	protein-coding
chr10_43886951_43887000	chr10	43886952	43887000	+	0	NA	intron (NM_004966, intron 3 of 3)	intron (NM_004966, intron 3 of 3)	5303	NM_001098208	3185	Hs.808	NM_004966	HPRD:03023	HNRNPF	HNRPF|OK/SW-cl.23|mcs94-1	heterogeneous nuclear ribonucleoprotein F	protein-coding
chr11_2401801_2401850	chr11	2401802	2401850	+	0	NA	intron (NM_004356, intron 1 of 7)	intron (NM_004356, intron 1 of 7)	-2604	NR_108080	101927682	Hs.675920	NR_108080	ENSG00000238184	CD81-AS1	-	CD81 antisense RNA 1	ncRNA
chr18_76734101_76734150	chr18	76734102	76734150	+	0	NA	Intergenic	CpG	-6149	NM_171999	27164	Hs.700557	NM_171999		SALL3	ZNF796	spalt-like transcription factor 3	protein-coding
chr17_37863101_37863150	chr17	37863102	37863150	+	0	NA	intron (NR_110535, intron 1 of 26)	intron (NR_110535, intron 1 of 26)	6895	NR_110535	2064	Hs.446352	NM_004448	HPRD:01281	ERBB2	CD340|HER-2|HER-2/neu|HER2|MLN 19|NEU|NGL|TKR1	v-erb-b2 avian erythroblastic leukemia viral oncogene homolog 2	protein-coding
chr11_117952301_117952350	chr11	117952302	117952350	+	0	NA	intron (NM_001290094, intron 1 of 12)	intron (NM_001290094, intron 1 of 12)	4599	NM_001173552	56649	Hs.161985	NM_019894		TMPRSS4	CAPH2|MT-SP2|TMPRSS3	transmembrane protease, serine 4	protein-coding
chr21_48087251_48087300	chr21	48087252	48087300	+	0	NA	Intergenic	CpG	31769	NM_206962	3275	Hs.154163	NM_001535	HPRD:09060	PRMT2	HRMT1L1	protein arginine methyltransferase 2	protein-coding
chr4_152260201_152260250	chr4	152260202	152260250	+	0	NA	Intergenic	AluSc|SINE|Alu	61901	NM_183375	345062	Hs.651266	NM_183375	HPRD:07110	PRSS48	ESSPL	protease, serine, 48	protein-coding
chr1_110611751_110611800	chr1	110611752	110611800	+	0	NA	intron (NM_006492, intron 1 of 3)	CpG	1546	NM_006492	257	Hs.669953	NM_006492		ALX3	FND|FND1	ALX homeobox 3	protein-coding
chr6_64381651_64381700	chr6	64381652	64381700	+	0	NA	intron (NM_015153, intron 1 of 14)	AluSc5|SINE|Alu	25245	NM_015153	23469	Hs.348921	NM_015153	HPRD:08477	PHF3	-	PHD finger protein 3	protein-coding
chr16_11143051_11143100	chr16	11143052	11143100	+	0	NA	intron (NM_015226, intron 16 of 22)	AluSg|SINE|Alu	104731	NM_001243403	23274	Hs.35490	NM_015226	HPRD:17185	CLEC16A	Gop-1|KIAA0350	C-type lectin domain family 16, member A	protein-coding
chr20_30280801_30280850	chr20	30280802	30280850	+	0	NA	intron (NM_001191, intron 2 of 2)	AluSx|SINE|Alu	29830	NM_138578	598	Hs.516966	NM_001191	HPRD:02497	BCL2L1	BCL-XL/S|BCL2L|BCLX|BCLXL|BCLXS|Bcl-X|PPP1R52|bcl-xL|bcl-xS	BCL2-like 1	protein-coding
chr19_40780451_40780500	chr19	40780452	40780500	+	0	NA	intron (NM_001243027, intron 1 of 13)	L2a|LINE|L2	8072	NR_030371	693226		NR_030371	miRBase:MI0003656	MIR641	MIRN641|hsa-mir-641	microRNA 641	ncRNA
chr10_918251_918300	chr10	918252	918300	+	0	NA	intron (NM_015155, intron 3 of 17)	intron (NM_015155, intron 3 of 17)	59369	NM_015155	23185	Hs.159069	NM_015155	HPRD:13787	LARP4B	KIAA0217|LARP5	La ribonucleoprotein domain family, member 4B	protein-coding
chr9_114451_114500	chr9	114452	114500	+	0	NA	Intergenic	CpG	3941	NM_207305	2298	Hs.584759	NM_207305	HPRD:03056	FOXD4	FKHL9|FOXD4A|FREAC-5|FREAC5	forkhead box D4	protein-coding
chr20_61810051_61810100	chr20	61810052	61810100	+	0	NA	TTS (NR_029670)	TTS (NR_029670)	224	NR_029670	406909		NR_029670	miRBase:MI0000445	MIR124-3	MIRN124-3|MIRN124A3	microRNA 124-3	ncRNA
chr1_47697401_47697450	chr1	47697402	47697450	+	0	NA	promoter-TSS (NM_001287347)	promoter-TSS (NM_001287347)	-39	NM_001287347	6886	Hs.705618	NM_003189	HPRD:01753	TAL1	SCL|TCL5|bHLHa17|tal-1	T-cell acute lymphocytic leukemia 1	protein-coding
chr18_76733701_76733750	chr18	76733702	76733750	+	0	NA	Intergenic	CpG	-6549	NM_171999	27164	Hs.700557	NM_171999		SALL3	ZNF796	spalt-like transcription factor 3	protein-coding
chr5_75703851_75703900	chr5	75703852	75703900	+	0	NA	intron (NM_006633, intron 1 of 35)	AluSx|SINE|Alu	4796	NM_006633	10788	Hs.291030	NM_006633	HPRD:09253	IQGAP2	-	IQ motif containing GTPase activating protein 2	protein-coding
chr17_39934751_39934800	chr17	39934752	39934800	+	0	NA	intron (NM_002230, intron 1 of 13)	AluJb|SINE|Alu	8188	NM_002230	3728	Hs.514174	NM_002230	HPRD:01414	JUP	ARVD12|CTNNG|DP3|DPIII|PDGB|PKGB	junction plakoglobin	protein-coding
chr17_37849001_37849050	chr17	37849002	37849050	+	0	NA	intron (NM_001289936, intron 2 of 30)	intron (NM_001289936, intron 2 of 30)	4689	NM_001289936	2064	Hs.446352	NM_004448	HPRD:01281	ERBB2	CD340|HER-2|HER-2/neu|HER2|MLN 19|NEU|NGL|TKR1	v-erb-b2 avian erythroblastic leukemia viral oncogene homolog 2	protein-coding
chr17_39966701_39966750	chr17	39966702	39966750	+	0	NA	intron (NM_006455, intron 3 of 7)	intron (NM_006455, intron 3 of 7)	1725	NM_006455	10609	Hs.446459	NM_006455	HPRD:10126	LEPREL4	NO55|NOL55|SC65	leprecan-like 4	protein-coding
chr19_59074201_59074250	chr19	59074202	59074250	+	0	NA	exon (NM_003422, exon 6 of 6)	exon (NM_003422, exon 6 of 6)	3673	NR_027334	100131691	Hs.743767	NR_027334	ENSG00000267858	LOC100131691	-	uncharacterized LOC100131691	ncRNA
chr19_14089601_14089650	chr19	14089602	14089650	+	0	NA	intron (NM_002918, intron 7 of 20)	CpG	-25422	NM_001146254	79883	Hs.448497	NM_024825	HPRD:08027	PODNL1	SLRR5B	podocan-like 1	protein-coding
chr10_106400301_106400350	chr10	106400302	106400350	+	0	NA	promoter-TSS (NM_014978)	promoter-TSS (NM_014978)	-533	NM_014978	22986	Hs.671950	NM_014978	HPRD:12100	SORCS3	SORCS	sortilin-related VPS10 domain containing receptor 3	protein-coding
chrX_133306101_133306150	chrX	133306102	133306150	+	0	NA	Intergenic	CpG	-1818	NR_029523	406899		NR_029523	miRBase:MI0000113	MIR106A	MIRN106A|mir-106	microRNA 106a	ncRNA
chr7_71802051_71802100	chr7	71802052	71802100	+	0	NA	5' UTR (NM_001017440, exon 1 of 6)	5' UTR (NM_001017440, exon 1 of 6)	132	NM_001017440	83698	Hs.592750	NM_031468	HPRD:06209	CALN1	CABP8	calneuron 1	protein-coding
chr13_53419901_53419950	chr13	53419902	53419950	+	0	NA	intron (NM_032949, intron 1 of 2)	CpG	2849	NM_032949	5100	Hs.19492	NM_002590	HPRD:04660	PCDH8	ARCADLIN|PAPC	protocadherin 8	protein-coding
chr16_11143001_11143050	chr16	11143002	11143050	+	0	NA	intron (NM_015226, intron 16 of 22)	AluSg|SINE|Alu	104681	NM_001243403	23274	Hs.35490	NM_015226	HPRD:17185	CLEC16A	Gop-1|KIAA0350	C-type lectin domain family 16, member A	protein-coding
chr2_122391601_122391650	chr2	122391602	122391650	+	0	NA	intron (NM_001142274, intron 1 of 37)	intron (NM_001142274, intron 1 of 37)	15426	NM_015282	23332	Hs.469840	NM_015282	HPRD:09322	CLASP1	MAST1	cytoplasmic linker associated protein 1	protein-coding
chr18_76739301_76739350	chr18	76739302	76739350	+	0	NA	promoter-TSS (NM_171999)	promoter-TSS (NM_171999)	-949	NM_171999	27164	Hs.700557	NM_171999		SALL3	ZNF796	spalt-like transcription factor 3	protein-coding
chr17_33411051_33411100	chr17	33411052	33411100	+	0	NA	intron (NR_037713, intron 1 of 6)	AluSx|SINE|Alu	5272	NR_037713	117584	Hs.13680	NM_057178	HPRD:11489	RFFL	CARP-2|CARP2|FRING|RIFIFYLIN|RNF189|RNF34L	ring finger and FYVE-like domain containing E3 ubiquitin protein ligase	protein-coding
chr17_3439001_3439050	chr17	3439002	3439050	+	0	NA	intron (NM_145068, intron 6 of 17)	CpG-9984	22263	NM_145068	162514	Hs.446255	NM_145068	HPRD:06141	TRPV3	OLMS|VRL3	transient receptor potential cation channel, subfamily V, member 3	protein-coding
chr12_132381601_132381650	chr12	132381602	132381650	+	0	NA	intron (NM_003565, intron 3 of 27)	intron (NM_003565, intron 3 of 27)	2347	NM_003565	8408	Hs.47061	NM_003565	HPRD:11933	ULK1	ATG1|ATG1A|UNC51|Unc51.1|hATG1	unc-51 like autophagy activating kinase 1	protein-coding
chr6_33609151_33609200	chr6	33609152	33609200	+	0	NA	intron (NM_002224, intron 2 of 57)	intron (NM_002224, intron 2 of 57)	20020	NM_002224	3710	Hs.65758	NM_002224	HPRD:00926	ITPR3	IP3R|IP3R3	inositol 1,4,5-trisphosphate receptor, type 3	protein-coding
chr14_50358551_50358600	chr14	50358552	50358600	+	0	NA	Intergenic	AluSx1|SINE|Alu	-1160	NM_001663	382	Hs.525330	NM_001663		ARF6	-	ADP-ribosylation factor 6	protein-coding
chr20_2781251_2781300	chr20	2781252	2781300	+	0	NA	promoter-TSS (NM_001184699)	promoter-TSS (NM_001184699)	16	NM_019609	56265	Hs.659346	NM_019609	HPRD:07099	CPXM1	CPX1|CPXM	carboxypeptidase X (M14 family), member 1	protein-coding
chr9_129377601_129377650	chr9	129377602	129377650	+	0	NA	intron (NM_002316, intron 1 of 7)	CpG-27036	904	NM_002316	4010	Hs.129133	NM_002316	HPRD:03986	LMX1B	LMX1.2|NPS1	LIM homeobox transcription factor 1, beta	protein-coding
chr7_93204201_93204250	chr7	93204202	93204250	+	0	NA	promoter-TSS (NM_001742)	promoter-TSS (NM_001742)	-184	NM_001164737	799	Hs.489127	NM_001742	HPRD:00239	CALCR	CRT|CT-R|CTR|CTR1	calcitonin receptor	protein-coding
chr4_54966901_54966950	chr4	54966902	54966950	+	0	NA	exon (NM_133267, exon 1 of 2)	exon (NM_133267, exon 1 of 2)	678	NM_133267	170825	Hs.371899	NM_133267		GSX2	GSH2	GS homeobox 2	protein-coding
chr19_30018351_30018400	chr19	30018352	30018400	+	0	NA	intron (NM_001146339, intron 2 of 4)	CpG-13415	885	NM_001146339	342865	Hs.451618	NM_001146339	ENSG00000187135	VSTM2B	-	V-set and transmembrane domain containing 2B	protein-coding
chr11_637151_637200	chr11	637152	637200	+	0	NA	promoter-TSS (NM_000797)	promoter-TSS (NM_000797)	-129	NM_000797	1815	Hs.99922	NM_000797	HPRD:00541	DRD4	D4DR	dopamine receptor D4	protein-coding
chrX_39949401_39949450	chrX	39949402	39949450	+	0	NA	intron (NM_001123384, intron 1 of 13)	CpG	7293	NM_017745	54880	Hs.659681	NM_017745	HPRD:06458	BCOR	ANOP2|MAA2|MCOPS2	BCL6 corepressor	protein-coding
chr2_175205801_175205850	chr2	175205802	175205850	+	0	NA	Intergenic	CpG	6005	NM_001145250	100131390	Hs.516603	NM_001145250		SP9	ZNF990	Sp9 transcription factor	protein-coding
chr9_91150551_91150600	chr9	91150552	91150600	+	0	NA	exon (NM_145283, exon 1 of 3)	exon (NM_145283, exon 1 of 3)	560	NM_001161625	158046	Hs.734507	NM_145283	HPRD:12938	NXNL2	C9orf121|RDCVF2	nucleoredoxin-like 2	protein-coding
chr13_26625201_26625250	chr13	26625202	26625250	+	0	NA	promoter-TSS (NM_001007538)	promoter-TSS (NM_001007538)	-28	NM_001007538	387914	Hs.433791	NM_001007538	HPRD:16589	SHISA2	C13orf13|PRO28631|TMEM46|WGAR9166|bA398O19.2|hShisa	shisa family member 2	protein-coding
chr12_56478201_56478250	chr12	56478202	56478250	+	0	NA	intron (NM_001005915, intron 2 of 2)	AluJr|SINE|Alu	4334	NM_001005915	2065	Hs.118681	NM_001982	HPRD:01820	ERBB3	ErbB-3|HER3|LCCS2|MDA-BF-1|c-erbB-3|c-erbB3|erbB3-S|p180-ErbB3|p45-sErbB3|p85-sErbB3	v-erb-b2 avian erythroblastic leukemia viral oncogene homolog 3	protein-coding
chr3_87841801_87841850	chr3	87841802	87841850	+	0	NA	Intergenic	CpG	-189900	NM_000866	3355	Hs.248136	NM_000866		HTR1F	5-HT-1F|5-HT1F|5HT6|HTR1EL|MR77	5-hydroxytryptamine (serotonin) receptor 1F, G protein-coupled	protein-coding
chr17_32908201_32908250	chr17	32908202	32908250	+	0	NA	intron (NM_207313, intron 1 of 9)	CpG	458	NM_207313	124842	Hs.310482	NM_207313	HPRD:14030	TMEM132E	-	transmembrane protein 132E	protein-coding
chr14_96342751_96342800	chr14	96342752	96342800	+	0	NA	promoter-TSS (NR_038861)	promoter-TSS (NR_038861)	-333	NR_038861	100507043	Hs.455955	NR_038861	ENSG00000250366	TUNAR	LINC00617|TUNA	TCL1 upstream neural differentiation-associated RNA	ncRNA
chr3_122640901_122640950	chr3	122640902	122640950	+	0	NA	exon (NM_001256348, exon 11 of 22)	exon (NM_001256348, exon 11 of 22)	35566	NR_024618	100129550	Hs.61558	NR_024618	ENSG00000273033	LOC100129550	-	uncharacterized LOC100129550	ncRNA
chr5_882951_883000	chr5	882952	883000	+	0	NA	intron (NM_001009877, intron 8 of 15)	intron (NM_001009877, intron 8 of 15)	9698	NM_001009877	65980	Hs.449278	NM_023924	HPRD:12532	BRD9	LAVS3040|PRO9856	bromodomain containing 9	protein-coding
chr22_24180551_24180600	chr22	24180552	24180600	+	0	NA	exon (NM_001135751, exon 4 of 7)	exon (NM_001135751, exon 4 of 7)	623	NM_198440	91319	Hs.593679	NM_198440	HPRD:13139	DERL3	C22orf14|IZP6|LLN2|derlin-3	derlin 3	protein-coding
chr4_13548851_13548900	chr4	13548852	13548900	+	0	NA	non-coding (NR_015450, exon 1 of 1)	non-coding (NR_015450, exon 1 of 1)	572	NR_015450	285548	Hs.529284	NR_015450		LINC01096	-	long intergenic non-protein coding RNA 1096	ncRNA
chr7_73989401_73989450	chr7	73989402	73989450	+	0	NA	intron (NM_005685, intron 22 of 26)	AluSq2|SINE|Alu	-82565	NM_032999	2969	Hs.647041	NM_001518	HPRD:03399	GTF2I	BAP135|BTKAP1|DIWS|GTFII-I|IB291|SPIN|TFII-I|WBS|WBSCR6	general transcription factor IIi	protein-coding
chr2_232791701_232791750	chr2	232791702	232791750	+	0	NA	promoter-TSS (NM_024409)	promoter-TSS (NM_024409)	-688	NM_024409	4880	Hs.247916	NM_024409		NPPC	CNP|CNP2	natriuretic peptide C	protein-coding
chr14_70038601_70038650	chr14	70038602	70038650	+	0	NA	exon (NM_001271507, exon 2 of 2)	exon (NM_001271507, exon 2 of 2)	2974	NM_001271507	56936	Hs.458319	NM_020181		CCDC177	C14orf162|PLPL	coiled-coil domain containing 177	protein-coding
chr19_18899701_18899750	chr19	18899702	18899750	+	0	NA	intron (NM_000095, intron 5 of 18)	CpG-13318	2388	NM_000095	1311	Hs.1584	NM_000095	HPRD:02632	COMP	EDM1|EPD1|MED|PSACH|THBS5	cartilage oligomeric matrix protein	protein-coding
chr19_15334701_15334750	chr19	15334702	15334750	+	0	NA	Intergenic	CpG	8505	NM_024794	79852	Hs.156457	NM_024794	HPRD:12410	EPHX3	ABHD9|EH3	epoxide hydrolase 3	protein-coding
chr9_91792951_91793000	chr9	91792952	91793000	+	0	NA	exon (NM_016848, exon 1 of 12)	exon (NM_016848, exon 1 of 12)	706	NM_016848	53358	Hs.292737	NM_016848		SHC3	N-Shc|NSHC|RAI|SHCC	SHC (Src homology 2 domain containing) transforming protein 3	protein-coding
chr5_77268401_77268450	chr5	77268402	77268450	+	0	NA	Intergenic	CpG	14355	NR_105013	101929154	Hs.252895	NR_105012		LOC101929154	-	uncharacterized LOC101929154	ncRNA
chr9_136930601_136930650	chr9	136930602	136930650	+	0	NA	intron (NM_007371, intron 1 of 11)	intron (NM_007371, intron 1 of 11)	2515	NM_007371	8019	Hs.522472	NM_007371	HPRD:03327	BRD3	ORFX|RING3L	bromodomain containing 3	protein-coding
chr19_42905701_42905750	chr19	42905702	42905750	+	0	NA	TTS (NM_005357)	TTS (NM_005357)	4426	NR_073180	100996307	Hs.466840	NR_073179	ENSG00000213904	LIPE-AS1	-	LIPE antisense RNA 1	ncRNA
chr7_24323251_24323300	chr7	24323252	24323300	+	0	NA	promoter-TSS (NM_000905)	promoter-TSS (NM_000905)	-531	NM_000905	4852	Hs.1832	NM_000905	HPRD:01214	NPY	PYY4	neuropeptide Y	protein-coding
chr8_118909801_118909850	chr8	118909802	118909850	+	0	NA	intron (NM_000127, intron 1 of 10)	AluSz|SINE|Alu	214232	NM_000127	2131	Hs.492618	NM_000127		EXT1	EXT|LGCR|LGS|TRPS2|TTV	exostosin glycosyltransferase 1	protein-coding
chrX_64627251_64627300	chrX	64627252	64627300	+	0	NA	Intergenic	CpG	-81339	NM_001010888	340554	Hs.21249	NM_001010888	HPRD:16774	ZC3H12B	CXorf32|MCPIP2	zinc finger CCCH-type containing 12B	protein-coding
chr19_11592801_11592850	chr19	11592802	11592850	+	0	NA	Intergenic	CpG-12957	-1023	NM_001420	1995	Hs.1701	NM_001420	HPRD:16024	ELAVL3	HUC|HUCL|PLE21	ELAV like neuron-specific RNA binding protein 3	protein-coding
chr7_140772901_140772950	chr7	140772902	140772950	+	0	NA	Intergenic	CpG	-1106	NM_001195278	100507421	Hs.283851	NM_001195278	ENSG00000261115	TMEM178B	-	transmembrane protein 178B	protein-coding
chr20_21376651_21376700	chr20	21376652	21376700	+	0	NA	exon (NM_033176, exon 2 of 2)	exon (NM_033176, exon 2 of 2)	1371	NM_033176	644524	Hs.456662	NM_033176		NKX2-4	NKX2.4|NKX2D	NK2 homeobox 4	protein-coding
chr15_75754551_75754600	chr15	75754552	75754600	+	0	NA	Intergenic	Intergenic	-6452	NM_001145357	25942	Hs.513039	NM_015477	HPRD:09690	SIN3A	-	SIN3 transcription regulator family member A	protein-coding
chr8_133492601_133492650	chr8	133492602	133492650	+	0	NA	exon (NM_004519, exon 1 of 15)	exon (NM_004519, exon 1 of 15)	378	NM_004519	3786	Hs.374023	NM_004519	HPRD:09077	KCNQ3	BFNC2|EBN2|KV7.3	potassium voltage-gated channel, KQT-like subfamily, member 3	protein-coding
chr1_8277501_8277550	chr1	8277502	8277550	+	0	NA	Intergenic	CpG	-100619	NM_001080397	50651	Hs.463036	NM_001080397	ENSG00000162426	SLC45A1	DNB5	solute carrier family 45, member 1	protein-coding
chr2_29033701_29033750	chr2	29033702	29033750	+	0	NA	promoter-TSS (NM_001142634)	promoter-TSS (NM_001142634)	26	NM_001142634	245711	Hs.511956	NM_182756	HPRD:18095	SPDYA	RINGO3|RINGOA|SPDY1|SPY1	speedy/RINGO cell cycle regulator family member A	protein-coding
chr20_61810251_61810300	chr20	61810252	61810300	+	0	NA	TTS (NR_029670)	TTS (NR_029670)	424	NR_029670	406909		NR_029670	miRBase:MI0000445	MIR124-3	MIRN124-3|MIRN124A3	microRNA 124-3	ncRNA
chr17_75401401_75401450	chr17	75401402	75401450	+	0	NA	intron (NM_001293696, intron 1 of 9)	intron (NM_001293696, intron 1 of 9)	275	NM_001293696	10801	Hs.440932	NM_006640	HPRD:10360	2016-09-09	AF17q25|MSF|MSF1|NAPB|PNUTL4|SINT1|SeptD1	septin 9	protein-coding
chr20_44650351_44650400	chr20	44650352	44650400	+	0	NA	promoter-TSS (NM_001134771)	promoter-TSS (NM_001134771)	47	NM_001134771	57468	Hs.21413	NM_020708	HPRD:09469	SLC12A5	KCC2	solute carrier family 12 (potassium/chloride transporter), member 5	protein-coding
chr22_22863201_22863250	chr22	22863202	22863250	+	0	NA	5' UTR (NM_080764, exon 1 of 4)	5' UTR (NM_080764, exon 1 of 4)	279	NM_080764	140883	Hs.43834	NM_080764	HPRD:11615	ZNF280B	5'OY11.1|D87009.C22.3|SUHW2|ZNF279|ZNF632	zinc finger protein 280B	protein-coding
chr15_79383201_79383250	chr15	79383202	79383250	+	0	NA	promoter-TSS (NM_001145648)	promoter-TSS (NM_001145648)	-11	NM_002891	5923	Hs.459035	NM_002891	ENSG00000058335	RASGRF1	CDC25|CDC25L|GNRP|GRF1|GRF55|H-GRF55|PP13187|ras-GRF1	Ras protein-specific guanine nucleotide-releasing factor 1	protein-coding
chr9_21031651_21031700	chr9	21031652	21031700	+	0	NA	promoter-TSS (NM_001010915)	promoter-TSS (NM_001010915)	-41	NM_001010915	401494	Hs.716678	NM_001010915		PTPLAD2	HACD4	protein tyrosine phosphatase-like A domain containing 2	protein-coding
chr21_36399051_36399100	chr21	36399052	36399100	+	0	NA	intron (NM_001754, intron 2 of 8)	CpG	12647	NR_026812	80215	Hs.672131	NM_025143		RUNX1-IT1	C21orf96	RUNX1 intronic transcript 1 (non-protein coding)	ncRNA
chr18_55114451_55114500	chr18	55114452	55114500	+	0	NA	intron (NM_004852, intron 1 of 1)	intron (NM_004852, intron 1 of 1)	11559	NM_004852	9480	Hs.194725	NM_004852	HPRD:05354	ONECUT2	OC-2|OC2	one cut homeobox 2	protein-coding
chr17_37828251_37828300	chr17	37828252	37828300	+	0	NA	3' UTR (NM_033419, exon 8 of 8)	3' UTR (NM_033419, exon 8 of 8)	3570	NM_002686	5409	Hs.1892	NM_002686		PNMT	PENT|PNMTase	phenylethanolamine N-methyltransferase	protein-coding
chr14_73736751_73736800	chr14	73736752	73736800	+	0	NA	intron (NM_173462, intron 25 of 25)	intron (NM_173462, intron 25 of 25)	32571	NM_173462	89932	Hs.509909	NM_173462	HPRD:15099	PAPLN	-	papilin, proteoglycan-like sulfated glycoprotein	protein-coding
chr11_504401_504450	chr11	504402	504450	+	0	NA	intron (NM_203389, intron 1 of 9)	CpG	2395	NM_203383	6050	Hs.530687	NM_002939	HPRD:01412	RNH1	RAI|RNH	ribonuclease/angiogenin inhibitor 1	protein-coding
chr7_24323951_24324000	chr7	24323952	24324000	+	0	NA	intron (NM_000905, intron 1 of 3)	CpG	169	NM_000905	4852	Hs.1832	NM_000905	HPRD:01214	NPY	PYY4	neuropeptide Y	protein-coding
chr20_590301_590350	chr20	590302	590350	+	0	NA	intron (NM_004609, intron 1 of 1)	CpG	584	NM_004609	6939	Hs.437	NM_004609		TCF15	EC2|PARAXIS|bHLHa40	transcription factor 15 (basic helix-loop-helix)	protein-coding
chr19_13960701_13960750	chr19	13960702	13960750	+	0	NA	Intergenic	AluSq2|SINE|Alu	-13253	NR_029495	407010		NR_029495	miRBase:MI0000079	MIR23A	MIRN23A|hsa-mir-23a|miRNA23A	microRNA 23a	ncRNA
chr11_120093151_120093200	chr11	120093152	120093200	+	0	NA	intron (NM_178507, intron 1 of 3)	AluSx|SINE|Alu	11429	NM_178507	220323	Hs.445081	NM_178507		OAF	NS5ATP13TP2	OAF homolog (Drosophila)	protein-coding
chr2_171678901_171678950	chr2	171678902	171678950	+	0	NA	intron (NM_013445, intron 3 of 6)	CpG-15697	5726	NM_013445	2571	Hs.420036	NM_000817	HPRD:12011	GAD1	CPSQ1|GAD|SCP	glutamate decarboxylase 1 (brain, 67kDa)	protein-coding
chr20_34894501_34894550	chr20	34894502	34894550	+	0	NA	intron (NM_014902, intron 1 of 12)	CpG	281	NM_014902	22839	Hs.249600	NM_014902	HPRD:16826	DLGAP4	DAP-4|DAP4|DLP4|SAPAP-4|SAPAP4	discs, large (Drosophila) homolog-associated protein 4	protein-coding
chr7_2728051_2728100	chr7	2728052	2728100	+	0	NA	intron (NM_001284355, intron 1 of 5)	CpG	240	NM_001284355	155185	Hs.42221	NM_133463	HPRD:17232	AMZ1	-	archaelysin family metallopeptidase 1	protein-coding
chr1_111217901_111217950	chr1	111217902	111217950	+	0	NA	promoter-TSS (NM_002232)	promoter-TSS (NM_002232)	-271	NM_002232	3738	Hs.169948	NM_002232	HPRD:15937	KCNA3	HGK5|HLK3|HPCN3|HUKIII|KV1.3|MK3|PCN3	potassium voltage-gated channel, shaker-related subfamily, member 3	protein-coding
chr5_170738201_170738250	chr5	170738202	170738250	+	0	NA	intron (NM_021025, intron 2 of 2)	CpG-21367	1938	NM_021025	30012	Hs.249125	NM_021025	HPRD:06868	TLX3	HOX11L2|RNX	T-cell leukemia homeobox 3	protein-coding
chr2_20867201_20867250	chr2	20867202	20867250	+	0	NA	exon (NM_182828, exon 1 of 2)	exon (NM_182828, exon 1 of 2)	802	NM_182828	151449	Hs.447688	NM_182828		GDF7	BMP12	growth differentiation factor 7	protein-coding
chr17_42635501_42635550	chr17	42635502	42635550	+	0	NA	exon (NM_001466, exon 1 of 1)	exon (NM_001466, exon 1 of 1)	714	NM_001466	2535	Hs.142912	NM_001466		FZD2	Fz2|fz-2|fzE2|hFz2	frizzled class receptor 2	protein-coding
chr2_73519651_73519700	chr2	73519652	73519700	+	0	NA	exon (NM_001965, exon 2 of 2)	exon (NM_001965, exon 2 of 2)	1153	NM_001965	1961	Hs.3052	NM_001965	HPRD:00550	EGR4	NGFI-C|NGFIC|PAT133	early growth response 4	protein-coding
chr12_45647901_45647950	chr12	45647902	45647950	+	0	NA	intron (NM_001142679, intron 1 of 19)	AluSc|SINE|Alu	-38137	NR_037144	51054	Hs.233495	NM_015899	HPRD:15143	PLEKHA8P1	PLEKHA9	pleckstrin homology domain containing, family A member 8 pseudogene 1	pseudo
chr5_78023151_78023200	chr5	78023152	78023200	+	0	NA	Intergenic	AluSc8|SINE|Alu	-78528	NM_005779	10184	Hs.79299	NM_005779	HPRD:17272	LHFPL2	-	lipoma HMGIC fusion partner-like 2	protein-coding
chr16_58498301_58498350	chr16	58498302	58498350	+	0	NA	promoter-TSS (NM_022910)	promoter-TSS (NM_022910)	332	NM_001130487	65009	Hs.322430	NM_020465	HPRD:14817	NDRG4	BDM1|SMAP-8|SMAP8	NDRG family member 4	protein-coding
chr15_27112501_27112550	chr15	27112502	27112550	+	0	NA	5' UTR (NM_001165037, exon 1 of 11)	5' UTR (NM_001165037, exon 1 of 11)	253	NM_001165037	2558	Hs.24969	NM_000810	HPRD:08840	GABRA5	-	gamma-aminobutyric acid (GABA) A receptor, alpha 5	protein-coding
chr9_139741151_139741200	chr9	139741152	139741200	+	0	NA	exon (NM_001080482, exon 1 of 1)	exon (NM_001080482, exon 1 of 1)	-2092	NM_014172	29085	Hs.409834	NM_014172	HPRD:17849	PHPT1	CGI-202|HEL-S-132P|HSPC141|PHP14	phosphohistidine phosphatase 1	protein-coding
chr17_16235251_16235300	chr17	16235252	16235300	+	0	NA	Intergenic	AluSx|SINE|Alu	21536	NM_181716	201161	Hs.433422	NM_181716	ENSG00000166582	CENPV	3110013H01Rik|CENP-V|PRR6|p30	centromere protein V	protein-coding
chr3_194871301_194871350	chr3	194871302	194871350	+	0	NA	intron (NR_102711, intron 1 of 1)	intron (NR_102711, intron 1 of 1)	2726	NR_102711	101410543	Hs.658170	NR_102710	ENSG00000230266	XXYLT1-AS2	-	XXYLT1 antisense RNA 2	ncRNA
chr17_37863601_37863650	chr17	37863602	37863650	+	0	NA	intron (NR_110535, intron 2 of 26)	intron (NR_110535, intron 2 of 26)	7395	NR_110535	2064	Hs.446352	NM_004448	HPRD:01281	ERBB2	CD340|HER-2|HER-2/neu|HER2|MLN 19|NEU|NGL|TKR1	v-erb-b2 avian erythroblastic leukemia viral oncogene homolog 2	protein-coding
chr17_33328401_33328450	chr17	33328402	33328450	+	0	NA	intron (NM_002311, intron 17 of 19)	intron (NM_002311, intron 17 of 19)	20909	NM_013975	3980	Hs.100299	NM_002311	HPRD:02966	LIG3	LIG2	ligase III, DNA, ATP-dependent	protein-coding
chr3_46940101_46940150	chr3	46940102	46940150	+	0	NA	intron (NM_001184744, intron 7 of 14)	CpG	16387	NM_001184744	5745	Hs.1019	NM_000316	HPRD:01347	PTH1R	PFE|PTHR|PTHR1	parathyroid hormone 1 receptor	protein-coding
chr8_145105101_145105150	chr8	145105102	145105150	+	0	NA	Intergenic	CpG	7157	NR_106905	102465509		NR_106905		MIR6846	hsa-mir-6846	microRNA 6846	ncRNA
chr16_58498351_58498400	chr16	58498352	58498400	+	0	NA	promoter-TSS (NM_022910)	promoter-TSS (NM_022910)	-350	NM_022910	65009	Hs.322430	NM_020465	HPRD:14817	NDRG4	BDM1|SMAP-8|SMAP8	NDRG family member 4	protein-coding
chr9_129377801_129377850	chr9	129377802	129377850	+	0	NA	exon (NM_001174147, exon 2 of 8)	exon (NM_001174147, exon 2 of 8)	1104	NM_002316	4010	Hs.129133	NM_002316	HPRD:03986	LMX1B	LMX1.2|NPS1	LIM homeobox transcription factor 1, beta	protein-coding
chr22_41894051_41894100	chr22	41894052	41894100	+	0	NA	intron (NM_001098, intron 1 of 17)	AluSc|SINE|Alu	28947	NM_001098	50	Hs.643610	NM_001098	HPRD:00012	ACO2	ACONM|ICRD	aconitase 2, mitochondrial	protein-coding
chr19_42389751_42389800	chr19	42389752	42389800	+	0	NA	intron (NM_199002, intron 1 of 28)	AluSx|SINE|Alu	1330	NM_199002	9138	Hs.631550	NM_004706	HPRD:03511	ARHGEF1	GEF1|LBCL2|LSC|P115-RHOGEF|SUB1.5	Rho guanine nucleotide exchange factor (GEF) 1	protein-coding
chr14_101035351_101035400	chr14	101035352	101035400	+	0	NA	promoter-TSS (NM_001159531)	promoter-TSS (NM_001159531)	755	NM_020836	57596	Hs.211751	NM_020836	HPRD:06459	BEGAIN	-	brain-enriched guanylate kinase-associated	protein-coding
chr4_154710551_154710600	chr4	154710552	154710600	+	0	NA	promoter-TSS (NM_003013)	promoter-TSS (NM_003013)	-348	NM_003013	6423	Hs.481022	NM_003013	HPRD:16041	SFRP2	FRP-2|SARP1|SDF-5	secreted frizzled-related protein 2	protein-coding
chr10_14590301_14590350	chr10	14590302	14590350	+	0	NA	intron (NM_031453, intron 2 of 4)	intron (NM_031453, intron 2 of 4)	23862	NM_001282699	83641	Hs.446315	NM_031453	HPRD:12575	FAM107B	C10orf45	family with sequence similarity 107, member B	protein-coding
chr5_77268451_77268500	chr5	77268452	77268500	+	0	NA	Intergenic	CpG	14405	NR_105013	101929154	Hs.252895	NR_105012		LOC101929154	-	uncharacterized LOC101929154	ncRNA
chr18_77159551_77159600	chr18	77159552	77159600	+	0	NA	promoter-TSS (NM_172389)	promoter-TSS (NM_172389)	-698	NM_001278672	4772	Hs.534074	NM_006162	HPRD:02729	NFATC1	NF-ATC|NFAT2|NFATc	nuclear factor of activated T-cells, cytoplasmic, calcineurin-dependent 1	protein-coding
chr7_4766301_4766350	chr7	4766302	4766350	+	0	NA	intron (NM_001037165, intron 1 of 8)	intron (NM_001037165, intron 1 of 8)	44396	NM_001037165	221937	Hs.487393	NM_001037165	HPRD:18750	FOXK1	FOXK1L	forkhead box K1	protein-coding
chr2_47798951_47799000	chr2	47798952	47799000	+	0	NA	Intergenic	CpG-14960	-1506	NM_022055	56660	Hs.591586	NM_022055		KCNK12	K2p12.1|THIK-2|THIK2	potassium channel, subfamily K, member 12	protein-coding
chr17_77789301_77789350	chr17	77789302	77789350	+	0	NA	Intergenic	CpG	-18411	NM_020649	57332	Hs.387258	NM_020649		CBX8	PC3|RC1	chromobox homolog 8	protein-coding
chr4_2485601_2485650	chr4	2485602	2485650	+	0	NA	intron (NM_001185009, intron 2 of 8)	AluSq|SINE|Alu	14446	NM_001185009	6047	Hs.66394	NM_002938	HPRD:04167	RNF4	SLX5|SNURF	ring finger protein 4	protein-coding
chr1_40253701_40253750	chr1	40253702	40253750	+	0	NA	intron (NM_001720, intron 1 of 6)	CpG	807	NM_001720	656	Hs.734367	NM_001720		BMP8B	BMP8|OP2	bone morphogenetic protein 8b	protein-coding
chr22_50987301_50987350	chr22	50987302	50987350	+	0	NA	exon (NM_138433, exon 1 of 1)	exon (NM_138433, exon 1 of 1)	864	NM_138433	113730	Hs.137007	NM_138433	HPRD:14453	KLHDC7B	-	kelch domain containing 7B	protein-coding
chr12_106977451_106977500	chr12	106977452	106977500	+	0	NA	intron (NM_213594, intron 1 of 17)	CpG	791	NM_213594	5992	Hs.388827	NM_002920	HPRD:04905	RFX4	NYD-SP10	regulatory factor X, 4 (influences HLA class II expression)	protein-coding
chr1_6269201_6269250	chr1	6269202	6269250	+	0	NA	exon (NM_207396, exon 5 of 18)	exon (NM_207396, exon 5 of 18)	3037	NM_207396	388591	Hs.716549	NM_173795	HPRD:08119	RNF207	C1orf188	ring finger protein 207	protein-coding
chr1_110693251_110693300	chr1	110693252	110693300	+	0	NA	5' UTR (NM_001010898, exon 1 of 12)	5' UTR (NM_001010898, exon 1 of 12)	144	NM_001010898	388662	Hs.128382	NM_001010898	HPRD:18061	SLC6A17	NTT4	solute carrier family 6 (neutral amino acid transporter), member 17	protein-coding
chr13_115081701_115081750	chr13	115081702	115081750	+	0	NA	intron (NM_001164145, intron 1 of 2)	AluSp|SINE|Alu	1761	NM_032436	283489	Hs.7542	NM_032436	HPRD:10707	CHAMP1	C13orf8|CAMP|CHAMP|ZNF828	chromosome alignment maintaining phosphoprotein 1	protein-coding
chr19_18118951_18119000	chr19	18118952	18119000	+	0	NA	promoter-TSS (NM_015683)	promoter-TSS (NM_015683)	-1	NM_015683	27106	Hs.515249	NM_015683	HPRD:12492	ARRDC2	CLONE24945	arrestin domain containing 2	protein-coding
chr6_89738501_89738550	chr6	89738502	89738550	+	0	NA	Intergenic	AluSq2|SINE|Alu	-51903	NM_006813	10957	Hs.75969	NM_006813	HPRD:08412	PNRC1	B4-2|PNAS-145|PROL2|PRR2	proline-rich nuclear receptor coactivator 1	protein-coding
chr3_176909901_176909950	chr3	176909902	176909950	+	0	NA	intron (NM_024665, intron 1 of 15)	AluSg|SINE|Alu	5122	NM_024665	79718	Hs.715026	NM_024665	HPRD:15476	TBL1XR1	C21|DC42|IRA1|TBLR1	transducin (beta)-like 1 X-linked receptor 1	protein-coding
chr3_14643651_14643700	chr3	14643652	14643700	+	0	NA	Intergenic	Intergenic	-49577	NM_016474	51244	Hs.517820	NM_016474	HPRD:12820	CCDC174	C3orf19	coiled-coil domain containing 174	protein-coding
chr17_42975001_42975050	chr17	42975002	42975050	+	0	NA	intron (NM_004247, intron 1 of 27)	AluSx1|SINE|Alu	1710	NM_001258353	9343	Hs.151787	NM_004247	HPRD:04869	EFTUD2	MFDGA|MFDM|SNRNP116|Snrp116|Snu114|U5-116KD	elongation factor Tu GTP binding domain containing 2	protein-coding
chr13_44947851_44947900	chr13	44947852	44947900	+	0	NA	promoter-TSS (NM_001010897)	promoter-TSS (NM_001010897)	-102	NM_001010897	387923	Hs.377972	NM_001010897	HPRD:16590	SERP2	C13orf21|bA269C23.1	stress-associated endoplasmic reticulum protein family member 2	protein-coding
chr6_50787651_50787700	chr6	50787652	50787700	+	0	NA	intron (NM_003221, intron 1 of 6)	CpG	1237	NM_003221	7021	Hs.33102	NM_003221	HPRD:03360	TFAP2B	AP-2B|AP2-B	transcription factor AP-2 beta (activating enhancer binding protein 2 beta)	protein-coding
chr3_177337801_177337850	chr3	177337802	177337850	+	0	NA	intron (NR_047568, intron 2 of 3)	AluSg|SINE|Alu	178117	NR_047568	100505566	Hs.581170	NR_047568		LINC00578	-	long intergenic non-protein coding RNA 578	ncRNA
chr17_43047551_43047600	chr17	43047552	43047600	+	0	NA	Intergenic	CpG	-1932	NM_006688	10882	Hs.134012	NM_006688	HPRD:12712	C1QL1	C1QRF|C1QTNF14|CRF	complement component 1, q subcomponent-like 1	protein-coding
chr1_40324801_40324850	chr1	40324802	40324850	+	0	NA	intron (NM_017646, intron 1 of 10)	AluSx3|SINE|Alu	24351	NM_017646	54802	Hs.356554	NM_017646	HPRD:18226	TRIT1	IPT|MOD5	tRNA isopentenyltransferase 1	protein-coding
chr17_32908001_32908050	chr17	32908002	32908050	+	0	NA	5' UTR (NM_207313, exon 1 of 10)	5' UTR (NM_207313, exon 1 of 10)	258	NM_207313	124842	Hs.310482	NM_207313	HPRD:14030	TMEM132E	-	transmembrane protein 132E	protein-coding
chr12_125671801_125671850	chr12	125671802	125671850	+	0	NA	Intergenic	CpG	121901	NM_023928	65985	Hs.656073	NM_023928	HPRD:12391	AACS	ACSF1|SUR-5	acetoacetyl-CoA synthetase	protein-coding
chr10_85954601_85954650	chr10	85954602	85954650	+	0	NA	intron (NM_033100, intron 1 of 16)	CpG	235	NM_033100	92211	Hs.137556	NM_033100	HPRD:15106	CDHR1	CORD15|PCDH21|PRCAD|RP65	cadherin-related family member 1	protein-coding
chrX_149530051_149530100	chrX	149530052	149530100	+	0	NA	Intergenic	CpG	-1469	NM_001177465	10046	Hs.20136	NM_005491	HPRD:02126	MAMLD1	CG1|CXorf6|F18|HYSP2	mastermind-like domain containing 1	protein-coding
chr1_204320201_204320250	chr1	204320202	204320250	+	0	NA	intron (NM_014935, intron 1 of 22)	intron (NM_014935, intron 1 of 22)	8831	NM_014935	22874	Hs.253146	NM_014935	HPRD:09685	PLEKHA6	PEPP-3|PEPP3	pleckstrin homology domain containing, family A member 6	protein-coding
chr15_90325001_90325050	chr15	90325002	90325050	+	0	NA	Intergenic	AluSz|SINE|Alu	5437	NM_001039958	145873	Hs.37311	NM_001039958	ENSG00000188095	MESP2	SCDO2|bHLHc6	mesoderm posterior basic helix-loop-helix transcription factor 2	protein-coding
chr4_37246451_37246500	chr4	37246452	37246500	+	0	NA	promoter-TSS (NM_001144990)	promoter-TSS (NM_001144990)	-214	NM_001144990	57495	Hs.4280	NM_001144990	ENSG00000174145	NWD2	KIAA1239	NACHT and WD repeat domain containing 2	protein-coding
chr5_180018551_180018600	chr5	180018552	180018600	+	0	NA	promoter-TSS (NM_052863)	promoter-TSS (NM_052863)	-89	NM_052863	92304	Hs.62492	NM_052863	HPRD:05932	SCGB3A1	HIN-1|HIN1|LU105|PnSP-2|UGRP2	secretoglobin, family 3A, member 1	protein-coding
chr12_111873451_111873500	chr12	111873452	111873500	+	0	NA	intron (NM_001291424, intron 1 of 6)	intron (NM_001291424, intron 1 of 6)	810	NM_001291424	10019	Hs.506784	NM_005475	HPRD:05480	SH2B3	IDDM20|LNK	SH2B adaptor protein 3	protein-coding
chr20_45880901_45880950	chr20	45880902	45880950	+	0	NA	intron (NM_001281781, intron 11 of 20)	AluSx1|SINE|Alu	-66320	NR_024594	100131496	Hs.662547	NR_024594	ENSG00000267882	LOC100131496	-	uncharacterized LOC100131496	ncRNA
chr15_68119801_68119850	chr15	68119802	68119850	+	0	NA	intron (NM_001258024, intron 6 of 14)	CpG-8016	7784	NM_001258024	390598	Hs.451224	NM_001031807	ENSG00000188779	SKOR1	CORL1|FUSSEL15|LBXCOR1	SKI family transcriptional corepressor 1	protein-coding
chr9_100615551_100615600	chr9	100615552	100615600	+	0	NA	promoter-TSS (NM_004473)	promoter-TSS (NM_004473)	39	NM_004473	2304	Hs.159234	NM_004473	HPRD:04014	FOXE1	FKHL15|FOXE2|HFKH4|HFKL5|TITF2|TTF-2|TTF2	forkhead box E1 (thyroid transcription factor 2)	protein-coding
chr1_99470651_99470700	chr1	99470652	99470700	+	0	NA	promoter-TSS (NM_001037317)	promoter-TSS (NM_001037317)	-227	NM_001010861	163404	Hs.483948	NM_001010861	HPRD:12966	LPPR5	PAP2|PAP2D|PRG5	lipid phosphate phosphatase-related protein type 5	protein-coding
chr8_118910151_118910200	chr8	118910152	118910200	+	0	NA	intron (NM_000127, intron 1 of 10)	intron (NM_000127, intron 1 of 10)	213882	NM_000127	2131	Hs.492618	NM_000127		EXT1	EXT|LGCR|LGS|TRPS2|TTV	exostosin glycosyltransferase 1	protein-coding
chr13_29393801_29393850	chr13	29393802	29393850	+	0	NA	Intergenic	CpG	-100676	NM_181785	283537	Hs.117167	NM_181785	HPRD:14146	SLC46A3	FKSG16	solute carrier family 46, member 3	protein-coding
chr17_37762701_37762750	chr17	37762702	37762750	+	0	NA	exon (NM_006160, exon 2 of 2)	exon (NM_006160, exon 2 of 2)	1449	NM_006160	4761	Hs.322431	NM_006160		NEUROD2	NDRF|bHLHa1	neuronal differentiation 2	protein-coding
chr2_3338901_3338950	chr2	3338902	3338950	+	0	NA	intron (NM_003310, intron 3 of 8)	intron (NM_003310, intron 3 of 8)	42727	NM_003310	7260	Hs.502770	NM_003310	HPRD:10287	TSSC1	-	tumor suppressing subtransferable candidate 1	protein-coding
chr10_98639501_98639550	chr10	98639502	98639550	+	0	NA	intron (NM_001170765, intron 2 of 7)	AluSz6|SINE|Alu	46814	NM_032440	84458	Hs.745068	NM_032440	HPRD:07609	LCOR	MLR2	ligand dependent nuclear receptor corepressor	protein-coding
chr20_62601451_62601500	chr20	62601452	62601500	+	0	NA	promoter-TSS (NM_020713)	promoter-TSS (NM_020713)	-253	NM_020713	57473	Hs.740578	NM_020713	HPRD:13840	ZNF512B	GM632	zinc finger protein 512B	protein-coding
chr1_207669751_207669800	chr1	207669752	207669800	+	0	NA	intron (NM_000651, intron 1 of 46)	CpG	303	NM_000573	1378	Hs.334019	NM_000573	HPRD:00398	CR1	C3BR|C4BR|CD35|KN	complement component (3b/4b) receptor 1 (Knops blood group)	protein-coding
chr17_39956551_39956600	chr17	39956552	39956600	+	0	NA	Intergenic	AluSx|SINE|Alu	11875	NM_006455	10609	Hs.446459	NM_006455	HPRD:10126	LEPREL4	NO55|NOL55|SC65	leprecan-like 4	protein-coding
chr2_129050701_129050750	chr2	129050702	129050750	+	0	NA	intron (NM_004807, intron 1 of 1)	intron (NM_004807, intron 1 of 1)	25445	NM_004807	9394	Hs.512841	NM_004807	HPRD:07274	HS6ST1	HH15|HS6ST	heparan sulfate 6-O-sulfotransferase 1	protein-coding
chr5_137610101_137610150	chr5	137610102	137610150	+	0	NA	5' UTR (NM_001496, exon 1 of 8)	5' UTR (NM_001496, exon 1 of 8)	127	NM_001496	2676	Hs.58042	NM_001496	HPRD:10420	GFRA3	GDNFR3	GDNF family receptor alpha 3	protein-coding
chrX_334151_334200	chrX	334152	334200	+	0	NA	intron (NM_013239, intron 1 of 12)	CpG	13514	NM_013239	28227	Hs.124942	NM_013239	HPRD:02276	PPP2R3B	NYREN8|PPP2R3L|PPP2R3LY|PR48	protein phosphatase 2, regulatory subunit B'', beta	protein-coding
chr1_228288251_228288300	chr1	228288252	228288300	+	0	NA	TTS (NM_024319)	TTS (NM_024319)	2746	NM_024319	79169	Hs.445952	NM_024319	HPRD:08512	C1orf35	MMTAG2|hMMTAG2	chromosome 1 open reading frame 35	protein-coding
chr12_58025651_58025700	chr12	58025652	58025700	+	0	NA	intron (NM_001276469, intron 2 of 5)	CpG	788	NM_001276468	2583	Hs.159481	NM_001478	HPRD:03525	B4GALNT1	GALGT|GALNACT|GalNAc-T|SPG26	beta-1,4-N-acetyl-galactosaminyl transferase 1	protein-coding
chr10_131757251_131757300	chr10	131757252	131757300	+	0	NA	intron (NM_001005463, intron 4 of 15)	CpG-3432	4815	NM_001005463	253738	Hs.591374	NM_001005463	HPRD:16818	EBF3	COE3|EBF-3|O/E-2|OE-2	early B-cell factor 3	protein-coding
chr2_27070751_27070800	chr2	27070752	27070800	+	0	NA	promoter-TSS (NM_020134)	promoter-TSS (NM_020134)	-193	NM_020134	56896	Hs.299315	NM_020134	HPRD:10522	DPYSL5	CRAM|CRMP-5|CRMP5|Ulip6	dihydropyrimidinase-like 5	protein-coding
chr15_60297951_60298000	chr15	60297952	60298000	+	0	NA	exon (NM_012182, exon 2 of 2)	exon (NM_012182, exon 2 of 2)	1555	NM_012182	27023	Hs.734475	NM_012182	HPRD:07017	FOXB1	FKH5|HFKH-5	forkhead box B1	protein-coding
chr9_112402701_112402750	chr9	112402702	112402750	+	0	NA	promoter-TSS (NM_001037293)	promoter-TSS (NM_001037293)	-342	NM_001037293	114299	Hs.591908	NM_053016	HPRD:17817	PALM2	AKAP2	paralemmin 2	protein-coding
chr1_38511301_38511350	chr1	38511302	38511350	+	0	NA	exon (NM_002699, exon 1 of 1)	exon (NM_002699, exon 1 of 1)	1124	NM_002699	5453	Hs.1837	NM_002699	HPRD:03921	POU3F1	OCT6|OTF6|SCIP	POU class 3 homeobox 1	protein-coding
chr12_54070901_54070950	chr12	54070902	54070950	+	0	NA	promoter-TSS (NM_005176)	promoter-TSS (NM_005176)	-414	NM_001002031	517	Hs.524464	NM_005176	HPRD:04429	ATP5G2	ATP5A	ATP synthase, H+ transporting, mitochondrial Fo complex, subunit C2 (subunit 9)	protein-coding
chr7_155167001_155167050	chr7	155167002	155167050	+	0	NA	Intergenic	CpG	-6398	NR_103545	338436	Hs.521326	NR_103545	ENSG00000204960	BLACE	-	B-cell acute lymphoblastic leukemia expressed	ncRNA
chr7_155579951_155580000	chr7	155579952	155580000	+	0	NA	Intergenic	CpG	24991	NM_000193	6469	Hs.164537	NM_000193		SHH	HHG1|HLP3|HPE3|MCOPCB5|SMMCI|TPT|TPTPS	sonic hedgehog	protein-coding
chr4_123748251_123748300	chr4	123748252	123748300	+	0	NA	exon (NM_002006, exon 1 of 3)	exon (NM_002006, exon 1 of 3)	413	NM_002006	2247	Hs.284244	NM_002006	HPRD:00622	FGF2	BFGF|FGF-2|FGFB|HBGF-2	fibroblast growth factor 2 (basic)	protein-coding
chr14_65759251_65759300	chr14	65759252	65759300	+	0	NA	Intergenic	AluSg|SINE|Alu	42625	NR_039857	100616176		NR_039857	miRBase:MI0017341	MIR4708	-	microRNA 4708	ncRNA
chr17_57366801_57366850	chr17	57366802	57366850	+	0	NA	Intergenic	Intergenic	-42227	NM_001005404	388403	Hs.463613	NM_001005404	HPRD:15682	YPEL2	-	yippee-like 2 (Drosophila)	protein-coding
chr6_170605901_170605950	chr6	170605902	170605950	+	0	NA	intron (NM_001286380, intron 1 of 10)	CpG	1517	NM_001286380	84498	Hs.369522	NM_032448	HPRD:11165	FAM120B	CCPG|KIAA1838|PGCC1|dJ894D12.1	family with sequence similarity 120B	protein-coding
chr3_46940201_46940250	chr3	46940202	46940250	+	0	NA	exon (NM_000316, exon 9 of 16)	exon (NM_000316, exon 9 of 16)	16487	NM_001184744	5745	Hs.1019	NM_000316	HPRD:01347	PTH1R	PFE|PTHR|PTHR1	parathyroid hormone 1 receptor	protein-coding
chr12_7046101_7046150	chr12	7046102	7046150	+	0	NA	exon (NM_001940, exon 5 of 10)	exon (NM_001940, exon 5 of 10)	-7077	NM_138425	113246	Hs.405913	NM_138425	HPRD:13609	C12orf57	C10|GRCC10|TEMTYS	chromosome 12 open reading frame 57	protein-coding
chr12_106980001_106980050	chr12	106980002	106980050	+	0	NA	intron (NM_213594, intron 1 of 17)	CpG	3341	NM_213594	5992	Hs.388827	NM_002920	HPRD:04905	RFX4	NYD-SP10	regulatory factor X, 4 (influences HLA class II expression)	protein-coding
chr8_54790051_54790100	chr8	54790052	54790100	+	0	NA	intron (NM_001286674, intron 1 of 2)	CpG	-3356	NR_104578	8601	Hs.368733	NM_003702	HPRD:06225	RGS20	RGSZ1|ZGAP1|g(z)GAP|gz-GAP	regulator of G-protein signaling 20	protein-coding
chr7_50343501_50343550	chr7	50343502	50343550	+	0	NA	promoter-TSS (NM_006060)	promoter-TSS (NM_006060)	-153	NM_001291839	10320	Hs.435949	NM_006060	HPRD:04318	IKZF1	Hs.54452|IK1|IKAROS|LYF1|LyF-1|PPP1R92|PRO0758|ZNFN1A1	IKAROS family zinc finger 1 (Ikaros)	protein-coding
chr5_53901_53950	chr5	53902	53950	+	0	NA	Intergenic	CpG	-86447	NM_052909	153478	Hs.535800	NM_052909		PLEKHG4B	-	pleckstrin homology domain containing, family G (with RhoGef domain) member 4B	protein-coding
chr2_25600801_25600850	chr2	25600802	25600850	+	0	NA	intron (NM_183360, intron 19 of 19)	intron (NM_183360, intron 19 of 19)	-35367	NM_175630	1788	Hs.515840	NM_022552	HPRD:04141	DNMT3A	DNMT3A2|M.HsaIIIA|TBRS	DNA (cytosine-5-)-methyltransferase 3 alpha	protein-coding
chr8_124729051_124729100	chr8	124729052	124729100	+	0	NA	intron (NM_004306, intron 1 of 10)	intron (NM_004306, intron 1 of 10)	20571	NM_001003954	312	Hs.181107	NM_004306	HPRD:03984	ANXA13	ANX13|ISA	annexin A13	protein-coding
chr22_50987201_50987250	chr22	50987202	50987250	+	0	NA	exon (NM_138433, exon 1 of 1)	exon (NM_138433, exon 1 of 1)	764	NM_138433	113730	Hs.137007	NM_138433	HPRD:14453	KLHDC7B	-	kelch domain containing 7B	protein-coding
chr19_1467251_1467300	chr19	1467252	1467300	+	0	NA	exon (NM_005883, exon 15 of 15)	exon (NM_005883, exon 15 of 15)	11952	NM_152482	148223	Hs.532840	NM_152482	HPRD:12703	C19orf25	-	chromosome 19 open reading frame 25	protein-coding
chr12_4918851_4918900	chr12	4918852	4918900	+	0	NA	5' UTR (NM_002235, exon 1 of 2)	5' UTR (NM_002235, exon 1 of 2)	534	NM_002235	3742	Hs.306190	NM_002235	HPRD:08884	KCNA6	HBK2|KV1.6|PPP1R96	potassium voltage-gated channel, shaker-related subfamily, member 6	protein-coding
chr1_6515501_6515550	chr1	6515502	6515550	+	0	NA	intron (NM_031475, intron 10 of 12)	CpG	10729	NM_148965	8718	Hs.462529	NM_003790	HPRD:04532	TNFRSF25	APO-3|DDR3|DR3|LARD|TNFRSF12|TR3|TRAMP|WSL-1|WSL-LR	tumor necrosis factor receptor superfamily, member 25	protein-coding
chr19_30717051_30717100	chr19	30717052	30717100	+	0	NA	Intergenic	CpG	-146252	NM_014717	9745	Hs.378901	NM_014717	HPRD:15825	ZNF536	-	zinc finger protein 536	protein-coding
chr7_44672451_44672500	chr7	44672452	44672500	+	0	NA	intron (NM_001003941, intron 2 of 8)	intron (NM_001003941, intron 2 of 8)	26355	NM_002541	4967	Hs.488181	NM_002541	HPRD:08938	OGDH	AKGDH|E1k|OGDC	oxoglutarate (alpha-ketoglutarate) dehydrogenase (lipoamide)	protein-coding
chr9_129885151_129885200	chr9	129885152	129885200	+	0	NA	promoter-TSS (NM_012098)	promoter-TSS (NM_012098)	-132	NM_012098	23452	Hs.653262	NM_012098	HPRD:05415	ANGPTL2	ARP2|HARP	angiopoietin-like 2	protein-coding
chr2_10915601_10915650	chr2	10915602	10915650	+	0	NA	intron (NM_144583, intron 10 of 12)	intron (NM_144583, intron 10 of 12)	37339	NM_005742	10130	Hs.212102	NM_005742	HPRD:07504	PDIA6	ERP5|P5|TXNDC7	protein disulfide isomerase family A, member 6	protein-coding
chr17_77789101_77789150	chr17	77789102	77789150	+	0	NA	Intergenic	CpG	-18211	NM_020649	57332	Hs.387258	NM_020649		CBX8	PC3|RC1	chromobox homolog 8	protein-coding
chr8_145104451_145104500	chr8	145104452	145104500	+	0	NA	Intergenic	CpG	7807	NR_106905	102465509		NR_106905		MIR6846	hsa-mir-6846	microRNA 6846	ncRNA
chr20_37352301_37352350	chr20	37352302	37352350	+	0	NA	promoter-TSS (NM_080552)	promoter-TSS (NM_080552)	-779	NM_080552	140679	Hs.179080	NM_080552	HPRD:18058	SLC32A1	VGAT|VIAAT	solute carrier family 32 (GABA vesicular transporter), member 1	protein-coding
chr19_42389651_42389700	chr19	42389652	42389700	+	0	NA	intron (NM_199002, intron 1 of 28)	AluSx|SINE|Alu	1230	NM_199002	9138	Hs.631550	NM_004706	HPRD:03511	ARHGEF1	GEF1|LBCL2|LSC|P115-RHOGEF|SUB1.5	Rho guanine nucleotide exchange factor (GEF) 1	protein-coding
chr17_49184301_49184350	chr17	49184302	49184350	+	0	NA	intron (NM_001130528, intron 1 of 29)	AluSx4|SINE|Alu	13900	NM_001130528	9043	Hs.463439	NM_003971	HPRD:10398	SPAG9	CT89|HLC-6|HLC4|JIP-4|JIP4|JLP|PHET|PIG6	sperm associated antigen 9	protein-coding
chr14_99712151_99712200	chr14	99712152	99712200	+	0	NA	intron (NM_001282237, intron 2 of 3)	CpG	25874	NM_022898	64919	Hs.709690	NM_022898	HPRD:05950	BCL11B	ATL1|ATL1-alpha|ATL1-beta|ATL1-delta|ATL1-gamma|CTIP-2|CTIP2|RIT1|ZNF856B|hRIT1-alpha	B-cell CLL/lymphoma 11B (zinc finger protein)	protein-coding
chr8_132053001_132053050	chr8	132053002	132053050	+	0	NA	promoter-TSS (NM_001115)	promoter-TSS (NM_001115)	-191	NM_001115	114	Hs.591859	NM_001115	HPRD:00051	ADCY8	AC8|ADCY3|HBAC1	adenylate cyclase 8 (brain)	protein-coding
chr11_67057901_67057950	chr11	67057902	67057950	+	0	NA	intron (NR_030767, intron 4 of 15)	intron (NR_030767, intron 4 of 15)	1110	NR_030767	338692	Hs.438673	NM_207354	HPRD:17349	ANKRD13D	-	ankyrin repeat domain 13 family, member D	protein-coding
chr6_87862251_87862300	chr6	87862252	87862300	+	0	NA	Intergenic	CpG	-2993	NM_015021	23036	Hs.485892	NM_015021	ENSG00000188994	ZNF292	Nbla00365|ZFP292|ZN-16|Zn-15|bA393I2.3	zinc finger protein 292	protein-coding
chr3_140769951_140770000	chr3	140769952	140770000	+	0	NA	promoter-TSS (NM_080862)	promoter-TSS (NM_080862)	-767	NM_080862	92369	Hs.655112	NM_080862	HPRD:18108	SPSB4	SSB-4|SSB4	splA/ryanodine receptor domain and SOCS box containing 4	protein-coding
chrX_136649351_136649400	chrX	136649352	136649400	+	0	NA	exon (NM_003413, exon 1 of 3)	exon (NM_003413, exon 1 of 3)	1030	NM_003413	7547	Hs.111227	NM_003413	HPRD:02225	ZIC3	HTX|HTX1|VACTERLX|ZNF203	Zic family member 3	protein-coding
chr18_46368801_46368850	chr18	46368802	46368850	+	0	NA	intron (NM_014772, intron 10 of 11)	intron (NM_014772, intron 10 of 11)	100351	NM_001190823	4092	Hs.465087	NM_005904	HPRD:04241	SMAD7	CRCS3|MADH7|MADH8	SMAD family member 7	protein-coding
chr7_4766151_4766200	chr7	4766152	4766200	+	0	NA	intron (NM_001037165, intron 1 of 8)	AluSz|SINE|Alu	44246	NM_001037165	221937	Hs.487393	NM_001037165	HPRD:18750	FOXK1	FOXK1L	forkhead box K1	protein-coding
chr5_1446001_1446050	chr5	1446002	1446050	+	0	NA	promoter-TSS (NM_001044)	promoter-TSS (NM_001044)	-483	NM_001044	6531	Hs.406	NM_001044	HPRD:00543	SLC6A3	DAT|DAT1|PKDYS	solute carrier family 6 (neurotransmitter transporter), member 3	protein-coding
chr4_166796101_166796150	chr4	166796102	166796150	+	0	NA	intron (NM_012464, intron 1 of 20)	intron (NM_012464, intron 1 of 20)	1716	NM_012464	7092	Hs.106513	NM_012464	HPRD:07074	TLL1	ASD6|TLL	tolloid-like 1	protein-coding
chr14_77964551_77964600	chr14	77964552	77964600	+	0	NA	intron (NM_182509, intron 1 of 5)	CpG	634	NM_199296	145501	Hs.29742	NM_182509	HPRD:18182	ISM2	TAIL1|THSD3	isthmin 2	protein-coding
chr7_2727801_2727850	chr7	2727802	2727850	+	0	NA	promoter-TSS (NM_001284355)	promoter-TSS (NM_001284355)	-10	NM_001284355	155185	Hs.42221	NM_133463	HPRD:17232	AMZ1	-	archaelysin family metallopeptidase 1	protein-coding
chr14_23554251_23554300	chr14	23554252	23554300	+	0	NA	intron (NM_001164815, intron 3 of 17)	AluYc|SINE|Alu	-10407	NM_017924	55017	Hs.525238	NM_017924	HPRD:16595	C14orf119	-	chromosome 14 open reading frame 119	protein-coding
chr10_104071951_104072000	chr10	104071952	104072000	+	0	NA	intron (NM_001199379, intron 3 of 39)	AluSp|SINE|Alu	66721	NM_001199379	8729	Hs.290243	NM_004193	HPRD:04740	GBF1	ARF1GEF	golgi brefeldin A resistant guanine nucleotide exchange factor 1	protein-coding
chr7_127744651_127744700	chr7	127744652	127744700	+	0	NA	Intergenic	Intergenic	22763	NR_030324	693178		NR_030324		MIR593	MIRN593|hsa-mir-593	microRNA 593	ncRNA
chr17_74073051_74073100	chr17	74073052	74073100	+	0	NA	exon (NM_003857, exon 2 of 2)	exon (NM_003857, exon 2 of 2)	-2187	NM_180990	353174	Hs.714919	NM_180990	HPRD:17271	ZACN	L2|LGICZ|LGICZ1|ZAC|ZAC1	zinc activated ligand-gated ion channel	protein-coding
chr3_138664951_138665000	chr3	138664952	138665000	+	0	NA	exon (NM_023067, exon 1 of 1)	exon (NM_023067, exon 1 of 1)	1006	NM_023067	668	Hs.289292	NM_023067	HPRD:05723	FOXL2	BPES|BPES1|PFRK|PINTO|POF3	forkhead box L2	protein-coding
chr2_173601001_173601050	chr2	173601002	173601050	+	0	NA	promoter-TSS (NR_026995)	promoter-TSS (NR_026995)	-92	NR_026995	91149	Hs.711021	NR_026995	ENSG00000228016	RAPGEF4-AS1	-	RAPGEF4 antisense RNA 1	ncRNA
chr19_58095301_58095350	chr19	58095302	58095350	+	0	NA	promoter-TSS (NM_001010879)	promoter-TSS (NM_001010879)	-302	NM_001010879	284307	Hs.454830	NM_001010879	HPRD:18321	ZIK1	ZNF762	zinc finger protein interacting with K protein 1	protein-coding
chr12_125671501_125671550	chr12	125671502	125671550	+	0	NA	Intergenic	CpG	121601	NM_023928	65985	Hs.656073	NM_023928	HPRD:12391	AACS	ACSF1|SUR-5	acetoacetyl-CoA synthetase	protein-coding
chr10_74056651_74056700	chr10	74056652	74056700	+	0	NA	Intergenic	AluSp|SINE|Alu	22999	NM_019058	54541	Hs.744875	NM_019058	HPRD:09662	DDIT4	Dig2|REDD-1|REDD1	DNA-damage-inducible transcript 4	protein-coding
chr2_219736201_219736250	chr2	219736202	219736250	+	0	NA	exon (NM_006522, exon 3 of 4)	exon (NM_006522, exon 3 of 4)	-9029	NM_025216	80326	Hs.121540	NM_025216	HPRD:16207	WNT10A	OODD|SSPS|STHAG4	wingless-type MMTV integration site family, member 10A	protein-coding
chr9_129377901_129377950	chr9	129377902	129377950	+	0	NA	intron (NM_002316, intron 2 of 7)	CpG-27036	1204	NM_002316	4010	Hs.129133	NM_002316	HPRD:03986	LMX1B	LMX1.2|NPS1	LIM homeobox transcription factor 1, beta	protein-coding
chr1_156612051_156612100	chr1	156612052	156612100	+	0	NA	intron (NM_021948, intron 1 of 13)	CpG	336	NM_198427	63827	Hs.516904	NM_021948	HPRD:02644	BCAN	BEHAB|CSPG7	brevican	protein-coding
chr17_56327051_56327100	chr17	56327052	56327100	+	0	NA	intron (NM_001160102, intron 4 of 10)	CpG-10927	11289	NM_001160102	4025	Hs.234742	NM_006151	HPRD:11825	LPO	SPO	lactoperoxidase	protein-coding
chr11_65816451_65816500	chr11	65816452	65816500	+	0	NA	intron (NM_033036, intron 1 of 2)	CpG	175	NM_033036	89792	Hs.208343	NM_033036		GAL3ST3	GAL3ST-3|GAL3ST2	galactose-3-O-sulfotransferase 3	protein-coding
chr12_124876351_124876400	chr12	124876352	124876400	+	0	NA	intron (NM_001077261, intron 18 of 47)	MER113A|DNA|hAT-Charlie	-54588	NR_106940	102466204		NR_106940		MIR6880	hsa-mir-6880	microRNA 6880	ncRNA
chr2_99387401_99387450	chr2	99387402	99387450	+	0	NA	Intergenic	L2b|LINE|L2	-39837	NM_012214	11320	Hs.177576	NM_012214	HPRD:06860	MGAT4A	GNT-IV|GNT-IVA|GnT-4a	mannosyl (alpha-1,3-)-glycoprotein beta-1,4-N-acetylglucosaminyltransferase, isozyme A	protein-coding
chr7_24324051_24324100	chr7	24324052	24324100	+	0	NA	intron (NM_000905, intron 1 of 3)	CpG	269	NM_000905	4852	Hs.1832	NM_000905	HPRD:01214	NPY	PYY4	neuropeptide Y	protein-coding
chr7_6294251_6294300	chr7	6294252	6294300	+	0	NA	intron (NM_004227, intron 1 of 12)	AluSz|SINE|Alu	17966	NM_004227	9265	Hs.487479	NM_004227	HPRD:05469	CYTH3	ARNO3|GRP1|PSCD3	cytohesin 3	protein-coding
chr20_61809651_61809700	chr20	61809652	61809700	+	0	NA	promoter-TSS (NR_029670)	promoter-TSS (NR_029670)	-176	NR_029670	406909		NR_029670	miRBase:MI0000445	MIR124-3	MIRN124-3|MIRN124A3	microRNA 124-3	ncRNA
chr20_45880801_45880850	chr20	45880802	45880850	+	0	NA	intron (NM_001281781, intron 11 of 20)	AluSx1|SINE|Alu	-66420	NR_024594	100131496	Hs.662547	NR_024594	ENSG00000267882	LOC100131496	-	uncharacterized LOC100131496	ncRNA
chr14_55610151_55610200	chr14	55610152	55610200	+	0	NA	intron (NR_003225, intron 3 of 3)	AluSc|SINE|Alu	6475	NR_003225	3958	Hs.531081	NM_002306	HPRD:01090	LGALS3	CBP35|GAL3|GALBP|GALIG|L31|LGALS2|MAC2	lectin, galactoside-binding, soluble, 3	protein-coding
chr1_34629751_34629800	chr1	34629752	34629800	+	0	NA	intron (NM_052896, intron 1 of 69)	CpG	1099	NM_001281956	114784	Hs.656915	NM_052896	HPRD:13094	CSMD2	dJ1007G16.1|dJ1007G16.2|dJ947L8.1	CUB and Sushi multiple domains 2	protein-coding
chr11_68622201_68622250	chr11	68622202	68622250	+	0	NA	Intergenic	CpG	-12827	NM_001031847	1374	Hs.503043	NM_001876	HPRD:02755	CPT1A	CPT1|CPT1-L|L-CPT1	carnitine palmitoyltransferase 1A (liver)	protein-coding
chr1_227730401_227730450	chr1	227730402	227730450	+	0	NA	Intergenic	CpG	-20794	NR_102302	339500	Hs.30323	NM_032755		ZNF678	-	zinc finger protein 678	protein-coding
chr5_170738351_170738400	chr5	170738352	170738400	+	0	NA	intron (NM_021025, intron 2 of 2)	CpG-21367	2088	NM_021025	30012	Hs.249125	NM_021025	HPRD:06868	TLX3	HOX11L2|RNX	T-cell leukemia homeobox 3	protein-coding
chr12_54379901_54379950	chr12	54379902	54379950	+	0	NA	promoter-TSS (NR_047506)	promoter-TSS (NR_047506)	-623	NR_047506	100874365	Hs.607141	NR_047506		HOXC-AS3	-	HOXC cluster antisense RNA 3	ncRNA
chr11_46641451_46641500	chr11	46641452	46641500	+	0	NA	intron (NM_001205121, intron 2 of 16)	AluSq2|SINE|Alu	2650	NM_001142673	9776	Hs.127403	NM_014741	HPRD:13809	ATG13	KIAA0652|PARATARG8	autophagy related 13	protein-coding
chr3_126720401_126720450	chr3	126720402	126720450	+	0	NA	intron (NM_032242, intron 2 of 30)	intron (NM_032242, intron 2 of 30)	12989	NM_032242	5361	Hs.432329	NM_032242	HPRD:11868	PLXNA1	NOV|NOVP|PLEXIN-A1|PLXN1	plexin A1	protein-coding
chr17_74417501_74417550	chr17	74417502	74417550	+	0	NA	intron (NM_022066, intron 1 of 17)	AluSp|SINE|Alu	31762	NM_022066	63893	Hs.16130	NM_022066	HPRD:10928	UBE2O	E2-230K	ubiquitin-conjugating enzyme E2O	protein-coding
chr16_4712351_4712400	chr16	4712352	4712400	+	0	NA	intron (NR_102267, intron 5 of 14)	AluSx1|SINE|Alu	-8943	NR_106827	102466731		NR_106827		MIR6769A	hsa-mir-6769a	microRNA 6769a	ncRNA
chr7_6435151_6435200	chr7	6435152	6435200	+	0	NA	intron (NM_006908, intron 3 of 5)	MER90|LTR|ERV1	21050	NM_018890	5879	Hs.413812	NM_006908	HPRD:03627	RAC1	Rac-1|TC-25|p21-Rac1	ras-related C3 botulinum toxin substrate 1 (rho family, small GTP binding protein Rac1)	protein-coding
chr13_29106551_29106600	chr13	29106552	29106600	+	0	NA	Intergenic	CpG	-37311	NM_001160030	2321	Hs.594454	NM_002019	HPRD:01297	FLT1	FLT|FLT-1|VEGFR-1|VEGFR1	fms-related tyrosine kinase 1	protein-coding
chr8_9763701_9763750	chr8	9763702	9763750	+	0	NA	Intergenic	CpG	-2744	NR_029668	406907		NR_029668	miRBase:MI0000443	MIR124-1	MIR124A|MIR124A1|MIRN124-1|MIRN124A1	microRNA 124-1	ncRNA
chr22_21933351_21933400	chr22	21933352	21933400	+	0	NA	intron (NR_046082, intron 1 of 3)	AluSq2|SINE|Alu	11357	NR_046082	7332	Hs.108104	NM_003347	HPRD:04762	UBE2L3	E2-F1|L-UBC|UBCH7|UbcM4	ubiquitin-conjugating enzyme E2L 3	protein-coding
chr10_48331201_48331250	chr10	48331202	48331250	+	0	NA	Intergenic	Intergenic	-23863	NM_153034	118738	Hs.27788	NM_153034	HPRD:15801	ZNF488	-	zinc finger protein 488	protein-coding
chr7_4766201_4766250	chr7	4766202	4766250	+	0	NA	intron (NM_001037165, intron 1 of 8)	AluSz|SINE|Alu	44296	NM_001037165	221937	Hs.487393	NM_001037165	HPRD:18750	FOXK1	FOXK1L	forkhead box K1	protein-coding
chr19_2251251_2251300	chr19	2251252	2251300	+	0	NA	TTS (NM_144616)	TTS (NM_144616)	638	NR_036207	100423031		NR_036207		MIR4321	-	microRNA 4321	ncRNA
chr17_37803451_37803500	chr17	37803452	37803500	+	0	NA	intron (NM_006804, intron 1 of 14)	intron (NM_006804, intron 1 of 14)	10143	NM_006804	10948	Hs.728838	NM_006804	HPRD:06132	STARD3	CAB1|MLN64|es64	StAR-related lipid transfer (START) domain containing 3	protein-coding
chr8_124696001_124696050	chr8	124696002	124696050	+	0	NA	intron (NM_001003954, intron 11 of 11)	AluSx|SINE|Alu	-30836	NM_001081675	340359	Hs.450252	NM_001081675	ENSG00000175946	KLHL38	C8ORFK36	kelch-like family member 38	protein-coding
chr18_33878451_33878500	chr18	33878452	33878500	+	0	NA	intron (NM_001281739, intron 1 of 23)	CpG	817	NM_001281739	80206	Hs.630884	NM_025135	HPRD:16894	FHOD3	FHOS2|Formactin2	formin homology 2 domain containing 3	protein-coding
chr17_39932901_39932950	chr17	39932902	39932950	+	0	NA	intron (NM_002230, intron 1 of 13)	AluJo|SINE|Alu	10038	NM_002230	3728	Hs.514174	NM_002230	HPRD:01414	JUP	ARVD12|CTNNG|DP3|DPIII|PDGB|PKGB	junction plakoglobin	protein-coding
chr19_10995451_10995500	chr19	10995452	10995500	+	0	NA	intron (NM_199141, intron 1 of 15)	AluSx|SINE|Alu	13223	NM_199141	10498	Hs.323213	NM_199141	HPRD:09158	CARM1	PRMT4	coactivator-associated arginine methyltransferase 1	protein-coding
chr4_108606201_108606250	chr4	108606202	108606250	+	0	NA	intron (NM_005443, intron 4 of 11)	AluY|SINE|Alu	35193	NM_005443	9061	Hs.368610	NM_005443	HPRD:09132	PAPSS1	ATPSK1|PAPSS|SK1	3'-phosphoadenosine 5'-phosphosulfate synthase 1	protein-coding
chr17_35293951_35294000	chr17	35293952	35294000	+	0	NA	promoter-TSS (NM_005568)	promoter-TSS (NM_005568)	-796	NM_005568	3975	Hs.443727	NM_005568	HPRD:09067	LHX1	LIM-1|LIM1	LIM homeobox 1	protein-coding
chr9_137978851_137978900	chr9	137978852	137978900	+	0	NA	promoter-TSS (NM_001282611)	promoter-TSS (NM_001282611)	-230	NM_001282612	10439	Hs.522484	NM_006334	HPRD:09249	OLFM1	AMY|NOE1|NOELIN1|OlfA	olfactomedin 1	protein-coding
chr10_81946501_81946550	chr10	81946502	81946550	+	0	NA	intron (NM_001278408, intron 1 of 16)	intron (NM_001278408, intron 1 of 16)	17721	NM_001278408	311	Hs.530291	NM_001157	HPRD:03983	ANXA11	ANX11|CAP50	annexin A11	protein-coding
chr19_18118501_18118550	chr19	18118502	18118550	+	0	NA	promoter-TSS (NM_015683)	promoter-TSS (NM_015683)	-451	NM_015683	27106	Hs.515249	NM_015683	HPRD:12492	ARRDC2	CLONE24945	arrestin domain containing 2	protein-coding
chr10_135090151_135090200	chr10	135090152	135090200	+	0	NA	intron (NM_001109, intron 1 of 22)	CpG	231	NM_001164490	101	Hs.501574	NM_001109	HPRD:03777	ADAM8	CD156|CD156a|MS2	ADAM metallopeptidase domain 8	protein-coding
chr3_196360101_196360150	chr3	196360102	196360150	+	0	NA	Intergenic	AluSq|SINE|Alu	-6530	NM_198565	375387	Hs.702186	NM_198565	HPRD:17452	NRROS	GARPL1|LRRC33|UNQ3030	negative regulator of reactive oxygen species	protein-coding
chr1_200004601_200004650	chr1	200004602	200004650	+	0	NA	intron (NM_003822, intron 1 of 6)	CpG	-7327	NM_001276464	2494	Hs.33446	NM_003822	HPRD:06830	NR5A2	B1F|B1F2|CPF|FTF|FTZ-F1|FTZ-F1beta|LRH-1|LRH1|hB1F-2	nuclear receptor subfamily 5, group A, member 2	protein-coding
chr17_30846351_30846400	chr17	30846352	30846400	+	0	NA	intron (NM_015194, intron 21 of 21)	CpG	32271	NM_003885	8851	Hs.500015	NM_003885	HPRD:04586	CDK5R1	CDK5P35|CDK5R|NCK5A|p23|p25|p35|p35nck5a	cyclin-dependent kinase 5, regulatory subunit 1 (p35)	protein-coding
chr11_31826801_31826850	chr11	31826802	31826850	+	0	NA	intron (NM_001258465, intron 3 of 11)	CpG	5864	NM_001258465	5080	Hs.270303	NM_000280	HPRD:06167	PAX6	AN|AN2|D11S812E|FVH1|MGDA|WAGR	paired box 6	protein-coding
chr1_20693101_20693150	chr1	20693102	20693150	+	0	NA	intron (NR_033887, intron 10 of 11)	CpG	62161	NR_033887	339505	Hs.633269	NR_033887		LINC01141	-	long intergenic non-protein coding RNA 1141	ncRNA
chr2_47288101_47288150	chr2	47288102	47288150	+	0	NA	intron (NM_001288955, intron 18 of 18)	intron (NM_001288955, intron 18 of 18)	94391	NM_173649	285051	Hs.531575	NM_173649	HPRD:08273	C2orf61	-	chromosome 2 open reading frame 61	protein-coding
chr8_144511401_144511450	chr8	144511402	144511450	+	0	NA	3' UTR (NM_201589, exon 1 of 1)	3' UTR (NM_201589, exon 1 of 1)	1176	NM_201589	389692	Hs.521914	NM_201589	HPRD:14346	MAFA	RIPE3b1|hMafA	v-maf avian musculoaponeurotic fibrosarcoma oncogene homolog A	protein-coding
chr18_29701851_29701900	chr18	29701852	29701900	+	0	NA	intron (NM_016271, intron 4 of 7)	AluSq4|SINE|Alu	29307	NM_001191324	51444	Hs.302408	NM_016271	HPRD:11508	RNF138	HSD-4|NARF|STRIN|hNARF	ring finger protein 138, E3 ubiquitin protein ligase	protein-coding
chr4_154710201_154710250	chr4	154710202	154710250	+	0	NA	promoter-TSS (NM_003013)	promoter-TSS (NM_003013)	2	NM_003013	6423	Hs.481022	NM_003013	HPRD:16041	SFRP2	FRP-2|SARP1|SDF-5	secreted frizzled-related protein 2	protein-coding
chr9_93945751_93945800	chr9	93945752	93945800	+	0	NA	Intergenic	AluSp|SINE|Alu	-108362	NR_033912	100129316	Hs.458154	NR_033912		LOC100129316	-	uncharacterized LOC100129316	ncRNA
chr9_133535501_133535550	chr9	133535502	133535550	+	0	NA	Intergenic	CpG	-4455	NM_021619	59335	Hs.495311	NM_021619	HPRD:17900	PRDM12	PFM9	PR domain containing 12	protein-coding
chr3_176909951_176910000	chr3	176909952	176910000	+	0	NA	intron (NM_024665, intron 1 of 15)	AluSg|SINE|Alu	5072	NM_024665	79718	Hs.715026	NM_024665	HPRD:15476	TBL1XR1	C21|DC42|IRA1|TBLR1	transducin (beta)-like 1 X-linked receptor 1	protein-coding
chr12_56613701_56613750	chr12	56613702	56613750	+	0	NA	intron (NM_194359, intron 1 of 6)	AluJb|SINE|Alu	1759	NM_001242826	10193	Hs.524502	NM_005785		RNF41	FLRF|NRDP1	ring finger protein 41, E3 ubiquitin protein ligase	protein-coding
chr10_106400101_106400150	chr10	106400102	106400150	+	0	NA	promoter-TSS (NM_014978)	promoter-TSS (NM_014978)	-733	NM_014978	22986	Hs.671950	NM_014978	HPRD:12100	SORCS3	SORCS	sortilin-related VPS10 domain containing receptor 3	protein-coding
chr2_72370901_72370950	chr2	72370902	72370950	+	0	NA	intron (NM_001277742, intron 1 of 4)	MER115|DNA|hAT-Tip100	4065	NM_001277742	56603	Hs.91546	NM_019885	HPRD:05550	CYP26B1	CYP26A2|P450RAI-2|P450RAI2|RHFCA	cytochrome P450, family 26, subfamily B, polypeptide 1	protein-coding
chr12_129338401_129338450	chr12	129338402	129338450	+	0	NA	intron (NM_144669, intron 1 of 7)	CpG	345	NM_144669	144423	Hs.655668	NM_144669	HPRD:08115	GLT1D1	-	glycosyltransferase 1 domain containing 1	protein-coding
chr17_78895051_78895100	chr17	78895052	78895100	+	0	NA	intron (NM_020761, intron 21 of 33)	intron (NM_020761, intron 21 of 33)	-70565	NM_024591	79643	Hs.514560	NM_024591	HPRD:08564	CHMP6	VPS20	charged multivesicular body protein 6	protein-coding
chr7_127991651_127991700	chr7	127991652	127991700	+	0	NA	exon (NM_001174164, exon 6 of 6)	exon (NM_001174164, exon 6 of 6)	-7714	NM_018077	55131	Hs.274263	NM_018077	HPRD:07668	RBM28	-	RNA binding motif protein 28	protein-coding
chr22_31089801_31089850	chr22	31089802	31089850	+	0	NA	promoter-TSS (NM_001282739)	promoter-TSS (NM_001282739)	57	NM_001282738	23762	Hs.517546	NM_030758	HPRD:09471	OSBP2	HLM|ORP-4|ORP4|OSBPL1|OSBPL4	oxysterol binding protein 2	protein-coding
chr19_48947551_48947600	chr19	48947552	48947600	+	0	NA	3' UTR (NM_000836, exon 13 of 13)	3' UTR (NM_000836, exon 13 of 13)	-1454	NM_031485	83743	Hs.400625	NM_031485		GRWD1	CDW4|GRWD|RRB1|WDR28	glutamate-rich WD repeat containing 1	protein-coding
chr13_28366901_28366950	chr13	28366902	28366950	+	0	NA	exon (NM_145657, exon 1 of 2)	exon (NM_145657, exon 1 of 2)	146	NM_145657	219409	Hs.351785	NM_145657		GSX1	GSH1|Gsh-1	GS homeobox 1	protein-coding
chr20_3073501_3073550	chr20	3073502	3073550	+	0	NA	Intergenic	CpG	-8156	NM_000490	551	Hs.89648	NM_000490	HPRD:01891	AVP	ADH|ARVP|AVP-NPII|AVRP|VP	arginine vasopressin	protein-coding
chr17_39938651_39938700	chr17	39938652	39938700	+	0	NA	intron (NM_002230, intron 1 of 13)	intron (NM_002230, intron 1 of 13)	4288	NM_002230	3728	Hs.514174	NM_002230	HPRD:01414	JUP	ARVD12|CTNNG|DP3|DPIII|PDGB|PKGB	junction plakoglobin	protein-coding
chr20_62369851_62369900	chr20	62369852	62369900	+	0	NA	intron (NM_017806, intron 5 of 5)	CpG-17030	-1335	NM_020062	56731	Hs.435126	NM_020062		SLC2A4RG	GEF|HDBP-1|HDBP1|Si-1-2|Si-1-2-19	SLC2A4 regulator	protein-coding
chr12_123847051_123847100	chr12	123847052	123847100	+	0	NA	Intergenic	AluSz|SINE|Alu	2314	NR_107039	102466877		NR_107039		MIR8072	hsa-mir-8072	microRNA 8072	ncRNA
chr16_11889451_11889500	chr16	11889452	11889500	+	0	NA	intron (NM_014153, intron 1 of 22)	AluSx1|SINE|Alu	1638	NM_014153	29066	Hs.371856	NM_014153	HPRD:11694	ZC3H7A	ZC3H7|ZC3HDC7	zinc finger CCCH-type containing 7A	protein-coding
chr14_102999101_102999150	chr14	102999102	102999150	+	0	NA	Intergenic	AluSx1|SINE|Alu	-6855	NR_036192	100422954		NR_036192	miRBase:MI0015837	MIR4309	-	microRNA 4309	ncRNA
chr14_104928301_104928350	chr14	104928302	104928350	+	0	NA	Intergenic	CpG	-117695	NM_001286399	400258	Hs.153827	NM_001008404	HPRD:17383	C14orf180	C14orf77|NRAC	chromosome 14 open reading frame 180	protein-coding
chr12_45444601_45444650	chr12	45444602	45444650	+	0	NA	exon (NM_001004329, exon 1 of 4)	exon (NM_001004329, exon 1 of 4)	256	NM_001004329	440097	Hs.302764	NM_001004329	HPRD:16910	DBX2	-	developing brain homeobox 2	protein-coding
chr17_77772101_77772150	chr17	77772102	77772150	+	0	NA	Intergenic	CpG-11232	-1211	NM_020649	57332	Hs.387258	NM_020649		CBX8	PC3|RC1	chromobox homolog 8	protein-coding
chr1_156612101_156612150	chr1	156612102	156612150	+	0	NA	intron (NM_021948, intron 1 of 13)	CpG	386	NM_198427	63827	Hs.516904	NM_021948	HPRD:02644	BCAN	BEHAB|CSPG7	brevican	protein-coding
chr8_145105051_145105100	chr8	145105052	145105100	+	0	NA	Intergenic	CpG	7207	NR_106905	102465509		NR_106905		MIR6846	hsa-mir-6846	microRNA 6846	ncRNA
chr5_37839451_37839500	chr5	37839452	37839500	+	0	NA	intron (NM_000514, intron 1 of 2)	CpG	306	NM_000514	2668	Hs.248114	NM_000514	HPRD:02906	GDNF	ATF1|ATF2|HFB1-GDNF|HSCR3	glial cell derived neurotrophic factor	protein-coding
chr17_6616651_6616700	chr17	6616652	6616700	+	0	NA	promoter-TSS (NM_177550)	promoter-TSS (NM_177550)	64	NM_001284509	284111	Hs.399496	NM_177550	HPRD:10512	SLC13A5	EIEE25|NACT|mIndy	solute carrier family 13 (sodium-dependent citrate transporter), member 5	protein-coding
chr8_128866551_128866600	chr8	128866552	128866600	+	0	NA	Intergenic	Intergenic	-36298	NR_003367	5820	Hs.133107	NR_003367	ENSG00000249859	PVT1	LINC00079|NCRNA00079	Pvt1 oncogene (non-protein coding)	ncRNA
chr11_2401701_2401750	chr11	2401702	2401750	+	0	NA	intron (NM_004356, intron 1 of 7)	intron (NM_004356, intron 1 of 7)	-2504	NR_108080	101927682	Hs.675920	NR_108080	ENSG00000238184	CD81-AS1	-	CD81 antisense RNA 1	ncRNA
chr10_128076501_128076550	chr10	128076502	128076550	+	0	NA	intron (NM_001288975, intron 1 of 18)	CpG	601	NM_001288975	8038	Hs.594351	NM_003474	HPRD:04092	ADAM12	ADAM12-OT1|CAR10|MCMP|MCMPMltna|MLTN|MLTNA	ADAM metallopeptidase domain 12	protein-coding
chr16_12995701_12995750	chr16	12995702	12995750	+	0	NA	5' UTR (NM_001145205, exon 1 of 2)	5' UTR (NM_001145205, exon 1 of 2)	249	NM_001145204	729993	Hs.130661	NM_001145204	ENSG00000237515	SHISA9	CKAMP44	shisa family member 9	protein-coding
chr15_89942751_89942800	chr15	89942752	89942800	+	0	NA	Intergenic	CpG	21503	NR_015411	254559	Hs.136313	NR_015411		LINC00925	-	long intergenic non-protein coding RNA 925	ncRNA
chr3_176872451_176872500	chr3	176872452	176872500	+	0	NA	intron (NM_024665, intron 1 of 15)	AluSq2|SINE|Alu	42572	NM_024665	79718	Hs.715026	NM_024665	HPRD:15476	TBL1XR1	C21|DC42|IRA1|TBLR1	transducin (beta)-like 1 X-linked receptor 1	protein-coding
chr19_17346801_17346850	chr19	17346802	17346850	+	0	NA	exon (NM_005234, exon 3 of 4)	exon (NM_005234, exon 3 of 4)	9325	NM_005234	2063	Hs.466148	NM_005234	HPRD:00583	NR2F6	EAR-2|EAR2|ERBAL2	nuclear receptor subfamily 2, group F, member 6	protein-coding
chr9_21964801_21964850	chr9	21964802	21964850	+	0	NA	Intergenic	AluSx1|SINE|Alu	-2312	NR_024274	51198	Hs.721053	NM_016349	ENSG00000224854	C9orf53	bA149I2.3	chromosome 9 open reading frame 53	ncRNA
chr5_180018251_180018300	chr5	180018252	180018300	+	0	NA	intron (NM_052863, intron 1 of 2)	CpG-21562	211	NM_052863	92304	Hs.62492	NM_052863	HPRD:05932	SCGB3A1	HIN-1|HIN1|LU105|PnSP-2|UGRP2	secretoglobin, family 3A, member 1	protein-coding
chr11_120856701_120856750	chr11	120856702	120856750	+	0	NA	exon (NM_014619, exon 21 of 21)	exon (NM_014619, exon 21 of 21)	-38077	NM_001130047	219899	Hs.504136	NM_152715		TBCEL	El|LRRC35	tubulin folding cofactor E-like	protein-coding
chr17_18896501_18896550	chr17	18896502	18896550	+	0	NA	intron (NM_001039999, intron 2 of 5)	intron (NM_001039999, intron 2 of 5)	11534	NM_001039999	644815	Hs.710727	NM_001039999	ENSG00000188522	FAM83G	PAWS1	family with sequence similarity 83, member G	protein-coding
chr17_75450551_75450600	chr17	75450552	75450600	+	0	NA	intron (NM_001293698, intron 1 of 9)	intron (NM_001293698, intron 1 of 9)	501	NM_001293698	10801	Hs.440932	NM_006640	HPRD:10360	2016-09-09	AF17q25|MSF|MSF1|NAPB|PNUTL4|SINT1|SeptD1	septin 9	protein-coding
chr17_57378151_57378200	chr17	57378152	57378200	+	0	NA	Intergenic	AluJr|SINE|Alu	-30877	NM_001005404	388403	Hs.463613	NM_001005404	HPRD:15682	YPEL2	-	yippee-like 2 (Drosophila)	protein-coding
chr7_1009251_1009300	chr7	1009252	1009300	+	0	NA	intron (NM_001031617, intron 2 of 2)	intron (NM_001031617, intron 2 of 2)	5959	NM_001031617	90639	Hs.121593	NM_001031617		COX19	-	cytochrome c oxidase assembly homolog 19 (S. cerevisiae)	protein-coding
chr22_51010451_51010500	chr22	51010452	51010500	+	0	NA	exon (NM_152246, exon 13 of 20)	exon (NM_152246, exon 13 of 20)	6030	NM_001145137	1375	Hs.439777	NM_004377	HPRD:09065	CPT1B	CPT1-M|CPT1M|CPTI|CPTI-M|M-CPT1|MCCPT1|MCPT1	carnitine palmitoyltransferase 1B (muscle)	protein-coding
chr5_178017601_178017650	chr5	178017602	178017650	+	0	NA	promoter-TSS (NM_173465)	promoter-TSS (NM_173465)	-70	NM_173465	91522	Hs.660026	NM_173465	HPRD:16733	COL23A1	-	collagen, type XXIII, alpha 1	protein-coding
chr12_123461201_123461250	chr12	123461202	123461250	+	0	NA	exon (NM_024623, exon 4 of 8)	exon (NM_024623, exon 4 of 8)	1872	NM_024623	79676	Hs.524817	NM_024623	HPRD:07829	OGFOD2	-	2-oxoglutarate and iron-dependent oxygenase domain containing 2	protein-coding
chr11_1324051_1324100	chr11	1324052	1324100	+	0	NA	intron (NM_019009, intron 1 of 5)	intron (NM_019009, intron 1 of 5)	6816	NM_019009	54472	Hs.368527	NM_019009	HPRD:05887	TOLLIP	IL-1RAcPIP	toll interacting protein	protein-coding
chr1_155220351_155220400	chr1	155220352	155220400	+	0	NA	exon (NM_006589, exon 9 of 12)	exon (NM_006589, exon 9 of 12)	4898	NM_001267608	10712	Hs.348308	NM_006589	HPRD:08511	FAM189B	C1orf2|COTE1	family with sequence similarity 189, member B	protein-coding
chr17_37762451_37762500	chr17	37762452	37762500	+	0	NA	exon (NM_006160, exon 2 of 2)	exon (NM_006160, exon 2 of 2)	1699	NM_006160	4761	Hs.322431	NM_006160		NEUROD2	NDRF|bHLHa1	neuronal differentiation 2	protein-coding
chr11_119211451_119211500	chr11	119211452	119211500	+	0	NA	5' UTR (NM_015645, exon 13 of 15)	5' UTR (NM_015645, exon 13 of 15)	117	NM_001278431	114902	Hs.632102	NM_015645	HPRD:10575	C1QTNF5	CTRP5	C1q and tumor necrosis factor related protein 5	protein-coding
chrX_334101_334150	chrX	334102	334150	+	0	NA	intron (NM_013239, intron 1 of 12)	CpG	13564	NM_013239	28227	Hs.124942	NM_013239	HPRD:02276	PPP2R3B	NYREN8|PPP2R3L|PPP2R3LY|PR48	protein phosphatase 2, regulatory subunit B'', beta	protein-coding
chr22_31927701_31927750	chr22	31927702	31927750	+	0	NA	intron (NM_001007467, intron 4 of 32)	AluSp|SINE|Alu	35601	NM_001258327	9814	Hs.62209	NM_014775	HPRD:11550	SFI1	PISD|PPP1R139|hSfi1p	Sfi1 homolog, spindle assembly associated (yeast)	protein-coding
chr1_1182051_1182100	chr1	1182052	1182100	+	0	NA	promoter-TSS (NM_001014980)	promoter-TSS (NM_001014980)	26	NM_001014980	388581	Hs.197613	NM_001014980	ENSG00000184163	FAM132A	C1QDC2|C1QTNF12|CTRP12	family with sequence similarity 132, member A	protein-coding
chr19_3063601_3063650	chr19	3063602	3063650	+	0	NA	promoter-TSS (NM_198969)	promoter-TSS (NM_198969)	-662	NM_198969	166	Hs.515053	NM_001130	HPRD:02556	AES	AES-1|AES-2|ESP1|GRG|GRG5|TLE5	amino-terminal enhancer of split	protein-coding
chr3_139653901_139653950	chr3	139653902	139653950	+	0	NA	promoter-TSS (NM_022131)	promoter-TSS (NM_022131)	-101	NM_022131	64084	Hs.158529	NM_022131		CLSTN2	ALC-GAMMA|CDHR13|CS2|CSTN2|alcagamma	calsyntenin 2	protein-coding
chr10_48439101_48439150	chr10	48439102	48439150	+	0	NA	promoter-TSS (NM_004962)	promoter-TSS (NM_004962)	12	NM_004962	2662	Hs.2171	NM_004962	HPRD:03218	GDF10	BMP-3b|BMP3B	growth differentiation factor 10	protein-coding
chr2_45161351_45161400	chr2	45161352	45161400	+	0	NA	Intergenic	G-rich|Low_complexity|Low_complexity	7270	NR_103785	100506108	Hs.503113	NR_103785	ENSG00000236502	SIX3-AS1	-	SIX3 antisense RNA 1	ncRNA
chr7_50343301_50343350	chr7	50343302	50343350	+	0	NA	promoter-TSS (NM_006060)	promoter-TSS (NM_006060)	-353	NM_001291839	10320	Hs.435949	NM_006060	HPRD:04318	IKZF1	Hs.54452|IK1|IKAROS|LYF1|LyF-1|PPP1R92|PRO0758|ZNFN1A1	IKAROS family zinc finger 1 (Ikaros)	protein-coding
chr2_25964901_25964950	chr2	25964902	25964950	+	0	NA	exon (NM_018263, exon 12 of 12)	exon (NM_018263, exon 12 of 12)	-68410	NM_033148	1838	Hs.307720	NM_021907	HPRD:09091	DTNB	-	dystrobrevin, beta	protein-coding
chr15_38857401_38857450	chr15	38857402	38857450	+	0	NA	promoter-TSS (NM_001128602)	promoter-TSS (NM_001128602)	-419	NM_001128602	10125	Hs.591127	NM_005739	HPRD:04909	RASGRP1	CALDAG-GEFI|CALDAG-GEFII|RASGRP|V|hRasGRP1	RAS guanyl releasing protein 1 (calcium and DAG-regulated)	protein-coding
chr8_128903251_128903300	chr8	128903252	128903300	+	0	NA	intron (NR_003367, intron 1 of 7)	intron (NR_003367, intron 1 of 7)	402	NR_003367	5820	Hs.133107	NR_003367	ENSG00000249859	PVT1	LINC00079|NCRNA00079	Pvt1 oncogene (non-protein coding)	ncRNA
chr7_35494401_35494450	chr7	35494402	35494450	+	0	NA	Intergenic	CpG	140960	NR_038864	401324	Hs.377034	NR_038864		LOC401324	-	uncharacterized LOC401324	ncRNA
chr2_237145601_237145650	chr2	237145602	237145650	+	0	NA	intron (NM_212556, intron 3 of 5)	CpG	27362	NM_212556	401036	Hs.639909	NM_212556	HPRD:16514	ASB18	ASB-18	ankyrin repeat and SOCS box containing 18	protein-coding
chr1_975401_975450	chr1	975402	975450	+	0	NA	intron (NM_198576, intron 3 of 35)	intron (NM_198576, intron 3 of 35)	19923	NM_198576	375790	Hs.273330	NM_198576	HPRD:10550	AGRN	CMSPPD	agrin	protein-coding
chr19_18539851_18539900	chr19	18539852	18539900	+	0	NA	intron (NM_001009998, intron 4 of 16)	CpG	8243	NM_001253389	51477	Hs.405873	NM_016368	HPRD:17163	ISYNA1	INO1|INOS|IPS|IPS 1|IPS-1	inositol-3-phosphate synthase 1	protein-coding
chr1_204320251_204320300	chr1	204320252	204320300	+	0	NA	intron (NM_014935, intron 1 of 22)	intron (NM_014935, intron 1 of 22)	8781	NM_014935	22874	Hs.253146	NM_014935	HPRD:09685	PLEKHA6	PEPP-3|PEPP3	pleckstrin homology domain containing, family A member 6	protein-coding
chr5_136834651_136834700	chr5	136834652	136834700	+	0	NA	intron (NM_004598, intron 1 of 10)	CpG-21071	342	NM_004598	6695	Hs.596136	NM_004598	HPRD:11887	SPOCK1	SPOCK|TESTICAN|TIC1	sparc/osteonectin, cwcv and kazal-like domains proteoglycan (testican) 1	protein-coding
chr21_42858301_42858350	chr21	42858302	42858350	+	0	NA	intron (NM_005656, intron 5 of 13)	AluSg|SINE|Alu	21666	NM_001135099	7113	Hs.439309	NM_005656	HPRD:03637	TMPRSS2	PP9284|PRSS10	transmembrane protease, serine 2	protein-coding
chr1_21436951_21437000	chr1	21436952	21437000	+	0	NA	intron (NM_001198802, intron 2 of 34)	AluSx|SINE|Alu	900	NM_003760	8672	Hs.467084	NM_003760	HPRD:06802	EIF4G3	eIF-4G 3|eIF4G 3|eIF4GII	eukaryotic translation initiation factor 4 gamma, 3	protein-coding
chr8_37823051_37823100	chr8	37823052	37823100	+	0	NA	exon (NM_000025, exon 1 of 2)	exon (NM_000025, exon 1 of 2)	1108	NM_000025	155	Hs.2549	NM_000025	HPRD:00188	ADRB3	BETA3AR	adrenoceptor beta 3	protein-coding
chr17_31619801_31619850	chr17	31619802	31619850	+	0	NA	5' UTR (NM_183377, exon 1 of 10)	5' UTR (NM_183377, exon 1 of 10)	180	NM_183377	40	Hs.368417	NM_001094	HPRD:03471	ASIC2	ACCN|ACCN1|ASIC2a|BNC1|BNaC1|MDEG|hBNaC1	acid-sensing (proton-gated) ion channel 2	protein-coding
chr11_73455151_73455200	chr11	73455152	73455200	+	0	NA	intron (NM_198896, intron 1 of 7)	AluY|SINE|Alu	15962	NM_001243719	5870	Hs.503222	NM_002869	HPRD:01543	RAB6A	RAB6	RAB6A, member RAS oncogene family	protein-coding
chr10_28034351_28034400	chr10	28034352	28034400	+	0	NA	intron (NR_121652, intron 1 of 1)	CpG-2675	402	NM_001242702	283078	Hs.128193	NM_173576	HPRD:12577	MKX	C10orf48|IFRX|IRXL1	mohawk homeobox	protein-coding
chr1_242688101_242688150	chr1	242688102	242688150	+	0	NA	promoter-TSS (NM_152666)	promoter-TSS (NM_152666)	-128	NM_152666	200150	Hs.672452	NM_152666	HPRD:08812	PLD5	PLDC	phospholipase D family, member 5	protein-coding
chr17_29719151_29719200	chr17	29719152	29719200	+	0	NA	intron (NM_032932, intron 1 of 14)	CpG	534	NM_032932	84440	Hs.406788	NM_032932	HPRD:11466	RAB11FIP4	RAB11-FIP4	RAB11 family interacting protein 4 (class II)	protein-coding
chr5_175224401_175224450	chr5	175224402	175224450	+	0	NA	intron (NM_006650, intron 1 of 4)	CpG	816	NM_006650	10814	Hs.193235	NM_006650	HPRD:09234	CPLX2	921-L|CPX-2|CPX2|Hfb1	complexin 2	protein-coding
chr20_44049101_44049150	chr20	44049102	44049150	+	0	NA	intron (NM_015937, intron 7 of 11)	intron (NM_015937, intron 7 of 11)	4419	NR_047695	51604	Hs.437388	NM_015937	HPRD:15136	PIGT	MCAHS3|NDAP|PNH2	phosphatidylinositol glycan anchor biosynthesis, class T	protein-coding
chr16_2041001_2041050	chr16	2041002	2041050	+	0	NA	intron (NM_004209, intron 1 of 3)	intron (NM_004209, intron 1 of 3)	1080	NM_004209	9143	Hs.435277	NM_004209	HPRD:06801	SYNGR3	-	synaptogyrin 3	protein-coding
chrX_153666751_153666800	chrX	153666752	153666800	+	0	NA	intron (NM_001493, intron 1 of 10)	intron (NM_001493, intron 1 of 10)	1517	NM_001493	2664	Hs.74576	NM_001493	HPRD:02114	GDI1	1A|GDIL|MRX41|MRX48|OPHN2|RABGD1A|RABGDIA|XAP-4	GDP dissociation inhibitor 1	protein-coding
chr2_42790751_42790800	chr2	42790752	42790800	+	0	NA	intron (NM_001282755, intron 2 of 17)	AluY|SINE|Alu	-4409	NM_001282756	57504	Hs.435413	NM_020744	HPRD:12359	MTA3	-	metastasis associated 1 family, member 3	protein-coding
chr11_104034751_104034800	chr11	104034752	104034800	+	0	NA	5' UTR (NM_025208, exon 1 of 7)	5' UTR (NM_025208, exon 1 of 7)	251	NM_033135	80310	Hs.352298	NM_025208	HPRD:17830	PDGFD	IEGF|SCDGF-B|SCDGFB	platelet derived growth factor D	protein-coding
chr12_120124651_120124700	chr12	120124652	120124700	+	0	NA	3' UTR (NM_007174, exon 47 of 47)	3' UTR (NM_007174, exon 47 of 47)	18915	NM_006253	5564	Hs.741184	NM_006253	HPRD:04116	PRKAB1	AMPK|HAMPKb	protein kinase, AMP-activated, beta 1 non-catalytic subunit	protein-coding
chr12_105343551_105343600	chr12	105343552	105343600	+	0	NA	Intergenic	AluSp|SINE|Alu	-21104	NM_032148	84102	Hs.577463	NM_032148	HPRD:15389	SLC41A2	SLC41A1-L1	solute carrier family 41 (magnesium transporter), member 2	protein-coding
chr1_75139301_75139350	chr1	75139302	75139350	+	0	NA	promoter-TSS (NM_001002912)	promoter-TSS (NM_001002912)	96	NM_001002912	127254	Hs.531182	NM_001002912	HPRD:16816	ERICH3	C1orf173	glutamate-rich 3	protein-coding
chr19_36610801_36610850	chr19	36610802	36610850	+	0	NA	intron (NM_001300971, intron 2 of 5)	L2a|LINE|L2	4096	NM_001300971	1155	Hs.31053	NM_001281	HPRD:03196	TBCB	CG22|CKAP1|CKAPI	tubulin folding cofactor B	protein-coding
chr10_135090201_135090250	chr10	135090202	135090250	+	0	NA	intron (NM_001109, intron 1 of 22)	CpG	181	NM_001164490	101	Hs.501574	NM_001109	HPRD:03777	ADAM8	CD156|CD156a|MS2	ADAM metallopeptidase domain 8	protein-coding
chrX_149530001_149530050	chrX	149530002	149530050	+	0	NA	Intergenic	CpG	-1519	NM_001177465	10046	Hs.20136	NM_005491	HPRD:02126	MAMLD1	CG1|CXorf6|F18|HYSP2	mastermind-like domain containing 1	protein-coding
chr19_7266401_7266450	chr19	7266402	7266450	+	0	NA	intron (NM_001079817, intron 2 of 20)	AluSq2|SINE|Alu	27585	NM_001079817	3643	Hs.465744	NM_000208	HPRD:00975	INSR	CD220|HHF5	insulin receptor	protein-coding
chr7_1162501_1162550	chr7	1162502	1162550	+	0	NA	intron (NM_001134395, intron 2 of 4)	intron (NM_001134395, intron 2 of 4)	15367	NM_001134396	84310	Hs.653258	NM_032350	HPRD:14413	C7orf50	YCR016W	chromosome 7 open reading frame 50	protein-coding
chr2_232791901_232791950	chr2	232791902	232791950	+	0	NA	promoter-TSS (NM_024409)	promoter-TSS (NM_024409)	-888	NM_024409	4880	Hs.247916	NM_024409		NPPC	CNP|CNP2	natriuretic peptide C	protein-coding
chr1_75139251_75139300	chr1	75139252	75139300	+	0	NA	5' UTR (NM_001002912, exon 1 of 15)	5' UTR (NM_001002912, exon 1 of 15)	146	NM_001002912	127254	Hs.531182	NM_001002912	HPRD:16816	ERICH3	C1orf173	glutamate-rich 3	protein-coding
chr17_45055701_45055750	chr17	45055702	45055750	+	0	NA	3' UTR (NM_203400, exon 1 of 1)	3' UTR (NM_203400, exon 1 of 1)	888	NM_203400	388394	Hs.367999	NM_203400	HPRD:14201	RPRML	-	reprimo-like	protein-coding
chr17_37762351_37762400	chr17	37762352	37762400	+	0	NA	exon (NM_006160, exon 2 of 2)	exon (NM_006160, exon 2 of 2)	1799	NM_006160	4761	Hs.322431	NM_006160		NEUROD2	NDRF|bHLHa1	neuronal differentiation 2	protein-coding
chr17_35294451_35294500	chr17	35294452	35294500	+	0	NA	promoter-TSS (NM_005568)	promoter-TSS (NM_005568)	-296	NM_005568	3975	Hs.443727	NM_005568	HPRD:09067	LHX1	LIM-1|LIM1	LIM homeobox 1	protein-coding
chr13_112712151_112712200	chr13	112712152	112712200	+	0	NA	intron (NR_120392, intron 1 of 3)	CpG	-9737	NM_005986	6656	Hs.202526	NM_005986	HPRD:03687	SOX1	-	SRY (sex determining region Y)-box 1	protein-coding
chr7_1122751_1122800	chr7	1122752	1122800	+	0	NA	intron (NM_001134395, intron 2 of 4)	intron (NM_001134395, intron 2 of 4)	-3667	NM_001505	2852	Hs.20961	NM_001505	HPRD:03484	GPER1	CEPR|CMKRL2|DRY12|FEG-1|GPCR-Br|GPER|GPR30|LERGU|LERGU2|LyGPR|mER	G protein-coupled estrogen receptor 1	protein-coding
chr7_1286851_1286900	chr7	1286852	1286900	+	0	NA	Intergenic	CpG	14222	NM_001080461	340260	Hs.232272	NM_001080461		UNCX	UNCX4.1	UNC homeobox	protein-coding
chr19_48918051_48918100	chr19	48918052	48918100	+	0	NA	intron (NM_000836, intron 5 of 12)	intron (NM_000836, intron 5 of 12)	19944	NM_000836	2906	Hs.445015	NM_000836	HPRD:04095	GRIN2D	EB11|GluN2D|NMDAR2D|NR2D	glutamate receptor, ionotropic, N-methyl D-aspartate 2D	protein-coding
chr19_39130901_39130950	chr19	39130902	39130950	+	0	NA	Intergenic	AluSq2|SINE|Alu	-7341	NM_004924	81	Hs.270291	NM_004924		ACTN4	ACTININ-4|FSGS|FSGS1	actinin, alpha 4	protein-coding
chr19_18539951_18540000	chr19	18539952	18540000	+	0	NA	intron (NM_001009998, intron 4 of 16)	CpG	8143	NM_001253389	51477	Hs.405873	NM_016368	HPRD:17163	ISYNA1	INO1|INOS|IPS|IPS 1|IPS-1	inositol-3-phosphate synthase 1	protein-coding
chr19_13292951_13293000	chr19	13292952	13293000	+	0	NA	Intergenic	Intergenic	31694	NM_004907	9592	Hs.501629	NM_004907	HPRD:09997	IER2	ETR101	immediate early response 2	protein-coding
chr14_77607551_77607600	chr14	77607552	77607600	+	0	NA	intron (NM_174976, intron 1 of 2)	CpG	558	NM_174976	283576	Hs.525485	NM_174976	HPRD:12655	ZDHHC22	C14orf59	zinc finger, DHHC-type containing 22	protein-coding
chr2_45156351_45156400	chr2	45156352	45156400	+	0	NA	Intergenic	CpG	12270	NR_103785	100506108	Hs.503113	NR_103785	ENSG00000236502	SIX3-AS1	-	SIX3 antisense RNA 1	ncRNA
chr19_5829201_5829250	chr19	5829202	5829250	+	0	NA	TTS (NM_004558)	TTS (NM_004558)	5408	NM_004558	4902	Hs.234775	NM_004558	HPRD:03604	NRTN	NTN	neurturin	protein-coding
chr2_38505751_38505800	chr2	38505752	38505800	+	0	NA	Intergenic	LTR5_Hs|LTR|ERVK	98656	NM_022374	64225	Hs.727652	NM_022374	HPRD:10662	ATL2	ARL3IP2|ARL6IP2|atlastin2	atlastin GTPase 2	protein-coding
chr12_109234101_109234150	chr12	109234102	109234150	+	0	NA	intron (NM_001161330, intron 2 of 13)	AluSx3|SINE|Alu	-12799	NM_001161331	54434	Hs.199763	NM_018984	HPRD:09486	SSH1	SSH1L	slingshot protein phosphatase 1	protein-coding
chr2_39013901_39013950	chr2	39013902	39013950	+	0	NA	Intergenic	AluSc|SINE|Alu	8599	NM_024775	79833	Hs.143818	NM_024775		GEMIN6	-	gem (nuclear organelle) associated protein 6	protein-coding
chr17_42908051_42908100	chr17	42908052	42908100	+	0	NA	promoter-TSS (NM_005497)	promoter-TSS (NM_005497)	103	NM_001080383	10052	Hs.712052	NM_005497	HPRD:08819	GJC1	CX45|GJA7	gap junction protein, gamma 1, 45kDa	protein-coding
chr4_147576201_147576250	chr4	147576202	147576250	+	0	NA	Intergenic	CpG	16181	NM_004575	5458	Hs.266	NM_004575	HPRD:00220	POU4F2	BRN3.2|BRN3B|Brn-3b	POU class 4 homeobox 2	protein-coding
chr10_123923051_123923100	chr10	123923052	123923100	+	0	NA	5' UTR (NM_001291878, exon 1 of 17)	5' UTR (NM_001291878, exon 1 of 17)	135	NM_006997	10579	Hs.501252	NM_006997	HPRD:05600	TACC2	AZU-1|ECTACC	transforming, acidic coiled-coil containing protein 2	protein-coding
chr20_62601501_62601550	chr20	62601502	62601550	+	0	NA	promoter-TSS (NM_020713)	promoter-TSS (NM_020713)	-303	NM_020713	57473	Hs.740578	NM_020713	HPRD:13840	ZNF512B	GM632	zinc finger protein 512B	protein-coding
chr19_50194151_50194200	chr19	50194152	50194200	+	0	NA	promoter-TSS (NM_001199753)	promoter-TSS (NM_001199753)	-189	NR_108072	126129	Hs.112195	NM_152359	HPRD:12315	CPT1C	CATL1|CPT1-B|CPT1P|CPTI-B|CPTIC	carnitine palmitoyltransferase 1C	protein-coding
chr17_32907601_32907650	chr17	32907602	32907650	+	0	NA	promoter-TSS (NM_207313)	promoter-TSS (NM_207313)	-142	NM_207313	124842	Hs.310482	NM_207313	HPRD:14030	TMEM132E	-	transmembrane protein 132E	protein-coding
chr2_232395201_232395250	chr2	232395202	232395250	+	0	NA	promoter-TSS (NM_006056)	promoter-TSS (NM_006056)	-44	NM_006056	10316	Hs.471619	NM_006056	HPRD:16039	NMUR1	(FM-3)|FM-3|FM3|GPC-R|GPR66|NMU1R	neuromedin U receptor 1	protein-coding
chr10_48439251_48439300	chr10	48439252	48439300	+	0	NA	promoter-TSS (NM_004962)	promoter-TSS (NM_004962)	-138	NM_004962	2662	Hs.2171	NM_004962	HPRD:03218	GDF10	BMP-3b|BMP3B	growth differentiation factor 10	protein-coding
chr6_159590701_159590750	chr6	159590702	159590750	+	0	NA	exon (NM_032532, exon 1 of 23)	exon (NM_032532, exon 1 of 23)	297	NM_032532	84624	Hs.520525	NM_032532	HPRD:13547	FNDC1	AGS8|FNDC2|MEL4B3|bA243O10.1|dJ322A24.1	fibronectin type III domain containing 1	protein-coding
chr11_125756801_125756850	chr11	125756802	125756850	+	0	NA	promoter-TSS (NM_001134793)	promoter-TSS (NM_001134793)	-129	NM_001134793	219844	Hs.98133	NM_145014	HPRD:08148	HYLS1	HLS	hydrolethalus syndrome 1	protein-coding
chr5_145608001_145608050	chr5	145608002	145608050	+	0	NA	intron (NM_018989, intron 3 of 20)	AluSz|SINE|Alu	24863	NM_018989	54439	Hs.61441	NM_018989	ENSG00000091009	RBM27	ARRS1|Psc1|ZC3H18	RNA binding motif protein 27	protein-coding
chr1_6658751_6658800	chr1	6658752	6658800	+	0	NA	intron (NM_014851, intron 2 of 3)	AluY|SINE|Alu	4153	NM_014851	9903	Hs.7764	NM_014851	HPRD:17239	KLHL21	-	kelch-like family member 21	protein-coding
chr2_175206851_175206900	chr2	175206852	175206900	+	0	NA	Intergenic	CpG	7055	NM_001145250	100131390	Hs.516603	NM_001145250		SP9	ZNF990	Sp9 transcription factor	protein-coding
chr19_46380001_46380050	chr19	46380002	46380050	+	0	NA	Intergenic	CpG	9350	NM_015649	26145	Hs.515477	NM_015649	HPRD:17159	IRF2BP1	-	interferon regulatory factor 2 binding protein 1	protein-coding
chr19_8460401_8460450	chr19	8460402	8460450	+	0	NA	intron (NM_004218, intron 1 of 4)	AluSz|SINE|Alu	-4851	NR_038237	100507567	Hs.637720	NR_038237	ENSG00000269386	RAB11B-AS1	-	RAB11B antisense RNA 1	ncRNA
chr7_20817901_20817950	chr7	20817902	20817950	+	0	NA	Intergenic	CpG	8582	NM_198956	221833	Hs.195922	NM_182700		SP8	BTD	Sp8 transcription factor	protein-coding
chr1_161409551_161409600	chr1	161409552	161409600	+	0	NA	Intergenic	Intergenic	-65629	NM_021642	2212	Hs.352642	NM_021642	HPRD:00906	FCGR2A	CD32|CD32A|CDw32|FCG2|FCGR2|FCGR2A1|FcGR|IGFR2	Fc fragment of IgG, low affinity IIa, receptor (CD32)	protein-coding
chr17_32907801_32907850	chr17	32907802	32907850	+	0	NA	promoter-TSS (NM_207313)	promoter-TSS (NM_207313)	58	NM_207313	124842	Hs.310482	NM_207313	HPRD:14030	TMEM132E	-	transmembrane protein 132E	protein-coding
chr3_9994101_9994150	chr3	9994102	9994150	+	0	NA	promoter-TSS (NM_207351)	promoter-TSS (NM_207351)	-48	NM_207351	285368	Hs.598147	NM_207351	HPRD:16935	PRRT3	-	proline-rich transmembrane protein 3	protein-coding
chr12_99289001_99289050	chr12	99289002	99289050	+	0	NA	promoter-TSS (NM_001204081)	promoter-TSS (NM_001204081)	-352	NM_001204080	56899	Hs.506458	NM_020140	HPRD:07426	ANKS1B	AIDA|AIDA-1|ANKS2|EB-1|EB1|cajalin-2	ankyrin repeat and sterile alpha motif domain containing 1B	protein-coding
chr12_66583351_66583400	chr12	66583352	66583400	+	0	NA	intron (NM_001142523, intron 1 of 10)	intron (NM_001142523, intron 1 of 10)	398	NM_007199	11213	Hs.369265	NM_007199	HPRD:05123	IRAK3	ASRT5|IRAKM	interleukin-1 receptor-associated kinase 3	protein-coding
chr7_1134701_1134750	chr7	1134702	1134750	+	0	NA	intron (NM_001134395, intron 2 of 4)	intron (NM_001134395, intron 2 of 4)	7003	NM_001098201	2852	Hs.20961	NM_001505	HPRD:03484	GPER1	CEPR|CMKRL2|DRY12|FEG-1|GPCR-Br|GPER|GPR30|LERGU|LERGU2|LyGPR|mER	G protein-coupled estrogen receptor 1	protein-coding
chr20_60853651_60853700	chr20	60853652	60853700	+	0	NA	intron (NM_014835, intron 6 of 13)	intron (NM_014835, intron 6 of 13)	-24276	NM_175573	11047	Hs.90107	NM_007002	HPRD:06440	ADRM1	ARM-1|ARM1|GP110	adhesion regulating molecule 1	protein-coding
chr20_25058251_25058300	chr20	25058252	25058300	+	0	NA	TTS (NM_199425)	TTS (NM_199425)	4739	NM_001256272	30813	Hs.274264	NM_014588	HPRD:09232	VSX1	CAASDS|KTCN|KTCN1|PPCD|PPCD1|PPD|RINX	visual system homeobox 1	protein-coding
chr19_45656351_45656400	chr19	45656352	45656400	+	0	NA	exon (NM_198478, exon 4 of 4)	exon (NM_198478, exon 4 of 4)	7032	NM_198478	284353	Hs.299256	NM_198478	HPRD:11393	NKPD1	-	NTPase, KAP family P-loop domain containing 1	protein-coding
chr3_138665651_138665700	chr3	138665652	138665700	+	0	NA	promoter-TSS (NM_001040061)	promoter-TSS (NM_001040061)	306	NM_023067	668	Hs.289292	NM_023067	HPRD:05723	FOXL2	BPES|BPES1|PFRK|PINTO|POF3	forkhead box L2	protein-coding
chr14_70041351_70041400	chr14	70041352	70041400	+	0	NA	5' UTR (NM_001271507, exon 1 of 2)	5' UTR (NM_001271507, exon 1 of 2)	224	NM_001271507	56936	Hs.458319	NM_020181		CCDC177	C14orf162|PLPL	coiled-coil domain containing 177	protein-coding
chr19_49242601_49242650	chr19	49242602	49242650	+	0	NA	exon (NM_017805, exon 3 of 12)	exon (NM_017805, exon 3 of 12)	1344	NM_017805	54922	Hs.233955	NM_017805	HPRD:15214	RASIP1	RAIN	Ras interacting protein 1	protein-coding
chr13_24846301_24846350	chr13	24846302	24846350	+	0	NA	intron (NM_001286793, intron 1 of 8)	intron (NM_001286793, intron 1 of 8)	1501	NM_001286794	221178	Hs.434298	NM_153023	HPRD:15427	SPATA13	ARHGEF29|ASEF2	spermatogenesis associated 13	protein-coding
chr1_32647151_32647200	chr1	32647152	32647200	+	0	NA	exon (NM_175852, exon 3 of 11)	exon (NM_175852, exon 3 of 11)	1831	NM_175852	200081	Hs.17987	NM_175852	HPRD:09408	TXLNA	IL14|TXLN	taxilin alpha	protein-coding
chr1_10163851_10163900	chr1	10163852	10163900	+	0	NA	intron (NM_006048, intron 5 of 26)	AluSc5|SINE|Alu	70835	NM_006048	10277	Hs.593974	NM_006048	HPRD:11659	UBE4B	E4|HDNB1|UBOX3|UFD2|UFD2A	ubiquitination factor E4B	protein-coding
chr2_20865801_20865850	chr2	20865802	20865850	+	0	NA	promoter-TSS (NM_182828)	promoter-TSS (NM_182828)	-598	NM_182828	151449	Hs.447688	NM_182828		GDF7	BMP12	growth differentiation factor 7	protein-coding
chr1_54203801_54203850	chr1	54203802	54203850	+	0	NA	Intergenic	CpG	-3949	NM_147193	148979	Hs.306691	NM_147193	HPRD:13581	GLIS1	-	GLIS family zinc finger 1	protein-coding
chr12_96181151_96181200	chr12	96181152	96181200	+	0	NA	exon (NM_021229, exon 2 of 10)	exon (NM_021229, exon 2 of 10)	3360	NM_021229	59277	Hs.201034	NM_021229	HPRD:10121	NTN4	PRO3091	netrin 4	protein-coding
chr7_49814701_49814750	chr7	49814702	49814750	+	0	NA	intron (NM_198570, intron 1 of 3)	CpG	1469	NM_198570	375567	Hs.629302	NM_198570		VWC2	PSST739|UNQ739	von Willebrand factor C domain containing 2	protein-coding
chr17_79814701_79814750	chr17	79814702	79814750	+	0	NA	intron (NM_000918, intron 2 of 10)	AluSg|SINE|Alu	3818	NM_000918	5034	Hs.464336	NM_000918	HPRD:07181	P4HB	DSI|ERBA2L|GIT|P4Hbeta|PDI|PDIA1|PHDB|PO4DB|PO4HB|PROHB	prolyl 4-hydroxylase, beta polypeptide	protein-coding
chr17_27905401_27905450	chr17	27905402	27905450	+	0	NA	intron (NM_001085454, intron 9 of 20)	intron (NM_001085454, intron 9 of 20)	9687	NM_138349	90313	Hs.514050	NM_138349	HPRD:14267	TP53I13	DSCP1	tumor protein p53 inducible protein 13	protein-coding
chr1_35395701_35395750	chr1	35395702	35395750	+	0	NA	Intergenic	CpG	-24742	NM_001080418	58512	Hs.733945	NM_001080418	ENSG00000116544	DLGAP3	DAP3|SAPAP3	discs, large (Drosophila) homolog-associated protein 3	protein-coding
chr9_126773851_126773900	chr9	126773852	126773900	+	0	NA	promoter-TSS (NM_004789)	promoter-TSS (NM_004789)	-13	NM_004789	9355	Hs.696425	NM_004789	HPRD:04786	LHX2	LH2|hLhx2	LIM homeobox 2	protein-coding
chr6_100062201_100062250	chr6	100062202	100062250	+	0	NA	exon (NM_021620, exon 4 of 4)	exon (NM_021620, exon 4 of 4)	7576	NM_021620	59336	Hs.287386	NM_021620		PRDM13	MU-MB-20.220|PFM10	PR domain containing 13	protein-coding
chr1_8277151_8277200	chr1	8277152	8277200	+	0	NA	Intergenic	Intergenic	-100969	NM_001080397	50651	Hs.463036	NM_001080397	ENSG00000162426	SLC45A1	DNB5	solute carrier family 45, member 1	protein-coding
chr9_112403301_112403350	chr9	112403302	112403350	+	0	NA	intron (NM_001037293, intron 1 of 6)	CpG	258	NM_001037293	114299	Hs.591908	NM_053016	HPRD:17817	PALM2	AKAP2	paralemmin 2	protein-coding
chr12_103352251_103352300	chr12	103352252	103352300	+	0	NA	exon (NM_004316, exon 1 of 2)	exon (NM_004316, exon 1 of 2)	824	NM_004316	429	Hs.703025	NM_004316	HPRD:00011	ASCL1	ASH1|HASH1|MASH1|bHLHa46	achaete-scute family bHLH transcription factor 1	protein-coding
chr9_98789651_98789700	chr9	98789652	98789700	+	0	NA	Intergenic	CpG	-5639	NR_024129	100188953	Hs.434310	NR_024129	ENSG00000225194	LINC00092	NCRNA00092|bA346B7.1	long intergenic non-protein coding RNA 92	ncRNA
chr8_141466401_141466450	chr8	141466402	141466450	+	0	NA	intron (NM_031466, intron 1 of 22)	AluSx3|SINE|Alu	1435	NM_001160372	83696	Hs.654911	NM_031466	HPRD:18136	TRAPPC9	IBP|IKBKBBP|MRT13|NIBP|TRS120	trafficking protein particle complex 9	protein-coding
chr21_34399801_34399850	chr21	34399802	34399850	+	0	NA	exon (NM_005806, exon 2 of 2)	exon (NM_005806, exon 2 of 2)	1610	NM_005806	10215	Hs.176977	NM_005806	HPRD:07334	OLIG2	BHLHB1|OLIGO2|PRKCBP2|RACK17|bHLHe19	oligodendrocyte lineage transcription factor 2	protein-coding
chr15_79382851_79382900	chr15	79382852	79382900	+	0	NA	5' UTR (NM_001145648, exon 1 of 27)	5' UTR (NM_001145648, exon 1 of 27)	339	NM_001145648	5923	Hs.459035	NM_002891	ENSG00000058335	RASGRF1	CDC25|CDC25L|GNRP|GRF1|GRF55|H-GRF55|PP13187|ras-GRF1	Ras protein-specific guanine nucleotide-releasing factor 1	protein-coding
chr22_41872701_41872750	chr22	41872702	41872750	+	0	NA	intron (NM_001098, intron 1 of 17)	AluSx1|SINE|Alu	7597	NM_001098	50	Hs.643610	NM_001098	HPRD:00012	ACO2	ACONM|ICRD	aconitase 2, mitochondrial	protein-coding
chr4_123748351_123748400	chr4	123748352	123748400	+	0	NA	exon (NM_002006, exon 1 of 3)	exon (NM_002006, exon 1 of 3)	513	NM_002006	2247	Hs.284244	NM_002006	HPRD:00622	FGF2	BFGF|FGF-2|FGFB|HBGF-2	fibroblast growth factor 2 (basic)	protein-coding
chr2_220349451_220349500	chr2	220349452	220349500	+	0	NA	exon (NM_005876, exon 30 of 41)	exon (NM_005876, exon 30 of 41)	-11601	NM_001286811	100996693	Hs.21639	NM_001286811		LOC100996693	-	CAVP-target protein-like	protein-coding
chr1_32827401_32827450	chr1	32827402	32827450	+	0	NA	promoter-TSS (NM_052841)	promoter-TSS (NM_052841)	418	NM_001167676	100128071	Hs.660539	NM_001167676	ENSG00000225828	FAM229A	-	family with sequence similarity 229, member A	protein-coding
chr19_53040301_53040350	chr19	53040302	53040350	+	0	NA	intron (NM_001039886, intron 2 of 4)	AluSp|SINE|Alu	9417	NM_001039886	388558	Hs.729294	NM_001039886	ENSG00000198482	ZNF808	-	zinc finger protein 808	protein-coding
chr6_38683101_38683150	chr6	38683102	38683150	+	0	NA	promoter-TSS (NM_001206927)	promoter-TSS (NM_001206927)	9	NM_001206927	1769	Hs.520106	NM_001371	HPRD:04515	DNAH8	ATPase|hdhc9	dynein, axonemal, heavy chain 8	protein-coding
chr2_65613151_65613200	chr2	65613152	65613200	+	0	NA	intron (NM_181784, intron 1 of 5)	AluSq2|SINE|Alu	-19245	NM_001128210	200734	Hs.59332	NM_181784	HPRD:18100	SPRED2	Spred-2	sprouty-related, EVH1 domain containing 2	protein-coding
chr15_28352301_28352350	chr15	28352302	28352350	+	0	NA	Intergenic	CpG	-7868	NM_000275	4948	Hs.654411	NM_000275	HPRD:01945	OCA2	BEY|BEY1|BEY2|BOCA|D15S12|EYCL|EYCL2|EYCL3|HCL3|P|PED|SHEP1	oculocutaneous albinism II	protein-coding
chr12_122063751_122063800	chr12	122063752	122063800	+	0	NA	promoter-TSS (NM_032790)	promoter-TSS (NM_032790)	-679	NM_032790	84876	Hs.55148	NM_032790		ORAI1	CRACM1|IMD9|ORAT1|TAM2|TMEM142A	ORAI calcium release-activated calcium modulator 1	protein-coding
chr11_65359901_65359950	chr11	65359902	65359950	+	0	NA	TTS (NM_033348)	TTS (NM_033348)	3541	NM_033455	10089	Hs.175218	NM_005714	HPRD:06804	KCNK7	K2p7.1|TWIK3	potassium channel, subfamily K, member 7	protein-coding
chr7_35297251_35297300	chr7	35297252	35297300	+	0	NA	Intergenic	CpG	-3565	NM_001077653	57057	Hs.404167	NM_020417	HPRD:06931	TBX20	ASD4	T-box 20	protein-coding
chr11_779601_779650	chr11	779602	779650	+	0	NA	non-coding (NR_046316, exon 1 of 1)	non-coding (NR_046316, exon 1 of 1)	172	NR_046316	171391	Hs.711081	NR_046316		NS3BP	-	NS3BP	ncRNA
chr14_103021301_103021350	chr14	103021302	103021350	+	0	NA	Intergenic	Intergenic	15345	NR_036192	100422954		NR_036192	miRBase:MI0015837	MIR4309	-	microRNA 4309	ncRNA
chr20_62363801_62363850	chr20	62363802	62363850	+	0	NA	intron (NM_032527, intron 2 of 6)	(TG)n|Simple_repeat|Simple_repeat	-4152	NM_017806	54923	Hs.233220	NM_017806	HPRD:07904	LIME1	LIME|LP8067|dJ583P15.4	Lck interacting transmembrane adaptor 1	protein-coding
chr20_25062551_25062600	chr20	25062552	25062600	+	0	NA	exon (NM_199425, exon 1 of 3)	exon (NM_199425, exon 1 of 3)	439	NM_001256272	30813	Hs.274264	NM_014588	HPRD:09232	VSX1	CAASDS|KTCN|KTCN1|PPCD|PPCD1|PPD|RINX	visual system homeobox 1	protein-coding
chr15_101513651_101513700	chr15	101513652	101513700	+	0	NA	intron (NM_024652, intron 2 of 33)	CpG	54216	NM_024652	79705	Hs.407918	NM_024652	HPRD:14319	LRRK1	RIPK6|Roco1	leucine-rich repeat kinase 1	protein-coding
chr10_48438901_48438950	chr10	48438902	48438950	+	0	NA	5' UTR (NM_004962, exon 1 of 3)	5' UTR (NM_004962, exon 1 of 3)	212	NM_004962	2662	Hs.2171	NM_004962	HPRD:03218	GDF10	BMP-3b|BMP3B	growth differentiation factor 10	protein-coding
chr2_114257801_114257850	chr2	114257802	114257850	+	0	NA	exon (NM_012184, exon 1 of 1)	exon (NM_012184, exon 1 of 1)	1165	NM_012184	200350	Hs.591554	NM_012184	HPRD:17010	FOXD4L1	FOXD5|bA395L14.1	forkhead box D4-like 1	protein-coding
chr10_134000901_134000950	chr10	134000902	134000950	+	0	NA	intron (NM_006426, intron 1 of 13)	CpG-3463	512	NM_006426	10570	Hs.100058	NM_006426	HPRD:07463	DPYSL4	CRMP3|DRP-4|ULIP4	dihydropyrimidinase-like 4	protein-coding
chr7_50343351_50343400	chr7	50343352	50343400	+	0	NA	promoter-TSS (NM_006060)	promoter-TSS (NM_006060)	-303	NM_001291839	10320	Hs.435949	NM_006060	HPRD:04318	IKZF1	Hs.54452|IK1|IKAROS|LYF1|LyF-1|PPP1R92|PRO0758|ZNFN1A1	IKAROS family zinc finger 1 (Ikaros)	protein-coding
chr14_24780501_24780550	chr14	24780502	24780550	+	0	NA	promoter-TSS (NM_014430)	promoter-TSS (NM_014430)	50	NM_014430	27141	Hs.642693	NM_014430	HPRD:11981	CIDEB	-	cell death-inducing DFFA-like effector b	protein-coding
chr1_227730251_227730300	chr1	227730252	227730300	+	0	NA	Intergenic	CpG	-20944	NR_102302	339500	Hs.30323	NM_032755		ZNF678	-	zinc finger protein 678	protein-coding
chr17_57368451_57368500	chr17	57368452	57368500	+	0	NA	Intergenic	AluSq2|SINE|Alu	-40577	NM_001005404	388403	Hs.463613	NM_001005404	HPRD:15682	YPEL2	-	yippee-like 2 (Drosophila)	protein-coding
chr4_175132851_175132900	chr4	175132852	175132900	+	0	NA	Intergenic	Intergenic	-71952	NM_001040157	80817	Hs.555989	NM_030633	HPRD:13885	CEP44	KIAA1712|PS1TP3	centrosomal protein 44kDa	protein-coding
chr6_133563501_133563550	chr6	133563502	133563550	+	0	NA	intron (NM_001301013, intron 1 of 19)	CpG	889	NM_001301013	2070	Hs.596680	NM_004100	HPRD:04648	EYA4	CMD1J|DFNA10	EYA transcriptional coactivator and phosphatase 4	protein-coding
chr19_39440951_39441000	chr19	39440952	39441000	+	0	NA	non-coding (NR_104026, exon 2 of 6)	non-coding (NR_104026, exon 2 of 6)	2351	NM_148169	115290	Hs.531770	NM_024907	HPRD:16436	FBXO17	FBG4|FBX26|FBXO26|Fbx17	F-box protein 17	protein-coding
chr2_47797601_47797650	chr2	47797602	47797650	+	0	NA	promoter-TSS (NM_022055)	promoter-TSS (NM_022055)	-156	NM_022055	56660	Hs.591586	NM_022055		KCNK12	K2p12.1|THIK-2|THIK2	potassium channel, subfamily K, member 12	protein-coding
chr15_90599501_90599550	chr15	90599502	90599550	+	0	NA	intron (NM_198526, intron 1 of 4)	AluSp|SINE|Alu	44327	NM_001289910	3418	Hs.596461	NM_002168	HPRD:00973	IDH2	D2HGA2|ICD-M|IDH|IDHM|IDP|IDPM|mNADP-IDH	isocitrate dehydrogenase 2 (NADP+), mitochondrial	protein-coding
chr11_1018301_1018350	chr11	1018302	1018350	+	0	NA	exon (NM_005961, exon 31 of 33)	exon (NM_005961, exon 31 of 33)	18380	NM_005961	4588	Hs.528432	NM_005961	ENSG00000184956	MUC6	MUC-6	mucin 6, oligomeric mucus/gel-forming	protein-coding
chr19_42906051_42906100	chr19	42906052	42906100	+	0	NA	exon (NM_005357, exon 10 of 10)	exon (NM_005357, exon 10 of 10)	4776	NR_073180	100996307	Hs.466840	NR_073179	ENSG00000213904	LIPE-AS1	-	LIPE antisense RNA 1	ncRNA
chrX_9733601_9733650	chrX	9733602	9733650	+	0	NA	exon (NM_000273, exon 1 of 9)	exon (NM_000273, exon 1 of 9)	379	NM_000273	4935	Hs.74124	NM_000273	HPRD:02355	GPR143	NYS6|OA1	G protein-coupled receptor 143	protein-coding
chr9_101470951_101471000	chr9	101470952	101471000	+	0	NA	exon (NM_005458, exon 1 of 19)	exon (NM_005458, exon 1 of 19)	503	NM_005458	9568	Hs.198612	NM_005458	HPRD:09552	GABBR2	GABABR2|GPR51|GPRC3B|HG20|HRIHFB2099	gamma-aminobutyric acid (GABA) B receptor, 2	protein-coding
chr17_26699301_26699350	chr17	26699302	26699350	+	0	NA	exon (NM_015077, exon 2 of 10)	exon (NM_015077, exon 2 of 10)	643	NM_015077	23098	Hs.743510	NM_015077	ENSG00000004139	SARM1	MyD88-5|SAMD2|SARM	sterile alpha and TIR motif containing 1	protein-coding
chr14_55610251_55610300	chr14	55610252	55610300	+	0	NA	intron (NR_003225, intron 3 of 3)	AluSc|SINE|Alu	6575	NR_003225	3958	Hs.531081	NM_002306	HPRD:01090	LGALS3	CBP35|GAL3|GALBP|GALIG|L31|LGALS2|MAC2	lectin, galactoside-binding, soluble, 3	protein-coding
chr13_28549951_28550000	chr13	28549952	28550000	+	0	NA	Intergenic	CpG	-6471	NM_001265	1045	Hs.174249	NM_001265		CDX2	CDX-3|CDX3	caudal type homeobox 2	protein-coding
chr10_135139651_135139700	chr10	135139652	135139700	+	0	NA	intron (NM_015722, intron 4 of 5)	CpG-3577	10799	NM_015722	50632	Hs.148680	NM_015722	HPRD:06871	CALY	DRD1IP|NSG3	calcyon neuron-specific vesicular protein	protein-coding
chr21_18824751_18824800	chr21	18824752	18824800	+	0	NA	Intergenic	AluSx|SINE|Alu	13568	NR_037585	100505929	Hs.46707	NM_001005521	ENSG00000232560	C21orf37	-	chromosome 21 open reading frame 37	ncRNA
chr10_83634401_83634450	chr10	83634402	83634450	+	0	NA	promoter-TSS (NM_001165972)	promoter-TSS (NM_001165972)	-644	NM_001165972	10718	Hs.125119	NM_001010848	HPRD:16115	NRG3	HRG3|pro-NRG3	neuregulin 3	protein-coding
chr7_129425451_129425500	chr7	129425452	129425500	+	0	NA	Intergenic	Intergenic	-10622	NR_029615	406959		NR_029615	miRBase:MI0000273	MIR183	MIRN183|miR-183|miRNA183	microRNA 183	ncRNA
chr2_175208601_175208650	chr2	175208602	175208650	+	0	NA	Intergenic	CpG	8805	NM_001145250	100131390	Hs.516603	NM_001145250		SP9	ZNF990	Sp9 transcription factor	protein-coding
chr2_28338901_28338950	chr2	28338902	28338950	+	0	NA	intron (NM_199193, intron 7 of 13)	AluSp|SINE|Alu	90902	NR_120504	100505736	Hs.659540	NR_120504		LOC100505736	-	uncharacterized LOC100505736	ncRNA
chr20_32952901_32952950	chr20	32952902	32952950	+	0	NA	intron (NM_001257138, intron 1 of 23)	AluJb|SINE|Alu	1885	NM_031483	83737	Hs.632272	NM_031483	ENSG00000078747	ITCH	AIF4|AIP4|NAPP1|dJ468O1.1	itchy E3 ubiquitin protein ligase	protein-coding
chr10_50818401_50818450	chr10	50818402	50818450	+	0	NA	promoter-TSS (NM_003055)	promoter-TSS (NM_003055)	79	NM_003055	6572	Hs.654374	NM_003055	HPRD:08979	SLC18A3	VACHT	solute carrier family 18 (vesicular acetylcholine transporter), member 3	protein-coding
chr17_74864601_74864650	chr17	74864602	74864650	+	0	NA	promoter-TSS (NM_001199172)	promoter-TSS (NM_001199172)	-172	NM_001199172	146664	Hs.144531	NM_144677	HPRD:14392	MGAT5B	GnT-IX|GnT-VB	mannosyl (alpha-1,6-)-glycoprotein beta-1,6-N-acetyl-glucosaminyltransferase, isozyme B	protein-coding
chr20_37353101_37353150	chr20	37353102	37353150	+	0	NA	promoter-TSS (NM_080552)	promoter-TSS (NM_080552)	21	NM_080552	140679	Hs.179080	NM_080552	HPRD:18058	SLC32A1	VGAT|VIAAT	solute carrier family 32 (GABA vesicular transporter), member 1	protein-coding
chr7_47333401_47333450	chr7	47333402	47333450	+	0	NA	exon (NM_022748, exon 25 of 31)	exon (NM_022748, exon 25 of 31)	288316	NM_022748	64759	Hs.520814	NM_022748	ENSG00000136205	TNS3	TEM6|TENS1	tensin 3	protein-coding
chr2_27070901_27070950	chr2	27070902	27070950	+	0	NA	promoter-TSS (NM_020134)	promoter-TSS (NM_020134)	-43	NM_020134	56896	Hs.299315	NM_020134	HPRD:10522	DPYSL5	CRAM|CRMP-5|CRMP5|Ulip6	dihydropyrimidinase-like 5	protein-coding
chr19_30017001_30017050	chr19	30017002	30017050	+	0	NA	promoter-TSS (NM_001146339)	promoter-TSS (NM_001146339)	-367	NR_040029	284395	Hs.631601	NR_040029	ENSG00000264515	LOC284395	-	uncharacterized LOC284395	ncRNA
chr10_11784351_11784400	chr10	11784352	11784400	+	0	NA	promoter-TSS (NM_024693)	promoter-TSS (NM_024693)	20	NM_024693	79746	Hs.22242	NM_024693	HPRD:10930	ECHDC3	-	enoyl CoA hydratase domain containing 3	protein-coding
chr2_45169401_45169450	chr2	45169402	45169450	+	0	NA	promoter-TSS (NR_103786)	promoter-TSS (NR_103786)	389	NM_005413	6496	Hs.567336	NM_005413	HPRD:04756	SIX3	HPE2	SIX homeobox 3	protein-coding
chr17_37872801_37872850	chr17	37872802	37872850	+	0	NA	exon (NM_004448, exon 14 of 27)	exon (NM_004448, exon 14 of 27)	-9922	NR_039881	100616132		NR_039881		MIR4728	-	microRNA 4728	ncRNA
chr10_104170301_104170350	chr10	104170302	104170350	+	0	NA	intron (NM_002779, intron 10 of 16)	CpG	-1285	NR_073110	5662	Hs.154658	NM_002779	HPRD:09085	PSD	EFA6|EFA6A|PSD1|TYL	pleckstrin and Sec7 domain containing	protein-coding
chr17_78450301_78450350	chr17	78450302	78450350	+	0	NA	promoter-TSS (NM_002522)	promoter-TSS (NM_002522)	78	NM_002522	4884	Hs.514556	NM_002522	HPRD:03843	NPTX1	NP1	neuronal pentraxin I	protein-coding
chr7_157486301_157486350	chr7	157486302	157486350	+	0	NA	intron (NM_130842, intron 11 of 21)	CpG	-119212	NR_029689	406945		NR_029689		MIR153-2	MIRN153-2	microRNA 153-2	ncRNA
chr2_42328651_42328700	chr2	42328652	42328700	+	0	NA	Intergenic	CpG	53515	NM_138370	91461	Hs.408542	NM_138370	HPRD:18707	PKDCC	SGK493|Vlk	protein kinase domain containing, cytoplasmic	protein-coding
chr19_30017101_30017150	chr19	30017102	30017150	+	0	NA	promoter-TSS (NM_001146339)	promoter-TSS (NM_001146339)	-365	NM_001146339	342865	Hs.451618	NM_001146339	ENSG00000187135	VSTM2B	-	V-set and transmembrane domain containing 2B	protein-coding
chr12_7046201_7046250	chr12	7046202	7046250	+	0	NA	exon (NM_001940, exon 5 of 10)	exon (NM_001940, exon 5 of 10)	-6977	NM_138425	113246	Hs.405913	NM_138425	HPRD:13609	C12orf57	C10|GRCC10|TEMTYS	chromosome 12 open reading frame 57	protein-coding
chr3_127794951_127795000	chr3	127794952	127795000	+	0	NA	intron (NR_046645, intron 1 of 1)	CpG	323	NR_046645	100874089	Hs.581603	NR_046645		RUVBL1-AS1	-	RUVBL1 antisense RNA 1	ncRNA
chr13_28498251_28498300	chr13	28498252	28498300	+	0	NA	intron (NM_000209, intron 1 of 1)	CpG	-2735	NR_047484	100861550	Hs.416201	NR_047484		PDX1-AS1	-	PDX1 antisense RNA 1	ncRNA
chr4_37246401_37246450	chr4	37246402	37246450	+	0	NA	promoter-TSS (NM_001144990)	promoter-TSS (NM_001144990)	-264	NM_001144990	57495	Hs.4280	NM_001144990	ENSG00000174145	NWD2	KIAA1239	NACHT and WD repeat domain containing 2	protein-coding
chr2_29033351_29033400	chr2	29033352	29033400	+	0	NA	promoter-TSS (NM_001142634)	promoter-TSS (NM_001142634)	-324	NM_182756	245711	Hs.511956	NM_182756	HPRD:18095	SPDYA	RINGO3|RINGOA|SPDY1|SPY1	speedy/RINGO cell cycle regulator family member A	protein-coding
chr20_33228801_33228850	chr20	33228802	33228850	+	0	NA	intron (NM_080476, intron 4 of 11)	AluSg4|SINE|Alu	36263	NM_080476	128869	Hs.253319	NM_080476	HPRD:12250	PIGU	CDC91L1|GAB1	phosphatidylinositol glycan anchor biosynthesis, class U	protein-coding
chr17_74864951_74865000	chr17	74864952	74865000	+	0	NA	5' UTR (NM_001199172, exon 1 of 17)	5' UTR (NM_001199172, exon 1 of 17)	178	NM_144677	146664	Hs.144531	NM_144677	HPRD:14392	MGAT5B	GnT-IX|GnT-VB	mannosyl (alpha-1,6-)-glycoprotein beta-1,6-N-acetyl-glucosaminyltransferase, isozyme B	protein-coding
chr19_19006251_19006300	chr19	19006252	19006300	+	0	NA	intron (NM_001290265, intron 1 of 5)	CpG	677	NM_001492	2657	Hs.412355	NM_001492	HPRD:04194	GDF1	DORV|DTGA3|RAI	growth differentiation factor 1	protein-coding
chr1_32238451_32238500	chr1	32238452	32238500	+	0	NA	Intergenic	CpG	-8812	NM_001294335	576	Hs.524138	NM_001703	HPRD:04063	BAI2	-	brain-specific angiogenesis inhibitor 2	protein-coding
chr11_66885801_66885850	chr11	66885802	66885850	+	0	NA	promoter-TSS (NM_012308)	promoter-TSS (NM_012308)	-914	NM_012308	22992	Hs.124147	NM_012308	HPRD:05741	KDM2A	CXXC8|FBL11|FBL7|FBXL11|JHDM1A|LILINA	lysine (K)-specific demethylase 2A	protein-coding
chr12_110438701_110438750	chr12	110438702	110438750	+	0	NA	intron (NM_033121, intron 1 of 14)	AluSp|SINE|Alu	1491	NM_033121	88455	Hs.528703	NM_033121	HPRD:12458	ANKRD13A	ANKRD13|NY-REN-25	ankyrin repeat domain 13A	protein-coding
chr2_63286451_63286500	chr2	63286452	63286500	+	0	NA	Intergenic	CpG	8539	NM_014562	5013	Hs.734360	NM_014562	HPRD:08964	OTX1	-	orthodenticle homeobox 1	protein-coding
chr13_112727551_112727600	chr13	112727552	112727600	+	0	NA	intron (NR_120392, intron 1 of 3)	CpG	5663	NM_005986	6656	Hs.202526	NM_005986	HPRD:03687	SOX1	-	SRY (sex determining region Y)-box 1	protein-coding
chr8_128233951_128234000	chr8	128233952	128234000	+	0	NA	Intergenic	AluSx3|SINE|Alu	-2463	NR_108049	100507056	Hs.343864	NR_108049	ENSG00000247844	CCAT1	CARLo-5	colon cancer associated transcript 1 (non-protein coding)	ncRNA
chr17_38347601_38347650	chr17	38347602	38347650	+	0	NA	exon (NM_016339, exon 9 of 15)	exon (NM_016339, exon 9 of 15)	-2223	NR_106927	102465523		NR_106927		MIR6867	hsa-mir-6867	microRNA 6867	ncRNA
chr10_47083401_47083450	chr10	47083402	47083450	+	0	NA	promoter-TSS (NM_005972)	promoter-TSS (NM_005972)	-108	NM_005972	5540	Hs.524719	NM_005972	HPRD:03476	NPY4R	NPY4-R|PP1|PPYR1|Y4	neuropeptide Y receptor Y4	protein-coding
chr10_1779901_1779950	chr10	1779902	1779950	+	0	NA	promoter-TSS (NM_018702)	promoter-TSS (NM_018702)	-256	NM_018702	105	Hs.586663	NM_018702		ADARB2	ADAR3|RED2	adenosine deaminase, RNA-specific, B2 (non-functional)	protein-coding
chr14_74707901_74707950	chr14	74707902	74707950	+	0	NA	exon (NM_182894, exon 2 of 5)	exon (NM_182894, exon 2 of 5)	1751	NM_182894	338917	Hs.449771	NM_182894	HPRD:08852	VSX2	CHX10|HOX10|MCOP2|MCOPCB3|RET1	visual system homeobox 2	protein-coding
chr12_56410501_56410550	chr12	56410502	56410550	+	0	NA	Intergenic	AluSp|SINE|Alu	-4163	NM_022465	64375	Hs.553221	NM_022465	HPRD:05874	IKZF4	EOS|ZNFN1A4	IKAROS family zinc finger 4 (Eos)	protein-coding
chr20_25058351_25058400	chr20	25058352	25058400	+	0	NA	TTS (NM_199425)	TTS (NM_199425)	4639	NM_001256272	30813	Hs.274264	NM_014588	HPRD:09232	VSX1	CAASDS|KTCN|KTCN1|PPCD|PPCD1|PPD|RINX	visual system homeobox 1	protein-coding
chr12_620701_620750	chr12	620702	620750	+	0	NA	intron (NM_173593, intron 1 of 19)	intron (NM_173593, intron 1 of 19)	51183	NM_173593	283358	Hs.504416	NM_173593	HPRD:12514	B4GALNT3	-	beta-1,4-N-acetyl-galactosaminyl transferase 3	protein-coding
chr7_1287101_1287150	chr7	1287102	1287150	+	0	NA	Intergenic	CpG	14472	NM_001080461	340260	Hs.232272	NM_001080461		UNCX	UNCX4.1	UNC homeobox	protein-coding
chr1_75602051_75602100	chr1	75602052	75602100	+	0	NA	intron (NM_001256114, intron 1 of 8)	CpG	1509	NM_001256114	431707	Hs.403934	NM_001001933	HPRD:17275	LHX8	LHX7	LIM homeobox 8	protein-coding
chr13_79176601_79176650	chr13	79176602	79176650	+	0	NA	exon (NM_006237, exon 2 of 2)	exon (NM_006237, exon 2 of 2)	1069	NM_006237	5457	Hs.654522	NM_006237	HPRD:03379	POU4F1	BRN3A|Oct-T1|RDC-1|brn-3A	POU class 4 homeobox 1	protein-coding
chr7_12151651_12151700	chr7	12151652	12151700	+	0	NA	Intergenic	Intergenic	-99172	NM_001134232	54664	Hs.396358	NM_018374		TMEM106B	-	transmembrane protein 106B	protein-coding
chr15_33010101_33010150	chr15	33010102	33010150	+	0	NA	promoter-TSS (NM_001191323)	promoter-TSS (NM_001191323)	-79	NM_001191323	26585	Hs.40098	NM_013372	HPRD:07048	GREM1	CKTSF1B1|CRAC1|DAND2|DRM|GREMLIN|HMPS|IHG-2	gremlin 1, DAN family BMP antagonist	protein-coding
chr12_111172251_111172300	chr12	111172252	111172300	+	0	NA	intron (NM_001244974, intron 1 of 7)	AluSp|SINE|Alu	8507	NM_001244974	5501	Hs.79081	NM_002710	HPRD:08911	PPP1CC	PP-1G|PP1C|PPP1G	protein phosphatase 1, catalytic subunit, gamma isozyme	protein-coding
chr7_75896501_75896550	chr7	75896502	75896550	+	0	NA	intron (NM_001291831, intron 10 of 15)	CpG	-35349	NM_001540	3315	Hs.520973	NM_001540	HPRD:09076	HSPB1	CMT2F|HEL-S-102|HMN2B|HS.76067|HSP27|HSP28|Hsp25|SRP27	heat shock 27kDa protein 1	protein-coding
chr22_38031501_38031550	chr22	38031502	38031550	+	0	NA	Intergenic	Intergenic	-4158	NM_018957	23616	Hs.601143	NM_018957	HPRD:10227	SH3BP1	ARHGAP43	SH3-domain binding protein 1	protein-coding
chr19_11593501_11593550	chr19	11593502	11593550	+	0	NA	TTS (NM_138783)	TTS (NM_138783)	-1723	NM_001420	1995	Hs.1701	NM_001420	HPRD:16024	ELAVL3	HUC|HUCL|PLE21	ELAV like neuron-specific RNA binding protein 3	protein-coding
chr17_27940251_27940300	chr17	27940252	27940300	+	0	NA	intron (NM_152345, intron 14 of 14)	CpG-10387	8165	NM_032854	84940	Hs.143046	NM_032854	HPRD:08607	CORO6	-	coronin 6	protein-coding
chr19_49575401_49575450	chr19	49575402	49575450	+	0	NA	exon (NM_031886, exon 1 of 2)	exon (NM_031886, exon 1 of 2)	772	NM_031886	3743	Hs.306973	NM_031886	HPRD:01445	KCNA7	HAK6|KV1.7	potassium voltage-gated channel, shaker-related subfamily, member 7	protein-coding
chr21_22370401_22370450	chr21	22370402	22370450	+	0	NA	promoter-TSS (NM_004540)	promoter-TSS (NM_004540)	-207	NM_004540	4685	Hs.473450	NM_004540	HPRD:03619	NCAM2	NCAM21	neural cell adhesion molecule 2	protein-coding
chr16_28075051_28075100	chr16	28075052	28075100	+	0	NA	promoter-TSS (NM_001109763)	promoter-TSS (NM_001109763)	-246	NM_001109763	146395	Hs.91910	NM_144675	HPRD:14464	GSG1L	PRO19651	GSG1-like	protein-coding
chr2_171679151_171679200	chr2	171679152	171679200	+	0	NA	intron (NM_013445, intron 3 of 6)	CpG-15697	5976	NM_013445	2571	Hs.420036	NM_000817	HPRD:12011	GAD1	CPSQ1|GAD|SCP	glutamate decarboxylase 1 (brain, 67kDa)	protein-coding
chr11_20177951_20178000	chr11	20177952	20178000	+	0	NA	exon (NM_001029865, exon 4 of 4)	exon (NM_001029865, exon 4 of 4)	3894	NM_001029865	120237	Hs.558604	NM_001029865	HPRD:18721	DBX1	-	developing brain homeobox 1	protein-coding
chr2_45156451_45156500	chr2	45156452	45156500	+	0	NA	Intergenic	CpG	12170	NR_103785	100506108	Hs.503113	NR_103785	ENSG00000236502	SIX3-AS1	-	SIX3 antisense RNA 1	ncRNA
chr19_12750901_12750950	chr19	12750902	12750950	+	0	NA	Intergenic	CpG	26665	NM_001173498	4125	Hs.356769	NM_000528	HPRD:02007	MAN2B1	LAMAN|MANB	mannosidase, alpha, class 2B, member 1	protein-coding
chr17_39933301_39933350	chr17	39933302	39933350	+	0	NA	intron (NM_002230, intron 1 of 13)	intron (NM_002230, intron 1 of 13)	9638	NM_002230	3728	Hs.514174	NM_002230	HPRD:01414	JUP	ARVD12|CTNNG|DP3|DPIII|PDGB|PKGB	junction plakoglobin	protein-coding
chr20_25062501_25062550	chr20	25062502	25062550	+	0	NA	exon (NM_199425, exon 1 of 3)	exon (NM_199425, exon 1 of 3)	489	NM_001256272	30813	Hs.274264	NM_014588	HPRD:09232	VSX1	CAASDS|KTCN|KTCN1|PPCD|PPCD1|PPD|RINX	visual system homeobox 1	protein-coding
chr1_110211001_110211050	chr1	110211002	110211050	+	0	NA	intron (NM_000848, intron 1 of 7)	intron (NM_000848, intron 1 of 7)	382	NM_001142368	2946	Hs.279837	NM_000848	HPRD:00710	GSTM2	GST4|GSTM|GSTM2-2|GTHMUS	glutathione S-transferase mu 2 (muscle)	protein-coding
chr19_48918151_48918200	chr19	48918152	48918200	+	0	NA	exon (NM_000836, exon 6 of 13)	exon (NM_000836, exon 6 of 13)	20044	NM_000836	2906	Hs.445015	NM_000836	HPRD:04095	GRIN2D	EB11|GluN2D|NMDAR2D|NR2D	glutamate receptor, ionotropic, N-methyl D-aspartate 2D	protein-coding
chr7_100318401_100318450	chr7	100318402	100318450	+	0	NA	promoter-TSS (NM_000799)	promoter-TSS (NM_000799)	3	NM_000799	2056	Hs.2303	NM_000799	HPRD:00586	EPO	EP|MVCD2	erythropoietin	protein-coding
chr2_88752551_88752600	chr2	88752552	88752600	+	0	NA	promoter-TSS (NM_001135649)	promoter-TSS (NM_001135649)	-523	NM_001135649	344167	Hs.716722	NM_001135649		FOXI3	-	forkhead box I3	protein-coding
chr11_779701_779750	chr11	779702	779750	+	0	NA	non-coding (NR_046316, exon 1 of 1)	non-coding (NR_046316, exon 1 of 1)	272	NR_046316	171391	Hs.711081	NR_046316		NS3BP	-	NS3BP	ncRNA
chr16_51186151_51186200	chr16	51186152	51186200	+	0	NA	promoter-TSS (NM_002968)	promoter-TSS (NM_002968)	-993	NM_002968	6299	Hs.135787	NM_002968	HPRD:03742	SALL1	HEL-S-89|HSAL1|Sal-1|TBS|ZNF794	spalt-like transcription factor 1	protein-coding
chr5_145725551_145725600	chr5	145725552	145725600	+	0	NA	Intergenic	CpG	6989	NM_002700	5459	Hs.553499	NM_002700	HPRD:03911	POU4F3	BRN3C|DFNA15	POU class 4 homeobox 3	protein-coding
chr1_34628801_34628850	chr1	34628802	34628850	+	0	NA	intron (NM_052896, intron 1 of 69)	CpG	2049	NM_001281956	114784	Hs.656915	NM_052896	HPRD:13094	CSMD2	dJ1007G16.1|dJ1007G16.2|dJ947L8.1	CUB and Sushi multiple domains 2	protein-coding
chr12_120128901_120128950	chr12	120128902	120128950	+	0	NA	intron (NM_001206999, intron 46 of 47)	AluSg|SINE|Alu	22603	NR_031589	100302274		NR_031589		MIR1178	MIRN1178|hsa-mir-1178	microRNA 1178	ncRNA
chr16_10275901_10275950	chr16	10275902	10275950	+	0	NA	promoter-TSS (NM_001134408)	promoter-TSS (NM_001134408)	-2	NM_001134408	2903	Hs.411472	NM_000833	HPRD:00698	GRIN2A	EPND|FESD|GluN2A|LKS|NMDAR2A|NR2A	glutamate receptor, ionotropic, N-methyl D-aspartate 2A	protein-coding
chr11_17757051_17757100	chr11	17757052	17757100	+	0	NA	promoter-TSS (NM_001112741)	promoter-TSS (NM_001112741)	-419	NM_001112741	3746	Hs.552896	NM_004976	HPRD:15936	KCNC1	KV3.1|KV4|NGK2	potassium voltage-gated channel, Shaw-related subfamily, member 1	protein-coding
chr20_30280751_30280800	chr20	30280752	30280800	+	0	NA	intron (NM_001191, intron 2 of 2)	AluSx|SINE|Alu	29880	NM_138578	598	Hs.516966	NM_001191	HPRD:02497	BCL2L1	BCL-XL/S|BCL2L|BCLX|BCLXL|BCLXS|Bcl-X|PPP1R52|bcl-xL|bcl-xS	BCL2-like 1	protein-coding
chr7_1287401_1287450	chr7	1287402	1287450	+	0	NA	Intergenic	CpG	14772	NM_001080461	340260	Hs.232272	NM_001080461		UNCX	UNCX4.1	UNC homeobox	protein-coding
chr13_20716501_20716550	chr13	20716502	20716550	+	0	NA	exon (NM_021954, exon 2 of 2)	exon (NM_021954, exon 2 of 2)	18657	NM_021954	2700	Hs.130313	NM_021954	HPRD:00415	GJA3	CTRCT14|CX46|CZP3	gap junction protein, alpha 3, 46kDa	protein-coding
chr9_133884801_133884850	chr9	133884802	133884850	+	0	NA	exon (NM_006059, exon 1 of 28)	exon (NM_006059, exon 1 of 28)	322	NM_006059	10319	Hs.201805	NM_006059	HPRD:05069	LAMC3	OCCM	laminin, gamma 3	protein-coding
chr8_144511301_144511350	chr8	144511302	144511350	+	0	NA	3' UTR (NM_201589, exon 1 of 1)	3' UTR (NM_201589, exon 1 of 1)	1276	NM_201589	389692	Hs.521914	NM_201589	HPRD:14346	MAFA	RIPE3b1|hMafA	v-maf avian musculoaponeurotic fibrosarcoma oncogene homolog A	protein-coding
chr20_47934851_47934900	chr20	47934852	47934900	+	0	NA	Intergenic	CpG	37656	NR_003030	692057		NR_003030	ENSG00000212304	SNORD12	HBII-99|MIR1259|MIRN1259	small nucleolar RNA, C/D box 12	snoRNA
chr6_30177851_30177900	chr6	30177852	30177900	+	0	NA	intron (NM_003449, intron 1 of 9).8	AluSc|SINE|Alu	3395	NM_003449	7726	Hs.485041	NM_003449	HPRD:02901	TRIM26	AFP|RNF95|ZNF173	tripartite motif containing 26	protein-coding
chr9_114728601_114728650	chr9	114728602	114728650	+	0	NA	Intergenic	AluSx|SINE|Alu	34246	NR_039814	100616114		NR_039814		MIR4668	-	microRNA 4668	ncRNA
chr17_18658751_18658800	chr17	18658752	18658800	+	0	NA	intron (NR_051988, intron 5 of 13)	AluSc|SINE|Alu	11450	NM_001267586	10517	Hs.592128	NM_031456	HPRD:06851	FBXW10	Fbw10|HREP|SM25H2|SM2SH2	F-box and WD repeat domain containing 10	protein-coding
chr14_24439151_24439200	chr14	24439152	24439200	+	0	NA	promoter-TSS (NM_001193636)	promoter-TSS (NM_001193636)	-48	NM_001193635	317749	Hs.743442	NM_198083	HPRD:10880	DHRS4L2	SDR25C3	dehydrogenase/reductase (SDR family) member 4 like 2	protein-coding
chr5_162935551_162935600	chr5	162935552	162935600	+	0	NA	intron (NM_013283, intron 1 of 6)	intron (NM_013283, intron 1 of 6)	3042	NM_013283	27430	Hs.54642	NM_013283	HPRD:05701	MAT2B	MAT-II|MATIIbeta|Nbla02999|SDR23E1|TGR	methionine adenosyltransferase II, beta	protein-coding
chr2_27485151_27485200	chr2	27485152	27485200	+	0	NA	intron (NM_003459, intron 1 of 7)	CpG	784	NM_003459	7781	Hs.467981	NM_003459	HPRD:11924	SLC30A3	ZNT3	solute carrier family 30 (zinc transporter), member 3	protein-coding
chr18_5630651_5630700	chr18	5630652	5630700	+	0	NA	Intergenic	CpG-11574	-1686	NM_001281535	23136	Hs.213394	NM_012307	HPRD:05622	EPB41L3	4.1B|DAL-1|DAL1	erythrocyte membrane protein band 4.1-like 3	protein-coding
chr6_110797551_110797600	chr6	110797552	110797600	+	0	NA	intron (NM_033125, intron 1 of 7)	CpG	268	NM_033125	85413	Hs.520319	NM_033125	HPRD:12202	SLC22A16	CT2|FLIPT2|OAT6|OCT6|OKB1|dJ261K5.1	solute carrier family 22 (organic cation/carnitine transporter), member 16	protein-coding
chr17_75486151_75486200	chr17	75486152	75486200	+	0	NA	intron (NM_001293697, intron 5 of 9)	intron (NM_001293697, intron 5 of 9)	14851	NM_001113495	10801	Hs.440932	NM_006640	HPRD:10360	2016-09-09	AF17q25|MSF|MSF1|NAPB|PNUTL4|SINT1|SeptD1	septin 9	protein-coding
chr14_96890501_96890550	chr14	96890502	96890550	+	0	NA	intron (NM_152327, intron 5 of 17)	CpG	32078	NM_152327	122481	Hs.667462	NM_152327	HPRD:10640	AK7	AK 7	adenylate kinase 7	protein-coding
chr3_9957101_9957150	chr3	9957102	9957150	+	0	NA	exon (NM_153483, exon 17 of 17)	exon (NM_153483, exon 17 of 17)	-1632	NR_037807	84818	Hs.129959	NM_032732	HPRD:17142	IL17RC	IL17-RL|IL17RL	interleukin 17 receptor C	protein-coding
chr10_72043701_72043750	chr10	72043702	72043750	+	0	NA	promoter-TSS (NM_022146)	promoter-TSS (NM_022146)	-276	NM_022146	64106	Hs.302026	NM_022146		NPFFR1	GPR147|NPFF1|NPFF1R1|OT7T022	neuropeptide FF receptor 1	protein-coding
chr12_120124601_120124650	chr12	120124602	120124650	+	0	NA	3' UTR (NM_007174, exon 47 of 47)	3' UTR (NM_007174, exon 47 of 47)	18865	NM_006253	5564	Hs.741184	NM_006253	HPRD:04116	PRKAB1	AMPK|HAMPKb	protein kinase, AMP-activated, beta 1 non-catalytic subunit	protein-coding
chr19_19006201_19006250	chr19	19006202	19006250	+	0	NA	intron (NM_001290265, intron 1 of 5)	CpG	727	NM_001492	2657	Hs.412355	NM_001492	HPRD:04194	GDF1	DORV|DTGA3|RAI	growth differentiation factor 1	protein-coding
chr8_120845901_120845950	chr8	120845902	120845950	+	0	NA	promoter-TSS (NM_003184)	promoter-TSS (NM_003184)	-852	NM_003184	6873	Hs.122752	NM_003184	HPRD:07060	TAF2	CIF150|MRT40|TAF2B|TAFII150	TAF2 RNA polymerase II, TATA box binding protein (TBP)-associated factor, 150kDa	protein-coding
chr1_228652001_228652050	chr1	228652002	228652050	+	0	NA	Intergenic	CpG	2251	NR_039812	100616308		NR_039812	miRBase:MI0017296	MIR4666A	MIR4666|hsa-mir-4666a	microRNA 4666a	ncRNA
chr14_103390251_103390300	chr14	103390252	103390300	+	0	NA	exon (NM_030943, exon 3 of 12)	exon (NM_030943, exon 3 of 12)	1283	NM_030943	81693	Hs.534494	NM_030943	HPRD:09314	AMN	PRO1028|amnionless	amnion associated transmembrane protein	protein-coding
chr3_185031201_185031250	chr3	185031202	185031250	+	0	NA	intron (NM_001242317, intron 2 of 12)	AluSc8|SINE|Alu	30497	NR_038322	9175	Hs.591306	NM_004721	HPRD:05372	MAP3K13	LZK|MEKK13|MLK	mitogen-activated protein kinase kinase kinase 13	protein-coding
chr2_109255951_109256000	chr2	109255952	109256000	+	0	NA	intron (NM_001193484, intron 1 of 9)	AluSx1|SINE|Alu	-15292	NM_001193485	3987	Hs.597715	NM_004987	HPRD:03978	LIMS1	PINCH|PINCH-1|PINCH1	LIM and senescent cell antigen-like domains 1	protein-coding
chr2_25391501_25391550	chr2	25391502	25391550	+	0	NA	promoter-TSS (NM_000939)	promoter-TSS (NM_000939)	33	NM_000939	5443	Hs.1897	NM_000939	HPRD:01462	POMC	ACTH|CLIP|LPH|MSH|NPP|POC	proopiomelanocortin	protein-coding
chr13_100643451_100643500	chr13	100643452	100643500	+	0	NA	Intergenic	Intergenic	6687	NR_047483	100861542	Hs.508571	NR_047483		LINC00554	-	long intergenic non-protein coding RNA 554	ncRNA
chr9_124418301_124418350	chr9	124418302	124418350	+	0	NA	intron (NM_032552, intron 1 of 16)	AluSp|SINE|Alu	-86738	NM_138709	153090	Hs.522378	NM_032552	HPRD:09903	DAB2IP	AF9Q34|AIP-1|AIP1|DIP1/2	DAB2 interacting protein	protein-coding
chr19_48984301_48984350	chr19	48984302	48984350	+	0	NA	3' UTR (NM_004228, exon 12 of 12)	3' UTR (NM_004228, exon 12 of 12)	11861	NM_017457	9266	Hs.144011	NM_004228	HPRD:03925	CYTH2	ARNO|CTS18|CTS18.1|PSCD2|PSCD2L|SEC7L|Sec7p-L|Sec7p-like	cytohesin 2	protein-coding
chr19_5950151_5950200	chr19	5950152	5950200	+	0	NA	intron (NM_001300865, intron 2 of 15)	intron (NM_001300865, intron 2 of 15)	28144	NM_001300865	8498	Hs.531752	NM_003624	HPRD:04508	RANBP3	-	RAN binding protein 3	protein-coding
chr22_21319251_21319300	chr22	21319252	21319300	+	0	NA	promoter-TSS (NM_144704)	promoter-TSS (NM_144704)	-142	NM_001018060	150209	Hs.723246	NM_144704	HPRD:08085	AIFM3	AIFL	apoptosis-inducing factor, mitochondrion-associated, 3	protein-coding
chr2_27485201_27485250	chr2	27485202	27485250	+	0	NA	intron (NM_003459, intron 1 of 7)	CpG	734	NM_003459	7781	Hs.467981	NM_003459	HPRD:11924	SLC30A3	ZNT3	solute carrier family 30 (zinc transporter), member 3	protein-coding
chr17_75370651_75370700	chr17	75370652	75370700	+	0	NA	intron (NM_001113493, intron 1 of 10)	intron (NM_001113493, intron 1 of 10)	1404	NM_001113493	10801	Hs.440932	NM_006640	HPRD:10360	2016-09-09	AF17q25|MSF|MSF1|NAPB|PNUTL4|SINT1|SeptD1	septin 9	protein-coding
chr7_1125051_1125100	chr7	1125052	1125100	+	0	NA	intron (NM_001134395, intron 2 of 4)	MIRb|SINE|MIR	-1367	NM_001505	2852	Hs.20961	NM_001505	HPRD:03484	GPER1	CEPR|CMKRL2|DRY12|FEG-1|GPCR-Br|GPER|GPR30|LERGU|LERGU2|LyGPR|mER	G protein-coupled estrogen receptor 1	protein-coding
chr16_1542501_1542550	chr16	1542502	1542550	+	0	NA	promoter-TSS (NM_016111)	promoter-TSS (NM_016111)	-826	NM_016111	9894	Hs.271044	NM_016111	HPRD:10016	TELO2	CLK2|TEL2	telomere maintenance 2	protein-coding
chr11_100611951_100612000	chr11	100611952	100612000	+	0	NA	intron (NM_152432, intron 1 of 23)	AluSx1|SINE|Alu	53569	NM_152432	143872	Hs.741465	NM_152432	ENSG00000165895	ARHGAP42	GRAF3	Rho GTPase activating protein 42	protein-coding
chr9_79635701_79635750	chr9	79635702	79635750	+	0	NA	exon (NM_001013735, exon 1 of 1)	exon (NM_001013735, exon 1 of 1)	1155	NM_001013735	442425	Hs.553843	NM_001013735	HPRD:18473	FOXB2	bA159H20.4	forkhead box B2	protein-coding
chr2_39187601_39187650	chr2	39187602	39187650	+	0	NA	promoter-TSS (NR_028386)	promoter-TSS (NR_028386)	-141	NR_028386	375196	Hs.659035	NR_028386		LOC375196	-	uncharacterized LOC375196	ncRNA
chr11_70217501_70217550	chr11	70217502	70217550	+	0	NA	intron (NM_003626, intron 21 of 27)	L1MD|LINE|L1	-27086	NM_001184740	2017	Hs.596164	NM_005231	HPRD:01268	CTTN	EMS1	cortactin	protein-coding
chr20_25062701_25062750	chr20	25062702	25062750	+	0	NA	exon (NM_199425, exon 1 of 3)	exon (NM_199425, exon 1 of 3)	289	NM_001256272	30813	Hs.274264	NM_014588	HPRD:09232	VSX1	CAASDS|KTCN|KTCN1|PPCD|PPCD1|PPD|RINX	visual system homeobox 1	protein-coding
chr1_110611601_110611650	chr1	110611602	110611650	+	0	NA	intron (NM_006492, intron 1 of 3)	CpG	1696	NM_006492	257	Hs.669953	NM_006492		ALX3	FND|FND1	ALX homeobox 3	protein-coding
chr2_70271601_70271650	chr2	70271602	70271650	+	0	NA	intron (NR_033872, intron 6 of 10)	AluSp|SINE|Alu	42521	NR_033872	400960	Hs.683864	NR_033872	ENSG00000179818	PCBP1-AS1	-	PCBP1 antisense RNA 1	ncRNA
chr1_975551_975600	chr1	975552	975600	+	0	NA	intron (NM_198576, intron 3 of 35)	CpG	20073	NM_198576	375790	Hs.273330	NM_198576	HPRD:10550	AGRN	CMSPPD	agrin	protein-coding
chr16_31228251_31228300	chr16	31228252	31228300	+	0	NA	exon (NM_152901, exon 1 of 2)	exon (NM_152901, exon 1 of 2)	119	NM_152901	260434	Hs.58314	NM_152901		PYDC1	ASC2|POP1|PYC1	PYD (pyrin domain) containing 1	protein-coding
chr6_40995851_40995900	chr6	40995852	40995900	+	0	NA	3' UTR (NM_173561, exon 9 of 9)	3' UTR (NM_173561, exon 9 of 9)	-4857	NR_110873	101929555	Hs.552555	NR_110873		LOC101929555	-	uncharacterized LOC101929555	ncRNA
chr17_76411151_76411200	chr17	76411152	76411200	+	0	NA	intron (NR_111989, intron 7 of 8)	intron (NR_111989, intron 7 of 8)	36477	NM_024419	9489	Hs.654671	NM_024419	HPRD:17841	PGS1	-	phosphatidylglycerophosphate synthase 1	protein-coding
chr2_171678951_171679000	chr2	171678952	171679000	+	0	NA	intron (NM_013445, intron 3 of 6)	CpG-15697	5776	NM_013445	2571	Hs.420036	NM_000817	HPRD:12011	GAD1	CPSQ1|GAD|SCP	glutamate decarboxylase 1 (brain, 67kDa)	protein-coding
chr9_87284701_87284750	chr9	87284702	87284750	+	0	NA	promoter-TSS (NM_001018064)	promoter-TSS (NM_001018064)	131	NM_001018065	4915	Hs.494312	NM_006180	HPRD:02712	NTRK2	GP145-TrkB|TRKB|trk-B	neurotrophic tyrosine kinase, receptor, type 2	protein-coding
chr4_187742451_187742500	chr4	187742452	187742500	+	0	NA	Intergenic	Intergenic	-97489	NM_005245	2195	Hs.481371	NM_005245	HPRD:02986	FAT1	CDHF7|CDHR8|FAT|ME5|hFat1	FAT atypical cadherin 1	protein-coding
chr10_123923101_123923150	chr10	123923102	123923150	+	0	NA	5' UTR (NM_001291878, exon 1 of 17)	5' UTR (NM_001291878, exon 1 of 17)	185	NM_006997	10579	Hs.501252	NM_006997	HPRD:05600	TACC2	AZU-1|ECTACC	transforming, acidic coiled-coil containing protein 2	protein-coding
chr8_143532251_143532300	chr8	143532252	143532300	+	0	NA	Intergenic	CpG	-13101	NM_001702	575	Hs.194654	NM_001702	HPRD:04062	BAI1	GDAIF	brain-specific angiogenesis inhibitor 1	protein-coding
chr8_41899051_41899100	chr8	41899052	41899100	+	0	NA	intron (NM_001099413, intron 3 of 17)	AluSx|SINE|Alu	10429	NM_006766	7994	Hs.491577	NM_006766	HPRD:03244	KAT6A	MOZ|MYST3|RUNXBP2|ZC2HC6A|ZNF220	K(lysine) acetyltransferase 6A	protein-coding
chr19_18899501_18899550	chr19	18899502	18899550	+	0	NA	exon (NM_000095, exon 7 of 19)	exon (NM_000095, exon 7 of 19)	2588	NM_000095	1311	Hs.1584	NM_000095	HPRD:02632	COMP	EDM1|EPD1|MED|PSACH|THBS5	cartilage oligomeric matrix protein	protein-coding
chr17_33389201_33389250	chr17	33389202	33389250	+	0	NA	intron (NR_037713, intron 1 of 6)	AluSc|SINE|Alu	1533	NM_001017368	117584	Hs.13680	NM_057178	HPRD:11489	RFFL	CARP-2|CARP2|FRING|RIFIFYLIN|RNF189|RNF34L	ring finger and FYVE-like domain containing E3 ubiquitin protein ligase	protein-coding
chr12_48397901_48397950	chr12	48397902	48397950	+	0	NA	intron (NM_001844, intron 1 of 53)	CpG	359	NM_001844	1280	Hs.408182	NM_001844	HPRD:00361	COL2A1	ANFH|AOM|COL11A3|SEDC|STL1	collagen, type II, alpha 1	protein-coding
chr8_126315151_126315200	chr8	126315152	126315200	+	0	NA	intron (NM_173685, intron 5 of 7)	intron (NM_173685, intron 5 of 7)	-127387	NM_025195	10221	Hs.444947	NM_025195	HPRD:09863	TRIB1	C8FW|GIG-2|GIG2|SKIP1|TRB-1|TRB1	tribbles pseudokinase 1	protein-coding
chr6_44186551_44186600	chr6	44186552	44186600	+	0	NA	promoter-TSS (NM_004955)	promoter-TSS (NM_004955)	-666	NM_001078174	2030	Hs.25450	NM_004955	HPRD:03724	SLC29A1	ENT1	solute carrier family 29 (equilibrative nucleoside transporter), member 1	protein-coding
chr5_175224301_175224350	chr5	175224302	175224350	+	0	NA	intron (NM_006650, intron 1 of 4)	CpG	716	NM_006650	10814	Hs.193235	NM_006650	HPRD:09234	CPLX2	921-L|CPX-2|CPX2|Hfb1	complexin 2	protein-coding
chr16_10275801_10275850	chr16	10275802	10275850	+	0	NA	promoter-TSS (NM_001134408)	promoter-TSS (NM_001134408)	98	NM_001134408	2903	Hs.411472	NM_000833	HPRD:00698	GRIN2A	EPND|FESD|GluN2A|LKS|NMDAR2A|NR2A	glutamate receptor, ionotropic, N-methyl D-aspartate 2A	protein-coding
chr16_19511251_19511300	chr16	19511252	19511300	+	0	NA	TTS (NM_001261841)	TTS (NM_001261841)	22174	NM_016641	51573	Hs.512607	NM_016641	HPRD:12070	GDE1	363E6.2|MIR16	glycerophosphodiester phosphodiesterase 1	protein-coding
chr1_44031551_44031600	chr1	44031552	44031600	+	0	NA	intron (NM_130440, intron 5 of 32)	CpG	35029	NM_130440	5792	Hs.272062	NM_002840	HPRD:01552	PTPRF	LAR	protein tyrosine phosphatase, receptor type, F	protein-coding
chr5_134870951_134871000	chr5	134870952	134871000	+	0	NA	exon (NM_006161, exon 1 of 1)	exon (NM_006161, exon 1 of 1)	663	NM_006161	4762	Hs.248149	NM_006161	HPRD:03430	NEUROG1	AKA|Math4C|NEUROD3|bHLHa6|ngn1	neurogenin 1	protein-coding
chr1_155220501_155220550	chr1	155220502	155220550	+	0	NA	exon (NM_006589, exon 9 of 12)	exon (NM_006589, exon 9 of 12)	4748	NM_001267608	10712	Hs.348308	NM_006589	HPRD:08511	FAM189B	C1orf2|COTE1	family with sequence similarity 189, member B	protein-coding
chr17_46802501_46802550	chr17	46802502	46802550	+	0	NA	promoter-TSS (NR_036150)	promoter-TSS (NR_036150)	-689	NR_036150	100422978		NR_036150	miRBase:MI0014227	MIR3185	-	microRNA 3185	ncRNA
chr16_2391951_2392000	chr16	2391952	2392000	+	0	NA	intron (NR_003574, intron 1 of 16)	CpG-8677	1053	NR_003574	650655	Hs.376281	NR_003574	ENSG00000238098	ABCA17P	ABCA17	ATP-binding cassette, sub-family A (ABC1), member 17, pseudogene	pseudo
chr20_21503151_21503200	chr20	21503152	21503200	+	0	NA	Intergenic	CpG	-8512	NM_002509	4821	Hs.516922	NM_002509	HPRD:05213	NKX2-2	NKX2.2|NKX2B	NK2 homeobox 2	protein-coding
chr11_62225451_62225500	chr11	62225452	62225500	+	0	NA	intron (NM_024060, intron 5 of 5)	AluSq4|SINE|Alu	38969	NM_003357	7356	Hs.523732	NM_003357	HPRD:01884	SCGB1A1	CC10|CC16|CCPBP|CCSP|UGB|UP-1|UP1	secretoglobin, family 1A, member 1 (uteroglobin)	protein-coding
chr9_129388201_129388250	chr9	129388202	129388250	+	0	NA	intron (NM_002316, intron 2 of 7)	CpG	11504	NM_002316	4010	Hs.129133	NM_002316	HPRD:03986	LMX1B	LMX1.2|NPS1	LIM homeobox transcription factor 1, beta	protein-coding
chr20_33228851_33228900	chr20	33228852	33228900	+	0	NA	intron (NM_080476, intron 4 of 11)	AluSg4|SINE|Alu	36213	NM_080476	128869	Hs.253319	NM_080476	HPRD:12250	PIGU	CDC91L1|GAB1	phosphatidylinositol glycan anchor biosynthesis, class U	protein-coding
chr9_132382251_132382300	chr9	132382252	132382300	+	0	NA	promoter-TSS (NM_001286797)	promoter-TSS (NM_001286797)	-216	NM_001286797	28989	Hs.744027	NM_014064	HPRD:10628	NTMT1	AD-003|C9orf32|HOMT1A|METTL11A|NRMT|NTM1A	N-terminal Xaa-Pro-Lys N-methyltransferase 1	protein-coding
chr17_61776301_61776350	chr17	61776302	61776350	+	0	NA	intron (NM_030576, intron 3 of 4)	intron (NM_030576, intron 3 of 4)	1193	NM_030576	80774	Hs.591166	NM_030576	HPRD:14407	LIMD2	-	LIM domain containing 2	protein-coding
chr8_37823351_37823400	chr8	37823352	37823400	+	0	NA	exon (NM_000025, exon 1 of 2)	exon (NM_000025, exon 1 of 2)	808	NM_000025	155	Hs.2549	NM_000025	HPRD:00188	ADRB3	BETA3AR	adrenoceptor beta 3	protein-coding
chr8_145104251_145104300	chr8	145104252	145104300	+	0	NA	Intergenic	CpG	8007	NR_106905	102465509		NR_106905		MIR6846	hsa-mir-6846	microRNA 6846	ncRNA
chr2_71017601_71017650	chr2	71017602	71017650	+	0	NA	exon (NM_001004311, exon 1 of 5)	exon (NM_001004311, exon 1 of 5)	149	NM_001004311	344018	Hs.407636	NM_001004311	HPRD:12279	FIGLA	BHLHC8|FIGALPHA|POF6	folliculogenesis specific basic helix-loop-helix	protein-coding
chr15_30396051_30396100	chr15	30396052	30396100	+	0	NA	non-coding (NR_026859, exon 1 of 5)	non-coding (NR_026859, exon 1 of 5)	141	NR_026859	89837	Hs.510848	NR_026859	ENSG00000178081	ULK4P3	D-X|FAM7A3	ULK4 pseudogene 3	pseudo
chr7_4764651_4764700	chr7	4764652	4764700	+	0	NA	intron (NM_001037165, intron 1 of 8)	intron (NM_001037165, intron 1 of 8)	42746	NM_001037165	221937	Hs.487393	NM_001037165	HPRD:18750	FOXK1	FOXK1L	forkhead box K1	protein-coding
chr16_1030501_1030550	chr16	1030502	1030550	+	0	NA	intron (NR_036442, intron 1 of 3)	CpG	792	NR_033645	64788	Hs.71912	NM_022773	HPRD:07789	LMF1	C16orf26|HMFN1876|JFP11|TMEM112|TMEM112A	lipase maturation factor 1	protein-coding
chr22_21319301_21319350	chr22	21319302	21319350	+	0	NA	promoter-TSS (NM_144704)	promoter-TSS (NM_144704)	-92	NM_001018060	150209	Hs.723246	NM_144704	HPRD:08085	AIFM3	AIFL	apoptosis-inducing factor, mitochondrion-associated, 3	protein-coding
chr18_33878251_33878300	chr18	33878252	33878300	+	0	NA	intron (NM_001281739, intron 1 of 23)	CpG	617	NM_001281739	80206	Hs.630884	NM_025135	HPRD:16894	FHOD3	FHOS2|Formactin2	formin homology 2 domain containing 3	protein-coding
chr9_129377951_129378000	chr9	129377952	129378000	+	0	NA	intron (NM_002316, intron 2 of 7)	CpG-27036	1254	NM_002316	4010	Hs.129133	NM_002316	HPRD:03986	LMX1B	LMX1.2|NPS1	LIM homeobox transcription factor 1, beta	protein-coding
chr7_4778651_4778700	chr7	4778652	4778700	+	0	NA	intron (NM_001037165, intron 1 of 8)	intron (NM_001037165, intron 1 of 8)	-36586	NM_014855	9907	Hs.558440	NM_014855		AP5Z1	KIAA0415|SPG48|zeta	adaptor-related protein complex 5, zeta 1 subunit	protein-coding
chr5_170743501_170743550	chr5	170743502	170743550	+	0	NA	Intergenic	CpG	7238	NM_021025	30012	Hs.249125	NM_021025	HPRD:06868	TLX3	HOX11L2|RNX	T-cell leukemia homeobox 3	protein-coding
chr2_74375901_74375950	chr2	74375902	74375950	+	0	NA	promoter-TSS (NM_001035505)	promoter-TSS (NM_001035505)	818	NR_045636	100507171	Hs.503348	NR_045634	ENSG00000225439	BOLA3-AS1	-	BOLA3 antisense RNA 1 (head to head)	ncRNA
chr20_19843051_19843100	chr20	19843052	19843100	+	0	NA	Intergenic	AluSx1|SINE|Alu	-24089	NM_001242581	54453	Hs.472270	NM_018993	HPRD:15249	RIN2	MACS|RASSF4	Ras and Rab interactor 2	protein-coding
chr8_124695951_124696000	chr8	124695952	124696000	+	0	NA	intron (NM_001003954, intron 11 of 11)	AluSx|SINE|Alu	-30786	NM_001081675	340359	Hs.450252	NM_001081675	ENSG00000175946	KLHL38	C8ORFK36	kelch-like family member 38	protein-coding
chr2_233350751_233350800	chr2	233350752	233350800	+	0	NA	exon (NM_004826, exon 2 of 18)	exon (NM_004826, exon 2 of 18)	1793	NM_004826	9427	Hs.26880	NM_004826	HPRD:07066	ECEL1	DA5D|DINE|ECEX|XCE	endothelin converting enzyme-like 1	protein-coding
chr11_20178001_20178050	chr11	20178002	20178050	+	0	NA	exon (NM_001029865, exon 4 of 4)	exon (NM_001029865, exon 4 of 4)	3844	NM_001029865	120237	Hs.558604	NM_001029865	HPRD:18721	DBX1	-	developing brain homeobox 1	protein-coding
chr11_65600701_65600750	chr11	65600702	65600750	+	0	NA	promoter-TSS (NM_152760)	promoter-TSS (NM_152760)	-684	NM_152760	254122	Hs.591950	NM_152760	HPRD:08090	SNX32	SNX6B	sorting nexin 32	protein-coding
chr19_11346201_11346250	chr19	11346202	11346250	+	0	NA	intron (NM_020812, intron 21 of 47)	AluSx|SINE|Alu	-4069	NM_018687	55908	Hs.534467	NM_018687	HPRD:14245	C19orf80	ANGPTL8|PRO1185|PVPA599|RIFL|TD26	chromosome 19 open reading frame 80	protein-coding
chr7_752601_752650	chr7	752602	752650	+	0	NA	promoter-TSS (NM_001164762)	promoter-TSS (NM_001164762)	-49	NM_001164762	5575	Hs.520851	NM_002735	HPRD:01485	PRKAR1B	PRKAR1	protein kinase, cAMP-dependent, regulatory, type I, beta	protein-coding
chr4_54966851_54966900	chr4	54966852	54966900	+	0	NA	exon (NM_133267, exon 1 of 2)	exon (NM_133267, exon 1 of 2)	628	NM_133267	170825	Hs.371899	NM_133267		GSX2	GSH2	GS homeobox 2	protein-coding
chr19_59073851_59073900	chr19	59073852	59073900	+	0	NA	exon (NM_003422, exon 6 of 6)	exon (NM_003422, exon 6 of 6)	3323	NR_027334	100131691	Hs.743767	NR_027334	ENSG00000267858	LOC100131691	-	uncharacterized LOC100131691	ncRNA
chr1_110210951_110211000	chr1	110210952	110211000	+	0	NA	intron (NM_000848, intron 1 of 7)	intron (NM_000848, intron 1 of 7)	332	NM_001142368	2946	Hs.279837	NM_000848	HPRD:00710	GSTM2	GST4|GSTM|GSTM2-2|GTHMUS	glutathione S-transferase mu 2 (muscle)	protein-coding
chr17_39824701_39824750	chr17	39824702	39824750	+	0	NA	Intergenic	L2b|LINE|L2	-20401	NM_005801	10209	Hs.150580	NM_005801		EIF1	A121|EIF-1|EIF1A|ISO1|SUI1	eukaryotic translation initiation factor 1	protein-coding
chr22_39953651_39953700	chr22	39953652	39953700	+	0	NA	Intergenic	CpG	-13082	NM_021096	8911	Hs.125116	NM_021096	HPRD:10500	CACNA1I	Cav3.3|ca(v)3.3	calcium channel, voltage-dependent, T type, alpha 1I subunit	protein-coding
chr12_48397851_48397900	chr12	48397852	48397900	+	0	NA	intron (NM_001844, intron 1 of 53)	intron (NM_001844, intron 1 of 53)	409	NM_001844	1280	Hs.408182	NM_001844	HPRD:00361	COL2A1	ANFH|AOM|COL11A3|SEDC|STL1	collagen, type II, alpha 1	protein-coding
chr5_927051_927100	chr5	927052	927100	+	0	NA	Intergenic	CpG	34107	NM_004237	9319	Hs.436187	NM_004237	HPRD:05145	TRIP13	16E1BP	thyroid hormone receptor interactor 13	protein-coding
chr1_6257151_6257200	chr1	6257152	6257200	+	0	NA	intron (NM_000983, intron 2 of 3)	AluSx3|SINE|Alu	2503	NM_000983	6146	Hs.515329	NM_000983	HPRD:01602	RPL22	EAP|HBP15|HBP15/L22|L22	ribosomal protein L22	protein-coding
chrX_103498901_103498950	chrX	103498902	103498950	+	0	NA	exon (NM_153448, exon 2 of 4)	exon (NM_153448, exon 2 of 4)	673	NM_153448	80712	Hs.223782	NM_153448	HPRD:06503	ESX1	ESX1L|ESXR1	ESX homeobox 1	protein-coding
chr8_9763801_9763850	chr8	9763802	9763850	+	0	NA	Intergenic	CpG	-2844	NR_029668	406907		NR_029668	miRBase:MI0000443	MIR124-1	MIR124A|MIR124A1|MIRN124-1|MIRN124A1	microRNA 124-1	ncRNA
chr17_39973151_39973200	chr17	39973152	39973200	+	0	NA	intron (NM_021939, intron 1 of 9)	intron (NM_021939, intron 1 of 9)	4214	NM_021939	60681	Hs.463035	NM_021939	HPRD:09522	FKBP10	FKBP65|OI11|OI6|PPIASE|hFKBP65	FK506 binding protein 10, 65 kDa	protein-coding
chr1_85358801_85358850	chr1	85358802	85358850	+	0	NA	promoter-TSS (NM_012152)	promoter-TSS (NM_012152)	70	NM_012152	23566	Hs.674915	NM_012152	HPRD:05486	LPAR3	EDG7|Edg-7|GPCR|HOFNH30|LP-A3|LPA3|RP4-678I3	lysophosphatidic acid receptor 3	protein-coding
chr2_177043051_177043100	chr2	177043052	177043100	+	0	NA	promoter-TSS (NR_110458)	promoter-TSS (NR_110458)	182	NR_110457	102800310	Hs.599655	NR_110457		HAGLROS	-	HAGLR opposite strand (non-protein coding)	ncRNA
chr14_73736801_73736850	chr14	73736802	73736850	+	0	NA	intron (NM_173462, intron 25 of 25)	intron (NM_173462, intron 25 of 25)	32621	NM_173462	89932	Hs.509909	NM_173462	HPRD:15099	PAPLN	-	papilin, proteoglycan-like sulfated glycoprotein	protein-coding
chr2_88751351_88751400	chr2	88751352	88751400	+	0	NA	intron (NM_001135649, intron 1 of 1)	CpG	677	NM_001135649	344167	Hs.716722	NM_001135649		FOXI3	-	forkhead box I3	protein-coding
chr22_19137051_19137100	chr22	19137052	19137100	+	0	NA	intron (NM_005315, intron 2 of 2)	CpG	720	NM_005315	2928	Hs.534318	NM_005315		GSC2	GSCL	goosecoid homeobox 2	protein-coding
chr20_39994851_39994900	chr20	39994852	39994900	+	0	NA	intron (NM_052846, intron 1 of 3)	CpG	622	NM_052846	90187	Hs.726525	NM_052846	HPRD:12335	EMILIN3	C20orf130|EMILIN5|dJ620E11.4	elastin microfibril interfacer 3	protein-coding
chr17_43252951_43253000	chr17	43252952	43253000	+	0	NA	Intergenic	AluSc|SINE|Alu	14712	NM_144608	124790	Hs.56382	NM_144608	HPRD:08129	HEXIM2	-	hexamethylene bis-acetamide inducible 2	protein-coding
chr17_27190551_27190600	chr17	27190552	27190600	+	0	NA	Intergenic	AluSx1|SINE|Alu	-1828	NR_039885	100616385		NR_039885	miRBase:MI0017369	MIR4732	-	microRNA 4732	ncRNA
chr20_19983801_19983850	chr20	19983802	19983850	+	0	NA	TTS (NM_018993)	TTS (NM_018993)	-14108	NM_181528	51126	Hs.368783	NM_016100	HPRD:07136	NAA20	NAT3|NAT3P|NAT5|NAT5P|dJ1002M8.1	N(alpha)-acetyltransferase 20, NatB catalytic subunit	protein-coding
chr8_124728801_124728850	chr8	124728802	124728850	+	0	NA	intron (NM_004306, intron 1 of 10)	intron (NM_004306, intron 1 of 10)	20821	NM_001003954	312	Hs.181107	NM_004306	HPRD:03984	ANXA13	ANX13|ISA	annexin A13	protein-coding
chr7_5592151_5592200	chr7	5592152	5592200	+	0	NA	Intergenic	AluSz|SINE|Alu	-21944	NM_001101	60	Hs.520640	NM_001101	HPRD:00032	ACTB	BRWS1|PS1TP5BP1	actin, beta	protein-coding
chr20_55205401_55205450	chr20	55205402	55205450	+	0	NA	intron (NM_003222, intron 1 of 6)	CpG-16801	1068	NM_003222	7022	Hs.473152	NM_003222	HPRD:03361	TFAP2C	AP2-GAMMA|ERF1|TFAP2G|hAP-2g	transcription factor AP-2 gamma (activating enhancer binding protein 2 gamma)	protein-coding
chrX_152907951_152908000	chrX	152907952	152908000	+	0	NA	promoter-TSS (NM_001395)	promoter-TSS (NM_001395)	79	NM_001395	1852	Hs.144879	NM_001395	HPRD:02136	DUSP9	MKP-4|MKP4	dual specificity phosphatase 9	protein-coding
chr4_13548751_13548800	chr4	13548752	13548800	+	0	NA	non-coding (NR_015450, exon 1 of 1)	non-coding (NR_015450, exon 1 of 1)	672	NR_015450	285548	Hs.529284	NR_015450		LINC01096	-	long intergenic non-protein coding RNA 1096	ncRNA
chr8_57069851_57069900	chr8	57069852	57069900	+	0	NA	Intergenic	CpG	-43335	NM_005372	4342	Hs.533432	NM_005372	HPRD:01816	MOS	MSV	v-mos Moloney murine sarcoma viral oncogene homolog	protein-coding
chr1_32827901_32827950	chr1	32827902	32827950	+	0	NA	promoter-TSS (NM_001167676)	promoter-TSS (NM_001167676)	64	NM_052841	81629	Hs.512763	NM_052841	HPRD:09635	TSSK3	SPOGA3|STK22C|STK22D|TSK3	testis-specific serine kinase 3	protein-coding
chr10_35057301_35057350	chr10	35057302	35057350	+	0	NA	intron (NM_001184791, intron 1 of 20)	MER4A1|LTR|ERV1	46927	NM_001184791	56288	Hs.131489	NM_019619	HPRD:05994	PARD3	ASIP|Baz|PAR3|PAR3alpha|PARD-3|PARD3A|PPP1R118|SE2-5L16|SE2-5LT1|SE2-5T2	par-3 family cell polarity regulator	protein-coding
chr2_28338801_28338850	chr2	28338802	28338850	+	0	NA	intron (NM_199193, intron 7 of 13)	AluSp|SINE|Alu	91002	NR_120504	100505736	Hs.659540	NR_120504		LOC100505736	-	uncharacterized LOC100505736	ncRNA
chr17_74026351_74026400	chr17	74026352	74026400	+	0	NA	Intergenic	AluSg|SINE|Alu	-2869	NM_001988	2125	Hs.500635	NM_001988	HPRD:03352	EVPL	EVPK	envoplakin	protein-coding
chr5_137609901_137609950	chr5	137609902	137609950	+	0	NA	intron (NM_001496, intron 1 of 7)	intron (NM_001496, intron 1 of 7)	327	NM_001496	2676	Hs.58042	NM_001496	HPRD:10420	GFRA3	GDNFR3	GDNF family receptor alpha 3	protein-coding
chr20_3641801_3641850	chr20	3641802	3641850	+	0	NA	exon (NM_022139, exon 2 of 6)	exon (NM_022139, exon 2 of 6)	2220	NM_022139	64096	Hs.302025	NM_022139	HPRD:11003	GFRA4	-	GDNF family receptor alpha 4	protein-coding
chr14_70080951_70081000	chr14	70080952	70081000	+	0	NA	intron (NM_014734, intron 1 of 5)	AluSx|SINE|Alu	2666	NM_014734	9766	Hs.440025	NM_014734	HPRD:10010	KIAA0247	-	KIAA0247	protein-coding
chr12_49483951_49484000	chr12	49483952	49484000	+	0	NA	exon (NM_021044, exon 3 of 3)	exon (NM_021044, exon 3 of 3)	4626	NM_021044	50846	Hs.524382	NM_021044	HPRD:05664	DHH	GDXYM|HHG-3|SRXY7	desert hedgehog	protein-coding
chr17_42463351_42463400	chr17	42463352	42463400	+	0	NA	intron (NM_000419, intron 2 of 29)	CpG-10689	3497	NM_000419	3674	Hs.411312	NM_000419	HPRD:06377	ITGA2B	BDPLT16|BDPLT2|CD41|CD41B|GP2B|GPIIb|GT|GTA|HPA3|PPP1R93	integrin, alpha 2b (platelet glycoprotein IIb of IIb/IIIa complex, antigen CD41)	protein-coding
chr20_3641851_3641900	chr20	3641852	3641900	+	0	NA	exon (NM_022139, exon 2 of 6)	exon (NM_022139, exon 2 of 6)	2170	NM_022139	64096	Hs.302025	NM_022139	HPRD:11003	GFRA4	-	GDNF family receptor alpha 4	protein-coding
chr3_126720501_126720550	chr3	126720502	126720550	+	0	NA	intron (NM_032242, intron 2 of 30)	intron (NM_032242, intron 2 of 30)	13089	NM_032242	5361	Hs.432329	NM_032242	HPRD:11868	PLXNA1	NOV|NOVP|PLEXIN-A1|PLXN1	plexin A1	protein-coding
chr10_74002351_74002400	chr10	74002352	74002400	+	0	NA	Intergenic	AluSq|SINE|Alu	-25484	NR_045564	51008	Hs.500007	NM_015947		ASCC1	ASC1p50|p50	activating signal cointegrator 1 complex subunit 1	protein-coding
chr12_124941101_124941150	chr12	124941102	124941150	+	0	NA	intron (NM_001077261, intron 8 of 47)	MIR|SINE|MIR	110884	NM_006312	9612	Hs.137510	NM_006312	HPRD:02910	NCOR2	CTG26|N-CoR2|SMAP270|SMRT|SMRTE|SMRTE-tau|TNRC14|TRAC|TRAC-1|TRAC1	nuclear receptor corepressor 2	protein-coding
chr2_233251501_233251550	chr2	233251502	233251550	+	0	NA	non-coding (NR_028501, exon 1 of 1)	non-coding (NR_028501, exon 1 of 1)	228	NR_028501	347694	Hs.452575	NR_028501	ENSG00000244280	ECEL1P2	ECEL2	endothelin converting enzyme-like 1, pseudogene 2	pseudo
chr20_44525201_44525250	chr20	44525202	44525250	+	0	NA	intron (NM_000308, intron 11 of 14)	AluSg|SINE|Alu	-5300	NM_080749	140825	Hs.517094	NM_080749	HPRD:16353	NEURL2	C20orf163|OZZ|OZZ-E3	neuralized E3 ubiquitin protein ligase 2	protein-coding
chr19_18549151_18549200	chr19	18549152	18549200	+	0	NA	promoter-TSS (NM_001170938)	promoter-TSS (NM_001170938)	-65	NM_001170938	51477	Hs.405873	NM_016368	HPRD:17163	ISYNA1	INO1|INOS|IPS|IPS 1|IPS-1	inositol-3-phosphate synthase 1	protein-coding
chr17_37872951_37873000	chr17	37872952	37873000	+	0	NA	intron (NM_001289936, intron 18 of 30)	intron (NM_001289936, intron 18 of 30)	-9772	NR_039881	100616132		NR_039881		MIR4728	-	microRNA 4728	ncRNA
chr22_17745151_17745200	chr22	17745152	17745200	+	0	NA	intron (NR_038398, intron 1 of 2)	intron (NR_038398, intron 1 of 2)	2447	NR_038398	27442	Hs.517394	NR_038398	ENSG00000241832	CECR3	-	cat eye syndrome chromosome region, candidate 3 (non-protein coding)	ncRNA
chr9_95569851_95569900	chr9	95569852	95569900	+	0	NA	Intergenic	CpG	-2017	NR_026868	138649	Hs.643597	NM_001010925	HPRD:16490	ANKRD19P	ANKRD19|bA526D8.2	ankyrin repeat domain 19, pseudogene	pseudo
chr20_25058301_25058350	chr20	25058302	25058350	+	0	NA	TTS (NM_199425)	TTS (NM_199425)	4689	NM_001256272	30813	Hs.274264	NM_014588	HPRD:09232	VSX1	CAASDS|KTCN|KTCN1|PPCD|PPCD1|PPD|RINX	visual system homeobox 1	protein-coding
chr1_207669701_207669750	chr1	207669702	207669750	+	0	NA	exon (NM_000573, exon 1 of 39)	exon (NM_000573, exon 1 of 39)	253	NM_000573	1378	Hs.334019	NM_000573	HPRD:00398	CR1	C3BR|C4BR|CD35|KN	complement component (3b/4b) receptor 1 (Knops blood group)	protein-coding
chr15_79382401_79382450	chr15	79382402	79382450	+	0	NA	intron (NM_002891, intron 1 of 27)	CpG	789	NM_001145648	5923	Hs.459035	NM_002891	ENSG00000058335	RASGRF1	CDC25|CDC25L|GNRP|GRF1|GRF55|H-GRF55|PP13187|ras-GRF1	Ras protein-specific guanine nucleotide-releasing factor 1	protein-coding
chr15_65478801_65478850	chr15	65478802	65478850	+	0	NA	Intergenic	AluSg|SINE|Alu	-1263	NM_006660	10845	Hs.113823	NM_006660		CLPX	-	caseinolytic mitochondrial matrix peptidase chaperone subunit	protein-coding
chr9_126780001_126780050	chr9	126780002	126780050	+	0	NA	intron (NM_004789, intron 3 of 4)	CpG-27001	6137	NM_004789	9355	Hs.696425	NM_004789	HPRD:04786	LHX2	LH2|hLhx2	LIM homeobox 2	protein-coding
chr16_4942801_4942850	chr16	4942802	4942850	+	0	NA	intron (NM_002705, intron 14 of 21)	intron (NM_002705, intron 14 of 21)	44310	NM_002705	5493	Hs.192233	NM_002705	HPRD:04187	PPL	-	periplakin	protein-coding
chr15_30396151_30396200	chr15	30396152	30396200	+	0	NA	non-coding (NR_026859, exon 1 of 5)	non-coding (NR_026859, exon 1 of 5)	241	NR_026859	89837	Hs.510848	NR_026859	ENSG00000178081	ULK4P3	D-X|FAM7A3	ULK4 pseudogene 3	pseudo
chr18_44774101_44774150	chr18	44774102	44774150	+	0	NA	exon (NM_001278063, exon 1 of 7)	exon (NM_001278063, exon 1 of 7)	1428	NM_001037802	652991	Hs.585834	NM_001037802	ENSG00000215474	SKOR2	CORL2|FUSSEL18	SKI family transcriptional corepressor 2	protein-coding
chr2_73151601_73151650	chr2	73151602	73151650	+	0	NA	intron (NM_004097, intron 2 of 2)	CpG-15107	7022	NM_004097	2016	Hs.516090	NM_004097	HPRD:08963	EMX1	-	empty spiracles homeobox 1	protein-coding
chr2_47798701_47798750	chr2	47798702	47798750	+	0	NA	Intergenic	CpG-14960	-1256	NM_022055	56660	Hs.591586	NM_022055		KCNK12	K2p12.1|THIK-2|THIK2	potassium channel, subfamily K, member 12	protein-coding
chr7_1125001_1125050	chr7	1125002	1125050	+	0	NA	intron (NM_001134395, intron 2 of 4)	MIRb|SINE|MIR	-1417	NM_001505	2852	Hs.20961	NM_001505	HPRD:03484	GPER1	CEPR|CMKRL2|DRY12|FEG-1|GPCR-Br|GPER|GPR30|LERGU|LERGU2|LyGPR|mER	G protein-coupled estrogen receptor 1	protein-coding
chr3_121903051_121903100	chr3	121903052	121903100	+	0	NA	promoter-TSS (NM_001178065)	promoter-TSS (NM_001178065)	-105	NM_001178065	846	Hs.435615	NM_000388	HPRD:03122	CASR	CAR|EIG8|FHH|FIH|GPRC2A|HHC|HHC1|HYPOC1|NSHPT|PCAR1	calcium-sensing receptor	protein-coding
chr20_37302751_37302800	chr20	37302752	37302800	+	0	NA	Intergenic	Intergenic	-50329	NM_080552	140679	Hs.179080	NM_080552	HPRD:18058	SLC32A1	VGAT|VIAAT	solute carrier family 32 (GABA vesicular transporter), member 1	protein-coding
chr17_37828101_37828150	chr17	37828102	37828150	+	0	NA	3' UTR (NM_033419, exon 8 of 8)	3' UTR (NM_033419, exon 8 of 8)	3420	NM_002686	5409	Hs.1892	NM_002686		PNMT	PENT|PNMTase	phenylethanolamine N-methyltransferase	protein-coding
chr9_126135801_126135850	chr9	126135802	126135850	+	0	NA	exon (NM_173689, exon 10 of 13)	exon (NM_173689, exon 10 of 13)	4768	NR_104603	286204	Hs.568340	NM_173689	HPRD:13093	CRB2	-	crumbs family member 2	protein-coding
chr10_99790651_99790700	chr10	99790652	99790700	+	0	NA	promoter-TSS (NM_001206528)	promoter-TSS (NM_001206528)	-91	NM_018058	55118	Hs.500736	NM_018058	HPRD:10447	CRTAC1	ASPIC|ASPIC1|CEP-68	cartilage acidic protein 1	protein-coding
chr12_99288901_99288950	chr12	99288902	99288950	+	0	NA	promoter-TSS (NM_001204081)	promoter-TSS (NM_001204081)	-252	NM_001204080	56899	Hs.506458	NM_020140	HPRD:07426	ANKS1B	AIDA|AIDA-1|ANKS2|EB-1|EB1|cajalin-2	ankyrin repeat and sterile alpha motif domain containing 1B	protein-coding
chr1_155220301_155220350	chr1	155220302	155220350	+	0	NA	exon (NM_006589, exon 9 of 12)	exon (NM_006589, exon 9 of 12)	4948	NM_001267608	10712	Hs.348308	NM_006589	HPRD:08511	FAM189B	C1orf2|COTE1	family with sequence similarity 189, member B	protein-coding
chr19_19006051_19006100	chr19	19006052	19006100	+	0	NA	intron (NM_001290265, intron 1 of 5)	CpG	877	NM_001492	2657	Hs.412355	NM_001492	HPRD:04194	GDF1	DORV|DTGA3|RAI	growth differentiation factor 1	protein-coding
chr17_39844051_39844100	chr17	39844052	39844100	+	0	NA	Intergenic	MER102a|DNA|hAT-Charlie	-1051	NM_005801	10209	Hs.150580	NM_005801		EIF1	A121|EIF-1|EIF1A|ISO1|SUI1	eukaryotic translation initiation factor 1	protein-coding
chr21_45007351_45007400	chr21	45007352	45007400	+	0	NA	intron (NM_007031, intron 8 of 8)	AluSp|SINE|Alu	22494	NR_106718	102464825		NR_106718		MIR6070	hsa-mir-6070	microRNA 6070	ncRNA
chr10_102891901_102891950	chr10	102891902	102891950	+	0	NA	intron (NM_005521, intron 1 of 2)	intron (NM_005521, intron 1 of 2)	865	NM_001195517	3195	Hs.89583	NM_005521	HPRD:01728	TLX1	HOX11|TCL3	T-cell leukemia homeobox 1	protein-coding
chr7_2249251_2249300	chr7	2249252	2249300	+	0	NA	intron (NM_001013836, intron 10 of 18)	intron (NM_001013836, intron 10 of 18)	23307	NM_003550	8379	Hs.654838	NM_003550	HPRD:04065	MAD1L1	MAD1|PIG9|TP53I9|TXBP181	MAD1 mitotic arrest deficient-like 1 (yeast)	protein-coding
chr12_50798501_50798550	chr12	50798502	50798550	+	0	NA	intron (NM_199188, intron 1 of 15)	AluSc|SINE|Alu	3934	NM_001170808	113251	Hs.26613	NM_052879	HPRD:17289	LARP4	-	La ribonucleoprotein domain family, member 4	protein-coding
chr20_32969401_32969450	chr20	32969402	32969450	+	0	NA	intron (NM_001257138, intron 2 of 23)	AluSx3|SINE|Alu	18385	NM_031483	83737	Hs.632272	NM_031483	ENSG00000078747	ITCH	AIF4|AIP4|NAPP1|dJ468O1.1	itchy E3 ubiquitin protein ligase	protein-coding
chr1_240255301_240255350	chr1	240255302	240255350	+	0	NA	5' UTR (NM_020066, exon 1 of 18)	5' UTR (NM_020066, exon 1 of 18)	141	NM_020066	56776	Hs.24889	NM_020066	HPRD:10449	FMN2	-	formin 2	protein-coding
chr15_92937151_92937200	chr15	92937152	92937200	+	0	NA	promoter-TSS (NM_006011)	promoter-TSS (NM_006011)	36	NM_006011	8128	Hs.302341	NM_006011	HPRD:03969	ST8SIA2	HsT19690|SIAT8B|ST8SIA-II|STX	ST8 alpha-N-acetyl-neuraminide alpha-2,8-sialyltransferase 2	protein-coding
chr17_66194951_66195000	chr17	66194952	66195000	+	0	NA	non-coding (NR_027283, exon 1 of 1)	non-coding (NR_027283, exon 1 of 1)	175	NR_027283	440461	Hs.661522	NR_027283		LOC440461	-	Rho GTPase activating protein 27 pseudogene	pseudo
chr17_40700451_40700500	chr17	40700452	40700500	+	0	NA	Intergenic	CpG	-3508	NM_000413	3292	Hs.654385	NM_000413		HSD17B1	EDH17B2|EDHB17|HSD17|SDR28C1	hydroxysteroid (17-beta) dehydrogenase 1	protein-coding
chr17_39932801_39932850	chr17	39932802	39932850	+	0	NA	intron (NM_002230, intron 1 of 13)	AluJo|SINE|Alu	10138	NM_002230	3728	Hs.514174	NM_002230	HPRD:01414	JUP	ARVD12|CTNNG|DP3|DPIII|PDGB|PKGB	junction plakoglobin	protein-coding
chr12_54338901_54338950	chr12	54338902	54338950	+	0	NA	exon (NM_017410, exon 2 of 2)	exon (NM_017410, exon 2 of 2)	-5499	NR_047507	100874366	Hs.547385	NR_047507	ENSG00000249641	HOXC13-AS	HOXC-AS5	HOXC13 antisense RNA	ncRNA
chr5_134870801_134870850	chr5	134870802	134870850	+	0	NA	exon (NM_006161, exon 1 of 1)	exon (NM_006161, exon 1 of 1)	813	NM_006161	4762	Hs.248149	NM_006161	HPRD:03430	NEUROG1	AKA|Math4C|NEUROD3|bHLHa6|ngn1	neurogenin 1	protein-coding
chr2_27071051_27071100	chr2	27071052	27071100	+	0	NA	promoter-TSS (NM_001253724)	promoter-TSS (NM_001253724)	-81	NM_001253723	56896	Hs.299315	NM_020134	HPRD:10522	DPYSL5	CRAM|CRMP-5|CRMP5|Ulip6	dihydropyrimidinase-like 5	protein-coding
chr19_46379851_46379900	chr19	46379852	46379900	+	0	NA	Intergenic	Intergenic	9500	NM_015649	26145	Hs.515477	NM_015649	HPRD:17159	IRF2BP1	-	interferon regulatory factor 2 binding protein 1	protein-coding
chr18_4455351_4455400	chr18	4455352	4455400	+	0	NA	promoter-TSS (NM_004746)	promoter-TSS (NM_004746)	-110	NM_004746	9229	Hs.594640	NM_004746	HPRD:09260	DLGAP1	DAP-1|DAP-1-ALPHA|DAP-1-BETA|DAP1|DLGAP1A|DLGAP1B|GKAP|SAPAP1|hGKAP	discs, large (Drosophila) homolog-associated protein 1	protein-coding
chr11_93520401_93520450	chr11	93520402	93520450	+	0	NA	intron (NM_004268, intron 1 of 11)	AluY|SINE|Alu	3021	NM_004268	9440	Hs.444931	NM_004268		MED17	CRSP6|CRSP77|DRIP80|TRAP80	mediator complex subunit 17	protein-coding
chr2_105461651_105461700	chr2	105461652	105461700	+	0	NA	intron (NR_037883, intron 1 of 3)	CpG	6258	NR_037883	100506421	Hs.437281	NR_037883	ENSG00000233639	LINC01158	linc-Brn1a	long intergenic non-protein coding RNA 1158	ncRNA
chr10_103535401_103535450	chr10	103535402	103535450	+	0	NA	intron (NM_033163, intron 2 of 5)	intron (NM_033163, intron 2 of 5)	333	NM_033163	2253	Hs.57710	NM_006119		FGF8	AIGF|FGF-8|HBGF-8|HH6|KAL6	fibroblast growth factor 8 (androgen-induced)	protein-coding
chr5_76507201_76507250	chr5	76507202	76507250	+	0	NA	intron (NM_001029853, intron 1 of 20)	intron (NM_001029853, intron 1 of 20)	520	NM_001029852	8622	Hs.584830	NM_003719	HPRD:04546	PDE8B	ADSD|PPNAD3	phosphodiesterase 8B	protein-coding
chr19_41679351_41679400	chr19	41679352	41679400	+	0	NA	Intergenic	AluSz|SINE|Alu	-19739	NM_030622	29785	Hs.98370	NM_030622	HPRD:07481	CYP2S1	-	cytochrome P450, family 2, subfamily S, polypeptide 1	protein-coding
chr17_1960601_1960650	chr17	1960602	1960650	+	0	NA	exon (NM_006497, exon 2 of 2)	exon (NM_006497, exon 2 of 2)	1022	NM_001098202	3090	Hs.72956	NM_006497	HPRD:04826	HIC1	ZBTB29|ZNF901|hic-1	hypermethylated in cancer 1	protein-coding
chr11_64480251_64480300	chr11	64480252	64480300	+	0	NA	intron (NM_138732, intron 2 of 19)	CpG	10384	NM_138732	9379	Hs.372938	NM_015080	HPRD:11859	NRXN2	-	neurexin 2	protein-coding
chr9_126136001_126136050	chr9	126136002	126136050	+	0	NA	exon (NM_173689, exon 10 of 13)	exon (NM_173689, exon 10 of 13)	4968	NR_104603	286204	Hs.568340	NM_173689	HPRD:13093	CRB2	-	crumbs family member 2	protein-coding
chr17_37762551_37762600	chr17	37762552	37762600	+	0	NA	exon (NM_006160, exon 2 of 2)	exon (NM_006160, exon 2 of 2)	1599	NM_006160	4761	Hs.322431	NM_006160		NEUROD2	NDRF|bHLHa1	neuronal differentiation 2	protein-coding
chr19_39440701_39440750	chr19	39440702	39440750	+	0	NA	exon (NM_024907, exon 2 of 6)	exon (NM_024907, exon 2 of 6)	2601	NM_148169	115290	Hs.531770	NM_024907	HPRD:16436	FBXO17	FBG4|FBX26|FBXO26|Fbx17	F-box protein 17	protein-coding
chr10_99790451_99790500	chr10	99790452	99790500	+	0	NA	5' UTR (NM_001206528, exon 1 of 15)	5' UTR (NM_001206528, exon 1 of 15)	109	NM_001206528	55118	Hs.500736	NM_018058	HPRD:10447	CRTAC1	ASPIC|ASPIC1|CEP-68	cartilage acidic protein 1	protein-coding
chr1_75139201_75139250	chr1	75139202	75139250	+	0	NA	5' UTR (NM_001002912, exon 1 of 15)	5' UTR (NM_001002912, exon 1 of 15)	196	NM_001002912	127254	Hs.531182	NM_001002912	HPRD:16816	ERICH3	C1orf173	glutamate-rich 3	protein-coding
chr10_135090301_135090350	chr10	135090302	135090350	+	0	NA	promoter-TSS (NM_001164489)	promoter-TSS (NM_001164489)	81	NM_001164490	101	Hs.501574	NM_001109	HPRD:03777	ADAM8	CD156|CD156a|MS2	ADAM metallopeptidase domain 8	protein-coding
chr2_27071551_27071600	chr2	27071552	27071600	+	0	NA	intron (NM_001253724, intron 1 of 12)	CpG	284	NM_001253724	56896	Hs.299315	NM_020134	HPRD:10522	DPYSL5	CRAM|CRMP-5|CRMP5|Ulip6	dihydropyrimidinase-like 5	protein-coding
chr21_38353201_38353250	chr21	38353202	38353250	+	0	NA	promoter-TSS (NM_001242785)	promoter-TSS (NM_001242785)	38	NM_001242785	3141	Hs.371350	NM_000411	HPRD:08360	HLCS	HCS	holocarboxylase synthetase (biotin-(proprionyl-CoA-carboxylase (ATP-hydrolysing)) ligase)	protein-coding
chr12_2162201_2162250	chr12	2162202	2162250	+	0	NA	promoter-TSS (NM_001167625)	promoter-TSS (NM_001167625)	-190	NM_001129831	775	Hs.118262	NM_000719		CACNA1C	CACH2|CACN2|CACNL1A1|CCHL1A1|CaV1.2|LQT8|TS	calcium channel, voltage-dependent, L type, alpha 1C subunit	protein-coding
chr12_117317551_117317600	chr12	117317552	117317600	+	0	NA	intron (NR_073189, intron 1 of 4)	CpG	1656	NR_073189	8739	Hs.87247	NM_003806		HRK	DP5|HARAKIRI	harakiri, BCL2 interacting protein	protein-coding
chr6_151561851_151561900	chr6	151561852	151561900	+	0	NA	intron (NM_005100, intron 2 of 4)	CpG-22646	742	NM_005100	9590	Hs.371240	NM_005100	HPRD:05263	AKAP12	AKAP250|SSeCKS	A kinase (PRKA) anchor protein 12	protein-coding
chr1_211307451_211307500	chr1	211307452	211307500	+	0	NA	promoter-TSS (NM_002238)	promoter-TSS (NM_002238)	-19	NM_172362	3756	Hs.553187	NM_002238		KCNH1	EAG|EAG1|Kv10.1|h-eag	potassium voltage-gated channel, subfamily H (eag-related), member 1	protein-coding
chr11_48001651_48001700	chr11	48001652	48001700	+	0	NA	promoter-TSS (NM_001098503)	promoter-TSS (NM_001098503)	-434	NM_001098503	5795	Hs.318547	NM_002843	HPRD:02955	PTPRJ	CD148|DEP1|HPTPeta|R-PTP-ETA|SCC1	protein tyrosine phosphatase, receptor type, J	protein-coding
chr4_54966801_54966850	chr4	54966802	54966850	+	0	NA	exon (NM_133267, exon 1 of 2)	exon (NM_133267, exon 1 of 2)	578	NM_133267	170825	Hs.371899	NM_133267		GSX2	GSH2	GS homeobox 2	protein-coding
chr17_40353501_40353550	chr17	40353502	40353550	+	0	NA	3' UTR (NM_012448, exon 19 of 19)	3' UTR (NM_012448, exon 19 of 19)	-6976	NM_032484	84514	Hs.38039	NM_032484	HPRD:16352	GHDC	D11LGP1|LGP1	GH3 domain containing	protein-coding
chr10_126776701_126776750	chr10	126776702	126776750	+	0	NA	intron (NM_001290214, intron 2 of 10)	intron (NM_001290214, intron 2 of 10)	-55287	NR_036178	100423041		NR_036178		MIR4296	-	microRNA 4296	ncRNA
chr17_37762151_37762200	chr17	37762152	37762200	+	0	NA	exon (NM_006160, exon 2 of 2)	exon (NM_006160, exon 2 of 2)	1999	NM_006160	4761	Hs.322431	NM_006160		NEUROD2	NDRF|bHLHa1	neuronal differentiation 2	protein-coding
chr17_39938251_39938300	chr17	39938252	39938300	+	0	NA	intron (NM_002230, intron 1 of 13)	intron (NM_002230, intron 1 of 13)	4688	NM_002230	3728	Hs.514174	NM_002230	HPRD:01414	JUP	ARVD12|CTNNG|DP3|DPIII|PDGB|PKGB	junction plakoglobin	protein-coding
chr2_47798601_47798650	chr2	47798602	47798650	+	0	NA	Intergenic	CpG-14960	-1156	NM_022055	56660	Hs.591586	NM_022055		KCNK12	K2p12.1|THIK-2|THIK2	potassium channel, subfamily K, member 12	protein-coding
chr4_789351_789400	chr4	789352	789400	+	0	NA	intron (NM_006651, intron 2 of 3)	CpG	-13740	NR_036511	100129917	Hs.731755	NR_036511	ENSG00000249592	LOC100129917	-	uncharacterized LOC100129917	ncRNA
chr14_74707601_74707650	chr14	74707602	74707650	+	0	NA	intron (NM_182894, intron 1 of 4)	CpG	1451	NM_182894	338917	Hs.449771	NM_182894	HPRD:08852	VSX2	CHX10|HOX10|MCOP2|MCOPCB3|RET1	visual system homeobox 2	protein-coding
chr1_205312951_205313000	chr1	205312952	205313000	+	0	NA	intron (NM_018203, intron 1 of 5)	CpG	13152	NM_018203	55220	Hs.10414	NM_018203	HPRD:07696	KLHDC8A	-	kelch domain containing 8A	protein-coding
chr1_53562001_53562050	chr1	53562002	53562050	+	0	NA	intron (NR_109858, intron 5 of 10)	intron (NR_109858, intron 5 of 10)	34141	NM_001199081	127435	Hs.586141	NM_153703	HPRD:10557	PODN	PCAN|SLRR5A	podocan	protein-coding
chr19_39755651_39755700	chr19	39755652	39755700	+	0	NA	Intergenic	CpG	-3481	NM_172138	282616	Hs.567792	NM_172138	HPRD:09586	IFNL2	IL-28A|IL28A	interferon, lambda 2	protein-coding
chr19_44203951_44204000	chr19	44203952	44204000	+	0	NA	Intergenic	CpG	-16238	NM_019612	56269	Hs.515444	NM_019612	HPRD:15200	IRGC	CINEMA|IFGGE|IRGC1|Iigp5|R30953_1	immunity-related GTPase family, cinema	protein-coding
chr19_5829001_5829050	chr19	5829002	5829050	+	0	NA	TTS (NM_004558)	TTS (NM_004558)	5208	NM_004558	4902	Hs.234775	NM_004558	HPRD:03604	NRTN	NTN	neurturin	protein-coding
chr2_175205901_175205950	chr2	175205902	175205950	+	0	NA	Intergenic	CpG	6105	NM_001145250	100131390	Hs.516603	NM_001145250		SP9	ZNF990	Sp9 transcription factor	protein-coding
chr5_179243901_179243950	chr5	179243902	179243950	+	0	NA	intron (NM_001142299, intron 2 of 8)	CpG	-3916	NM_003900	8878	Hs.724025	NM_003900	HPRD:03319	SQSTM1	A170|OSIL|PDB3|ZIP3|p60|p62|p62B	sequestosome 1	protein-coding
chr2_5836851_5836900	chr2	5836852	5836900	+	0	NA	3' UTR (NM_003108, exon 1 of 1)	3' UTR (NM_003108, exon 1 of 1)	4077	NM_003108	6664	Hs.432638	NM_003108	HPRD:02940	SOX11	MRD27	SRY (sex determining region Y)-box 11	protein-coding
chr1_240161151_240161200	chr1	240161152	240161200	+	0	NA	Intergenic	CpG	-9648	NR_036695	645884	Hs.613280	NR_036695		RPS7P5	RPS7_2_183	ribosomal protein S7 pseudogene 5	pseudo
chr2_45156251_45156300	chr2	45156252	45156300	+	0	NA	Intergenic	CpG	12370	NR_103785	100506108	Hs.503113	NR_103785	ENSG00000236502	SIX3-AS1	-	SIX3 antisense RNA 1	ncRNA
chr17_39951101_39951150	chr17	39951102	39951150	+	0	NA	Intergenic	AluSp|SINE|Alu	-8162	NM_021991	3728	Hs.514174	NM_002230	HPRD:01414	JUP	ARVD12|CTNNG|DP3|DPIII|PDGB|PKGB	junction plakoglobin	protein-coding
chr10_74094151_74094200	chr10	74094152	74094200	+	0	NA	3' UTR (NM_017626, exon 9 of 9)	3' UTR (NM_017626, exon 9 of 9)	20731	NM_001002762	54788	Hs.500013	NM_017626	HPRD:07086	DNAJB12	DJ10	DnaJ (Hsp40) homolog, subfamily B, member 12	protein-coding
chr10_8085951_8086000	chr10	8085952	8086000	+	0	NA	Intergenic	Intergenic	8478	NR_104329	399717	Hs.158992	NM_207423	HPRD:13518	GATA3-AS1	-	GATA3 antisense RNA 1	ncRNA
chr20_47934951_47935000	chr20	47934952	47935000	+	0	NA	Intergenic	CpG	37756	NR_003030	692057		NR_003030	ENSG00000212304	SNORD12	HBII-99|MIR1259|MIRN1259	small nucleolar RNA, C/D box 12	snoRNA
chr6_100061351_100061400	chr6	100061352	100061400	+	0	NA	exon (NM_021620, exon 4 of 4)	exon (NM_021620, exon 4 of 4)	6726	NM_021620	59336	Hs.287386	NM_021620		PRDM13	MU-MB-20.220|PFM10	PR domain containing 13	protein-coding
chr1_36026301_36026350	chr1	36026302	36026350	+	0	NA	exon (NM_001014839, exon 4 of 8)	exon (NM_001014839, exon 4 of 8)	2933	NM_001014839	23154	Hs.121870	NM_014284	HPRD:10530	NCDN	-	neurochondrin	protein-coding
chr1_76082151_76082200	chr1	76082152	76082200	+	0	NA	Intergenic	CpG	-5377	NM_152697	204962	Hs.654821	NM_152697	HPRD:14580	SLC44A5	CTL5	solute carrier family 44, member 5	protein-coding
chr7_1573751_1573800	chr7	1573752	1573800	+	0	NA	intron (NM_002360, intron 1 of 2)	intron (NM_002360, intron 1 of 2)	3408	NM_002360	7975	Hs.520612	NM_002360	HPRD:02561	MAFK	NFE2U|P18	v-maf avian musculoaponeurotic fibrosarcoma oncogene homolog K	protein-coding
chr5_1667801_1667850	chr5	1667802	1667850	+	0	NA	Intergenic	CpG	-33706	NR_003713	728613	Hs.720393	NR_003713		LOC728613	-	programmed cell death 6 pseudogene	pseudo
chr6_34112301_34112350	chr6	34112302	34112350	+	0	NA	intron (NM_000841, intron 1 of 10)	CpG	1588	NM_001256811	2914	Hs.429018	NM_000841	HPRD:04978	GRM4	GPRC1D|MGLUR4|mGlu4	glutamate receptor, metabotropic 4	protein-coding
chr7_12151701_12151750	chr7	12151702	12151750	+	0	NA	Intergenic	Intergenic	-99122	NM_001134232	54664	Hs.396358	NM_018374		TMEM106B	-	transmembrane protein 106B	protein-coding
chr5_132946751_132946800	chr5	132946752	132946800	+	0	NA	intron (NM_015082, intron 1 of 15)	CpG	1447	NM_015082	23105	Hs.483390	NM_015082	HPRD:17022	FSTL4	-	follistatin-like 4	protein-coding
chr7_157478001_157478050	chr7	157478002	157478050	+	0	NA	intron (NM_130842, intron 11 of 21)	CpG	-110912	NR_029689	406945		NR_029689		MIR153-2	MIRN153-2	microRNA 153-2	ncRNA
chr1_23280101_23280150	chr1	23280102	23280150	+	0	NA	exon (NM_001289974, exon 6 of 6)	exon (NM_001289974, exon 6 of 6)	11797	NM_001289974	646262		NM_001289974	ENSG00000215906	LACTBL1	-	lactamase, beta-like 1	protein-coding
chr17_39951401_39951450	chr17	39951402	39951450	+	0	NA	Intergenic	AluSp|SINE|Alu	-8462	NM_021991	3728	Hs.514174	NM_002230	HPRD:01414	JUP	ARVD12|CTNNG|DP3|DPIII|PDGB|PKGB	junction plakoglobin	protein-coding
chr12_6336451_6336500	chr12	6336452	6336500	+	0	NA	intron (NM_001769, intron 2 of 7)	AluSp|SINE|Alu	26994	NM_001769	928	Hs.114286	NM_001769	HPRD:00880	CD9	BTCC-1|DRAP-27|MIC3|MRP-1|TSPAN-29|TSPAN29	CD9 molecule	protein-coding
chr9_74967101_74967150	chr9	74967102	74967150	+	0	NA	3' UTR (NM_001102421, exon 6 of 6)	3' UTR (NM_001102421, exon 6 of 6)	12382	NM_001278243	7763	Hs.406096	NM_006007	HPRD:05302	ZFAND5	ZA20D2|ZFAND5A|ZNF216	zinc finger, AN1-type domain 5	protein-coding
chr20_55970351_55970400	chr20	55970352	55970400	+	0	NA	intron (NM_001291780, intron 4 of 4)	intron (NM_001291780, intron 4 of 4)	3922	NM_001291780	55544	Hs.236361	NM_017495	HPRD:15268	RBM38	HSRNASEB|RNPC1|SEB4B|SEB4D|dJ800J21.2	RNA binding motif protein 38	protein-coding
chr1_161409401_161409450	chr1	161409402	161409450	+	0	NA	Intergenic	Intergenic	-65779	NM_021642	2212	Hs.352642	NM_021642	HPRD:00906	FCGR2A	CD32|CD32A|CDw32|FCG2|FCGR2|FCGR2A1|FcGR|IGFR2	Fc fragment of IgG, low affinity IIa, receptor (CD32)	protein-coding
chr22_17601251_17601300	chr22	17601252	17601300	+	0	NA	exon (NM_031890, exon 1 of 1)	exon (NM_031890, exon 1 of 1)	937	NM_031890	27439	Hs.209577	NM_031890	HPRD:16704	CECR6	-	cat eye syndrome chromosome region, candidate 6	protein-coding
chr14_31344951_31345000	chr14	31344952	31345000	+	0	NA	TTS (NR_038356)	TTS (NR_038356)	1235	NM_004086	1690	Hs.21016	NM_004086	HPRD:04431	COCH	COCH-5B2|COCH5B2|DFNA9	cochlin	protein-coding
chr1_169490901_169490950	chr1	169490902	169490950	+	0	NA	intron (NM_000130, intron 21 of 24)	AluSc|SINE|Alu	-35718	NM_006996	10560	Hs.30246	NM_006996	HPRD:04897	SLC19A2	TC1|THMD1|THT1|THTR1|TRMA	solute carrier family 19 (thiamine transporter), member 2	protein-coding
chrX_152224601_152224650	chrX	152224602	152224650	+	0	NA	promoter-TSS (NM_013364)	promoter-TSS (NM_013364)	-140	NM_013364	29944	Hs.449627	NM_013364	HPRD:06677	PNMA3	MA3|MA5	paraneoplastic Ma antigen 3	protein-coding
chr1_110611701_110611750	chr1	110611702	110611750	+	0	NA	intron (NM_006492, intron 1 of 3)	CpG	1596	NM_006492	257	Hs.669953	NM_006492		ALX3	FND|FND1	ALX homeobox 3	protein-coding
chr7_1991201_1991250	chr7	1991202	1991250	+	0	NA	intron (NM_001013836, intron 16 of 18)	L1MB3|LINE|L1	-107337	NR_039799	100616160		NR_039799		MIR4655	-	microRNA 4655	ncRNA
chr1_58715901_58715950	chr1	58715902	58715950	+	0	NA	5' UTR (NM_021080, exon 1 of 17)	5' UTR (NM_021080, exon 1 of 17)	285	NM_021080	1600	Hs.477370	NM_021080	HPRD:04582	DAB1	-	Dab, reelin signal transducer, homolog 1 (Drosophila)	protein-coding
chr1_32827351_32827400	chr1	32827352	32827400	+	0	NA	promoter-TSS (NM_052841)	promoter-TSS (NM_052841)	468	NM_001167676	100128071	Hs.660539	NM_001167676	ENSG00000225828	FAM229A	-	family with sequence similarity 229, member A	protein-coding
chr7_1286051_1286100	chr7	1286052	1286100	+	0	NA	Intergenic	CpG	13422	NM_001080461	340260	Hs.232272	NM_001080461		UNCX	UNCX4.1	UNC homeobox	protein-coding
chr15_68120651_68120700	chr15	68120652	68120700	+	0	NA	intron (NM_001258024, intron 8 of 14)	CpG-8016	8634	NM_001258024	390598	Hs.451224	NM_001031807	ENSG00000188779	SKOR1	CORL1|FUSSEL15|LBXCOR1	SKI family transcriptional corepressor 1	protein-coding
chr8_54790501_54790550	chr8	54790502	54790550	+	0	NA	intron (NM_001286674, intron 1 of 2)	CpG	-2906	NR_104578	8601	Hs.368733	NM_003702	HPRD:06225	RGS20	RGSZ1|ZGAP1|g(z)GAP|gz-GAP	regulator of G-protein signaling 20	protein-coding
chrX_39949601_39949650	chrX	39949602	39949650	+	0	NA	intron (NM_001123384, intron 1 of 13)	CpG	7093	NM_017745	54880	Hs.659681	NM_017745	HPRD:06458	BCOR	ANOP2|MAA2|MCOPS2	BCL6 corepressor	protein-coding
chr4_54967001_54967050	chr4	54967002	54967050	+	0	NA	exon (NM_133267, exon 1 of 2)	exon (NM_133267, exon 1 of 2)	778	NM_133267	170825	Hs.371899	NM_133267		GSX2	GSH2	GS homeobox 2	protein-coding
chr19_30018251_30018300	chr19	30018252	30018300	+	0	NA	exon (NM_001146339, exon 2 of 5)	exon (NM_001146339, exon 2 of 5)	785	NM_001146339	342865	Hs.451618	NM_001146339	ENSG00000187135	VSTM2B	-	V-set and transmembrane domain containing 2B	protein-coding
chr11_94134601_94134650	chr11	94134602	94134650	+	0	NA	promoter-TSS (NM_016540)	promoter-TSS (NM_016540)	-41	NM_016540	10888	Hs.272385	NM_016540	HPRD:16125	GPR83	GIR|GPR72	G protein-coupled receptor 83	protein-coding
chr19_54522201_54522250	chr19	54522202	54522250	+	0	NA	Intergenic	AluSg|SINE|Alu	26684	NM_145814	59285	Hs.631560	NM_031897	HPRD:06061	CACNG6	-	calcium channel, voltage-dependent, gamma subunit 6	protein-coding
chr12_48397951_48398000	chr12	48397952	48398000	+	0	NA	intron (NM_001844, intron 1 of 53)	CpG	309	NM_001844	1280	Hs.408182	NM_001844	HPRD:00361	COL2A1	ANFH|AOM|COL11A3|SEDC|STL1	collagen, type II, alpha 1	protein-coding
chr21_42840851_42840900	chr21	42840852	42840900	+	0	NA	intron (NM_005656, intron 11 of 13)	intron (NM_005656, intron 11 of 13)	36899	NM_001282920	4599	Hs.517307	NM_002462	HPRD:00919	MX1	IFI-78K|IFI78|MX|MxA	MX dynamin-like GTPase 1	protein-coding
chr17_47301901_47301950	chr17	47301902	47301950	+	0	NA	exon (NM_001143804, exon 3 of 3)	exon (NM_001143804, exon 3 of 3)	6202	NM_001143804	162466	Hs.405607	NM_178500	HPRD:17847	PHOSPHO1	-	phosphatase, orphan 1	protein-coding
chr17_43973051_43973100	chr17	43973052	43973100	+	0	NA	promoter-TSS (NR_024560)	promoter-TSS (NR_024560)	-73	NR_024560	100130148	Hs.669307	NR_024560		MAPT-IT1	-	MAPT intronic transcript 1 (non-protein coding)	ncRNA
chr7_2244051_2244100	chr7	2244052	2244100	+	0	NA	intron (NM_001013836, intron 10 of 18)	L1ME1|LINE|L1	28507	NM_003550	8379	Hs.654838	NM_003550	HPRD:04065	MAD1L1	MAD1|PIG9|TP53I9|TXBP181	MAD1 mitotic arrest deficient-like 1 (yeast)	protein-coding
chr16_21675501_21675550	chr16	21675502	21675550	+	0	NA	Intergenic	Intergenic	-11539	NM_005849	10261	Hs.530902	NM_005849	HPRD:06938	IGSF6	DORA	immunoglobulin superfamily, member 6	protein-coding
chr17_56327001_56327050	chr17	56327002	56327050	+	0	NA	non-coding (NR_027647, exon 5 of 12)	non-coding (NR_027647, exon 5 of 12)	11239	NM_001160102	4025	Hs.234742	NM_006151	HPRD:11825	LPO	SPO	lactoperoxidase	protein-coding
chr18_76734601_76734650	chr18	76734602	76734650	+	0	NA	Intergenic	CpG	-5649	NM_171999	27164	Hs.700557	NM_171999		SALL3	ZNF796	spalt-like transcription factor 3	protein-coding
chr10_22765501_22765550	chr10	22765502	22765550	+	0	NA	Intergenic	CpG	-38668	NR_036533	100499489	Hs.7444	NR_036533		LOC100499489	-	uncharacterized LOC100499489	ncRNA
chr10_126691001_126691050	chr10	126691002	126691050	+	0	NA	intron (NM_022802, intron 3 of 8)	intron (NM_022802, intron 3 of 8)	25427	NM_022802	1488	Hs.501345	NM_001329	HPRD:04016	CTBP2	-	C-terminal binding protein 2	protein-coding
chr17_74026401_74026450	chr17	74026402	74026450	+	0	NA	Intergenic	AluSg|SINE|Alu	-2919	NM_001988	2125	Hs.500635	NM_001988	HPRD:03352	EVPL	EVPK	envoplakin	protein-coding
chr12_125310151_125310200	chr12	125310152	125310200	+	0	NA	intron (NM_001082959, intron 1 of 11)	AluSz|SINE|Alu	38343	NM_005505	949	Hs.731377	NM_005505	HPRD:03024	SCARB1	CD36L1|CLA-1|CLA1|HDLQTL6|SR-BI|SRB1	scavenger receptor class B, member 1	protein-coding
chr20_3641651_3641700	chr20	3641652	3641700	+	0	NA	exon (NM_022139, exon 2 of 6)	exon (NM_022139, exon 2 of 6)	2370	NM_022139	64096	Hs.302025	NM_022139	HPRD:11003	GFRA4	-	GDNF family receptor alpha 4	protein-coding
chr12_2163151_2163200	chr12	2163152	2163200	+	0	NA	intron (NM_001129832, intron 1 of 47)	GC_rich|Low_complexity|Low_complexity	725	NM_199460	775	Hs.118262	NM_000719		CACNA1C	CACH2|CACN2|CACNL1A1|CCHL1A1|CaV1.2|LQT8|TS	calcium channel, voltage-dependent, L type, alpha 1C subunit	protein-coding
chr9_114701_114750	chr9	114702	114750	+	0	NA	Intergenic	CpG	3691	NM_207305	2298	Hs.584759	NM_207305	HPRD:03056	FOXD4	FKHL9|FOXD4A|FREAC-5|FREAC5	forkhead box D4	protein-coding
chr5_172024401_172024450	chr5	172024402	172024450	+	0	NA	Intergenic	(CA)n|Simple_repeat|Simple_repeat	-43850	NM_001142651	54492	Hs.91521	NM_001142651	ENSG00000214357	NEURL1B	NEURL3|hNeur2|neur2	neuralized E3 ubiquitin protein ligase 1B	protein-coding
chr1_34630551_34630600	chr1	34630552	34630600	+	0	NA	exon (NM_001281956, exon 1 of 71)	exon (NM_001281956, exon 1 of 71)	299	NM_001281956	114784	Hs.656915	NM_052896	HPRD:13094	CSMD2	dJ1007G16.1|dJ1007G16.2|dJ947L8.1	CUB and Sushi multiple domains 2	protein-coding
chr17_57366951_57367000	chr17	57366952	57367000	+	0	NA	Intergenic	AluSx|SINE|Alu	-42077	NM_001005404	388403	Hs.463613	NM_001005404	HPRD:15682	YPEL2	-	yippee-like 2 (Drosophila)	protein-coding
chr18_76738801_76738850	chr18	76738802	76738850	+	0	NA	Intergenic	CpG	-1449	NM_171999	27164	Hs.700557	NM_171999		SALL3	ZNF796	spalt-like transcription factor 3	protein-coding
chr9_87284751_87284800	chr9	87284752	87284800	+	0	NA	promoter-TSS (NM_001018064)	promoter-TSS (NM_001018064)	181	NM_001018065	4915	Hs.494312	NM_006180	HPRD:02712	NTRK2	GP145-TrkB|TRKB|trk-B	neurotrophic tyrosine kinase, receptor, type 2	protein-coding
chr2_29338051_29338100	chr2	29338052	29338100	+	0	NA	promoter-TSS (NM_024692)	promoter-TSS (NM_024692)	-216	NM_001287527	79745	Hs.122927	NM_024692	HPRD:08634	CLIP4	RSNL2	CAP-GLY domain containing linker protein family, member 4	protein-coding
chr10_974051_974100	chr10	974052	974100	+	0	NA	intron (NM_015155, intron 1 of 17)	AluSq2|SINE|Alu	3569	NM_015155	23185	Hs.159069	NM_015155	HPRD:13787	LARP4B	KIAA0217|LARP5	La ribonucleoprotein domain family, member 4B	protein-coding
chr12_69867801_69867850	chr12	69867802	69867850	+	0	NA	intron (NM_001278357, intron 1 of 6)	AluSc|SINE|Alu	3697	NM_001278355	10818	Hs.593446	NM_006654	HPRD:06372	FRS2	FRS2A|FRS2alpha|SNT|SNT-1|SNT1	fibroblast growth factor receptor substrate 2	protein-coding
chr5_180018301_180018350	chr5	180018302	180018350	+	0	NA	intron (NM_052863, intron 1 of 2)	CpG-21562	161	NM_052863	92304	Hs.62492	NM_052863	HPRD:05932	SCGB3A1	HIN-1|HIN1|LU105|PnSP-2|UGRP2	secretoglobin, family 3A, member 1	protein-coding
chr5_137803501_137803550	chr5	137803502	137803550	+	0	NA	exon (NM_001964, exon 2 of 2)	exon (NM_001964, exon 2 of 2)	2345	NM_001964	1958	Hs.326035	NM_001964	HPRD:00549	EGR1	AT225|G0S30|KROX-24|NGFI-A|TIS8|ZIF-268|ZNF225	early growth response 1	protein-coding
chr1_38511651_38511700	chr1	38511652	38511700	+	0	NA	exon (NM_002699, exon 1 of 1)	exon (NM_002699, exon 1 of 1)	774	NM_002699	5453	Hs.1837	NM_002699	HPRD:03921	POU3F1	OCT6|OTF6|SCIP	POU class 3 homeobox 1	protein-coding
chr19_14583951_14584000	chr19	14583952	14584000	+	0	NA	intron (NM_000955, intron 2 of 2)	CpG	2198	NM_000955	5731	Hs.159360	NM_000955	HPRD:08903	PTGER1	EP1	prostaglandin E receptor 1 (subtype EP1), 42kDa	protein-coding
chr10_123923151_123923200	chr10	123923152	123923200	+	0	NA	5' UTR (NM_001291878, exon 1 of 17)	5' UTR (NM_001291878, exon 1 of 17)	235	NM_006997	10579	Hs.501252	NM_006997	HPRD:05600	TACC2	AZU-1|ECTACC	transforming, acidic coiled-coil containing protein 2	protein-coding
chr13_44947951_44948000	chr13	44947952	44948000	+	0	NA	promoter-TSS (NM_001010897)	promoter-TSS (NM_001010897)	-2	NM_001010897	387923	Hs.377972	NM_001010897	HPRD:16590	SERP2	C13orf21|bA269C23.1	stress-associated endoplasmic reticulum protein family member 2	protein-coding
chr19_12760151_12760200	chr19	12760152	12760200	+	0	NA	exon (NM_000528, exon 19 of 24)	exon (NM_000528, exon 19 of 24)	17415	NM_001173498	4125	Hs.356769	NM_000528	HPRD:02007	MAN2B1	LAMAN|MANB	mannosidase, alpha, class 2B, member 1	protein-coding
chr8_80804251_80804300	chr8	80804252	80804300	+	0	NA	Intergenic	CpG	-20304	NR_110954	101927040	Hs.350876	NR_110954	ENSG00000249328	LOC101927040	-	uncharacterized LOC101927040	ncRNA
chr2_202125851_202125900	chr2	202125852	202125900	+	0	NA	intron (NM_033356, intron 1 of 7)	AluSp|SINE|Alu	653	NM_033356	841	Hs.599762	NM_001228	HPRD:03459	CASP8	ALPS2B|CAP4|Casp-8|FLICE|MACH|MCH5	caspase 8, apoptosis-related cysteine peptidase	protein-coding
chr7_6200101_6200150	chr7	6200102	6200150	+	0	NA	intron (NM_032172, intron 17 of 17)	intron (NM_032172, intron 17 of 17)	55576	NM_032172	84132	Hs.31856	NM_032172	ENSG00000106346	USP42	-	ubiquitin specific peptidase 42	protein-coding
chr5_150459101_150459150	chr5	150459102	150459150	+	0	NA	intron (NM_001252390, intron 1 of 17)	AluSz|SINE|Alu	1519	NM_001252385	10318	Hs.355141	NM_006058	HPRD:09216	TNIP1	ABIN-1|NAF1|VAN|nip40-1	TNFAIP3 interacting protein 1	protein-coding
chr5_162935601_162935650	chr5	162935602	162935650	+	0	NA	intron (NM_013283, intron 1 of 6)	AluSg4|SINE|Alu	3092	NM_013283	27430	Hs.54642	NM_013283	HPRD:05701	MAT2B	MAT-II|MATIIbeta|Nbla02999|SDR23E1|TGR	methionine adenosyltransferase II, beta	protein-coding
chr18_61122751_61122800	chr18	61122752	61122800	+	0	NA	Intergenic	AluSx3|SINE|Alu	-21368	NM_002639	5268	Hs.55279	NM_002639	HPRD:01111	SERPINB5	PI5|maspin	serpin peptidase inhibitor, clade B (ovalbumin), member 5	protein-coding
chr19_14090001_14090050	chr19	14090002	14090050	+	0	NA	intron (NM_002918, intron 7 of 20)	intron (NM_002918, intron 7 of 20)	-25822	NM_001146254	79883	Hs.448497	NM_024825	HPRD:08027	PODNL1	SLRR5B	podocan-like 1	protein-coding
chr12_103352151_103352200	chr12	103352152	103352200	+	0	NA	exon (NM_004316, exon 1 of 2)	exon (NM_004316, exon 1 of 2)	724	NM_004316	429	Hs.703025	NM_004316	HPRD:00011	ASCL1	ASH1|HASH1|MASH1|bHLHa46	achaete-scute family bHLH transcription factor 1	protein-coding
chr17_37761701_37761750	chr17	37761702	37761750	+	0	NA	exon (NM_006160, exon 2 of 2)	exon (NM_006160, exon 2 of 2)	2449	NM_006160	4761	Hs.322431	NM_006160		NEUROD2	NDRF|bHLHa1	neuronal differentiation 2	protein-coding
chr20_708951_709000	chr20	708952	709000	+	0	NA	Intergenic	CpG	40252	NM_033409	113278	Hs.283865	NM_033409	HPRD:09843	SLC52A3	BVVLS|BVVLS1|C20orf54|RFT2|RFVT3|bA371L19.1|hRFT2	solute carrier family 52 (riboflavin transporter), member 3	protein-coding
chr10_23484201_23484250	chr10	23484202	23484250	+	0	NA	Intergenic	CpG	2766	NM_178161	256297	Hs.351503	NM_178161	HPRD:09526	PTF1A	PACA|PAGEN2|PTF1-p48|bHLHa29	pancreas specific transcription factor, 1a	protein-coding
chr1_76082101_76082150	chr1	76082102	76082150	+	0	NA	Intergenic	CpG	-5327	NM_152697	204962	Hs.654821	NM_152697	HPRD:14580	SLC44A5	CTL5	solute carrier family 44, member 5	protein-coding
chr10_133110301_133110350	chr10	133110302	133110350	+	0	NA	promoter-TSS (NM_174937)	promoter-TSS (NM_174937)	-342	NM_174937	256536	Hs.126575	NM_174937	HPRD:18170	TCERG1L	-	transcription elongation regulator 1-like	protein-coding
chr7_4813801_4813850	chr7	4813802	4813850	+	0	NA	Intergenic	Intergenic	-1436	NM_014855	9907	Hs.558440	NM_014855		AP5Z1	KIAA0415|SPG48|zeta	adaptor-related protein complex 5, zeta 1 subunit	protein-coding
chr7_1136651_1136700	chr7	1136652	1136700	+	0	NA	intron (NM_001134395, intron 2 of 4)	intron (NM_001134395, intron 2 of 4)	8953	NM_001098201	2852	Hs.20961	NM_001505	HPRD:03484	GPER1	CEPR|CMKRL2|DRY12|FEG-1|GPCR-Br|GPER|GPR30|LERGU|LERGU2|LyGPR|mER	G protein-coupled estrogen receptor 1	protein-coding
chr12_129338551_129338600	chr12	129338552	129338600	+	0	NA	intron (NM_144669, intron 1 of 7)	CpG	495	NM_144669	144423	Hs.655668	NM_144669	HPRD:08115	GLT1D1	-	glycosyltransferase 1 domain containing 1	protein-coding
chr19_54374451_54374500	chr19	54374452	54374500	+	0	NA	intron (NM_001290189, intron 2 of 2)	AluSz|SINE|Alu	1831	NM_001020818	91663	Hs.380906	NM_138373	HPRD:14792	MYADM	SB135	myeloid-associated differentiation marker	protein-coding
chr2_20867451_20867500	chr2	20867452	20867500	+	0	NA	intron (NM_182828, intron 1 of 1)	CpG-14762	1052	NM_182828	151449	Hs.447688	NM_182828		GDF7	BMP12	growth differentiation factor 7	protein-coding
chr9_21031351_21031400	chr9	21031352	21031400	+	0	NA	intron (NM_001010915, intron 1 of 6)	MIR|SINE|MIR	259	NM_001010915	401494	Hs.716678	NM_001010915		PTPLAD2	HACD4	protein tyrosine phosphatase-like A domain containing 2	protein-coding
chr3_11521551_11521600	chr3	11521552	11521600	+	0	NA	intron (NM_001136031, intron 17 of 17)	AluY|SINE|Alu	88822	NM_001128221	9686	Hs.740389	NM_014667	HPRD:11672	VGLL4	VGL-4	vestigial-like family member 4	protein-coding
chrX_39949501_39949550	chrX	39949502	39949550	+	0	NA	intron (NM_001123384, intron 1 of 13)	CpG	7193	NM_017745	54880	Hs.659681	NM_017745	HPRD:06458	BCOR	ANOP2|MAA2|MCOPS2	BCL6 corepressor	protein-coding
chr17_45867601_45867650	chr17	45867602	45867650	+	0	NA	Intergenic	CpG	31521	NM_145798	114881	Hs.463320	NM_017731	HPRD:09477	OSBPL7	ORP7	oxysterol binding protein-like 7	protein-coding
chr17_39940051_39940100	chr17	39940052	39940100	+	0	NA	intron (NM_002230, intron 1 of 13)	AluSg|SINE|Alu	2888	NM_002230	3728	Hs.514174	NM_002230	HPRD:01414	JUP	ARVD12|CTNNG|DP3|DPIII|PDGB|PKGB	junction plakoglobin	protein-coding
chr19_50194451_50194500	chr19	50194452	50194500	+	0	NA	TTS (NM_001101340)	TTS (NM_001101340)	111	NM_001199753	126129	Hs.112195	NM_152359	HPRD:12315	CPT1C	CATL1|CPT1-B|CPT1P|CPTI-B|CPTIC	carnitine palmitoyltransferase 1C	protein-coding
chr15_89346251_89346300	chr15	89346252	89346300	+	0	NA	promoter-TSS (NM_013227)	promoter-TSS (NM_013227)	-398	NM_001135	176	Hs.2159	NM_001135	HPRD:01123	ACAN	AGC1|AGCAN|CSPG1|CSPGCP|MSK16|SEDK	aggrecan	protein-coding
chr11_14995301_14995350	chr11	14995302	14995350	+	0	NA	Intergenic	CpG	-1494	NM_001033952	796	Hs.37058	NM_001741	HPRD:00238	CALCA	CALC1|CGRP|CGRP-I|CGRP1|CT|KC	calcitonin-related polypeptide alpha	protein-coding
chr10_23482001_23482050	chr10	23482002	23482050	+	0	NA	exon (NM_178161, exon 1 of 2)	exon (NM_178161, exon 1 of 2)	566	NM_178161	256297	Hs.351503	NM_178161	HPRD:09526	PTF1A	PACA|PAGEN2|PTF1-p48|bHLHa29	pancreas specific transcription factor, 1a	protein-coding
chr10_99791101_99791150	chr10	99791102	99791150	+	0	NA	promoter-TSS (NM_001206528)	promoter-TSS (NM_001206528)	-541	NM_018058	55118	Hs.500736	NM_018058	HPRD:10447	CRTAC1	ASPIC|ASPIC1|CEP-68	cartilage acidic protein 1	protein-coding
chr6_166666901_166666950	chr6	166666902	166666950	+	0	NA	Intergenic	CpG	54945	NM_175922	285800	Hs.731862	NM_175922	HPRD:17533	PRR18	-	proline rich 18	protein-coding
chr1_20879801_20879850	chr1	20879802	20879850	+	0	NA	exon (NM_207334, exon 1 of 1)	exon (NM_207334, exon 1 of 1)	894	NM_207334	163933	Hs.429179	NM_207334	HPRD:16881	FAM43B	-	family with sequence similarity 43, member B	protein-coding
chr1_32237601_32237650	chr1	32237602	32237650	+	0	NA	Intergenic	Intergenic	-7962	NM_001294335	576	Hs.524138	NM_001703	HPRD:04063	BAI2	-	brain-specific angiogenesis inhibitor 2	protein-coding
chr9_134375801_134375850	chr9	134375802	134375850	+	0	NA	TTS (NM_013318)	TTS (NM_013318)	-2463	NM_007171	10585	Hs.522449	NM_007171	HPRD:06305	POMT1	LGMD2K|MDDGA1|MDDGB1|MDDGC1|RT	protein-O-mannosyltransferase 1	protein-coding
chr12_132397701_132397750	chr12	132397702	132397750	+	0	NA	intron (NM_003565, intron 13 of 27)	intron (NM_003565, intron 13 of 27)	-16019	NM_001002020	80324	Hs.592004	NM_025215	HPRD:10481	PUS1	MLASA1	pseudouridylate synthase 1	protein-coding
chr2_3507101_3507150	chr2	3507102	3507150	+	0	NA	intron (NM_018269, intron 2 of 3)	(CA)n|Simple_repeat|Simple_repeat	16224	NM_018269	55256	Hs.502773	NM_018269	HPRD:17607	ADI1	APL1|ARD|Fe-ARD|MTCBP1|Ni-ARD|SIPL|mtnD	acireductone dioxygenase 1	protein-coding
chr17_59477551_59477600	chr17	59477552	59477600	+	0	NA	promoter-TSS (NR_125749)	promoter-TSS (NR_125749)	319	NM_005994	6909	Hs.531085	NM_005994	HPRD:02850	TBX2	-	T-box 2	protein-coding
chr19_1467751_1467800	chr19	1467752	1467800	+	0	NA	exon (NM_005883, exon 15 of 15)	exon (NM_005883, exon 15 of 15)	11452	NM_152482	148223	Hs.532840	NM_152482	HPRD:12703	C19orf25	-	chromosome 19 open reading frame 25	protein-coding
chr11_64480851_64480900	chr11	64480852	64480900	+	0	NA	exon (NM_015080, exon 2 of 23)	exon (NM_015080, exon 2 of 23)	9784	NM_138732	9379	Hs.372938	NM_015080	HPRD:11859	NRXN2	-	neurexin 2	protein-coding
chr15_65135801_65135850	chr15	65135802	65135850	+	0	NA	intron (NM_001195059, intron 1 of 4)	AluSp|SINE|Alu	1744	NM_025201	80301	Hs.709337	NM_025201	HPRD:15910	PLEKHO2	PLEKHQ1|PP1628|pp9099	pleckstrin homology domain containing, family O member 2	protein-coding
chr1_151103851_151103900	chr1	151103852	151103900	+	0	NA	TTS (NM_030913)	TTS (NM_030913)	15264	NM_001178061	10500	Hs.516316	NM_030913	HPRD:10220	SEMA6C	SEMAY|m-SemaY|m-SemaY2	sema domain, transmembrane domain (TM), and cytoplasmic domain, (semaphorin) 6C	protein-coding
chr17_32908851_32908900	chr17	32908852	32908900	+	0	NA	intron (NM_207313, intron 1 of 9)	CpG	1108	NM_207313	124842	Hs.310482	NM_207313	HPRD:14030	TMEM132E	-	transmembrane protein 132E	protein-coding
chr10_48331051_48331100	chr10	48331052	48331100	+	0	NA	Intergenic	(CA)n|Simple_repeat|Simple_repeat	-24013	NM_153034	118738	Hs.27788	NM_153034	HPRD:15801	ZNF488	-	zinc finger protein 488	protein-coding
chr15_79384101_79384150	chr15	79384102	79384150	+	0	NA	promoter-TSS (NM_001145648)	promoter-TSS (NM_001145648)	-911	NM_002891	5923	Hs.459035	NM_002891	ENSG00000058335	RASGRF1	CDC25|CDC25L|GNRP|GRF1|GRF55|H-GRF55|PP13187|ras-GRF1	Ras protein-specific guanine nucleotide-releasing factor 1	protein-coding
chr17_75370551_75370600	chr17	75370552	75370600	+	0	NA	intron (NM_001113493, intron 1 of 10)	intron (NM_001113493, intron 1 of 10)	1304	NM_001113493	10801	Hs.440932	NM_006640	HPRD:10360	2016-09-09	AF17q25|MSF|MSF1|NAPB|PNUTL4|SINT1|SeptD1	septin 9	protein-coding
chr15_28982701_28982750	chr15	28982702	28982750	+	0	NA	promoter-TSS (NR_026589)	promoter-TSS (NR_026589)	-3	NR_026589	440253	Hs.558967	NR_026589		WHAMMP2	WHAMML2|WHDC1L2	WAS protein homolog associated with actin, golgi membranes and microtubules pseudogene 2	pseudo
chr21_40281351_40281400	chr21	40281352	40281400	+	0	NA	intron (NR_120405, intron 2 of 3)	intron (NR_120405, intron 2 of 3)	28977	NR_120405	400867	Hs.689509	NR_120405		LOC400867	-	uncharacterized LOC400867	ncRNA
chr22_39638101_39638150	chr22	39638102	39638150	+	0	NA	intron (NM_002608, intron 1 of 6)	(CG)n|Simple_repeat|Simple_repeat	-1212	NM_033016	5155	Hs.1976	NM_002608	HPRD:01815	PDGFB	IBGC5|PDGF-2|PDGF2|SIS|SSV|c-sis	platelet-derived growth factor beta polypeptide	protein-coding
chr3_128787351_128787400	chr3	128787352	128787400	+	0	NA	Intergenic	LTR12C|LTR|ERV1	7766	NM_000174	2815	Hs.1144	NM_000174	HPRD:01432	GP9	CD42a|GPIX	glycoprotein IX (platelet)	protein-coding
chr13_100020101_100020150	chr13	100020102	100020150	+	0	NA	exon (NM_001144072, exon 8 of 9)	exon (NM_001144072, exon 8 of 9)	11741	NR_030353	693208		NR_030353		MIR623	MIRN623|hsa-mir-623	microRNA 623	ncRNA
chr11_65041801_65041850	chr11	65041802	65041850	+	0	NA	intron (NM_002689, intron 4 of 17)	AluSp|SINE|Alu	12394	NM_002689	23649	Hs.201897	NM_002689		POLA2	-	polymerase (DNA directed), alpha 2, accessory subunit	protein-coding
chr9_129373251_129373300	chr9	129373252	129373300	+	0	NA	Intergenic	CpG	-3446	NM_001174147	4010	Hs.129133	NM_002316	HPRD:03986	LMX1B	LMX1.2|NPS1	LIM homeobox transcription factor 1, beta	protein-coding
chr1_227730351_227730400	chr1	227730352	227730400	+	0	NA	Intergenic	CpG	-20844	NR_102302	339500	Hs.30323	NM_032755		ZNF678	-	zinc finger protein 678	protein-coding
chr17_29718201_29718250	chr17	29718202	29718250	+	0	NA	promoter-TSS (NM_032932)	promoter-TSS (NM_032932)	-416	NM_032932	84440	Hs.406788	NM_032932	HPRD:11466	RAB11FIP4	RAB11-FIP4	RAB11 family interacting protein 4 (class II)	protein-coding
chr2_219922001_219922050	chr2	219922002	219922050	+	0	NA	intron (NM_002181, intron 2 of 2)	intron (NM_002181, intron 2 of 2)	1446	NR_036081	100422957		NR_036081		MIR3131	-	microRNA 3131	ncRNA
chr7_6566401_6566450	chr7	6566402	6566450	+	0	NA	intron (NM_001145118, intron 2 of 21)	CpG-24020	24641	NM_001145118	392862	Hs.512174	NM_001145118		GRID2IP	DELPHILIN	glutamate receptor, ionotropic, delta 2 (Grid2) interacting protein	protein-coding
chr7_921751_921800	chr7	921752	921800	+	0	NA	intron (NM_015949, intron 1 of 8)	L1PREC2|LINE|L1	5585	NM_015949	51608	Hs.107387	NM_015949	HPRD:12909	GET4	C7orf20|CEE|TRC35	golgi to ER traffic protein 4 homolog (S. cerevisiae)	protein-coding
chr20_30582951_30583000	chr20	30582952	30583000	+	0	NA	exon (NM_001011718, exon 2 of 3)	exon (NM_001011718, exon 2 of 3)	-15269	NM_080625	140706	Hs.382151	NM_080625	HPRD:12753	CCM2L	C20orf160|dJ310O13.5	cerebral cavernous malformation 2-like	protein-coding
chr20_30582901_30582950	chr20	30582902	30582950	+	0	NA	exon (NM_001011718, exon 2 of 3)	exon (NM_001011718, exon 2 of 3)	-15319	NM_080625	140706	Hs.382151	NM_080625	HPRD:12753	CCM2L	C20orf160|dJ310O13.5	cerebral cavernous malformation 2-like	protein-coding
chr22_45404501_45404550	chr22	45404502	45404550	+	0	NA	intron (NM_138415, intron 1 of 12)	CpG-17968	348	NM_001284296	112885	Hs.254097	NM_138415	HPRD:13997	PHF21B	BHC80L|PHF4	PHD finger protein 21B	protein-coding
chr19_1467851_1467900	chr19	1467852	1467900	+	0	NA	exon (NM_005883, exon 15 of 15)	exon (NM_005883, exon 15 of 15)	11352	NM_152482	148223	Hs.532840	NM_152482	HPRD:12703	C19orf25	-	chromosome 19 open reading frame 25	protein-coding
chr15_28352751_28352800	chr15	28352752	28352800	+	0	NA	Intergenic	CpG	-8318	NM_000275	4948	Hs.654411	NM_000275	HPRD:01945	OCA2	BEY|BEY1|BEY2|BOCA|D15S12|EYCL|EYCL2|EYCL3|HCL3|P|PED|SHEP1	oculocutaneous albinism II	protein-coding
chr8_129040551_129040600	chr8	129040552	129040600	+	0	NA	intron (NR_003367, intron 4 of 7)	intron (NR_003367, intron 4 of 7)	19432	NR_031611	100302170		NR_031611		MIR1206	MIRN1206|hsa-mir-1206	microRNA 1206	ncRNA
chr3_35680901_35680950	chr3	35680902	35680950	+	0	NA	5' UTR (NM_001267616, exon 1 of 6)	5' UTR (NM_001267616, exon 1 of 6)	260	NM_001267616	10777	Hs.475902	NM_016300	HPRD:09265	ARPP21	ARPP-21|R3HDM3|RCS|TARPP	cAMP-regulated phosphoprotein, 21kDa	protein-coding
chr1_45250001_45250050	chr1	45250002	45250050	+	0	NA	exon (NM_153274, exon 9 of 9)	exon (NM_153274, exon 9 of 9)	3400	NM_153274	266675	Hs.302513	NM_153274	HPRD:09549	BEST4	VMD2L2	bestrophin 4	protein-coding
chr2_233216051_233216100	chr2	233216052	233216100	+	0	NA	Intergenic	CpG	-27272	NM_001632	250	Hs.284255	NM_001632	ENSG00000163283	ALPP	ALP|PALP|PLAP|PLAP-1	alkaline phosphatase, placental	protein-coding
chr1_47910401_47910450	chr1	47910402	47910450	+	0	NA	Intergenic	CpG	8737	NM_004474	2306	Hs.166188	NM_004474	HPRD:03735	FOXD2	FKHL17|FREAC-9|FREAC9	forkhead box D2	protein-coding
chr16_30106651_30106700	chr16	30106652	30106700	+	0	NA	exon (NM_031477, exon 1 of 4)	exon (NM_031477, exon 1 of 4)	845	NM_031477	83719	Hs.513491	NM_031477	HPRD:15683	YPEL3	-	yippee-like 3 (Drosophila)	protein-coding
chr17_73640251_73640300	chr17	73640252	73640300	+	0	NA	intron (NM_004259, intron 8 of 19)	AluSz|SINE|Alu	-2370	NM_001162997	100130933	Hs.662541	NM_001162997	ENSG00000259120	SMIM6	C17orf110	small integral membrane protein 6	protein-coding
chr15_68120001_68120050	chr15	68120002	68120050	+	0	NA	exon (NM_001258024, exon 7 of 15)	exon (NM_001258024, exon 7 of 15)	7984	NM_001258024	390598	Hs.451224	NM_001031807	ENSG00000188779	SKOR1	CORL1|FUSSEL15|LBXCOR1	SKI family transcriptional corepressor 1	protein-coding
chr1_22243001_22243050	chr1	22243002	22243050	+	0	NA	intron (NM_001291860, intron 1 of 96)	AluY|SINE|Alu	20764	NM_001291860	3339	Hs.562227	NM_005529	HPRD:00804	HSPG2	HSPG|PLC|PRCAN|SJA|SJS|SJS1	heparan sulfate proteoglycan 2	protein-coding
chr22_19512151_19512200	chr22	19512152	19512200	+	0	NA	5' UTR (NM_001130861, exon 1 of 1)	5' UTR (NM_001130861, exon 1 of 1)	684	NM_001130861	7122	Hs.505337	NM_003277	HPRD:03654	CLDN5	AWAL|BEC1|CPETRL1|TMVCF	claudin 5	protein-coding
chr17_39944151_39944200	chr17	39944152	39944200	+	0	NA	Intergenic	AluSx1|SINE|Alu	-1212	NM_021991	3728	Hs.514174	NM_002230	HPRD:01414	JUP	ARVD12|CTNNG|DP3|DPIII|PDGB|PKGB	junction plakoglobin	protein-coding
chr2_70995351_70995400	chr2	70995352	70995400	+	0	NA	promoter-TSS (NM_001185055)	promoter-TSS (NM_001185055)	-1	NM_017488	119	Hs.188528	NM_001617	HPRD:00037	ADD2	ADDB	adducin 2 (beta)	protein-coding
chr17_37872351_37872400	chr17	37872352	37872400	+	0	NA	intron (NM_001289936, intron 16 of 30)	intron (NM_001289936, intron 16 of 30)	-10372	NR_039881	100616132		NR_039881		MIR4728	-	microRNA 4728	ncRNA
chr2_176931901_176931950	chr2	176931902	176931950	+	0	NA	Intergenic	CpG	16764	NM_001080458	344191	Hs.452341	NM_001080458		EVX2	EVX-2	even-skipped homeobox 2	protein-coding
chr2_70510151_70510200	chr2	70510152	70510200	+	0	NA	intron (NM_003096, intron 3 of 3)	AluSp|SINE|Alu	10693	NM_003096	6637	Hs.465167	NM_003096	HPRD:04646	SNRPG	SMG|Sm-G	small nuclear ribonucleoprotein polypeptide G	protein-coding
chr13_100642051_100642100	chr13	100642052	100642100	+	0	NA	Intergenic	CpG	8050	NM_007129	7546	Hs.653700	NM_007129	HPRD:04353	ZIC2	HPE5	Zic family member 2	protein-coding
chr13_79176701_79176750	chr13	79176702	79176750	+	0	NA	intron (NM_006237, intron 1 of 1)	CpG	969	NM_006237	5457	Hs.654522	NM_006237	HPRD:03379	POU4F1	BRN3A|Oct-T1|RDC-1|brn-3A	POU class 4 homeobox 1	protein-coding
chr19_34113651_34113700	chr19	34113652	34113700	+	0	NA	intron (NM_001127896, intron 1 of 3)	CpG	803	NM_001127896	64377	Hs.165724	NM_022467	HPRD:07632	CHST8	GALNAC4ST1|GalNAc4ST	carbohydrate (N-acetylgalactosamine 4-0) sulfotransferase 8	protein-coding
chr17_75444401_75444450	chr17	75444402	75444450	+	0	NA	intron (NM_001293696, intron 1 of 9)	AluSz|SINE|Alu	-2187	NM_001113496	10801	Hs.440932	NM_006640	HPRD:10360	2016-09-09	AF17q25|MSF|MSF1|NAPB|PNUTL4|SINT1|SeptD1	septin 9	protein-coding
chr1_46932801_46932850	chr1	46932802	46932850	+	0	NA	Intergenic	CpG	-17450	NR_121680	101929651	Hs.638707	NR_121680	ENSG00000224863	LINC01398	-	long intergenic non-protein coding RNA 1398	ncRNA
chr15_101513801_101513850	chr15	101513802	101513850	+	0	NA	intron (NM_024652, intron 2 of 33)	CpG	54366	NM_024652	79705	Hs.407918	NM_024652	HPRD:14319	LRRK1	RIPK6|Roco1	leucine-rich repeat kinase 1	protein-coding
chr8_128930001_128930050	chr8	128930002	128930050	+	0	NA	intron (NR_003367, intron 1 of 7)	intron (NR_003367, intron 1 of 7)	27152	NR_003367	5820	Hs.133107	NR_003367	ENSG00000249859	PVT1	LINC00079|NCRNA00079	Pvt1 oncogene (non-protein coding)	ncRNA
chr19_15342901_15342950	chr19	15342902	15342950	+	0	NA	exon (NM_024794, exon 1 of 7)	exon (NM_024794, exon 1 of 7)	305	NM_024794	79852	Hs.156457	NM_024794	HPRD:12410	EPHX3	ABHD9|EH3	epoxide hydrolase 3	protein-coding
chr7_129425551_129425600	chr7	129425552	129425600	+	0	NA	Intergenic	CpG	-10722	NR_029615	406959		NR_029615	miRBase:MI0000273	MIR183	MIRN183|miR-183|miRNA183	microRNA 183	ncRNA
chr5_179243951_179244000	chr5	179243952	179244000	+	0	NA	intron (NM_001142299, intron 2 of 8)	CpG	-3866	NM_003900	8878	Hs.724025	NM_003900	HPRD:03319	SQSTM1	A170|OSIL|PDB3|ZIP3|p60|p62|p62B	sequestosome 1	protein-coding
chr12_133081101_133081150	chr12	133081102	133081150	+	0	NA	intron (NM_001142641, intron 1 of 16)	intron (NM_001142641, intron 1 of 16)	13969	NM_001142641	57666	Hs.411138	NM_001142641	ENSG00000112787	FBRSL1	-	fibrosin-like 1	protein-coding
chr11_120435601_120435650	chr11	120435602	120435650	+	0	NA	intron (NM_001282470, intron 1 of 19)	CpG	431	NM_001282473	2900	Hs.538738	NM_014619	HPRD:02613	GRIK4	EAA1|GRIK|GluK4|KA1	glutamate receptor, ionotropic, kainate 4	protein-coding
chr19_3801651_3801700	chr19	3801652	3801700	+	0	NA	5' UTR (NM_002378, exon 1 of 14)	5' UTR (NM_002378, exon 1 of 14)	134	NM_002378	4145	Hs.631845	NM_002378	HPRD:02496	MATK	CHK|CTK|HHYLTK|HYL|HYLTK|Lsk	megakaryocyte-associated tyrosine kinase	protein-coding
chr17_72353401_72353450	chr17	72353402	72353450	+	0	NA	exon (NM_001080466, exon 3 of 3)	exon (NM_001080466, exon 3 of 3)	4532	NM_001080466	388419	Hs.211870	NM_001080466	ENSG00000204347	BTBD17	BTBD17A|LGALS3BPL|TANGO10A	BTB (POZ) domain containing 17	protein-coding
chr15_27112401_27112450	chr15	27112402	27112450	+	0	NA	5' UTR (NM_001165037, exon 1 of 11)	5' UTR (NM_001165037, exon 1 of 11)	153	NM_001165037	2558	Hs.24969	NM_000810	HPRD:08840	GABRA5	-	gamma-aminobutyric acid (GABA) A receptor, alpha 5	protein-coding
chr17_74117951_74118000	chr17	74117952	74118000	+	0	NA	Intergenic	CpG	-18108	NM_015219	23265	Hs.514496	NM_015219	HPRD:16292	EXOC7	2-5-3p|EX070|EXO70|EXOC1|Exo70p|YJL085W	exocyst complex component 7	protein-coding
chr17_6616701_6616750	chr17	6616702	6616750	+	0	NA	promoter-TSS (NM_177550)	promoter-TSS (NM_177550)	14	NM_001284509	284111	Hs.399496	NM_177550	HPRD:10512	SLC13A5	EIEE25|NACT|mIndy	solute carrier family 13 (sodium-dependent citrate transporter), member 5	protein-coding
chr14_24780451_24780500	chr14	24780452	24780500	+	0	NA	promoter-TSS (NM_014430)	promoter-TSS (NM_014430)	100	NM_014430	27141	Hs.642693	NM_014430	HPRD:11981	CIDEB	-	cell death-inducing DFFA-like effector b	protein-coding
chr17_39844001_39844050	chr17	39844002	39844050	+	0	NA	Intergenic	AluSx1|SINE|Alu	-1101	NM_005801	10209	Hs.150580	NM_005801		EIF1	A121|EIF-1|EIF1A|ISO1|SUI1	eukaryotic translation initiation factor 1	protein-coding
chr10_124068951_124069000	chr10	124068952	124069000	+	0	NA	intron (NM_144587, intron 10 of 15)	AluSc|SINE|Alu	38155	NM_144587	118663	Hs.422466	NM_144587	HPRD:12594	BTBD16	C10orf87	BTB (POZ) domain containing 16	protein-coding
chr22_39853951_39854000	chr22	39853952	39854000	+	0	NA	intron (NM_002409, intron 1 of 1)	CpG	651	NM_002409	4248	Hs.276808	NM_002409	HPRD:07058	MGAT3	GNT-III|GNT3	mannosyl (beta-1,4-)-glycoprotein beta-1,4-N-acetylglucosaminyltransferase	protein-coding
chr1_44031501_44031550	chr1	44031502	44031550	+	0	NA	intron (NM_130440, intron 5 of 32)	CpG	34979	NM_130440	5792	Hs.272062	NM_002840	HPRD:01552	PTPRF	LAR	protein tyrosine phosphatase, receptor type, F	protein-coding
chr19_2253751_2253800	chr19	2253752	2253800	+	0	NA	exon (NM_144616, exon 5 of 7)	exon (NM_144616, exon 5 of 7)	2646	NM_144616	126306	Hs.330742	NM_144616	HPRD:08724	JSRP1	JP-45|JP45	junctional sarcoplasmic reticulum protein 1	protein-coding
chr8_128233901_128233950	chr8	128233902	128233950	+	0	NA	Intergenic	AluSx3|SINE|Alu	-2413	NR_108049	100507056	Hs.343864	NR_108049	ENSG00000247844	CCAT1	CARLo-5	colon cancer associated transcript 1 (non-protein coding)	ncRNA
chr10_105129801_105129850	chr10	105129802	105129850	+	0	NA	intron (NM_006951, intron 1 of 10)	AluSx|SINE|Alu	2102	NM_006951	6877	Hs.96103	NM_006951	HPRD:11876	TAF5	TAF2D|TAFII100	TAF5 RNA polymerase II, TATA box binding protein (TBP)-associated factor, 100kDa	protein-coding
chr14_92340051_92340100	chr14	92340052	92340100	+	0	NA	intron (NM_006329, intron 10 of 10)	intron (NM_006329, intron 10 of 10)	-6196	NM_001128596	123036	Hs.510262	NM_152332	HPRD:11375	TC2N	C14orf47|C2CD1|MTAC2D1|Tac2-N	tandem C2 domains, nuclear	protein-coding
chr8_128191801_128191850	chr8	128191802	128191850	+	0	NA	Intergenic	MIR|SINE|MIR	18046	NR_120364	103021165	Hs.573407	NR_120364		CASC19	CARLo-6|LINC01245	cancer susceptibility candidate 19 (non-protein coding)	ncRNA
chr10_133110751_133110800	chr10	133110752	133110800	+	0	NA	promoter-TSS (NM_174937)	promoter-TSS (NM_174937)	-792	NM_174937	256536	Hs.126575	NM_174937	HPRD:18170	TCERG1L	-	transcription elongation regulator 1-like	protein-coding
chr15_33350151_33350200	chr15	33350152	33350200	+	0	NA	intron (NM_001277313, intron 6 of 20)	intron (NM_001277313, intron 6 of 20)	10057	NM_001103184	342184	Hs.657649	NM_198500	HPRD:07031	FMN1	FMN|LD	formin 1	protein-coding
chr14_70038701_70038750	chr14	70038702	70038750	+	0	NA	exon (NM_001271507, exon 2 of 2)	exon (NM_001271507, exon 2 of 2)	2874	NM_001271507	56936	Hs.458319	NM_020181		CCDC177	C14orf162|PLPL	coiled-coil domain containing 177	protein-coding
chr10_124028401_124028450	chr10	124028402	124028450	+	0	NA	Intergenic	AluSq10|SINE|Alu	-2395	NM_144587	118663	Hs.422466	NM_144587	HPRD:12594	BTBD16	C10orf87	BTB (POZ) domain containing 16	protein-coding
chr1_6269151_6269200	chr1	6269152	6269200	+	0	NA	exon (NM_207396, exon 5 of 18)	exon (NM_207396, exon 5 of 18)	2987	NM_207396	388591	Hs.716549	NM_173795	HPRD:08119	RNF207	C1orf188	ring finger protein 207	protein-coding
chr14_24780251_24780300	chr14	24780252	24780300	+	0	NA	promoter-TSS (NM_001143919)	promoter-TSS (NM_001143919)	300	NM_014430	27141	Hs.642693	NM_014430	HPRD:11981	CIDEB	-	cell death-inducing DFFA-like effector b	protein-coding
chr7_4923051_4923100	chr7	4923052	4923100	+	0	NA	intron (NM_018059, intron 1 of 14)	CpG	259	NM_018059	55698	Hs.667336	NM_018059	HPRD:07663	RADIL	RASIP2	Ras association and DIL domains	protein-coding
chr19_10625401_10625450	chr19	10625402	10625450	+	0	NA	exon (NM_030760, exon 2 of 2)	exon (NM_030760, exon 2 of 2)	2700	NM_030760	53637	Hs.501561	NM_030760	HPRD:05510	S1PR5	EDG8|Edg-8|S1P5|SPPR-1|SPPR-2	sphingosine-1-phosphate receptor 5	protein-coding
chr11_67207351_67207400	chr11	67207352	67207400	+	0	NA	intron (NM_001018070, intron 9 of 11)	intron (NM_001018070, intron 9 of 11)	-2223	NM_005608	5790	Hs.155975	NM_005608		PTPRCAP	CD45-AP|LPAP	protein tyrosine phosphatase, receptor type, C-associated protein	protein-coding
chr7_127911751_127911800	chr7	127911752	127911800	+	0	NA	Intergenic	CpG	30445	NM_000230	3952	Hs.194236	NM_000230	HPRD:01249	LEP	LEPD|OB|OBS	leptin	protein-coding
chr5_137609951_137610000	chr5	137609952	137610000	+	0	NA	intron (NM_001496, intron 1 of 7)	intron (NM_001496, intron 1 of 7)	277	NM_001496	2676	Hs.58042	NM_001496	HPRD:10420	GFRA3	GDNFR3	GDNF family receptor alpha 3	protein-coding
chr4_141419251_141419300	chr4	141419252	141419300	+	0	NA	intron (NM_001277353, intron 1 of 10)	CpG	255	NM_001277353	152586	Hs.189067	NM_001034840	HPRD:18736	MGAT4D	-	MGAT4 family, member D	protein-coding
chr4_160202201_160202250	chr4	160202202	160202250	+	0	NA	intron (NM_014247, intron 1 of 23)	AluSc|SINE|Alu	13228	NM_014247	9693	Hs.744884	NM_014247	ENSG00000109756	RAPGEF2	CNrasGEF|NRAPGEP|PDZ-GEF1|PDZGEF1|RA-GEF|RA-GEF-1|Rap-GEP|nRap GEP	Rap guanine nucleotide exchange factor (GEF) 2	protein-coding
chr2_233351551_233351600	chr2	233351552	233351600	+	0	NA	intron (NM_001290787, intron 1 of 17)	CpG-16084	993	NM_004826	9427	Hs.26880	NM_004826	HPRD:07066	ECEL1	DA5D|DINE|ECEX|XCE	endothelin converting enzyme-like 1	protein-coding
chr17_27940751_27940800	chr17	27940752	27940800	+	0	NA	TTS (NM_032854)	TTS (NM_032854)	7665	NM_032854	84940	Hs.143046	NM_032854	HPRD:08607	CORO6	-	coronin 6	protein-coding
chr12_133069201_133069250	chr12	133069202	133069250	+	0	NA	intron (NM_001142641, intron 1 of 16)	intron (NM_001142641, intron 1 of 16)	2069	NM_001142641	57666	Hs.411138	NM_001142641	ENSG00000112787	FBRSL1	-	fibrosin-like 1	protein-coding
chr3_48693051_48693100	chr3	48693052	48693100	+	0	NA	intron (NM_001407, intron 4 of 34)	intron (NM_001407, intron 4 of 34)	7272	NM_001407	1951	Hs.631926	NM_001407	HPRD:09179	CELSR3	CDHF11|EGFL1|FMI1|HFMI1|MEGF2|RESDA1	cadherin, EGF LAG seven-pass G-type receptor 3	protein-coding
chr19_1414051_1414100	chr19	1414052	1414100	+	0	NA	intron (NM_170711, intron 1 of 12)	AluSx|SINE|Alu	6508	NM_018959	26528	Hs.222510	NM_018959	HPRD:08462	DAZAP1	-	DAZ associated protein 1	protein-coding
chr17_39947201_39947250	chr17	39947202	39947250	+	0	NA	Intergenic	Intergenic	-4262	NM_021991	3728	Hs.514174	NM_002230	HPRD:01414	JUP	ARVD12|CTNNG|DP3|DPIII|PDGB|PKGB	junction plakoglobin	protein-coding
chr12_121862951_121863000	chr12	121862952	121863000	+	0	NA	TTS (NM_001256858)	TTS (NM_001256858)	19179	NR_106957	102465665		NR_106957		MIR7107	hsa-mir-7107	microRNA 7107	ncRNA
chr9_129884951_129885000	chr9	129884952	129885000	+	0	NA	promoter-TSS (NM_012098)	promoter-TSS (NM_012098)	68	NM_012098	23452	Hs.653262	NM_012098	HPRD:05415	ANGPTL2	ARP2|HARP	angiopoietin-like 2	protein-coding
chr7_1494351_1494400	chr7	1494352	1494400	+	0	NA	intron (NM_182924, intron 1 of 16)	intron (NM_182924, intron 1 of 16)	4733	NM_182924	79778	Hs.376617	NM_024723	HPRD:11364	MICALL2	JRAB|MICAL-L2	MICAL-like 2	protein-coding
chr6_34112051_34112100	chr6	34112052	34112100	+	0	NA	intron (NM_000841, intron 1 of 10)	CpG	1838	NM_001256811	2914	Hs.429018	NM_000841	HPRD:04978	GRM4	GPRC1D|MGLUR4|mGlu4	glutamate receptor, metabotropic 4	protein-coding
chr20_37353051_37353100	chr20	37353052	37353100	+	0	NA	promoter-TSS (NM_080552)	promoter-TSS (NM_080552)	-29	NM_080552	140679	Hs.179080	NM_080552	HPRD:18058	SLC32A1	VGAT|VIAAT	solute carrier family 32 (GABA vesicular transporter), member 1	protein-coding
chr10_99790751_99790800	chr10	99790752	99790800	+	0	NA	promoter-TSS (NM_001206528)	promoter-TSS (NM_001206528)	-191	NM_018058	55118	Hs.500736	NM_018058	HPRD:10447	CRTAC1	ASPIC|ASPIC1|CEP-68	cartilage acidic protein 1	protein-coding
chr9_140443601_140443650	chr9	140443602	140443650	+	0	NA	intron (NM_001098537, intron 1 of 34)	intron (NM_001098537, intron 1 of 34)	1395	NM_152286	375775	Hs.294147	NM_152286	HPRD:12933	PNPLA7	C9orf111|NTE-R1|NTEL1	patatin-like phospholipase domain containing 7	protein-coding
chr7_45961501_45961550	chr7	45961502	45961550	+	0	NA	promoter-TSS (NM_000598)	promoter-TSS (NM_000598)	-655	NM_001013398	3486	Hs.450230	NM_000598	HPRD:00899	IGFBP3	BP-53|IBP3	insulin-like growth factor binding protein 3	protein-coding
chrX_119124951_119125000	chrX	119124952	119125000	+	0	NA	Intergenic	CpG	-47241	NM_024528	79576	Hs.522771	NM_024528	HPRD:06666	NKAP	-	NFKB activating protein	protein-coding
chr1_47882501_47882550	chr1	47882502	47882550	+	0	NA	exon (NM_012186, exon 1 of 1)	exon (NM_012186, exon 1 of 1)	782	NM_012186	2301	Hs.112968	NM_012186	HPRD:03058	FOXE3	FKHL12|FREAC8	forkhead box E3	protein-coding
chr14_99697501_99697550	chr14	99697502	99697550	+	0	NA	intron (NM_001282238, intron 2 of 2)	intron (NM_001282238, intron 2 of 2)	40524	NM_022898	64919	Hs.709690	NM_022898	HPRD:05950	BCL11B	ATL1|ATL1-alpha|ATL1-beta|ATL1-delta|ATL1-gamma|CTIP-2|CTIP2|RIT1|ZNF856B|hRIT1-alpha	B-cell CLL/lymphoma 11B (zinc finger protein)	protein-coding
chr18_13136551_13136600	chr18	13136552	13136600	+	0	NA	Intergenic	Intergenic	-82153	NM_181482	753	Hs.731853	NM_004338	HPRD:07358	LDLRAD4	C18orf1	low density lipoprotein receptor class A domain containing 4	protein-coding
chr11_64480651_64480700	chr11	64480652	64480700	+	0	NA	exon (NM_015080, exon 2 of 23)	exon (NM_015080, exon 2 of 23)	9984	NM_138732	9379	Hs.372938	NM_015080	HPRD:11859	NRXN2	-	neurexin 2	protein-coding
chr17_27043951_27044000	chr17	27043952	27044000	+	0	NA	exon (NM_001144942, exon 2 of 10)	exon (NM_001144942, exon 2 of 10)	932	NM_031934	83871	Hs.301853	NM_031934	HPRD:06701	RAB34	RAB39|RAH	RAB34, member RAS oncogene family	protein-coding
chr12_5019901_5019950	chr12	5019902	5019950	+	0	NA	intron (NM_000217, intron 1 of 1)	CpG	853	NM_000217	3736	Hs.416139	NM_000217	HPRD:08885	KCNA1	AEMK|EA1|HBK1|HUK1|KV1.1|MBK1|MK1|RBK1	potassium voltage-gated channel, shaker-related subfamily, member 1 (episodic ataxia with myokymia)	protein-coding
chr5_159399401_159399450	chr5	159399402	159399450	+	0	NA	exon (NM_000679, exon 2 of 2)	exon (NM_000679, exon 2 of 2)	-36681	NM_001282500	7265	Hs.519718	NM_003314	HPRD:11881	TTC1	TPR1	tetratricopeptide repeat domain 1	protein-coding
chr10_97055351_97055400	chr10	97055352	97055400	+	0	NA	Intergenic	CpG	-4471	NM_020992	9124	Hs.368525	NM_020992	HPRD:09326	PDLIM1	CLIM1|CLP-36|CLP36|HEL-S-112|hCLIM1	PDZ and LIM domain 1	protein-coding
chr2_10185501_10185550	chr2	10185502	10185550	+	0	NA	intron (NM_001177718, intron 1 of 3)	AluSz6|SINE|Alu	1154	NM_001177718	8462	Hs.12229	NM_003597	HPRD:04488	KLF11	FKLF|FKLF1|MODY7|TIEG2|Tieg3	Kruppel-like factor 11	protein-coding
chr19_42445101_42445150	chr19	42445102	42445150	+	0	NA	Intergenic	CpG	18402	NM_006423	10567	Hs.11417	NM_006423	HPRD:05375	RABAC1	PRA1|PRAF1|YIP3	Rab acceptor 1 (prenylated)	protein-coding
chr15_33010051_33010100	chr15	33010052	33010100	+	0	NA	promoter-TSS (NM_001191323)	promoter-TSS (NM_001191323)	-129	NM_001191323	26585	Hs.40098	NM_013372	HPRD:07048	GREM1	CKTSF1B1|CRAC1|DAND2|DRM|GREMLIN|HMPS|IHG-2	gremlin 1, DAN family BMP antagonist	protein-coding
chr20_3073401_3073450	chr20	3073402	3073450	+	0	NA	Intergenic	CpG	-8056	NM_000490	551	Hs.89648	NM_000490	HPRD:01891	AVP	ADH|ARVP|AVP-NPII|AVRP|VP	arginine vasopressin	protein-coding
chr13_28498351_28498400	chr13	28498352	28498400	+	0	NA	intron (NM_000209, intron 1 of 1)	CpG	-2835	NR_047484	100861550	Hs.416201	NR_047484		PDX1-AS1	-	PDX1 antisense RNA 1	ncRNA
chr1_151103901_151103950	chr1	151103902	151103950	+	0	NA	TTS (NM_030913)	TTS (NM_030913)	15214	NM_001178061	10500	Hs.516316	NM_030913	HPRD:10220	SEMA6C	SEMAY|m-SemaY|m-SemaY2	sema domain, transmembrane domain (TM), and cytoplasmic domain, (semaphorin) 6C	protein-coding
chr20_60820301_60820350	chr20	60820302	60820350	+	0	NA	intron (NM_014835, intron 1 of 13)	AluSz6|SINE|Alu	6785	NM_001278649	9885	Hs.473254	NM_014835	HPRD:09473	OSBPL2	ORP-2|ORP2	oxysterol binding protein-like 2	protein-coding
chr1_45250351_45250400	chr1	45250352	45250400	+	0	NA	exon (NM_153274, exon 8 of 9)	exon (NM_153274, exon 8 of 9)	3050	NM_153274	266675	Hs.302513	NM_153274	HPRD:09549	BEST4	VMD2L2	bestrophin 4	protein-coding
chr17_56326851_56326900	chr17	56326852	56326900	+	0	NA	intron (NM_001160102, intron 3 of 10)	CpG	11089	NM_001160102	4025	Hs.234742	NM_006151	HPRD:11825	LPO	SPO	lactoperoxidase	protein-coding
chr22_45405101_45405150	chr22	45405102	45405150	+	0	NA	promoter-TSS (NM_001284296)	promoter-TSS (NM_001284296)	-252	NM_001242450	112885	Hs.254097	NM_138415	HPRD:13997	PHF21B	BHC80L|PHF4	PHD finger protein 21B	protein-coding
chr22_20780001_20780050	chr22	20780002	20780050	+	0	NA	exon (NM_153334, exon 12 of 12)	exon (NM_153334, exon 12 of 12)	12120	NM_182895	91179	Hs.474251	NM_153334	HPRD:15299	SCARF2	NSR1|SREC-II|SREC2|SRECRP-1|VDEGS	scavenger receptor class F, member 2	protein-coding
chr9_87283801_87283850	chr9	87283802	87283850	+	0	NA	promoter-TSS (NM_001018066)	promoter-TSS (NM_001018066)	453	NM_006180	4915	Hs.494312	NM_006180	HPRD:02712	NTRK2	GP145-TrkB|TRKB|trk-B	neurotrophic tyrosine kinase, receptor, type 2	protein-coding
chr6_42397401_42397450	chr6	42397402	42397450	+	0	NA	intron (NM_033502, intron 2 of 17)	L2a|LINE|L2	22363	NM_001297573	55809	Hs.485392	NM_018415	HPRD:11647	TRERF1	BCAR2|HSA277276|RAPA|TREP132|TReP-132|dJ139D8.5	transcriptional regulating factor 1	protein-coding
chr17_37864701_37864750	chr17	37864702	37864750	+	0	NA	exon (NM_004448, exon 3 of 27)	exon (NM_004448, exon 3 of 27)	8495	NR_110535	2064	Hs.446352	NM_004448	HPRD:01281	ERBB2	CD340|HER-2|HER-2/neu|HER2|MLN 19|NEU|NGL|TKR1	v-erb-b2 avian erythroblastic leukemia viral oncogene homolog 2	protein-coding
chr11_117667051_117667100	chr11	117667052	117667100	+	0	NA	intron (NM_020693, intron 1 of 32)	CpG	900	NM_020693	57453	Hs.659513	NM_020693	HPRD:10921	DSCAML1	-	Down syndrome cell adhesion molecule like 1	protein-coding
chr7_642051_642100	chr7	642052	642100	+	0	NA	promoter-TSS (NR_110054)	promoter-TSS (NR_110054)	-406	NR_110054	101926963	Hs.521338	NR_110054		LOC101926963	-	uncharacterized LOC101926963	ncRNA
chr19_2138951_2139000	chr19	2138952	2139000	+	0	NA	intron (NM_001261826, intron 1 of 31)	AluSg|SINE|Alu	12580	NM_003938	8943	Hs.512815	NM_003938	HPRD:06260	AP3D1	ADTD|hBLVR	adaptor-related protein complex 3, delta 1 subunit	protein-coding
chr2_219825051_219825100	chr2	219825052	219825100	+	0	NA	exon (NM_003936, exon 1 of 1)	exon (NM_003936, exon 1 of 1)	726	NM_003936	8941	Hs.158460	NM_003936	HPRD:04790	CDK5R2	NCK5AI|P39|p39nck5ai	cyclin-dependent kinase 5, regulatory subunit 2 (p39)	protein-coding
chr1_110611651_110611700	chr1	110611652	110611700	+	0	NA	intron (NM_006492, intron 1 of 3)	CpG	1646	NM_006492	257	Hs.669953	NM_006492		ALX3	FND|FND1	ALX homeobox 3	protein-coding
chr15_60297601_60297650	chr15	60297602	60297650	+	0	NA	exon (NM_012182, exon 2 of 2)	exon (NM_012182, exon 2 of 2)	1205	NM_012182	27023	Hs.734475	NM_012182	HPRD:07017	FOXB1	FKH5|HFKH-5	forkhead box B1	protein-coding
chr9_114551_114600	chr9	114552	114600	+	0	NA	Intergenic	CpG	3841	NM_207305	2298	Hs.584759	NM_207305	HPRD:03056	FOXD4	FKHL9|FOXD4A|FREAC-5|FREAC5	forkhead box D4	protein-coding
chr2_232528501_232528550	chr2	232528502	232528550	+	0	NA	Intergenic	Intergenic	-44709	NM_002823	5757	Hs.459927	NM_002823	HPRD:01778	PTMA	TMSA	prothymosin, alpha	protein-coding
chrX_132090501_132090550	chrX	132090502	132090550	+	0	NA	intron (NM_001077188, intron 3 of 5)	CpG	4897	NM_001077188	90161	Hs.385956	NM_147175	HPRD:06590	HS6ST2	-	heparan sulfate 6-O-sulfotransferase 2	protein-coding
chr6_155072551_155072600	chr6	155072552	155072600	+	0	NA	intron (NM_001286189, intron 3 of 21)	AluSp|SINE|Alu	18064	NM_014892	22828	Hs.591329	NM_014892	HPRD:11487	SCAF8	RBM16	SR-related CTD-associated factor 8	protein-coding
chr19_2253651_2253700	chr19	2253652	2253700	+	0	NA	exon (NM_144616, exon 5 of 7)	exon (NM_144616, exon 5 of 7)	2746	NM_144616	126306	Hs.330742	NM_144616	HPRD:08724	JSRP1	JP-45|JP45	junctional sarcoplasmic reticulum protein 1	protein-coding
chr20_21083801_21083850	chr20	21083802	21083850	+	0	NA	Intergenic	CpG	-22798	NM_001163022	55857	Hs.187635	NM_018474		KIZ	C20orf19|Kizuna|NCRNA00153|PLK1S1|RP69	kizuna centrosomal protein	protein-coding
chr19_39130801_39130850	chr19	39130802	39130850	+	0	NA	Intergenic	AluSq2|SINE|Alu	-7441	NM_004924	81	Hs.270291	NM_004924		ACTN4	ACTININ-4|FSGS|FSGS1	actinin, alpha 4	protein-coding
chr2_10185651_10185700	chr2	10185652	10185700	+	0	NA	intron (NM_001177718, intron 1 of 3)	intron (NM_001177718, intron 1 of 3)	1304	NM_001177718	8462	Hs.12229	NM_003597	HPRD:04488	KLF11	FKLF|FKLF1|MODY7|TIEG2|Tieg3	Kruppel-like factor 11	protein-coding
chr1_155265101_155265150	chr1	155265102	155265150	+	0	NA	intron (NM_181871, intron 4 of 10)	CpG-1764	5666	NM_181871	5313	Hs.95990	NM_000298	HPRD:11841	PKLR	PK1|PKL|PKR|PKRL|RPK	pyruvate kinase, liver and RBC	protein-coding
chr7_1095301_1095350	chr7	1095302	1095350	+	0	NA	intron (NM_001134395, intron 2 of 4)	intron (NM_001134395, intron 2 of 4)	-1815	NM_138445	115330	Hs.585007	NM_138445	HPRD:17064	GPR146	PGR8	G protein-coupled receptor 146	protein-coding
chr17_32908501_32908550	chr17	32908502	32908550	+	0	NA	intron (NM_207313, intron 1 of 9)	CpG	758	NM_207313	124842	Hs.310482	NM_207313	HPRD:14030	TMEM132E	-	transmembrane protein 132E	protein-coding
chr13_46961101_46961150	chr13	46961102	46961150	+	0	NA	intron (NM_001286763, intron 1 of 14)	CpG	509	NM_001286762	80183	Hs.98117	NM_025113	HPRD:12615	KIAA0226L	C13orf18	KIAA0226-like	protein-coding
chr4_24472651_24472700	chr4	24472652	24472700	+	0	NA	Intergenic	CpG	49237	NR_030299	693158		NR_030299	miRBase:MI0003580	MIR573	MIRN573|hsa-mir-573	microRNA 573	ncRNA
chr21_43982751_43982800	chr21	43982752	43982800	+	0	NA	intron (NM_018964, intron 13 of 20)	intron (NM_018964, intron 13 of 20)	63034	NM_018964	54020	Hs.547009	NM_018964	HPRD:10479	SLC37A1	G3PP	solute carrier family 37 (glucose-6-phosphate transporter), member 1	protein-coding
chr9_91150451_91150500	chr9	91150452	91150500	+	0	NA	exon (NM_145283, exon 1 of 3)	exon (NM_145283, exon 1 of 3)	460	NM_001161625	158046	Hs.734507	NM_145283	HPRD:12938	NXNL2	C9orf121|RDCVF2	nucleoredoxin-like 2	protein-coding
chr15_79383001_79383050	chr15	79383002	79383050	+	0	NA	5' UTR (NM_001145648, exon 1 of 27)	5' UTR (NM_001145648, exon 1 of 27)	189	NM_001145648	5923	Hs.459035	NM_002891	ENSG00000058335	RASGRF1	CDC25|CDC25L|GNRP|GRF1|GRF55|H-GRF55|PP13187|ras-GRF1	Ras protein-specific guanine nucleotide-releasing factor 1	protein-coding
chr11_120435301_120435350	chr11	120435302	120435350	+	0	NA	5' UTR (NM_001282473, exon 1 of 18)	5' UTR (NM_001282473, exon 1 of 18)	131	NM_001282473	2900	Hs.538738	NM_014619	HPRD:02613	GRIK4	EAA1|GRIK|GluK4|KA1	glutamate receptor, ionotropic, kainate 4	protein-coding
chr11_123172651_123172700	chr11	123172652	123172700	+	0	NA	Intergenic	CpG	79544	NR_039714	100616319		NR_039714	miRBase:MI0016855	MIR4493	-	microRNA 4493	ncRNA
chr2_47797701_47797750	chr2	47797702	47797750	+	0	NA	promoter-TSS (NM_022055)	promoter-TSS (NM_022055)	-256	NM_022055	56660	Hs.591586	NM_022055		KCNK12	K2p12.1|THIK-2|THIK2	potassium channel, subfamily K, member 12	protein-coding
chrX_136649401_136649450	chrX	136649402	136649450	+	0	NA	exon (NM_003413, exon 1 of 3)	exon (NM_003413, exon 1 of 3)	1080	NM_003413	7547	Hs.111227	NM_003413	HPRD:02225	ZIC3	HTX|HTX1|VACTERLX|ZNF203	Zic family member 3	protein-coding
chr12_132314801_132314850	chr12	132314802	132314850	+	0	NA	intron (NM_016155, intron 1 of 9)	CpG	1885	NM_016155	4326	Hs.709245	NM_016155	HPRD:03793	MMP17	MT4-MMP	matrix metallopeptidase 17 (membrane-inserted)	protein-coding
chr20_3641551_3641600	chr20	3641552	3641600	+	0	NA	exon (NM_145762, exon 2 of 5)	exon (NM_145762, exon 2 of 5)	2470	NM_022139	64096	Hs.302025	NM_022139	HPRD:11003	GFRA4	-	GDNF family receptor alpha 4	protein-coding
chr1_66258751_66258800	chr1	66258752	66258800	+	0	NA	promoter-TSS (NM_002600)	promoter-TSS (NM_002600)	-80	NM_002600	5142	Hs.198072	NM_002600	HPRD:02528	PDE4B	DPDE4|PDEIVB	phosphodiesterase 4B, cAMP-specific	protein-coding
chr19_48946701_48946750	chr19	48946702	48946750	+	0	NA	exon (NM_000836, exon 13 of 13)	exon (NM_000836, exon 13 of 13)	-2304	NM_031485	83743	Hs.400625	NM_031485		GRWD1	CDW4|GRWD|RRB1|WDR28	glutamate-rich WD repeat containing 1	protein-coding
chr18_13217201_13217250	chr18	13217202	13217250	+	0	NA	Intergenic	CpG	-1503	NM_181482	753	Hs.731853	NM_004338	HPRD:07358	LDLRAD4	C18orf1	low density lipoprotein receptor class A domain containing 4	protein-coding
chr19_41018801_41018850	chr19	41018802	41018850	+	0	NA	exon (NM_020971, exon 14 of 36)	exon (NM_020971, exon 14 of 36)	-17569	NM_025213	57731	Hs.32706	NM_020971	HPRD:09372	SPTBN4	QV|SPNB4|SPTBN3	spectrin, beta, non-erythrocytic 4	protein-coding
chr14_102247851_102247900	chr14	102247852	102247900	+	0	NA	intron (NM_001161725, intron 2 of 15)	CpG	19741	NM_001161725	5527	Hs.368264	NM_002719	HPRD:03385	PPP2R5C	B56G|PR61G	protein phosphatase 2, regulatory subunit B', gamma	protein-coding
chrX_133119001_133119050	chrX	133119002	133119050	+	0	NA	intron (NM_001164618, intron 1 of 7)	CpG	647	NM_001164617	2719	Hs.644108	NM_004484	HPRD:02074	GPC3	DGSX|GTR2-2|MXR7|OCI-5|SDYS|SGB|SGBS|SGBS1	glypican 3	protein-coding
chr15_65135951_65136000	chr15	65135952	65136000	+	0	NA	intron (NM_001195059, intron 1 of 4)	AluSp|SINE|Alu	1894	NM_025201	80301	Hs.709337	NM_025201	HPRD:15910	PLEKHO2	PLEKHQ1|PP1628|pp9099	pleckstrin homology domain containing, family O member 2	protein-coding
chr12_130646451_130646500	chr12	130646452	130646500	+	0	NA	promoter-TSS (NM_007197)	promoter-TSS (NM_007197)	-253	NR_033834	440119	Hs.288262	NR_033834	ENSG00000250208	FZD10-AS1	-	FZD10 antisense RNA 1 (head to head)	ncRNA
chr7_4754101_4754150	chr7	4754102	4754150	+	0	NA	intron (NM_001037165, intron 1 of 8)	AluSz|SINE|Alu	32196	NM_001037165	221937	Hs.487393	NM_001037165	HPRD:18750	FOXK1	FOXK1L	forkhead box K1	protein-coding
chr7_553751_553800	chr7	553752	553800	+	0	NA	intron (NM_033023, intron 2 of 5)	MIRb|SINE|MIR	5705	NM_002607	5154	Hs.535898	NM_002607	HPRD:01424	PDGFA	PDGF-A|PDGF1	platelet-derived growth factor alpha polypeptide	protein-coding
chr2_63286301_63286350	chr2	63286302	63286350	+	0	NA	Intergenic	CpG	8389	NM_014562	5013	Hs.734360	NM_014562	HPRD:08964	OTX1	-	orthodenticle homeobox 1	protein-coding
chr3_45681301_45681350	chr3	45681302	45681350	+	0	NA	intron (NM_014240, intron 2 of 7)	AluSp|SINE|Alu	45003	NM_014240	8994	Hs.193370	NM_014240		LIMD1	-	LIM domains containing 1	protein-coding
chr1_78246701_78246750	chr1	78246702	78246750	+	0	NA	intron (NM_001270384, intron 1 of 15)	AluSx1|SINE|Alu	1417	NM_198549	374986	Hs.437755	NM_198549	HPRD:13415	FAM73A	-	family with sequence similarity 73, member A	protein-coding
chr4_24472501_24472550	chr4	24472502	24472550	+	0	NA	Intergenic	CpG	49387	NR_030299	693158		NR_030299	miRBase:MI0003580	MIR573	MIRN573|hsa-mir-573	microRNA 573	ncRNA
chr22_33454201_33454250	chr22	33454202	33454250	+	0	NA	intron (NM_001135774, intron 1 of 13)	CpG	151	NM_001135774	8224	Hs.608750	NM_003490	HPRD:04083	SYN3	-	synapsin III	protein-coding
chr9_71789051_71789100	chr9	71789052	71789100	+	0	NA	5' UTR (NM_001170630, exon 1 of 19)	5' UTR (NM_001170630, exon 1 of 19)	105	NM_001170630	9414	Hs.50382	NM_004817	HPRD:06369	TJP2	C9DUPq21.11|DFNA51|DUP9q21.11|PFIC4|X104|ZO2	tight junction protein 2	protein-coding
chr12_110808751_110808800	chr12	110808752	110808800	+	0	NA	Intergenic	Intergenic	32759	NM_001137664	51434	Hs.719935	NM_016238	HPRD:16233	ANAPC7	APC7	anaphase promoting complex subunit 7	protein-coding
chr2_5836901_5836950	chr2	5836902	5836950	+	0	NA	3' UTR (NM_003108, exon 1 of 1)	3' UTR (NM_003108, exon 1 of 1)	4127	NM_003108	6664	Hs.432638	NM_003108	HPRD:02940	SOX11	MRD27	SRY (sex determining region Y)-box 11	protein-coding
chr19_5829101_5829150	chr19	5829102	5829150	+	0	NA	TTS (NM_004558)	TTS (NM_004558)	5308	NM_004558	4902	Hs.234775	NM_004558	HPRD:03604	NRTN	NTN	neurturin	protein-coding
chr7_1594051_1594100	chr7	1594052	1594100	+	0	NA	intron (NM_001097620, intron 2 of 8)	intron (NM_001097620, intron 2 of 8)	1990	NM_001097620	202915	Hs.592174	NM_152689	HPRD:14716	TMEM184A	-	transmembrane protein 184A	protein-coding
chr1_1182251_1182300	chr1	1182252	1182300	+	0	NA	promoter-TSS (NM_001014980)	promoter-TSS (NM_001014980)	-174	NM_001014980	388581	Hs.197613	NM_001014980	ENSG00000184163	FAM132A	C1QDC2|C1QTNF12|CTRP12	family with sequence similarity 132, member A	protein-coding
chr9_140918151_140918200	chr9	140918152	140918200	+	0	NA	exon (NM_001243812, exon 19 of 46)	exon (NM_001243812, exon 19 of 46)	21347	NR_121582	101928786	Hs.678847	NR_121582		LOC101928786	-	uncharacterized LOC101928786	ncRNA
chr7_5435451_5435500	chr7	5435452	5435500	+	0	NA	intron (NM_001080495, intron 2 of 29)	AluSx3|SINE|Alu	27701	NM_001080495	84629	Hs.520638	NM_001013722	ENSG00000182095	TNRC18	CAGL79|TNRC18A	trinucleotide repeat containing 18	protein-coding
chr20_49639251_49639300	chr20	49639252	49639300	+	0	NA	intron (NM_002237, intron 1 of 2)	CpG	399	NM_002237	3755	Hs.118695	NM_002237	HPRD:04809	KCNG1	K13|KCNG|KV6.1|kH2	potassium voltage-gated channel, subfamily G, member 1	protein-coding
chr17_3439051_3439100	chr17	3439052	3439100	+	0	NA	intron (NM_145068, intron 6 of 17)	intron (NM_145068, intron 6 of 17)	22213	NM_145068	162514	Hs.446255	NM_145068	HPRD:06141	TRPV3	OLMS|VRL3	transient receptor potential cation channel, subfamily V, member 3	protein-coding
chr7_155580051_155580100	chr7	155580052	155580100	+	0	NA	Intergenic	CpG	24891	NM_000193	6469	Hs.164537	NM_000193		SHH	HHG1|HLP3|HPE3|MCOPCB5|SMMCI|TPT|TPTPS	sonic hedgehog	protein-coding
chr7_55164501_55164550	chr7	55164502	55164550	+	0	NA	intron (NM_201284, intron 1 of 15)	intron (NM_201284, intron 1 of 15)	77801	NM_005228	1956	Hs.488293	NM_005228	HPRD:00579	EGFR	ERBB|ERBB1|HER1|PIG61|mENA	epidermal growth factor receptor	protein-coding
chr20_33132501_33132550	chr20	33132502	33132550	+	0	NA	Intergenic	Intergenic	-2162	NM_181509	84557	Hs.632273	NM_032514	HPRD:03144	MAP1LC3A	ATG8E|LC3|LC3A|MAP1ALC3|MAP1BLC3	microtubule-associated protein 1 light chain 3 alpha	protein-coding
chr1_11540001_11540050	chr1	11540002	11540050	+	0	NA	intron (NM_020780, intron 1 of 20)	CpG	731	NM_020780	57540	Hs.202355	NM_020780	ENSG00000204624	PTCHD2	DISP3	patched domain containing 2	protein-coding
chr7_98246501_98246550	chr7	98246502	98246550	+	0	NA	promoter-TSS (NM_002523)	promoter-TSS (NM_002523)	-71	NM_002523	4885	Hs.3281	NM_002523	HPRD:02853	NPTX2	NARP|NP-II|NP2	neuronal pentraxin II	protein-coding
chr1_212388951_212389000	chr1	212388952	212389000	+	0	NA	Intergenic	AluSp|SINE|Alu	-69903	NM_006243	5525	Hs.744012	NM_006243	HPRD:03384	PPP2R5A	B56A|PR61A	protein phosphatase 2, regulatory subunit B', alpha	protein-coding
chr12_4919051_4919100	chr12	4919052	4919100	+	0	NA	5' UTR (NM_002235, exon 1 of 2)	5' UTR (NM_002235, exon 1 of 2)	734	NM_002235	3742	Hs.306190	NM_002235	HPRD:08884	KCNA6	HBK2|KV1.6|PPP1R96	potassium voltage-gated channel, shaker-related subfamily, member 6	protein-coding
chrX_25022901_25022950	chrX	25022902	25022950	+	0	NA	exon (NM_139058, exon 5 of 5)	exon (NM_139058, exon 5 of 5)	11139	NM_139058	170302	Hs.300304	NM_139058	HPRD:02307	ARX	CT121|EIEE1|ISSX|MRX29|MRX32|MRX33|MRX36|MRX38|MRX43|MRX54|MRX76|MRX87|MRXS1|PRTS	aristaless related homeobox	protein-coding
chr3_10858001_10858050	chr3	10858002	10858050	+	0	NA	exon (NM_014229, exon 1 of 14)	exon (NM_014229, exon 1 of 14)	109	NM_014229	6538	Hs.657405	NM_014229		SLC6A11	GAT-3|GAT3|GAT4	solute carrier family 6 (neurotransmitter transporter), member 11	protein-coding
chr18_12012201_12012250	chr18	12012202	12012250	+	0	NA	intron (NM_014214, intron 4 of 7)	intron (NM_014214, intron 4 of 7)	30799	NM_014214	3613	Hs.743311	NM_014214	HPRD:09329	IMPA2	-	inositol(myo)-1(or 4)-monophosphatase 2	protein-coding
chr16_2122851_2122900	chr16	2122852	2122900	+	0	NA	exon (NM_001114382, exon 21 of 41)	exon (NM_001114382, exon 21 of 41)	17409	NR_030646	100188847		NR_030646		MIR1225	MIRN1225	microRNA 1225	ncRNA
chr19_2251901_2251950	chr19	2251902	2251950	+	0	NA	TTS (NM_144616)	TTS (NM_144616)	1288	NR_036207	100423031		NR_036207		MIR4321	-	microRNA 4321	ncRNA
chr1_50489601_50489650	chr1	50489602	50489650	+	0	NA	promoter-TSS (NM_032785)	promoter-TSS (NM_032785)	0	NM_032785	84871	Hs.551844	NM_032785	HPRD:07487	AGBL4	CCP6	ATP/GTP binding protein-like 4	protein-coding
chr5_37839751_37839800	chr5	37839752	37839800	+	0	NA	promoter-TSS (NM_000514)	promoter-TSS (NM_000514)	6	NM_000514	2668	Hs.248114	NM_000514	HPRD:02906	GDNF	ATF1|ATF2|HFB1-GDNF|HSCR3	glial cell derived neurotrophic factor	protein-coding
chr6_42899051_42899100	chr6	42899052	42899100	+	0	NA	intron (NM_006586, intron 1 of 5)	AluSp|SINE|Alu	2216	NM_006586	10695	Hs.414099	NM_006586	HPRD:06745	CNPY3	CAG4A|ERDA5|PRAT4A|TNRC5	canopy FGF signaling regulator 3	protein-coding
chr13_28366801_28366850	chr13	28366802	28366850	+	0	NA	promoter-TSS (NM_145657)	promoter-TSS (NM_145657)	46	NM_145657	219409	Hs.351785	NM_145657		GSX1	GSH1|Gsh-1	GS homeobox 1	protein-coding
chr6_43252801_43252850	chr6	43252802	43252850	+	0	NA	exon (NM_032538, exon 15 of 15)	exon (NM_032538, exon 15 of 15)	-13172	NM_006672	10864	Hs.485438	NM_006672	HPRD:05409	SLC22A7	NLT|OAT2	solute carrier family 22 (organic anion transporter), member 7	protein-coding
chr22_46976801_46976850	chr22	46976802	46976850	+	0	NA	Intergenic	AluSp|SINE|Alu	-43759	NM_014246	9620	Hs.252387	NM_014246	HPRD:05160	CELSR1	CDHF9|FMI2|HFMI2|ME2	cadherin, EGF LAG seven-pass G-type receptor 1	protein-coding
chr14_73736701_73736750	chr14	73736702	73736750	+	0	NA	intron (NM_173462, intron 25 of 25)	L2b|LINE|L2	32521	NM_173462	89932	Hs.509909	NM_173462	HPRD:15099	PAPLN	-	papilin, proteoglycan-like sulfated glycoprotein	protein-coding
chr7_27778351_27778400	chr7	27778352	27778400	+	0	NA	promoter-TSS (NM_001206901)	promoter-TSS (NM_001206901)	-616	NM_001206901	8887	Hs.34576	NM_006024	HPRD:05618	TAX1BP1	CALCOCO3|T6BP|TXBP151	Tax1 (human T-cell leukemia virus type I) binding protein 1	protein-coding
chr11_14995501_14995550	chr11	14995502	14995550	+	0	NA	Intergenic	CpG	-1694	NM_001033952	796	Hs.37058	NM_001741	HPRD:00238	CALCA	CALC1|CGRP|CGRP-I|CGRP1|CT|KC	calcitonin-related polypeptide alpha	protein-coding
chr19_10842651_10842700	chr19	10842652	10842700	+	0	NA	intron (NM_001005361, intron 1 of 20)	AluSq2|SINE|Alu	13596	NR_030368	693223		NR_030368		MIR638	MIRN638|hsa-mir-638	microRNA 638	ncRNA
chr12_133083501_133083550	chr12	133083502	133083550	+	0	NA	intron (NM_001142641, intron 1 of 16)	intron (NM_001142641, intron 1 of 16)	16369	NM_001142641	57666	Hs.411138	NM_001142641	ENSG00000112787	FBRSL1	-	fibrosin-like 1	protein-coding
chr8_124761051_124761100	chr8	124761052	124761100	+	0	NA	Intergenic	AluSx|SINE|Alu	-11429	NM_004306	312	Hs.181107	NM_004306	HPRD:03984	ANXA13	ANX13|ISA	annexin A13	protein-coding
chr11_60718651_60718700	chr11	60718652	60718700	+	0	NA	exon (NM_016582, exon 1 of 8)	exon (NM_016582, exon 1 of 8)	581	NM_016582	51296	Hs.237856	NM_016582	HPRD:11565	SLC15A3	OCTP|PHT2|PTR3	solute carrier family 15 (oligopeptide transporter), member 3	protein-coding
chr8_144512251_144512300	chr8	144512252	144512300	+	0	NA	exon (NM_201589, exon 1 of 1)	exon (NM_201589, exon 1 of 1)	326	NM_201589	389692	Hs.521914	NM_201589	HPRD:14346	MAFA	RIPE3b1|hMafA	v-maf avian musculoaponeurotic fibrosarcoma oncogene homolog A	protein-coding
chr8_118894501_118894550	chr8	118894502	118894550	+	0	NA	intron (NM_000127, intron 1 of 10)	AluSx3|SINE|Alu	229532	NM_000127	2131	Hs.492618	NM_000127		EXT1	EXT|LGCR|LGS|TRPS2|TTV	exostosin glycosyltransferase 1	protein-coding
chr7_30721951_30722000	chr7	30721952	30722000	+	0	NA	5' UTR (NM_001202483, exon 1 of 13)	5' UTR (NM_001202483, exon 1 of 13)	165	NM_001202482	1395	Hs.546246	NM_001883		CRHR2	CRF-RB|CRF2|CRFR2|HM-CRF	corticotropin releasing hormone receptor 2	protein-coding
chr14_36988151_36988200	chr14	36988152	36988200	+	0	NA	promoter-TSS (NR_103710)	promoter-TSS (NR_103710)	-307	NR_103710	100506237	Hs.94367	NR_103710	ENSG00000253563	NKX2-1-AS1	-	NKX2-1 antisense RNA 1	ncRNA
chr2_73518701_73518750	chr2	73518702	73518750	+	0	NA	exon (NM_001965, exon 2 of 2)	exon (NM_001965, exon 2 of 2)	2103	NM_001965	1961	Hs.3052	NM_001965	HPRD:00550	EGR4	NGFI-C|NGFIC|PAT133	early growth response 4	protein-coding
chr9_100615801_100615850	chr9	100615802	100615850	+	0	NA	5' UTR (NM_004473, exon 1 of 1)	5' UTR (NM_004473, exon 1 of 1)	289	NM_004473	2304	Hs.159234	NM_004473	HPRD:04014	FOXE1	FKHL15|FOXE2|HFKH4|HFKL5|TITF2|TTF-2|TTF2	forkhead box E1 (thyroid transcription factor 2)	protein-coding
chr5_134871651_134871700	chr5	134871652	134871700	+	0	NA	promoter-TSS (NM_006161)	promoter-TSS (NM_006161)	-37	NM_006161	4762	Hs.248149	NM_006161	HPRD:03430	NEUROG1	AKA|Math4C|NEUROD3|bHLHa6|ngn1	neurogenin 1	protein-coding
chr9_6645501_6645550	chr9	6645502	6645550	+	0	NA	5' UTR (NM_000170, exon 1 of 25)	5' UTR (NM_000170, exon 1 of 25)	166	NM_000170	2731	Hs.584238	NM_000170	HPRD:01996	GLDC	GCE|GCSP|HYGN1	glycine dehydrogenase (decarboxylating)	protein-coding
chr22_50638451_50638500	chr22	50638452	50638500	+	0	NA	promoter-TSS (NM_031454)	promoter-TSS (NM_031454)	-932	NM_031454	83642	Hs.365405	NM_031454	HPRD:07449	SELO	-	selenoprotein O	protein-coding
chr1_8428551_8428600	chr1	8428552	8428600	+	0	NA	intron (NM_001042682, intron 2 of 12)	intron (NM_001042682, intron 2 of 12)	50431	NM_001080397	50651	Hs.463036	NM_001080397	ENSG00000162426	SLC45A1	DNB5	solute carrier family 45, member 1	protein-coding
chr12_49372401_49372450	chr12	49372402	49372450	+	0	NA	5' UTR (NM_005430, exon 1 of 4)	5' UTR (NM_005430, exon 1 of 4)	190	NM_005430	7471	Hs.248164	NM_005430		WNT1	BMND16|INT1|OI15	wingless-type MMTV integration site family, member 1	protein-coding
chr8_120161951_120162000	chr8	120161952	120162000	+	0	NA	Intergenic	MLT1A1|LTR|ERVL-MaLR	-58634	NM_052886	114569	Hs.201083	NM_052886	HPRD:14351	MAL2	-	mal, T-cell differentiation protein 2 (gene/pseudogene)	protein-coding
chr1_156390601_156390650	chr1	156390602	156390650	+	0	NA	promoter-TSS (NR_029691)	promoter-TSS (NR_029691)	-405	NR_029691	407046		NR_029691		MIR9-1	MIRN9-1|hsa-mir-9-1|miRNA9-1	microRNA 9-1	ncRNA
chr11_71318451_71318500	chr11	71318452	71318500	+	0	NA	Intergenic	CpG	-24555	NM_001005405	440051	Hs.679617	NM_001005405	HPRD:17248	KRTAP5-11	KRTAP5-5|KRTAP5-6|KRTAP5.11	keratin associated protein 5-11	protein-coding
chr19_3688501_3688550	chr19	3688502	3688550	+	0	NA	intron (NM_001300849, intron 1 of 16)	intron (NM_001300849, intron 1 of 16)	11951	NM_012398	23396	Hs.282177	NM_012398	HPRD:05834	PIP5K1C	LCCS3|PIP5K-GAMMA|PIP5K1-gamma|PIP5Kgamma	phosphatidylinositol-4-phosphate 5-kinase, type I, gamma	protein-coding
chr10_99790151_99790200	chr10	99790152	99790200	+	0	NA	intron (NM_018058, intron 1 of 14)	CpG	409	NM_001206528	55118	Hs.500736	NM_018058	HPRD:10447	CRTAC1	ASPIC|ASPIC1|CEP-68	cartilage acidic protein 1	protein-coding
chr8_145103601_145103650	chr8	145103602	145103650	+	0	NA	Intergenic	CpG	8657	NR_106905	102465509		NR_106905		MIR6846	hsa-mir-6846	microRNA 6846	ncRNA
chr8_126321301_126321350	chr8	126321302	126321350	+	0	NA	intron (NM_173685, intron 5 of 7)	AluSp|SINE|Alu	-121237	NM_025195	10221	Hs.444947	NM_025195	HPRD:09863	TRIB1	C8FW|GIG-2|GIG2|SKIP1|TRB-1|TRB1	tribbles pseudokinase 1	protein-coding
chr17_46674451_46674500	chr17	46674452	46674500	+	0	NA	intron (NM_018952, intron 3 of 3)	intron (NM_018952, intron 3 of 3)	1156	NR_110330	404266	Hs.660088	NR_033201	ENSG00000233101	HOXB-AS3	-	HOXB cluster antisense RNA 3	ncRNA
chr1_62982951_62983000	chr1	62982952	62983000	+	0	NA	intron (NM_001271999, intron 31 of 48)	(CAAA)n|Simple_repeat|Simple_repeat	-80182	NM_014495	27329	Hs.209153	NM_014495	HPRD:10381	ANGPTL3	ANG-5|ANGPT5|ANL3|FHBL2	angiopoietin-like 3	protein-coding
chr7_155580151_155580200	chr7	155580152	155580200	+	0	NA	Intergenic	CpG	24791	NM_000193	6469	Hs.164537	NM_000193		SHH	HHG1|HLP3|HPE3|MCOPCB5|SMMCI|TPT|TPTPS	sonic hedgehog	protein-coding
chr3_100055201_100055250	chr3	100055202	100055250	+	0	NA	intron (NM_020202, intron 1 of 9)	LTR5_Hs|LTR|ERVK	1664	NM_020202	56954	Hs.439152	NM_020202		NIT2	HEL-S-8a	nitrilase family, member 2	protein-coding
chr2_27484901_27484950	chr2	27484902	27484950	+	0	NA	intron (NM_003459, intron 1 of 7)	CpG	1034	NM_003459	7781	Hs.467981	NM_003459	HPRD:11924	SLC30A3	ZNT3	solute carrier family 30 (zinc transporter), member 3	protein-coding
chr7_24324001_24324050	chr7	24324002	24324050	+	0	NA	intron (NM_000905, intron 1 of 3)	CpG	219	NM_000905	4852	Hs.1832	NM_000905	HPRD:01214	NPY	PYY4	neuropeptide Y	protein-coding
chr7_770301_770350	chr7	770302	770350	+	0	NA	intron (NR_075098, intron 2 of 12)	intron (NR_075098, intron 2 of 12)	-3013	NM_001164759	5575	Hs.520851	NM_002735	HPRD:01485	PRKAR1B	PRKAR1	protein kinase, cAMP-dependent, regulatory, type I, beta	protein-coding
chr10_103535351_103535400	chr10	103535352	103535400	+	0	NA	intron (NM_033163, intron 2 of 5)	MIR|SINE|MIR	383	NM_033163	2253	Hs.57710	NM_006119		FGF8	AIGF|FGF-8|HBGF-8|HH6|KAL6	fibroblast growth factor 8 (androgen-induced)	protein-coding
chr22_39638151_39638200	chr22	39638152	39638200	+	0	NA	intron (NM_002608, intron 1 of 6)	(CG)n|Simple_repeat|Simple_repeat	-1262	NM_033016	5155	Hs.1976	NM_002608	HPRD:01815	PDGFB	IBGC5|PDGF-2|PDGF2|SIS|SSV|c-sis	platelet-derived growth factor beta polypeptide	protein-coding
chr19_18544651_18544700	chr19	18544652	18544700	+	0	NA	TTS (NM_001170938)	TTS (NM_001170938)	3443	NM_001253389	51477	Hs.405873	NM_016368	HPRD:17163	ISYNA1	INO1|INOS|IPS|IPS 1|IPS-1	inositol-3-phosphate synthase 1	protein-coding
chr7_1011851_1011900	chr7	1011852	1011900	+	0	NA	intron (NM_001031617, intron 2 of 2)	intron (NM_001031617, intron 2 of 2)	3359	NM_001031617	90639	Hs.121593	NM_001031617		COX19	-	cytochrome c oxidase assembly homolog 19 (S. cerevisiae)	protein-coding
chr7_127744601_127744650	chr7	127744602	127744650	+	0	NA	Intergenic	Intergenic	22713	NR_030324	693178		NR_030324		MIR593	MIRN593|hsa-mir-593	microRNA 593	ncRNA
chr12_48397751_48397800	chr12	48397752	48397800	+	0	NA	intron (NM_001844, intron 1 of 53)	intron (NM_001844, intron 1 of 53)	509	NM_001844	1280	Hs.408182	NM_001844	HPRD:00361	COL2A1	ANFH|AOM|COL11A3|SEDC|STL1	collagen, type II, alpha 1	protein-coding
chr6_40996001_40996050	chr6	40996002	40996050	+	0	NA	3' UTR (NM_173561, exon 9 of 9)	3' UTR (NM_173561, exon 9 of 9)	-5007	NR_110873	101929555	Hs.552555	NR_110873		LOC101929555	-	uncharacterized LOC101929555	ncRNA
chr19_18118851_18118900	chr19	18118852	18118900	+	0	NA	promoter-TSS (NM_015683)	promoter-TSS (NM_015683)	-101	NM_015683	27106	Hs.515249	NM_015683	HPRD:12492	ARRDC2	CLONE24945	arrestin domain containing 2	protein-coding
chr7_155596751_155596800	chr7	155596752	155596800	+	0	NA	intron (NM_000193, intron 2 of 2)	CpG	8191	NM_000193	6469	Hs.164537	NM_000193		SHH	HHG1|HLP3|HPE3|MCOPCB5|SMMCI|TPT|TPTPS	sonic hedgehog	protein-coding
chr21_36399201_36399250	chr21	36399202	36399250	+	0	NA	intron (NM_001754, intron 2 of 8)	CpG	12497	NR_026812	80215	Hs.672131	NM_025143		RUNX1-IT1	C21orf96	RUNX1 intronic transcript 1 (non-protein coding)	ncRNA
chr17_39947901_39947950	chr17	39947902	39947950	+	0	NA	Intergenic	AluSc8|SINE|Alu	-4962	NM_021991	3728	Hs.514174	NM_002230	HPRD:01414	JUP	ARVD12|CTNNG|DP3|DPIII|PDGB|PKGB	junction plakoglobin	protein-coding
chr9_95372401_95372450	chr9	95372402	95372450	+	0	NA	intron (NM_001286971, intron 1 of 3)	AluSc8|SINE|Alu	-7906	NR_036505	100128361	Hs.660395	NR_036505		LOC100128361	-	uncharacterized LOC100128361	ncRNA
chr19_39755701_39755750	chr19	39755702	39755750	+	0	NA	Intergenic	CpG	-3431	NM_172138	282616	Hs.567792	NM_172138	HPRD:09586	IFNL2	IL-28A|IL28A	interferon, lambda 2	protein-coding
chr19_5829501_5829550	chr19	5829502	5829550	+	0	NA	Intergenic	Intergenic	5708	NM_004558	4902	Hs.234775	NM_004558	HPRD:03604	NRTN	NTN	neurturin	protein-coding
chr17_37872751_37872800	chr17	37872752	37872800	+	0	NA	exon (NM_004448, exon 14 of 27)	exon (NM_004448, exon 14 of 27)	-9972	NR_039881	100616132		NR_039881		MIR4728	-	microRNA 4728	ncRNA
chr20_62694601_62694650	chr20	62694602	62694650	+	0	NA	5' UTR (NM_003195, exon 1 of 10)	5' UTR (NM_003195, exon 1 of 10)	616	NM_003195	6919	Hs.505004	NM_003195	HPRD:16069	TCEA2	TFIIS	transcription elongation factor A (SII), 2	protein-coding
chr10_128076551_128076600	chr10	128076552	128076600	+	0	NA	intron (NM_001288975, intron 1 of 18)	CpG	551	NM_001288975	8038	Hs.594351	NM_003474	HPRD:04092	ADAM12	ADAM12-OT1|CAR10|MCMP|MCMPMltna|MLTN|MLTNA	ADAM metallopeptidase domain 12	protein-coding
chr11_120435251_120435300	chr11	120435252	120435300	+	0	NA	promoter-TSS (NM_001282473)	promoter-TSS (NM_001282473)	81	NM_001282473	2900	Hs.538738	NM_014619	HPRD:02613	GRIK4	EAA1|GRIK|GluK4|KA1	glutamate receptor, ionotropic, kainate 4	protein-coding
chr2_105488601_105488650	chr2	105488602	105488650	+	0	NA	intron (NR_110374, intron 1 of 1)	CpG	427	NR_110374	102682016	Hs.638438	NR_110373		LINC01159	linc-Brn1b	long intergenic non-protein coding RNA 1159	ncRNA
chr11_126139801_126139850	chr11	126139802	126139850	+	0	NA	promoter-TSS (NM_001177842)	promoter-TSS (NM_001177842)	786	NR_037648	55572	Hs.317190	NM_017547	HPRD:13620	FOXRED1	H17	FAD-dependent oxidoreductase domain containing 1	protein-coding
chr3_140770451_140770500	chr3	140770452	140770500	+	0	NA	promoter-TSS (NM_080862)	promoter-TSS (NM_080862)	-267	NM_080862	92369	Hs.655112	NM_080862	HPRD:18108	SPSB4	SSB-4|SSB4	splA/ryanodine receptor domain and SOCS box containing 4	protein-coding
chr5_79865401_79865450	chr5	79865402	79865450	+	0	NA	intron (NM_001004441, intron 1 of 4)	CpG	878	NM_001004441	340120	Hs.519404	NM_001004441	HPRD:13246	ANKRD34B	DP58	ankyrin repeat domain 34B	protein-coding
chr1_47882351_47882400	chr1	47882352	47882400	+	0	NA	exon (NM_012186, exon 1 of 1)	exon (NM_012186, exon 1 of 1)	632	NM_012186	2301	Hs.112968	NM_012186	HPRD:03058	FOXE3	FKHL12|FREAC8	forkhead box E3	protein-coding
chr19_15342851_15342900	chr19	15342852	15342900	+	0	NA	exon (NM_024794, exon 1 of 7)	exon (NM_024794, exon 1 of 7)	355	NM_024794	79852	Hs.156457	NM_024794	HPRD:12410	EPHX3	ABHD9|EH3	epoxide hydrolase 3	protein-coding
chr14_105880951_105881000	chr14	105880952	105881000	+	0	NA	TTS (NM_001195082)	TTS (NM_001195082)	5100	NR_125384	100507437	Hs.676548	NR_125384		LOC100507437	-	uncharacterized LOC100507437	ncRNA
chr21_45860001_45860050	chr21	45860002	45860050	+	0	NA	intron (NR_038257, intron 30 of 31)	AluSz|SINE|Alu	-14580	NR_109964	101928607	Hs.666176	NR_109964		TRPM2-AS	TRPM2-AS1	TRPM2 antisense RNA	ncRNA
chr7_100318451_100318500	chr7	100318452	100318500	+	0	NA	promoter-TSS (NM_000799)	promoter-TSS (NM_000799)	53	NM_000799	2056	Hs.2303	NM_000799	HPRD:00586	EPO	EP|MVCD2	erythropoietin	protein-coding
chr9_127266651_127266700	chr9	127266652	127266700	+	0	NA	intron (NM_004959, intron 1 of 6)	CpG-27011	3023	NM_004959	2516	Hs.495108	NM_004959	HPRD:01702	NR5A1	AD4BP|ELP|FTZ1|FTZF1|POF7|SF-1|SF1|SPGF8|SRXY3	nuclear receptor subfamily 5, group A, member 1	protein-coding
chr19_49646151_49646200	chr19	49646152	49646200	+	0	NA	non-coding (NR_103842, exon 20 of 29)	non-coding (NR_103842, exon 20 of 29)	12505	NM_002152	3270	Hs.436885	NM_002152	HPRD:00818	HRC	-	histidine rich calcium binding protein	protein-coding
chr19_44203901_44203950	chr19	44203902	44203950	+	0	NA	Intergenic	CpG	-16288	NM_019612	56269	Hs.515444	NM_019612	HPRD:15200	IRGC	CINEMA|IFGGE|IRGC1|Iigp5|R30953_1	immunity-related GTPase family, cinema	protein-coding
chr3_138664801_138664850	chr3	138664802	138664850	+	0	NA	exon (NM_023067, exon 1 of 1)	exon (NM_023067, exon 1 of 1)	1156	NM_023067	668	Hs.289292	NM_023067	HPRD:05723	FOXL2	BPES|BPES1|PFRK|PINTO|POF3	forkhead box L2	protein-coding
chr12_48335951_48336000	chr12	48335952	48336000	+	0	NA	Intergenic	Intergenic	-21354	NM_001143842	79022	Hs.596726	NM_024056	HPRD:14690	TMEM106C	-	transmembrane protein 106C	protein-coding
chr1_212637951_212638000	chr1	212637952	212638000	+	0	NA	Intergenic	Intergenic	31747	NM_013349	29937	Hs.461787	NM_013349	HPRD:11603	NENF	CIR2|SCIRP10|SPUF	neudesin neurotrophic factor	protein-coding
chr22_39853601_39853650	chr22	39853602	39853650	+	0	NA	intron (NM_002409, intron 1 of 1)	CpG	301	NM_002409	4248	Hs.276808	NM_002409	HPRD:07058	MGAT3	GNT-III|GNT3	mannosyl (beta-1,4-)-glycoprotein beta-1,4-N-acetylglucosaminyltransferase	protein-coding
chr12_54380001_54380050	chr12	54380002	54380050	+	0	NA	promoter-TSS (NR_047506)	promoter-TSS (NR_047506)	-723	NR_047506	100874365	Hs.607141	NR_047506		HOXC-AS3	-	HOXC cluster antisense RNA 3	ncRNA
chr5_79865501_79865550	chr5	79865502	79865550	+	0	NA	intron (NM_001004441, intron 1 of 4)	CpG	778	NM_001004441	340120	Hs.519404	NM_001004441	HPRD:13246	ANKRD34B	DP58	ankyrin repeat domain 34B	protein-coding
chrX_153666851_153666900	chrX	153666852	153666900	+	0	NA	exon (NM_001493, exon 2 of 11)	exon (NM_001493, exon 2 of 11)	1617	NM_001493	2664	Hs.74576	NM_001493	HPRD:02114	GDI1	1A|GDIL|MRX41|MRX48|OPHN2|RABGD1A|RABGDIA|XAP-4	GDP dissociation inhibitor 1	protein-coding
chr15_65478701_65478750	chr15	65478702	65478750	+	0	NA	Intergenic	AluSg|SINE|Alu	-1163	NM_006660	10845	Hs.113823	NM_006660		CLPX	-	caseinolytic mitochondrial matrix peptidase chaperone subunit	protein-coding
chr19_56620501_56620550	chr19	56620502	56620550	+	0	NA	intron (NM_001002836, intron 1 of 2)	intron (NM_001002836, intron 1 of 2)	12216	NM_001002836	126208	Hs.397153	NM_001002836	HPRD:14032	ZNF787	TIP20	zinc finger protein 787	protein-coding
chr8_128579051_128579100	chr8	128579052	128579100	+	0	NA	Intergenic	AluSx|SINE|Alu	-84692	NR_117100	727677	Hs.673248	NR_024393	ENSG00000246228	CASC8	CARLo-1|LINC00860	cancer susceptibility candidate 8 (non-protein coding)	ncRNA
chr9_79635651_79635700	chr9	79635652	79635700	+	0	NA	exon (NM_001013735, exon 1 of 1)	exon (NM_001013735, exon 1 of 1)	1105	NM_001013735	442425	Hs.553843	NM_001013735	HPRD:18473	FOXB2	bA159H20.4	forkhead box B2	protein-coding
chr3_9956751_9956800	chr3	9956752	9956800	+	0	NA	intron (NR_104198, intron 14 of 14)	MER91A|DNA|hAT-Tip100	-1982	NR_037807	84818	Hs.129959	NM_032732	HPRD:17142	IL17RC	IL17-RL|IL17RL	interleukin 17 receptor C	protein-coding
chr13_100642001_100642050	chr13	100642002	100642050	+	0	NA	Intergenic	CpG	8000	NM_007129	7546	Hs.653700	NM_007129	HPRD:04353	ZIC2	HPE5	Zic family member 2	protein-coding
chr19_4057801_4057850	chr19	4057802	4057850	+	0	NA	intron (NM_015898, intron 1 of 2)	intron (NM_015898, intron 1 of 2)	8990	NM_015898	51341	Hs.591384	NM_015898	HPRD:10433	ZBTB7A	FBI-1|FBI1|LRF|ZBTB7|ZNF857A|pokemon	zinc finger and BTB domain containing 7A	protein-coding
chr2_73519401_73519450	chr2	73519402	73519450	+	0	NA	exon (NM_001965, exon 2 of 2)	exon (NM_001965, exon 2 of 2)	1403	NM_001965	1961	Hs.3052	NM_001965	HPRD:00550	EGR4	NGFI-C|NGFIC|PAT133	early growth response 4	protein-coding
chr1_8277451_8277500	chr1	8277452	8277500	+	0	NA	Intergenic	CpG	-100669	NM_001080397	50651	Hs.463036	NM_001080397	ENSG00000162426	SLC45A1	DNB5	solute carrier family 45, member 1	protein-coding
chr17_17754601_17754650	chr17	17754602	17754650	+	0	NA	intron (NM_001033551, intron 11 of 13)	intron (NM_001033551, intron 11 of 13)	-14301	NM_004176	6720	Hs.592123	NM_004176	HPRD:01701	SREBF1	SREBP-1c|SREBP1|bHLHd1	sterol regulatory element binding transcription factor 1	protein-coding
chr19_2251351_2251400	chr19	2251352	2251400	+	0	NA	TTS (NM_144616)	TTS (NM_144616)	738	NR_036207	100423031		NR_036207		MIR4321	-	microRNA 4321	ncRNA
chr17_72353201_72353250	chr17	72353202	72353250	+	0	NA	exon (NM_001080466, exon 3 of 3)	exon (NM_001080466, exon 3 of 3)	4732	NM_001080466	388419	Hs.211870	NM_001080466	ENSG00000204347	BTBD17	BTBD17A|LGALS3BPL|TANGO10A	BTB (POZ) domain containing 17	protein-coding
chr7_22539451_22539500	chr7	22539452	22539500	+	0	NA	intron (NM_207342, intron 1 of 4)	intron (NM_207342, intron 1 of 4)	425	NM_001164460	256227	Hs.729825	NM_207342	ENSG00000105889	STEAP1B	-	STEAP family member 1B	protein-coding
chr11_67207301_67207350	chr11	67207302	67207350	+	0	NA	intron (NM_001018070, intron 9 of 11)	intron (NM_001018070, intron 9 of 11)	-2173	NM_005608	5790	Hs.155975	NM_005608		PTPRCAP	CD45-AP|LPAP	protein tyrosine phosphatase, receptor type, C-associated protein	protein-coding
chr1_6269401_6269450	chr1	6269402	6269450	+	0	NA	intron (NM_207396, intron 6 of 17)	CpG-319	3237	NM_207396	388591	Hs.716549	NM_173795	HPRD:08119	RNF207	C1orf188	ring finger protein 207	protein-coding
chr18_74963151_74963200	chr18	74963152	74963200	+	0	NA	intron (NM_001480, intron 1 of 2)	CpG	1168	NM_001480	2587	Hs.272191	NM_001480		GALR1	GALNR|GALNR1	galanin receptor 1	protein-coding
chr10_77167651_77167700	chr10	77167652	77167700	+	0	NA	non-coding (NR_024421, exon 2 of 2)	non-coding (NR_024421, exon 2 of 2)	-1239	NR_110304	101929234	Hs.694695	NR_110304	ENSG00000272692	LOC101929234	-	uncharacterized LOC101929234	ncRNA
chr2_47798851_47798900	chr2	47798852	47798900	+	0	NA	Intergenic	CpG-14960	-1406	NM_022055	56660	Hs.591586	NM_022055		KCNK12	K2p12.1|THIK-2|THIK2	potassium channel, subfamily K, member 12	protein-coding
chr11_74442401_74442450	chr11	74442402	74442450	+	0	NA	promoter-TSS (NM_015424)	promoter-TSS (NM_015424)	-199	NM_015424	25884	Hs.432379	NM_015424	HPRD:09881	CHRDL2	BNF1|CHL2|FKSG37	chordin-like 2	protein-coding
chr2_233284701_233284750	chr2	233284702	233284750	+	0	NA	Intergenic	CpG	13174	NM_031313	251	Hs.333509	NM_031313	HPRD:01380	ALPPL2	ALPG|ALPPL|GCAP	alkaline phosphatase, placental-like 2	protein-coding
chr2_162093951_162094000	chr2	162093952	162094000	+	0	NA	intron (NR_110593, intron 3 of 3)	intron (NR_110593, intron 3 of 3)	-7274	NR_110163	100996579	Hs.660929	NR_110163		LOC100996579	-	uncharacterized LOC100996579	ncRNA
chr20_291151_291200	chr20	291152	291200	+	0	NA	Intergenic	Intergenic	12972	NM_033089	85364	Hs.28608	NM_033089	HPRD:15701	ZCCHC3	C20orf99	zinc finger, CCHC domain containing 3	protein-coding
chr6_50787601_50787650	chr6	50787602	50787650	+	0	NA	intron (NM_003221, intron 1 of 6)	CpG	1187	NM_003221	7021	Hs.33102	NM_003221	HPRD:03360	TFAP2B	AP-2B|AP2-B	transcription factor AP-2 beta (activating enhancer binding protein 2 beta)	protein-coding
chr19_17439751_17439800	chr19	17439752	17439800	+	0	NA	exon (NM_020959, exon 13 of 18)	exon (NM_020959, exon 13 of 18)	5862	NM_020959	57719	Hs.590990	NM_020959	HPRD:17223	ANO8	KIAA1623|TMEM16H	anoctamin 8	protein-coding
chr21_48087301_48087350	chr21	48087302	48087350	+	0	NA	Intergenic	CpG	31819	NM_206962	3275	Hs.154163	NM_001535	HPRD:09060	PRMT2	HRMT1L1	protein arginine methyltransferase 2	protein-coding
chr4_789101_789150	chr4	789102	789150	+	0	NA	intron (NM_006651, intron 2 of 3)	CpG	-13490	NR_036511	100129917	Hs.731755	NR_036511	ENSG00000249592	LOC100129917	-	uncharacterized LOC100129917	ncRNA
chr11_67207251_67207300	chr11	67207252	67207300	+	0	NA	exon (NM_020441, exon 9 of 11)	exon (NM_020441, exon 9 of 11)	-2123	NM_005608	5790	Hs.155975	NM_005608		PTPRCAP	CD45-AP|LPAP	protein tyrosine phosphatase, receptor type, C-associated protein	protein-coding
chr12_54338951_54339000	chr12	54338952	54339000	+	0	NA	exon (NM_017410, exon 2 of 2)	exon (NM_017410, exon 2 of 2)	-5549	NR_047507	100874366	Hs.547385	NR_047507	ENSG00000249641	HOXC13-AS	HOXC-AS5	HOXC13 antisense RNA	ncRNA
chr20_3641751_3641800	chr20	3641752	3641800	+	0	NA	exon (NM_022139, exon 2 of 6)	exon (NM_022139, exon 2 of 6)	2270	NM_022139	64096	Hs.302025	NM_022139	HPRD:11003	GFRA4	-	GDNF family receptor alpha 4	protein-coding
chr17_39966351_39966400	chr17	39966352	39966400	+	0	NA	intron (NM_006455, intron 3 of 7)	intron (NM_006455, intron 3 of 7)	2075	NM_006455	10609	Hs.446459	NM_006455	HPRD:10126	LEPREL4	NO55|NOL55|SC65	leprecan-like 4	protein-coding
chr2_219736401_219736450	chr2	219736402	219736450	+	0	NA	exon (NM_006522, exon 3 of 4)	exon (NM_006522, exon 3 of 4)	-8829	NM_025216	80326	Hs.121540	NM_025216	HPRD:16207	WNT10A	OODD|SSPS|STHAG4	wingless-type MMTV integration site family, member 10A	protein-coding
chr2_45156651_45156700	chr2	45156652	45156700	+	0	NA	Intergenic	CpG	11970	NR_103785	100506108	Hs.503113	NR_103785	ENSG00000236502	SIX3-AS1	-	SIX3 antisense RNA 1	ncRNA
chr10_48438751_48438800	chr10	48438752	48438800	+	0	NA	5' UTR (NM_004962, exon 1 of 3)	5' UTR (NM_004962, exon 1 of 3)	362	NM_004962	2662	Hs.2171	NM_004962	HPRD:03218	GDF10	BMP-3b|BMP3B	growth differentiation factor 10	protein-coding
chr10_91295401_91295450	chr10	91295402	91295450	+	0	NA	promoter-TSS (NM_213606)	promoter-TSS (NM_213606)	-113	NM_213606	387700	Hs.530338	NM_213606	HPRD:17365	SLC16A12	CJMG|MCT12	solute carrier family 16, member 12	protein-coding
chr11_111848251_111848300	chr11	111848252	111848300	+	0	NA	5' UTR (NM_033425, exon 1 of 16)	5' UTR (NM_033425, exon 1 of 16)	243	NM_033425	85458	Hs.655626	NM_033425	HPRD:16804	DIXDC1	CCD1	DIX domain containing 1	protein-coding
chr6_100441651_100441700	chr6	100441652	100441700	+	0	NA	promoter-TSS (NR_038384)	promoter-TSS (NR_038384)	-238	NR_038384	728012	Hs.434366	NR_038384	ENSG00000229315	MCHR2-AS1	-	MCHR2 antisense RNA 1	ncRNA
chr1_15525051_15525100	chr1	15525052	15525100	+	0	NA	intron (NM_018022, intron 1 of 2)	AluSx1|SINE|Alu	-26956	NM_001278502	727684	Hs.667584	NM_001278501		C1orf195	-	chromosome 1 open reading frame 195	protein-coding
chr17_39973101_39973150	chr17	39973102	39973150	+	0	NA	intron (NM_021939, intron 1 of 9)	intron (NM_021939, intron 1 of 9)	4164	NM_021939	60681	Hs.463035	NM_021939	HPRD:09522	FKBP10	FKBP65|OI11|OI6|PPIASE|hFKBP65	FK506 binding protein 10, 65 kDa	protein-coding
chr22_42310251_42310300	chr22	42310252	42310300	+	0	NA	exon (NM_001207020, exon 1 of 4)	exon (NM_001207020, exon 1 of 4)	395	NM_001207020	440829	Hs.526704	NM_001207020		SHISA8	C22orf17|Orf26	shisa family member 8	protein-coding
chr1_155040051_155040100	chr1	155040052	155040100	+	0	NA	intron (NM_182689, intron 3 of 3)	intron (NM_182689, intron 3 of 3)	-3609	NR_040773	100505666	Hs.657533	NR_040772		LOC100505666	-	uncharacterized LOC100505666	ncRNA
chr6_137242001_137242050	chr6	137242002	137242050	+	0	NA	Intergenic	Intergenic	-1376	NM_001008783	340146	Hs.369703	NM_001008783	HPRD:18059	SLC35D3	FRCL1|bA55K22.3	solute carrier family 35, member D3	protein-coding
chr6_34113001_34113050	chr6	34113002	34113050	+	0	NA	intron (NM_000841, intron 1 of 10)	CpG	888	NM_001256811	2914	Hs.429018	NM_000841	HPRD:04978	GRM4	GPRC1D|MGLUR4|mGlu4	glutamate receptor, metabotropic 4	protein-coding
chr12_4918901_4918950	chr12	4918902	4918950	+	0	NA	5' UTR (NM_002235, exon 1 of 2)	5' UTR (NM_002235, exon 1 of 2)	584	NM_002235	3742	Hs.306190	NM_002235	HPRD:08884	KCNA6	HBK2|KV1.6|PPP1R96	potassium voltage-gated channel, shaker-related subfamily, member 6	protein-coding
chr5_176543901_176543950	chr5	176543902	176543950	+	0	NA	Intergenic	CpG	-16154	NM_172349	64324	Hs.106861	NM_022455	HPRD:09455	NSD1	ARA267|KMT3B|SOTOS|SOTOS1|STO	nuclear receptor binding SET domain protein 1	protein-coding
chr22_39549401_39549450	chr22	39549402	39549450	+	0	NA	promoter-TSS (NM_175709)	promoter-TSS (NM_175709)	-888	NM_175709	23492	Hs.356416	NM_175709	HPRD:12234	CBX7	-	chromobox homolog 7	protein-coding
chr1_110210851_110210900	chr1	110210852	110210900	+	0	NA	intron (NM_000848, intron 1 of 7)	CpG	232	NM_001142368	2946	Hs.279837	NM_000848	HPRD:00710	GSTM2	GST4|GSTM|GSTM2-2|GTHMUS	glutathione S-transferase mu 2 (muscle)	protein-coding
chr19_19651801_19651850	chr19	19651802	19651850	+	0	NA	intron (NM_153221, intron 3 of 7)	intron (NM_153221, intron 3 of 7)	2752	NM_153221	148113	Hs.279574	NM_153221	HPRD:16714	CILP2	CLIP-2	cartilage intermediate layer protein 2	protein-coding
chr17_37880051_37880100	chr17	37880052	37880100	+	0	NA	intron (NM_001289936, intron 22 of 30)	intron (NM_001289936, intron 22 of 30)	-2672	NR_039881	100616132		NR_039881		MIR4728	-	microRNA 4728	ncRNA
chr3_121902851_121902900	chr3	121902852	121902900	+	0	NA	promoter-TSS (NM_001178065)	promoter-TSS (NM_001178065)	-305	NM_001178065	846	Hs.435615	NM_000388	HPRD:03122	CASR	CAR|EIG8|FHH|FIH|GPRC2A|HHC|HHC1|HYPOC1|NSHPT|PCAR1	calcium-sensing receptor	protein-coding
chr3_9956851_9956900	chr3	9956852	9956900	+	0	NA	intron (NR_104198, intron 14 of 14)	CpG	-1882	NR_037807	84818	Hs.129959	NM_032732	HPRD:17142	IL17RC	IL17-RL|IL17RL	interleukin 17 receptor C	protein-coding
chr1_16178201_16178250	chr1	16178202	16178250	+	0	NA	intron (NM_015001, intron 1 of 14)	AluSx3|SINE|Alu	-3584	NR_024279	729614	Hs.119298	NR_024279	ENSG00000179743	FLJ37453	-	uncharacterized LOC729614	ncRNA
chr11_120435651_120435700	chr11	120435652	120435700	+	0	NA	intron (NM_001282470, intron 1 of 19)	CpG	481	NM_001282473	2900	Hs.538738	NM_014619	HPRD:02613	GRIK4	EAA1|GRIK|GluK4|KA1	glutamate receptor, ionotropic, kainate 4	protein-coding
chr10_48331101_48331150	chr10	48331102	48331150	+	0	NA	Intergenic	(CA)n|Simple_repeat|Simple_repeat	-23963	NM_153034	118738	Hs.27788	NM_153034	HPRD:15801	ZNF488	-	zinc finger protein 488	protein-coding
chr3_194871451_194871500	chr3	194871452	194871500	+	0	NA	intron (NR_102711, intron 1 of 1)	intron (NR_102711, intron 1 of 1)	2876	NR_102711	101410543	Hs.658170	NR_102710	ENSG00000230266	XXYLT1-AS2	-	XXYLT1 antisense RNA 2	ncRNA
chr15_91427551_91427600	chr15	91427552	91427600	+	0	NA	promoter-TSS (NM_001143783)	promoter-TSS (NM_001143783)	-89	NM_001143785	2242	Hs.7636	NM_002005	HPRD:01814	FES	FPS	FES proto-oncogene, tyrosine kinase	protein-coding
[truncated: 6,072 more rows]

## Sheet: hypoM.GCspecificEnhancer.anno
PeakID (cmd=annotatePeaks.pl hypoM.enhancer.commonhypoM.bed hg19)	Chr	Start	End	Strand	Peak Score	Focus Ratio/Region Size	Annotation	Detailed Annotation	Distance to TSS	Nearest PromoterID	Entrez ID	Nearest Unigene	Nearest Refseq	Nearest Ensembl	Gene Name	Gene Alias	Gene Description	Gene Type
[truncated: 28,141 more rows]
