# Supplementary material for: Integrated epigenomic analyses of enhancer as well as promoter regions in gastric cancer
Source: Oncotarget. 2016 Mar 21;7(18):25620–31. doi: 10.18632/oncotarget.8239 (PMC5041931; doi:10.18632/oncotarget.8239)
Supplement: Supplementary file 7 [file oncotarget-07-25620-s007.xlsx]

## Sheet: lncRNA
Supplementary Data S6- LncRNA lists as methylation targets at promoter region of lncRNAs
HyperMdownR: Hyper-methylation at promoter of lncRNAs and down-regulation
HypoMupR: Hypo-methylation at promoter of lncRNAs and up-regulation
	methylation (log2 RPKM)							expression (log2 RPKM)							fold change
symbol	metcsc1_sc	metcsc1_sc2	metcsc1_sc3	metcsc2_sc	metcsc3_sc	metcsc2_n	metcsc3_n	expcsc1_sc	expcsc1_sc2	expcsc1_sc3	expcsc2_sc	expcsc3_sc	expcsc2_n	expcsc3_n	metfc	expfc	anno
RP4-550H1.5	6.20945	8.54303	7.88264	4.24793	5.04439	2.32193	1.58496	0	5.12928	3.90689	3.98185	2.80735	1	0	4.43204	2.66508	HyperMdownR
AP001043.1	6.9542	7.29462	7.82655	3.58496	4.08746	3.70044	2.80735	0	4.08746	4.45943	4.26679	2	0	1	2.69566	2.46274	HyperMdownR
RP11-576D8.4	5.49185	7.21917	8.98014	8.06609	6.20945	4.32193	4.70044	1	5.24793	5.16993	3.61203	3	1.58496	1	2.68216	2.3135	HyperMdownR
RP11-108O10.2	6.62936	8.48382	8.5812	6.08746	5.93074	3.70044	4.08746	1.58496	4.24793	4.80735	3.89383	4.16993	3.16993	3.58496	3.24856	0.363357	HyperMdownR
RP11-504A18.1	5.85798	8.20457	4	1.58496	0	0	0	0	3.80735	3	3.85798	2.80735	2.32193	2.58496	3.9295	0.241093	HyperMdownR
AC079779.4	8.87036	11.643	10.4798	9.11114	8.82972	8.13443	7.13955	4.64386	6.35755	6.32193	4.1565	7.40939	5.39232	6.04439	2.1498	0.0594906	HyperMdownR
MYCNOS	8.34873	8.32643	8.46352	8.30834	5.93074	5.85798	5.61471	2	4	4	4.1247	3.45943	4.16993	3.16993	2.13921	-0.1531	HyperMdownR
AC021188.4	7.40088	8.08746	7.47573	4.70044	3.58496	2.32193	2.58496	0	2.58496	3	4.03509	2	3.32193	2	3.79645	-0.336953	HyperMdownR
RP11-128A17.1	5.70044	7.43463	6.98868	7.30378	6.87036	4.90689	3.90689	2.58496	4.45943	2	3.76139	6.89482	3.58496	5.35755	2.45269	-0.531137	HyperMdownR
AP000266.7	5.70044	7	7.45943	6.20945	6.64386	4.32193	3.16993	1.58496	3.80735	4.39232	3.92811	3.16993	3.80735	4.32193	2.85671	-0.688108	HyperMdownR
RP11-366L20.3	7.15987	7.91289	8.19967	2.80735	1	1	3	3.70044	6.16993	5.72792	3.56986	5.64386	6.10852	5.67243	3.41596	-0.928076	HyperMdownR
RP11-13J10.1	9.73132	12.1033	11.1092	10.2288	9.96578	8.58496	8.16491	1	5.35755	5.88264	4.11995	2.58496	4.64386	4.85798	2.25274	-0.961898	HyperMdownR
RP11-290L1.5	5.45943	5.35755	7.92481	5.16993	5.16993	1.58496	3	0	2.58496	2.80735	4.24229	2	2.80735	3.80735	3.52385	-0.980433	HyperMdownR
BVES-AS1	8.5812	10.9293	8.96578	8.40939	8.55842	6.22882	5.88264	0	2.80735	3.32193	3.8625	1	3.58496	2.80735	3.03308	-0.997803	HyperMdownR
CTD-3110H11.1	5.20945	7.20945	7.27612	4.45943	1.58496	0	2.32193	2.80735	4.16993	4.32193	3.73954	4	4.90689	4.90689	3.98692	-1.09914	HyperMdownR
RP11-803D5.4	3.45943	5.08746	6.14975	4.64386	4.24793	0	0	0	2.80735	2.80735	3.82312	3.32193	3.80735	3.70044	4.71769	-1.20195	HyperMdownR
RP11-332H18.4	9.13443	12.4833	11.1312	11.1364	10.8634	9.23362	8.38802	0	3.80735	3.80735	1.41504	2.32193	3.70044	3.58496	2.13892	-1.37237	HyperMdownR
CTC-467M3.1	9.08481	10.8826	10.4969	10.1267	9.64024	8.27612	7.45121	7.21917	9.03617	9.21917	4.12433	9.09011	8.73132	9.50978	2.18258	-1.38276	HyperMdownR
RP11-896J10.3	10.0028	12.4059	10.8994	10.3772	9.74987	8.35755	7.83289	0	3.80735	3.32193	3.90122	0	4.24793	3.45943	2.59182	-1.64758	HyperMdownR
RP11-1H15.2	9.70563	10.858	11.3482	9.25739	8.33092	8.38802	7.52356	7.34873	8.74147	8.98014	4.61471	9.7211	9.20701	10.0389	1.94423	-1.74174	HyperMdownR
RP11-493L12.4	8.08746	8.72451	8.47168	6.08746	6.30378	5.45943	4.9542	3.32193	3.80735	4.32193	3.79647	3.90689	6.08746	5.35755	2.32817	-1.89159	HyperMdownR
AC016910.1	8.01681	10.8541	10.3891	8.65105	7.70736	6.16993	5.85798	3.80735	5.2854	4.64386	3.85798	5	6.24793	6.93074	3.10973	-2.07041	HyperMdownR
AC009236.1	10.7117	11.6271	11.3049	9.60918	9.63481	8.66178	8.69	2	4.24793	5.24793	3.81592	3.90689	5.67243	6.24793	1.90164	-2.11644	HyperMdownR
RP11-455F5.4	5.12928	7.93664	8.48382	7.22882	7.02237	4.9542	3.70044	3.70044	6.06609	5.64386	3.96611	4.9542	7.09803	6.91886	2.83287	-2.14231	HyperMdownR
RP11-84E24.3	4.70044	7.37504	4.85798	5.32193	2.80735	0	0	0	3	3.70044	3.66838	1.58496	4.39232	5.49185	5.01255	-2.55133	HyperMdownR
CTD-2369P2.8	6.04439	6.30378	8.81057	8.61839	7.57743	5.88264	4.52356	3.32193	6	5.9542	3.60056	4.32193	6.82018	7.71425	2.26781	-2.62749	HyperMdownR
LL0XNC01-116E7.2	3.45943	2	1	6.76818	0	0	0	0	0	1.58496	4.19265	2.80735	3.80735	4.9542	2.64552	-2.66378	HyperMdownR
RP1-170O19.14	7.80735	10.2228	9.07146	10.3387	9.84078	6.47573	6.35755	7.17991	8.12412	7.16993	4.29391	7.49985	9.59991	9.53528	3.03958	-2.71405	HyperMdownR
AC011747.6	8.43879	10.3465	9.62936	6.40939	8.03342	5.78136	5.67243	3	5.64386	5.08746	3.92161	5.9542	7.40088	7.85175	2.8446	-2.90489	HyperMdownR
AL162759.1	9.61102	9	10.2726	7.13955	5.70044	5.55459	6.49185	3.58496	5.24793	4.90689	4.17544	5.08746	7.87036	7.67948	2.32151	-3.17439	HyperMdownR
EVX1-AS	7.67948	10	9.00843	9.04166	9.32867	7.34873	6.52356	2.58496	5.39232	4.80735	1.80735	4.90689	7.70736	7.26679	2.0755	-3.5873	HyperMdownR
MIR10A	6.62936	9.59246	8.2854	8.35315	8.45121	6.22882	4.90689	2.32193	3.58496	3.80735	3.99469	3.70044	6.80735	7.36632	2.69446	-3.60496	HyperMdownR
SH3RF3-AS1	8.24793	11.4558	10.3026	8.77808	8.35315	6.83289	5.45943	1.58496	1.58496	1.58496	3.73335	1.58496	5.70044	5.88264	3.28137	-3.7769	HyperMdownR
HOXD-AS2	9.30834	11.8788	10.6891	10.2644	9.89936	8.7211	8.03892	0	3.45943	3.80735	3.98299	0	5.93074	6.44294	2.02801	-3.93688	HyperMdownR
AC105402.4	7.66534	9.26209	8.93369	8.08215	6.88264	4.24793	4.32193	6.22882	5.78136	5.45943	4.12928	7.74147	9.67596	10.3487	3.88025	-4.14427	HyperMdownR
HOXD-AS1	8.5812	11.3259	9.53722	9.39874	9.44915	8.07682	7.04439	2.32193	3.45943	2.80735	4.07039	1	6.10852	7.77479	2.09783	-4.20983	HyperMdownR
CTC-248O19.1	6.33985	7.2384	8.13955	2.80735	2.80735	2	3	1	1.58496	1.58496	1.58496	0	5.42626	6.18982	2.9665	-4.65707	HyperMdownR
RP11-96K19.5	6.33985	7.32193	6.80735	7.59991	7.55459	3	2.32193	0	0	0	4.07682	1	5.93074	6.53916	4.46376	-5.21958	HyperMdownR
RP11-395G23.3	6.89482	10.2021	7.88264	8.48382	6.96578	4	4.24793	0	0	0	1.58496	0	5.80735	5.2854	3.96187	-5.22939	HyperMdownR
RP11-224O19.2	5.42626	5.52356	5.90689	8.64024	7.10852	0	1	0	0	2.32193	3.78921	0	6.70044	7.20945	6.0211	-5.73272	HyperMdownR
RP11-696P8.2	7.01123	10.0539	6.98868	9.26913	8.62205	5.83289	5.39232	1	2.80735	3.45943	4.45003	1.58496	8.48784	9.02514	2.7764	-6.09613	HyperMdownR
CTC-338M12.9	4.24793	6.64386	7.76818	5.52356	4.75489	8.04439	7.80735	6.71425	5.35755	6.40939	4.01337	5.93074	0	1.58496	-2.13819	4.89258	HypoMupR
AC013269.4	6.56986	7.15987	7.21917	7.53138	6	8.98868	7.45943	7.49985	3.80735	4.16993	4.58967	3.32193	3.80735	1	-1.328	2.27407	HypoMupR
AC140481.4	6.75489	7.62205	7.33985	7.54689	6.37504	9.31967	8.05528	7.53138	3.80735	4.16993	3.74556	3.58496	3.70044	2	-1.55973	1.71762	HypoMupR
MALAT1	0	2.58496	1.58496	1.58496	3.45943	6.24793	5.2854	11.8447	12.2615	14.8474	13.9588	14.4678	14.5414	13.9955	-3.9238	2.30908	HypoMupR
RP11-182L21.5	4.24793	4.9542	5.12928	6.08746	3.32193	7.72792	6.59991	6.16993	4.24793	4.85798	4.58256	4.45943	3.16993	3.16993	-2.41576	1.69364	HypoMupR
CTD-2013M15.1	6.6865	7.87652	7.81378	8.24317	7.16993	9.36851	8.16491	4.85798	3.45943	2	4.58496	3.90689	2.32193	2	-1.20873	1.60089	HypoMupR
U47924.27	4.16993	0	2.32193	0	0	7.11894	6.67243	8.33985	7.64386	7.25739	4.5439	5.83289	4.80735	5.78136	-5.59731	1.42922	HypoMupR
RP11-398J5.1	4.52356	3.45943	5.78136	6.22882	2.58496	9.1472	8.35315	2.58496	0	0	3.70816	0	0	0	-4.23455	1.25862	HypoMupR
RP11-21L23.3	1.58496	0	1.58496	2.32193	0	4.90689	5.16993	4.24793	3.32193	3.58496	3.70536	1.58496	2	2.80735	-3.94004	0.885351	HypoMupR
CTB-25J19.1	5.85798	4.70044	5.08746	6.35755	4.90689	7.15987	6.70044	0	0	0	3.69792	0	0	0	-1.54809	0.739583	HypoMupR
RP11-423H2.3	8.29921	9.09011	8.84235	10.6786	8.96578	11.0084	10.4888	6.90689	6.37504	5.12928	4.37214	5.78136	3.90689	6.04439	-1.57343	0.7373	HypoMupR
RN7SL1	4	2.32193	3	2.32193	2.32193	4.75489	4.80735	13.882	9.38154	9.17243	7.58283	10.8595	10.2107	10.4919	-1.98796	-0.175599	HypoMupR
