# Supplementary material for: Integrated epigenomic analyses of enhancer as well as promoter regions in gastric cancer
Source: Oncotarget. 2016 Mar 21;7(18):25620–31. doi: 10.18632/oncotarget.8239 (PMC5041931; doi:10.18632/oncotarget.8239)
Supplement: Supplementary file 8 [file oncotarget-07-25620-s008.xlsx]

## Sheet: SubtypeInformation
Supplementary Data S7- Sample information of subtype-specific methylation analysis
Methylation								Expression
probe	EBV	MSI	CIN	GS	MSI	LurenClass	Gender	probe	CIN+	EBV+	GS+	MSI+
Cancer1	EBV_Negative	MSI	CIN_Negative	GS_Negative	MSI-H	Diffuse	Female	Cancer1	CIN	EBV_Negative	GS_Negative	MSI_Negative
Cancer2	EBV	MSI_Negative	CIN_Negative	GS_Negative	MSI-L	Intestinal	Male	Cancer2	CIN_Negative	EBV_Negative	GS_Negative	MSI
Cancer3	EBV_Negative	MSI_Negative	CIN_Negative	GS	MSS	Diffuse	Male	Cancer3	CIN_Negative	EBV	GS_Negative	MSI_Negative
Cancer4	EBV_Negative	MSI_Negative	CIN	GS_Negative	MSS	Diffuse	Male	Cancer4	CIN_Negative	EBV_Negative	GS	MSI_Negative
Cancer5	EBV_Negative	MSI_Negative	CIN	GS_Negative	MSS	Intestinal	Female	Cancer5	CIN	EBV_Negative	GS_Negative	MSI_Negative
Cancer6	EBV	MSI_Negative	CIN_Negative	GS_Negative	MSS	Intestinal	Male	Cancer6	CIN	EBV_Negative	GS_Negative	MSI_Negative
Cancer7	EBV_Negative	MSI_Negative	CIN	GS_Negative	MSS	Intestinal	Male	Cancer7	CIN_Negative	EBV_Negative	GS_Negative	MSI
Cancer8	EBV_Negative	MSI_Negative	CIN_Negative	GS	MSS	Diffuse	Female	Cancer8	CIN_Negative	EBV_Negative	GS_Negative	MSI
Cancer9	EBV_Negative	MSI_Negative	CIN_Negative	GS	MSS	Diffuse	Male	Cancer9	CIN_Negative	EBV_Negative	GS_Negative	MSI
Cancer10	EBV_Negative	MSI_Negative	CIN_Negative	GS	MSS	Diffuse	Male	Cancer10	CIN	EBV_Negative	GS_Negative	MSI_Negative
Cancer11	EBV_Negative	MSI_Negative	CIN	GS_Negative	MSS	Intestinal	Female	Cancer11	CIN	EBV_Negative	GS_Negative	MSI_Negative
Cancer12	EBV_Negative	MSI_Negative	CIN	GS_Negative	MSS	Intestinal	Female	Cancer12	CIN_Negative	EBV_Negative	GS_Negative	MSI
Cancer13	EBV_Negative	MSI_Negative	CIN_Negative	GS	MSI-L	Diffuse	Male	Cancer13	CIN	EBV_Negative	GS_Negative	MSI_Negative
Cancer14	EBV_Negative	MSI	CIN_Negative	GS_Negative	MSI-H	Intestinal	Male	Cancer14	CIN_Negative	EBV_Negative	GS_Negative	MSI
Cancer15	EBV	MSI_Negative	CIN_Negative	GS_Negative	MSS	Diffuse	Female	Cancer15	CIN_Negative	EBV_Negative	GS	MSI_Negative
Cancer16	EBV_Negative	MSI	CIN_Negative	GS_Negative	MSI-H	Diffuse	Male	Cancer16	CIN	EBV_Negative	GS_Negative	MSI_Negative
Cancer17	EBV_Negative	MSI_Negative	CIN	GS_Negative	MSI-L	Mixed	Male	Cancer17	CIN	EBV_Negative	GS_Negative	MSI_Negative
Cancer18	EBV_Negative	MSI_Negative	CIN_Negative	GS_Negative	MSS	LC_NA	Male	Cancer18	CIN_Negative	EBV_Negative	GS_Negative	MSI
Cancer19	EBV_Negative	MSI	CIN_Negative	GS_Negative	MSI-H	Intestinal	Male	Cancer19	CIN_Negative	EBV_Negative	GS_Negative	MSI
Cancer20	EBV_Negative	MSI_Negative	CIN_Negative	GS	MSI-L	Intestinal	Male	Cancer20	CIN	EBV_Negative	GS_Negative	MSI_Negative
Cancer21	EBV_Negative	MSI	CIN_Negative	GS_Negative	MSI-H	Intestinal	Female	Cancer21	CIN	EBV_Negative	GS_Negative	MSI_Negative
Cancer22	EBV_Negative	MSI_Negative	CIN	GS_Negative	MSS	Intestinal	Female	Cancer22	CIN	EBV_Negative	GS_Negative	MSI_Negative
Cancer23	EBV_Negative	MSI_Negative	CIN	GS_Negative	MSS	Intestinal	Male	Cancer23	CIN_Negative	EBV_Negative	GS_Negative	MSI
Cancer24	EBV_Negative	MSI	CIN_Negative	GS_Negative	MSI-H	Intestinal	Female	Cancer24	CIN	EBV_Negative	GS_Negative	MSI_Negative
Cancer25	EBV_Negative	MSI_Negative	CIN_Negative	GS	MSI-L	Intestinal	Male	Cancer25	CIN	EBV_Negative	GS_Negative	MSI_Negative
Cancer26	EBV	MSI_Negative	CIN_Negative	GS_Negative	MSS	Intestinal	Female	Cancer26	CIN	EBV_Negative	GS_Negative	MSI_Negative
Cancer27	EBV_Negative	MSI_Negative	CIN	GS_Negative	MSI-L	Intestinal	Male	Cancer27	CIN_Negative	EBV_Negative	GS_Negative	MSI_Negative
Cancer28	EBV_Negative	MSI_Negative	CIN	GS_Negative	MSS	Diffuse	Male	Cancer28	CIN_Negative	EBV_Negative	GS	MSI_Negative
Cancer29	EBV_Negative	MSI_Negative	CIN	GS_Negative	MSS	Intestinal	Female	Cancer29	CIN_Negative	EBV_Negative	GS_Negative	MSI
Cancer30	EBV_Negative	MSI_Negative	CIN_Negative	GS_Negative	MSI-H	LC_NA	Gen_NA	Cancer30	CIN	EBV_Negative	GS_Negative	MSI_Negative
Cancer31	EBV_Negative	MSI_Negative	CIN_Negative	GS_Negative	MSI-H	LC_NA	Gen_NA	Cancer31	CIN	EBV_Negative	GS_Negative	MSI_Negative
Cancer32	EBV_Negative	MSI_Negative	CIN_Negative	GS_Negative	MSI_NA	LC_NA	Gen_NA	Cancer32	CIN	EBV_Negative	GS_Negative	MSI_Negative
Cancer33	EBV_Negative	MSI_Negative	CIN_Negative	GS_Negative	MSI_NA	LC_NA	Gen_NA	Cancer33	CIN_Negative	EBV_Negative	GS	MSI_Negative
Cancer34	EBV_Negative	MSI_Negative	CIN_Negative	GS_Negative	MSI_NA	LC_NA	Female	Cancer34	CIN	EBV_Negative	GS_Negative	MSI_Negative
Cancer35	EBV_Negative	MSI_Negative	CIN_Negative	GS_Negative	MSI_NA	LC_NA	Female	Cancer35	CIN	EBV_Negative	GS_Negative	MSI_Negative
Cancer36	EBV_Negative	MSI_Negative	CIN_Negative	GS_Negative	MSI_NA	LC_NA	Female	Cancer36	CIN	EBV_Negative	GS_Negative	MSI_Negative
Cancer37	EBV_Negative	MSI_Negative	CIN_Negative	GS_Negative	MSI_NA	LC_NA	Male	Cancer37	CIN_Negative	EBV_Negative	GS_Negative	MSI
Cancer38	EBV_Negative	MSI_Negative	CIN_Negative	GS_Negative	MSI_NA	LC_NA	Female	Cancer38	CIN_Negative	EBV	GS_Negative	MSI_Negative
Cancer39	EBV_Negative	MSI_Negative	CIN_Negative	GS_Negative	MSI_NA	LC_NA	Male	Cancer39	CIN_Negative	EBV_Negative	GS	MSI_Negative
Cancer40	EBV_Negative	MSI_Negative	CIN_Negative	GS_Negative	MSI-H	LC_NA	Female	Cancer40	CIN	EBV_Negative	GS_Negative	MSI_Negative
Cancer41	EBV_Negative	MSI_Negative	CIN_Negative	GS_Negative	MSS	LC_NA	Male	Cancer41	CIN_Negative	EBV_Negative	GS_Negative	MSI
Cancer42	EBV_Negative	MSI_Negative	CIN_Negative	GS_Negative	MSI-H	LC_NA	Female	Cancer42	CIN_Negative	EBV_Negative	GS_Negative	MSI
Cancer43	EBV_Negative	MSI_Negative	CIN_Negative	GS_Negative	MSI_NA	LC_NA	Male	Cancer43	CIN	EBV_Negative	GS_Negative	MSI_Negative
Cancer44	EBV_Negative	MSI_Negative	CIN_Negative	GS_Negative	MSI_NA	LC_NA	Gen_NA	Cancer44	CIN_Negative	EBV_Negative	GS_Negative	MSI
Cancer45	EBV_Negative	MSI_Negative	CIN_Negative	GS_Negative	MSI_NA	LC_NA	Male	Cancer45	CIN_Negative	EBV_Negative	GS_Negative	MSI
Cancer46	EBV_Negative	MSI_Negative	CIN_Negative	GS_Negative	MSI_NA	LC_NA	Female	Cancer46	CIN_Negative	EBV_Negative	GS_Negative	MSI
Cancer47	EBV_Negative	MSI_Negative	CIN_Negative	GS_Negative	MSI_NA	LC_NA	Female	Cancer47	CIN_Negative	EBV_Negative	GS	MSI_Negative
Cancer48	EBV_Negative	MSI_Negative	CIN_Negative	GS_Negative	MSI_NA	LC_NA	Male	Normal1	CIN_Negative	EBV_Negative	GS	MSI_Negative
Cancer49	EBV_Negative	MSI_Negative	CIN_Negative	GS_Negative	MSI_NA	LC_NA	Male	Cancer48	CIN	EBV_Negative	GS_Negative	MSI_Negative
Cancer50	EBV_Negative	MSI_Negative	CIN_Negative	GS_Negative	MSI_NA	LC_NA	Male	Normal2	CIN	EBV_Negative	GS_Negative	MSI_Negative
Cancer51	EBV_Negative	MSI_Negative	CIN_Negative	GS_Negative	MSI_NA	LC_NA	Female	Cancer49	CIN_Negative	EBV	GS_Negative	MSI_Negative
Cancer52	EBV_Negative	MSI_Negative	CIN_Negative	GS_Negative	MSI_NA	LC_NA	Male	Cancer50	CIN	EBV_Negative	GS_Negative	MSI_Negative
Cancer53	EBV_Negative	MSI_Negative	CIN_Negative	GS_Negative	MSI_NA	LC_NA	Female	Cancer51	CIN_Negative	EBV_Negative	GS	MSI_Negative
Cancer54	EBV_Negative	MSI_Negative	CIN_Negative	GS_Negative	MSI_NA	LC_NA	Male	Normal3	CIN_Negative	EBV_Negative	GS	MSI_Negative
Cancer55	EBV_Negative	MSI_Negative	CIN_Negative	GS_Negative	MSI_NA	LC_NA	Male	Cancer52	CIN	EBV_Negative	GS_Negative	MSI_Negative
Cancer56	EBV_Negative	MSI_Negative	CIN_Negative	GS_Negative	MSI_NA	LC_NA	Female	Normal4	CIN	EBV_Negative	GS_Negative	MSI_Negative
Cancer57	EBV_Negative	MSI_Negative	CIN_Negative	GS_Negative	MSI_NA	LC_NA	Male	Cancer53	CIN_Negative	EBV_Negative	GS	MSI_Negative
Cancer58	EBV_Negative	MSI_Negative	CIN_Negative	GS_Negative	MSI_NA	LC_NA	Male	Cancer54	CIN	EBV_Negative	GS_Negative	MSI_Negative
Cancer59	EBV_Negative	MSI_Negative	CIN_Negative	GS_Negative	MSI_NA	LC_NA	Female	Normal5	CIN	EBV_Negative	GS_Negative	MSI_Negative
Cancer60	EBV_Negative	MSI_Negative	CIN_Negative	GS_Negative	MSI_NA	LC_NA	Male	Cancer55	CIN	EBV_Negative	GS_Negative	MSI_Negative
Cancer61	EBV_Negative	MSI_Negative	CIN_Negative	GS_Negative	MSI_NA	LC_NA	Male	Cancer56	CIN_Negative	EBV_Negative	GS_Negative	MSI
Cancer62	EBV_Negative	MSI_Negative	CIN_Negative	GS_Negative	MSI_NA	LC_NA	Male	Cancer57	CIN_Negative	EBV_Negative	GS	MSI_Negative
Cancer63	EBV_Negative	MSI_Negative	CIN_Negative	GS_Negative	MSI_NA	LC_NA	Gen_NA	Cancer58	CIN_Negative	EBV	GS_Negative	MSI_Negative
Cancer64	EBV_Negative	MSI_Negative	CIN_Negative	GS_Negative	MSI_NA	LC_NA	Male	Cancer59	CIN_Negative	EBV	GS_Negative	MSI_Negative
Cancer65	EBV_Negative	MSI_Negative	CIN_Negative	GS_Negative	MSI_NA	LC_NA	Male	Cancer60	CIN_Negative	EBV_Negative	GS_Negative	MSI_Negative
Cancer66	EBV_Negative	MSI_Negative	CIN_Negative	GS_Negative	MSI_NA	LC_NA	Female	Cancer61	CIN_Negative	EBV_Negative	GS	MSI_Negative
Cancer67	EBV_Negative	MSI_Negative	CIN_Negative	GS_Negative	MSI_NA	LC_NA	Female	Cancer62	CIN_Negative	EBV_Negative	GS	MSI_Negative
Cancer68	EBV_Negative	MSI_Negative	CIN_Negative	GS_Negative	MSI_NA	LC_NA	Male	Cancer63	CIN_Negative	EBV_Negative	GS_Negative	MSI
Cancer338	EBV_Negative	MSI_Negative	CIN_Negative	GS_Negative	MSI_NA	LC_NA	Gen_NA	Normal6	CIN_Negative	EBV_Negative	GS_Negative	MSI
Cancer69	EBV_Negative	MSI_Negative	CIN_Negative	GS_Negative	MSI_NA	LC_NA	Gen_NA	Cancer64	CIN_Negative	EBV_Negative	GS	MSI_Negative
Cancer70	EBV_Negative	MSI_Negative	CIN_Negative	GS_Negative	MSI_NA	LC_NA	Gen_NA	Cancer65	CIN_Negative	EBV_Negative	GS_Negative	MSI
Cancer71	EBV_Negative	MSI_Negative	CIN_Negative	GS_Negative	MSI_NA	LC_NA	Gen_NA	Normal7	CIN_Negative	EBV_Negative	GS_Negative	MSI
Cancer72	EBV_Negative	MSI_Negative	CIN_Negative	GS_Negative	MSI_NA	LC_NA	Female	Cancer66	CIN_Negative	EBV	GS_Negative	MSI_Negative
Cancer73	EBV_Negative	MSI_Negative	CIN_Negative	GS_Negative	MSI_NA	LC_NA	Male	Cancer67	CIN	EBV_Negative	GS_Negative	MSI_Negative
Cancer74	EBV_Negative	MSI_Negative	CIN_Negative	GS_Negative	MSI_NA	LC_NA	Male	Cancer68	CIN_Negative	EBV_Negative	GS_Negative	MSI
Cancer75	EBV_Negative	MSI_Negative	CIN_Negative	GS_Negative	MSI_NA	LC_NA	Gen_NA	Normal8	CIN_Negative	EBV_Negative	GS_Negative	MSI
Cancer76	EBV_Negative	MSI_Negative	CIN_Negative	GS_Negative	MSI_NA	LC_NA	Gen_NA	Normal9	CIN_Negative	EBV_Negative	GS_Negative	MSI_Negative
Cancer77	EBV_Negative	MSI_Negative	CIN_Negative	GS_Negative	MSI_NA	LC_NA	Male	Cancer69	CIN_Negative	EBV_Negative	GS_Negative	MSI
Cancer78	EBV_Negative	MSI_Negative	CIN_Negative	GS_Negative	MSI_NA	LC_NA	Male	Cancer70	CIN	EBV_Negative	GS_Negative	MSI_Negative
Cancer79	EBV_Negative	MSI_Negative	CIN_Negative	GS_Negative	MSI_NA	LC_NA	Female	Normal10	CIN	EBV_Negative	GS_Negative	MSI_Negative
Cancer80	EBV_Negative	MSI_Negative	CIN_Negative	GS_Negative	MSI_NA	LC_NA	Male	Cancer71	CIN	EBV_Negative	GS_Negative	MSI_Negative
Cancer81	EBV_Negative	MSI_Negative	CIN_Negative	GS_Negative	MSI_NA	LC_NA	Female	Normal11	CIN	EBV_Negative	GS_Negative	MSI_Negative
Cancer82	EBV_Negative	MSI_Negative	CIN_Negative	GS_Negative	MSI_NA	LC_NA	Female	Cancer72	CIN	EBV_Negative	GS_Negative	MSI_Negative
Cancer83	EBV_Negative	MSI_Negative	CIN_Negative	GS_Negative	MSI_NA	LC_NA	Male	Normal12	CIN	EBV_Negative	GS_Negative	MSI_Negative
Cancer84	EBV_Negative	MSI_Negative	CIN_Negative	GS_Negative	MSI_NA	LC_NA	Female	Cancer73	CIN_Negative	EBV_Negative	GS	MSI_Negative
Cancer85	EBV_Negative	MSI_Negative	CIN_Negative	GS_Negative	MSI_NA	LC_NA	Female	Cancer74	CIN	EBV_Negative	GS_Negative	MSI_Negative
Cancer86	EBV_Negative	MSI_Negative	CIN_Negative	GS_Negative	MSI_NA	LC_NA	Male	Cancer75	CIN_Negative	EBV_Negative	GS_Negative	MSI
Cancer87	EBV_Negative	MSI_Negative	CIN_Negative	GS_Negative	MSI_NA	LC_NA	Male	Normal13	CIN_Negative	EBV_Negative	GS_Negative	MSI
Cancer88	EBV_Negative	MSI_Negative	CIN_Negative	GS_Negative	MSI_NA	LC_NA	Male	Cancer76	CIN	EBV_Negative	GS_Negative	MSI_Negative
Cancer89	EBV_Negative	MSI_Negative	CIN_Negative	GS_Negative	MSI_NA	LC_NA	Male	Cancer77	CIN_Negative	EBV_Negative	GS	MSI_Negative
Cancer90	EBV_Negative	MSI_Negative	CIN_Negative	GS_Negative	MSI_NA	LC_NA	Male	Cancer78	CIN_Negative	EBV	GS_Negative	MSI_Negative
Cancer91	EBV_Negative	MSI_Negative	CIN_Negative	GS_Negative	MSI_NA	LC_NA	Male	Cancer79	CIN	EBV_Negative	GS_Negative	MSI_Negative
Cancer92	EBV_Negative	MSI_Negative	CIN_Negative	GS_Negative	MSI_NA	LC_NA	Male	Cancer80	CIN_Negative	EBV_Negative	GS	MSI_Negative
Cancer93	EBV_Negative	MSI_Negative	CIN_Negative	GS_Negative	MSI_NA	LC_NA	Male	Cancer81	CIN_Negative	EBV_Negative	GS_Negative	MSI
Cancer94	EBV_Negative	MSI_Negative	CIN_Negative	GS_Negative	MSI_NA	LC_NA	Gen_NA	Cancer82	CIN_Negative	EBV_Negative	GS_Negative	MSI_Negative
Cancer95	EBV_Negative	MSI_Negative	CIN_Negative	GS_Negative	MSI_NA	LC_NA	Gen_NA	Normal14	CIN_Negative	EBV_Negative	GS_Negative	MSI_Negative
Cancer96	EBV_Negative	MSI_Negative	CIN_Negative	GS_Negative	MSI_NA	LC_NA	Gen_NA	Cancer83	CIN	EBV_Negative	GS_Negative	MSI_Negative
Cancer97	EBV_Negative	MSI_Negative	CIN_Negative	GS_Negative	MSI_NA	LC_NA	Female	Cancer84	CIN_Negative	EBV_Negative	GS_Negative	MSI
Cancer98	EBV_Negative	MSI_Negative	CIN_Negative	GS_Negative	MSI_NA	LC_NA	Gen_NA	Cancer85	CIN	EBV_Negative	GS_Negative	MSI_Negative
Cancer99	EBV_Negative	MSI_Negative	CIN_Negative	GS_Negative	MSI_NA	LC_NA	Female	Cancer86	CIN_Negative	EBV_Negative	GS_Negative	MSI
Cancer100	EBV_Negative	MSI_Negative	CIN_Negative	GS_Negative	MSI_NA	LC_NA	Female	Cancer87	CIN_Negative	EBV_Negative	GS_Negative	MSI
Cancer101	EBV_Negative	MSI_Negative	CIN_Negative	GS_Negative	MSI_NA	LC_NA	Male	Cancer88	CIN	EBV_Negative	GS_Negative	MSI_Negative
Cancer102	EBV_Negative	MSI_Negative	CIN_Negative	GS_Negative	MSI_NA	LC_NA	Male	Cancer89	CIN	EBV_Negative	GS_Negative	MSI_Negative
Cancer103	EBV_Negative	MSI_Negative	CIN_Negative	GS_Negative	MSI_NA	LC_NA	Female	Cancer90	CIN	EBV_Negative	GS_Negative	MSI_Negative
Cancer104	EBV_Negative	MSI_Negative	CIN_Negative	GS_Negative	MSI_NA	LC_NA	Female	Cancer91	CIN	EBV_Negative	GS_Negative	MSI_Negative
Cancer105	EBV_Negative	MSI_Negative	CIN_Negative	GS_Negative	MSI_NA	LC_NA	Male	Cancer92	CIN_Negative	EBV_Negative	GS_Negative	MSI
Cancer106	EBV_Negative	MSI_Negative	CIN_Negative	GS_Negative	MSI_NA	LC_NA	Female	Cancer93	CIN_Negative	EBV_Negative	GS	MSI_Negative
Cancer107	EBV_Negative	MSI	CIN_Negative	GS_Negative	MSI-H	Intestinal	Female	Cancer94	CIN_Negative	EBV_Negative	GS_Negative	MSI
Normal339	EBV_Negative	MSI	CIN_Negative	GS_Negative	MSI-H	Intestinal	Female	Cancer95	CIN_Negative	EBV_Negative	GS	MSI_Negative
Cancer108	EBV_Negative	MSI_Negative	CIN_Negative	GS	MSS	Diffuse	Male	Cancer96	CIN	EBV_Negative	GS_Negative	MSI_Negative
Cancer109	EBV_Negative	MSI_Negative	CIN	GS_Negative	MSS	Intestinal	Male	Cancer97	CIN_Negative	EBV	GS_Negative	MSI_Negative
Cancer110	EBV	MSI_Negative	CIN_Negative	GS_Negative	MSS	Intestinal	Male	Cancer98	CIN_Negative	EBV_Negative	GS	MSI_Negative
Cancer111	EBV_Negative	MSI_Negative	CIN	GS_Negative	MSS	Intestinal	Female	Cancer99	CIN_Negative	EBV_Negative	GS_Negative	MSI
Cancer112	EBV_Negative	MSI_Negative	CIN_Negative	GS	MSS	Diffuse	Male	Cancer100	CIN	EBV_Negative	GS_Negative	MSI_Negative
Cancer113	EBV_Negative	MSI_Negative	CIN	GS_Negative	MSI-L	Intestinal	Female	Cancer101	CIN_Negative	EBV_Negative	GS	MSI_Negative
Cancer114	EBV_Negative	MSI_Negative	CIN	GS_Negative	MSS	Intestinal	Male	Cancer102	CIN_Negative	EBV_Negative	GS_Negative	MSI
Cancer115	EBV_Negative	MSI	CIN_Negative	GS_Negative	MSI-H	Intestinal	Female	Cancer103	CIN	EBV_Negative	GS_Negative	MSI_Negative
Normal340	EBV_Negative	MSI	CIN_Negative	GS_Negative	MSI-H	Intestinal	Female	Cancer104	CIN_Negative	EBV_Negative	GS	MSI_Negative
Cancer116	EBV_Negative	MSI_Negative	CIN	GS_Negative	MSI-L	Intestinal	Male	Cancer105	CIN_Negative	EBV	GS_Negative	MSI_Negative
Cancer117	EBV_Negative	MSI_Negative	CIN	GS_Negative	MSS	Intestinal	Male	Cancer106	CIN_Negative	EBV_Negative	GS_Negative	MSI
Cancer118	EBV_Negative	MSI_Negative	CIN_Negative	GS_Negative	MSS	LC_NA	Male	Cancer107	CIN_Negative	EBV_Negative	GS	MSI_Negative
Cancer119	EBV_Negative	MSI_Negative	CIN	GS_Negative	MSS	Diffuse	Male	Cancer108	CIN	EBV_Negative	GS_Negative	MSI_Negative
Cancer120	EBV_Negative	MSI_Negative	CIN	GS_Negative	MSS	Intestinal	Female	Cancer109	CIN	EBV_Negative	GS_Negative	MSI_Negative
Cancer121	EBV_Negative	MSI_Negative	CIN	GS_Negative	MSS	Intestinal	Male	Cancer110	CIN	EBV_Negative	GS_Negative	MSI_Negative
Cancer122	EBV_Negative	MSI_Negative	CIN	GS_Negative	MSI-L	Diffuse	Male	Cancer111	CIN	EBV_Negative	GS_Negative	MSI_Negative
Cancer123	EBV_Negative	MSI_Negative	CIN_Negative	GS	MSS	Diffuse	Male	Cancer112	CIN_Negative	EBV_Negative	GS_Negative	MSI
Cancer124	EBV_Negative	MSI_Negative	CIN_Negative	GS	MSS	Diffuse	Male	Cancer113	CIN_Negative	EBV_Negative	GS	MSI_Negative
Cancer125	EBV_Negative	MSI_Negative	CIN	GS_Negative	MSI-L	Intestinal	Male	Cancer114	CIN_Negative	EBV	GS_Negative	MSI_Negative
Cancer126	EBV_Negative	MSI_Negative	CIN	GS_Negative	MSS	Intestinal	Female	Cancer115	CIN_Negative	EBV_Negative	GS	MSI_Negative
Cancer127	EBV_Negative	MSI_Negative	CIN	GS_Negative	MSI-L	Intestinal	Male	Cancer116	CIN_Negative	EBV_Negative	GS_Negative	MSI
Cancer128	EBV_Negative	MSI_Negative	CIN	GS_Negative	MSI-L	Intestinal	Female	Cancer117	CIN_Negative	EBV_Negative	GS	MSI_Negative
Cancer129	EBV_Negative	MSI	CIN_Negative	GS_Negative	MSI-H	Intestinal	Male	Cancer118	CIN_Negative	EBV_Negative	GS	MSI_Negative
Cancer130	EBV_Negative	MSI_Negative	CIN	GS_Negative	MSS	Diffuse	Female	Cancer119	CIN	EBV_Negative	GS_Negative	MSI_Negative
Cancer131	EBV_Negative	MSI_Negative	CIN_Negative	GS	MSI-L	Diffuse	Female	Cancer120	CIN	EBV_Negative	GS_Negative	MSI_Negative
Cancer132	EBV	MSI_Negative	CIN_Negative	GS_Negative	MSS	Mixed	Male	Cancer121	CIN_Negative	EBV_Negative	GS	MSI_Negative
Cancer133	EBV	MSI_Negative	CIN_Negative	GS_Negative	MSS	Intestinal	Male	Cancer122	CIN	EBV_Negative	GS_Negative	MSI_Negative
Cancer134	EBV_Negative	MSI_Negative	CIN_Negative	GS_Negative	MSS	LC_NA	Female	Cancer123	CIN	EBV_Negative	GS_Negative	MSI_Negative
Cancer135	EBV_Negative	MSI_Negative	CIN_Negative	GS	MSS	Intestinal	Male	Cancer124	CIN_Negative	EBV	GS_Negative	MSI_Negative
Cancer136	EBV_Negative	MSI_Negative	CIN_Negative	GS	MSI-L	Intestinal	Male	Cancer125	CIN	EBV_Negative	GS_Negative	MSI_Negative
Cancer137	EBV_Negative	MSI	CIN_Negative	GS_Negative	MSI-H	Intestinal	Male	Cancer126	CIN_Negative	EBV_Negative	GS	MSI_Negative
Cancer138	EBV_Negative	MSI_Negative	CIN_Negative	GS	MSS	Diffuse	Female	Cancer127	CIN	EBV_Negative	GS_Negative	MSI_Negative
Cancer139	EBV_Negative	MSI	CIN_Negative	GS_Negative	MSI-H	LC_NA	Female	Cancer128	CIN	EBV_Negative	GS_Negative	MSI_Negative
Cancer140	EBV_Negative	MSI_Negative	CIN	GS_Negative	MSS	Intestinal	Female	Cancer129	CIN_Negative	EBV	GS_Negative	MSI_Negative
Cancer141	EBV_Negative	MSI_Negative	CIN	GS_Negative	MSS	Intestinal	Male	Cancer130	CIN_Negative	EBV_Negative	GS	MSI_Negative
Cancer142	EBV_Negative	MSI_Negative	CIN	GS_Negative	MSS	Intestinal	Male	Cancer131	CIN	EBV_Negative	GS_Negative	MSI_Negative
Cancer143	EBV_Negative	MSI_Negative	CIN	GS_Negative	MSS	Intestinal	Male	Cancer132	CIN_Negative	EBV_Negative	GS	MSI_Negative
Cancer144	EBV_Negative	MSI_Negative	CIN	GS_Negative	MSS	Intestinal	Male	Cancer133	CIN	EBV_Negative	GS_Negative	MSI_Negative
Cancer145	EBV_Negative	MSI	CIN_Negative	GS_Negative	MSI-H	Intestinal	Male	Cancer134	CIN	EBV_Negative	GS_Negative	MSI_Negative
Cancer146	EBV_Negative	MSI_Negative	CIN_Negative	GS	MSS	Diffuse	Female	Cancer135	CIN	EBV_Negative	GS_Negative	MSI_Negative
Cancer147	EBV	MSI_Negative	CIN_Negative	GS_Negative	MSS	Diffuse	Male	Cancer136	CIN	EBV_Negative	GS_Negative	MSI_Negative
Cancer148	EBV_Negative	MSI	CIN_Negative	GS_Negative	MSI-H	Intestinal	Male	Cancer137	CIN	EBV_Negative	GS_Negative	MSI_Negative
Cancer149	EBV_Negative	MSI_Negative	CIN_Negative	GS_Negative	MSS	LC_NA	Female	Cancer138	CIN_Negative	EBV_Negative	GS	MSI_Negative
Cancer150	EBV_Negative	MSI	CIN_Negative	GS_Negative	MSI-H	Intestinal	Female	Cancer139	CIN_Negative	EBV_Negative	GS	MSI_Negative
Cancer151	EBV_Negative	MSI_Negative	CIN	GS_Negative	MSS	Intestinal	Male	Cancer140	CIN_Negative	EBV_Negative	GS_Negative	MSI_Negative
Cancer152	EBV_Negative	MSI_Negative	CIN	GS_Negative	MSS	Intestinal	Female	Cancer141	CIN	EBV_Negative	GS_Negative	MSI_Negative
Cancer153	EBV_Negative	MSI_Negative	CIN	GS_Negative	MSS	Intestinal	Male	Cancer142	CIN	EBV_Negative	GS_Negative	MSI_Negative
Cancer154	EBV_Negative	MSI_Negative	CIN	GS_Negative	MSI-L	Intestinal	Male	Cancer143	CIN_Negative	EBV_Negative	GS_Negative	MSI
Cancer155	EBV_Negative	MSI_Negative	CIN	GS_Negative	MSS	Intestinal	Male	Cancer144	CIN	EBV_Negative	GS_Negative	MSI_Negative
Cancer156	EBV_Negative	MSI_Negative	CIN	GS_Negative	MSS	Intestinal	Male	Cancer145	CIN	EBV_Negative	GS_Negative	MSI_Negative
Cancer157	EBV_Negative	MSI_Negative	CIN	GS_Negative	MSS	Intestinal	Male	Cancer146	CIN_Negative	EBV_Negative	GS_Negative	MSI_Negative
Cancer158	EBV_Negative	MSI_Negative	CIN	GS_Negative	MSS	Intestinal	Male	Cancer147	CIN_Negative	EBV_Negative	GS	MSI_Negative
Cancer159	EBV_Negative	MSI_Negative	CIN_Negative	GS_Negative	MSS	LC_NA	Female	Cancer148	CIN	EBV_Negative	GS_Negative	MSI_Negative
Cancer160	EBV_Negative	MSI	CIN_Negative	GS_Negative	MSI-H	Intestinal	Male	Cancer149	CIN	EBV_Negative	GS_Negative	MSI_Negative
Cancer161	EBV_Negative	MSI_Negative	CIN	GS_Negative	MSS	Intestinal	Female	Cancer150	CIN_Negative	EBV_Negative	GS	MSI_Negative
Cancer162	EBV_Negative	MSI_Negative	CIN_Negative	GS_Negative	MSI-L	LC_NA	Male	Normal15	CIN_Negative	EBV_Negative	GS	MSI_Negative
Cancer163	EBV_Negative	MSI_Negative	CIN	GS_Negative	MSS	Intestinal	Male	Cancer151	CIN_Negative	EBV_Negative	GS_Negative	MSI
Cancer164	EBV_Negative	MSI_Negative	CIN	GS_Negative	MSS	Intestinal	Male	Normal16	CIN_Negative	EBV_Negative	GS_Negative	MSI
Cancer165	EBV_Negative	MSI_Negative	CIN	GS_Negative	MSS	Intestinal	Male	Cancer152	CIN_Negative	EBV	GS_Negative	MSI_Negative
Cancer166	EBV_Negative	MSI_Negative	CIN_Negative	GS	MSS	Mixed	Male	Normal17	CIN_Negative	EBV	GS_Negative	MSI_Negative
Cancer167	EBV_Negative	MSI	CIN_Negative	GS_Negative	MSI-H	Intestinal	Male	Cancer153	CIN_Negative	EBV_Negative	GS_Negative	MSI
Cancer168	EBV_Negative	MSI_Negative	CIN	GS_Negative	MSS	Intestinal	Male	Cancer154	CIN	EBV_Negative	GS_Negative	MSI_Negative
Cancer169	EBV_Negative	MSI_Negative	CIN_Negative	GS	MSS	Diffuse	Female	Cancer155	CIN_Negative	EBV_Negative	GS_Negative	MSI_Negative
Cancer170	EBV	MSI_Negative	CIN_Negative	GS_Negative	MSS	Mixed	Male	Cancer156	CIN_Negative	EBV_Negative	GS_Negative	MSI
Cancer171	EBV	MSI_Negative	CIN_Negative	GS_Negative	MSS	LC_NA	Male	Normal18	CIN_Negative	EBV_Negative	GS_Negative	MSI
Cancer172	EBV_Negative	MSI	CIN_Negative	GS_Negative	MSI-H	Mixed	Female	Normal19	CIN	EBV_Negative	GS_Negative	MSI_Negative
Cancer173	EBV_Negative	MSI_Negative	CIN	GS_Negative	MSS	Diffuse	Male	Cancer157	CIN	EBV_Negative	GS_Negative	MSI_Negative
Cancer174	EBV_Negative	MSI_Negative	CIN	GS_Negative	MSS	Intestinal	Male	Normal20	CIN_Negative	EBV_Negative	GS_Negative	MSI
Cancer175	EBV	MSI_Negative	CIN_Negative	GS_Negative	MSS	Intestinal	Male	Cancer158	CIN_Negative	EBV_Negative	GS	MSI_Negative
Cancer176	EBV_Negative	MSI_Negative	CIN	GS_Negative	MSI-L	Intestinal	Male	Normal21	CIN_Negative	EBV_Negative	GS	MSI_Negative
Cancer177	EBV_Negative	MSI_Negative	CIN_Negative	GS	MSI-L	Diffuse	Female	Cancer159	CIN_Negative	EBV	GS_Negative	MSI_Negative
Cancer178	EBV_Negative	MSI	CIN_Negative	GS_Negative	MSI-H	Intestinal	Female	Cancer160	CIN	EBV_Negative	GS_Negative	MSI_Negative
Cancer179	EBV_Negative	MSI_Negative	CIN_Negative	GS_Negative	MSS	LC_NA	Female	Cancer161	CIN	EBV_Negative	GS_Negative	MSI_Negative
Cancer180	EBV_Negative	MSI_Negative	CIN	GS_Negative	MSS	Intestinal	Female	Cancer162	CIN	EBV_Negative	GS_Negative	MSI_Negative
Cancer181	EBV_Negative	MSI	CIN_Negative	GS_Negative	MSI-H	Intestinal	Female	Cancer163	CIN	EBV_Negative	GS_Negative	MSI_Negative
Cancer182	EBV_Negative	MSI_Negative	CIN	GS_Negative	MSS	Diffuse	Female	Cancer164	CIN	EBV_Negative	GS_Negative	MSI_Negative
Cancer183	EBV_Negative	MSI	CIN_Negative	GS_Negative	MSI-H	Intestinal	Female	Cancer165	CIN_Negative	EBV_Negative	GS	MSI_Negative
Cancer184	EBV_Negative	MSI	CIN_Negative	GS_Negative	MSI-H	Mixed	Female	Cancer166	CIN_Negative	EBV_Negative	GS	MSI_Negative
Cancer185	EBV	MSI_Negative	CIN_Negative	GS_Negative	MSS	Intestinal	Female	Cancer167	CIN	EBV_Negative	GS_Negative	MSI_Negative
Cancer186	EBV_Negative	MSI_Negative	CIN	GS_Negative	MSI-L	Intestinal	Male	Cancer168	CIN	EBV_Negative	GS_Negative	MSI_Negative
Cancer187	EBV_Negative	MSI_Negative	CIN	GS_Negative	MSS	Intestinal	Male	Cancer169	CIN	EBV_Negative	GS_Negative	MSI_Negative
Cancer188	EBV_Negative	MSI_Negative	CIN	GS_Negative	MSS	Diffuse	Male	Cancer170	CIN	EBV_Negative	GS_Negative	MSI_Negative
Cancer189	EBV_Negative	MSI_Negative	CIN	GS_Negative	MSI-L	Intestinal	Female	Cancer171	CIN	EBV_Negative	GS_Negative	MSI_Negative
Cancer190	EBV_Negative	MSI_Negative	CIN	GS_Negative	MSS	Intestinal	Female	Cancer172	CIN	EBV_Negative	GS_Negative	MSI_Negative
Cancer191	EBV_Negative	MSI_Negative	CIN	GS_Negative	MSS	Diffuse	Male	Cancer173	CIN	EBV_Negative	GS_Negative	MSI_Negative
Cancer192	EBV_Negative	MSI	CIN_Negative	GS_Negative	MSI-H	Intestinal	Male	Cancer174	CIN	EBV_Negative	GS_Negative	MSI_Negative
Cancer193	EBV_Negative	MSI	CIN_Negative	GS_Negative	MSI-H	LC_NA	Female	Cancer175	CIN	EBV_Negative	GS_Negative	MSI_Negative
Cancer194	EBV_Negative	MSI_Negative	CIN_Negative	GS	MSS	Intestinal	Male	Cancer176	CIN_Negative	EBV	GS_Negative	MSI_Negative
Cancer195	EBV_Negative	MSI	CIN_Negative	GS_Negative	MSI-H	LC_NA	Female	Cancer177	CIN_Negative	EBV_Negative	GS	MSI_Negative
Cancer196	EBV_Negative	MSI_Negative	CIN_Negative	GS	MSS	Diffuse	Female	Cancer178	CIN_Negative	EBV	GS_Negative	MSI_Negative
Cancer197	EBV_Negative	MSI_Negative	CIN	GS_Negative	MSS	Diffuse	Female	Cancer179	CIN_Negative	EBV_Negative	GS	MSI_Negative
Cancer198	EBV	MSI_Negative	CIN_Negative	GS_Negative	MSS	Mixed	Female	Cancer180	CIN	EBV_Negative	GS_Negative	MSI_Negative
Cancer199	EBV_Negative	MSI_Negative	CIN_Negative	GS	MSS	Mixed	Male	Cancer181	CIN	EBV_Negative	GS_Negative	MSI_Negative
Cancer200	EBV_Negative	MSI	CIN_Negative	GS_Negative	MSI-H	LC_NA	Female	Cancer182	CIN	EBV_Negative	GS_Negative	MSI_Negative
Cancer201	EBV_Negative	MSI_Negative	CIN	GS_Negative	MSS	Intestinal	Female	Cancer183	CIN_Negative	EBV_Negative	GS	MSI_Negative
Cancer202	EBV_Negative	MSI_Negative	CIN_Negative	GS	MSI-L	Diffuse	Male	Cancer184	CIN	EBV_Negative	GS_Negative	MSI_Negative
Cancer203	EBV_Negative	MSI_Negative	CIN_Negative	GS	MSS	Diffuse	Male	Cancer185	CIN_Negative	EBV_Negative	GS_Negative	MSI
Cancer204	EBV_Negative	MSI	CIN_Negative	GS_Negative	MSI-H	Intestinal	Male	Cancer186	CIN_Negative	EBV_Negative	GS_Negative	MSI
Cancer205	EBV_Negative	MSI_Negative	CIN	GS_Negative	MSI-L	Intestinal	Female	Cancer187	CIN	EBV_Negative	GS_Negative	MSI_Negative
Cancer206	EBV_Negative	MSI_Negative	CIN_Negative	GS	MSI-L	Diffuse	Male	Cancer188	CIN	EBV_Negative	GS_Negative	MSI_Negative
Cancer207	EBV_Negative	MSI_Negative	CIN	GS_Negative	MSI-L	Diffuse	Female	Normal22	CIN	EBV_Negative	GS_Negative	MSI_Negative
Cancer208	EBV_Negative	MSI_Negative	CIN	GS_Negative	MSS	Intestinal	Female	Cancer189	CIN	EBV_Negative	GS_Negative	MSI_Negative
Cancer209	EBV_Negative	MSI_Negative	CIN	GS_Negative	MSS	Intestinal	Female	Normal23	CIN	EBV_Negative	GS_Negative	MSI_Negative
Cancer210	EBV_Negative	MSI_Negative	CIN	GS_Negative	MSI-L	Intestinal	Female	Cancer190	CIN_Negative	EBV	GS_Negative	MSI_Negative
Cancer211	EBV_Negative	MSI_Negative	CIN	GS_Negative	MSI-L	Diffuse	Female	Cancer191	CIN_Negative	EBV	GS_Negative	MSI_Negative
Cancer212	EBV_Negative	MSI_Negative	CIN	GS_Negative	MSS	Intestinal	Male	Cancer192	CIN	EBV_Negative	GS_Negative	MSI_Negative
Cancer213	EBV_Negative	MSI_Negative	CIN	GS_Negative	MSS	Diffuse	Male	Cancer193	CIN_Negative	EBV_Negative	GS	MSI_Negative
Cancer214	EBV_Negative	MSI_Negative	CIN_Negative	GS	MSS	Diffuse	Female	Cancer194	CIN_Negative	EBV_Negative	GS	MSI_Negative
Cancer215	EBV_Negative	MSI_Negative	CIN_Negative	GS	MSS	Intestinal	Male	Cancer195	CIN	EBV_Negative	GS_Negative	MSI_Negative
Cancer216	EBV_Negative	MSI_Negative	CIN_Negative	GS_Negative	MSI-L	LC_NA	Male	Cancer196	CIN	EBV_Negative	GS_Negative	MSI_Negative
Cancer217	EBV_Negative	MSI_Negative	CIN	GS_Negative	MSS	Diffuse	Male	Cancer197	CIN_Negative	EBV_Negative	GS_Negative	MSI_Negative
Cancer218	EBV_Negative	MSI_Negative	CIN	GS_Negative	MSS	Intestinal	Male	Cancer198	CIN_Negative	EBV_Negative	GS_Negative	MSI
Cancer219	EBV_Negative	MSI	CIN_Negative	GS_Negative	MSI-H	Mixed	Male	Cancer199	CIN	EBV_Negative	GS_Negative	MSI_Negative
Cancer220	EBV	MSI_Negative	CIN_Negative	GS_Negative	MSS	Intestinal	Male	Cancer200	CIN_Negative	EBV_Negative	GS_Negative	MSI_Negative
Cancer221	EBV_Negative	MSI_Negative	CIN_Negative	GS	MSS	Intestinal	Male	Cancer201	CIN	EBV_Negative	GS_Negative	MSI_Negative
Cancer222	EBV	MSI_Negative	CIN_Negative	GS_Negative	MSI-L	Intestinal	Male	Cancer202	CIN_Negative	EBV_Negative	GS_Negative	MSI_Negative
Cancer223	EBV_Negative	MSI_Negative	CIN_Negative	GS	MSS	Diffuse	Male	Normal24	CIN_Negative	EBV_Negative	GS_Negative	MSI_Negative
Cancer224	EBV_Negative	MSI_Negative	CIN	GS_Negative	MSS	Mixed	Male	Cancer203	CIN_Negative	EBV_Negative	GS_Negative	MSI_Negative
Cancer225	EBV_Negative	MSI_Negative	CIN	GS_Negative	MSS	Mixed	Female	Cancer204	CIN_Negative	EBV_Negative	GS_Negative	MSI
Cancer226	EBV_Negative	MSI_Negative	CIN	GS_Negative	MSS	Intestinal	Male	Cancer205	CIN	EBV_Negative	GS_Negative	MSI_Negative
Cancer227	EBV_Negative	MSI_Negative	CIN_Negative	GS	MSS	Intestinal	Female	Cancer206	CIN_Negative	EBV	GS_Negative	MSI_Negative
Cancer228	EBV_Negative	MSI_Negative	CIN	GS_Negative	MSS	Intestinal	Female	Cancer207	CIN	EBV_Negative	GS_Negative	MSI_Negative
Cancer229	EBV_Negative	MSI_Negative	CIN	GS_Negative	MSS	Mixed	Male	Cancer208	CIN	EBV_Negative	GS_Negative	MSI_Negative
Cancer230	EBV_Negative	MSI_Negative	CIN_Negative	GS	MSS	Intestinal	Male	Normal25	CIN	EBV_Negative	GS_Negative	MSI_Negative
Cancer231	EBV_Negative	MSI_Negative	CIN_Negative	GS	MSS	Diffuse	Male	Cancer209	CIN	EBV_Negative	GS_Negative	MSI_Negative
Cancer232	EBV_Negative	MSI_Negative	CIN	GS_Negative	MSS	Intestinal	Male	Cancer210	CIN	EBV_Negative	GS_Negative	MSI_Negative
Cancer233	EBV_Negative	MSI_Negative	CIN_Negative	GS_Negative	MSS	LC_NA	Male	Normal26	CIN	EBV_Negative	GS_Negative	MSI_Negative
Cancer234	EBV_Negative	MSI_Negative	CIN	GS_Negative	MSS	Intestinal	Male	Cancer211	CIN	EBV_Negative	GS_Negative	MSI_Negative
Cancer235	EBV_Negative	MSI_Negative	CIN_Negative	GS_Negative	MSI-L	LC_NA	Female	Normal27	CIN	EBV_Negative	GS_Negative	MSI_Negative
Cancer236	EBV_Negative	MSI_Negative	CIN	GS_Negative	MSS	Intestinal	Male	Cancer212	CIN	EBV_Negative	GS_Negative	MSI_Negative
Cancer237	EBV_Negative	MSI_Negative	CIN	GS_Negative	MSS	Intestinal	Male	Normal28	CIN	EBV_Negative	GS_Negative	MSI_Negative
Cancer238	EBV_Negative	MSI_Negative	CIN	GS_Negative	MSI-L	Mixed	Male
Cancer239	EBV	MSI_Negative	CIN_Negative	GS_Negative	MSS	LC_NA	Male
Cancer240	EBV_Negative	MSI	CIN_Negative	GS_Negative	MSI-H	Intestinal	Female
Cancer241	EBV_Negative	MSI_Negative	CIN_Negative	GS	MSS	Diffuse	Male
Cancer242	EBV_Negative	MSI_Negative	CIN	GS_Negative	MSS	Intestinal	Male
Cancer243	EBV_Negative	MSI_Negative	CIN	GS_Negative	MSS	Intestinal	Male
Cancer244	EBV_Negative	MSI_Negative	CIN	GS_Negative	MSS	Mixed	Female
Cancer245	EBV_Negative	MSI_Negative	CIN	GS_Negative	MSS	Intestinal	Female
Cancer246	EBV_Negative	MSI	CIN_Negative	GS_Negative	MSI-H	Intestinal	Female
Cancer247	EBV_Negative	MSI_Negative	CIN_Negative	GS	MSS	Diffuse	Female
Cancer248	EBV	MSI_Negative	CIN_Negative	GS_Negative	MSS	LC_NA	Male
Cancer249	EBV_Negative	MSI_Negative	CIN_Negative	GS	MSS	Mixed	Male
Cancer250	EBV_Negative	MSI	CIN_Negative	GS_Negative	MSI-H	Intestinal	Male
Cancer251	EBV_Negative	MSI_Negative	CIN_Negative	GS	MSS	Diffuse	Female
Cancer252	EBV	MSI_Negative	CIN_Negative	GS_Negative	MSS	Intestinal	Male
Cancer253	EBV_Negative	MSI_Negative	CIN_Negative	GS	MSS	Diffuse	Female
Cancer254	EBV_Negative	MSI_Negative	CIN	GS_Negative	MSS	Intestinal	Male
Cancer255	EBV_Negative	MSI_Negative	CIN	GS_Negative	MSI-L	Intestinal	Female
Cancer256	EBV_Negative	MSI_Negative	CIN_Negative	GS	MSS	Intestinal	Male
Cancer257	EBV_Negative	MSI_Negative	CIN	GS_Negative	MSS	Intestinal	Male
Cancer258	EBV_Negative	MSI_Negative	CIN	GS_Negative	MSI-L	Intestinal	Male
Cancer259	EBV	MSI_Negative	CIN_Negative	GS_Negative	MSS	Diffuse	Male
Cancer260	EBV_Negative	MSI_Negative	CIN	GS_Negative	MSS	Intestinal	Female
Cancer261	EBV_Negative	MSI_Negative	CIN	GS_Negative	MSI-L	Intestinal	Female
Cancer262	EBV_Negative	MSI_Negative	CIN	GS_Negative	MSS	Intestinal	Male
Cancer263	EBV_Negative	MSI	CIN_Negative	GS_Negative	MSI-H	Intestinal	Female
Cancer264	EBV_Negative	MSI_Negative	CIN	GS_Negative	MSS	Intestinal	Female
Cancer265	EBV	MSI_Negative	CIN_Negative	GS_Negative	MSS	Intestinal	Male
Cancer266	EBV_Negative	MSI_Negative	CIN	GS_Negative	MSS	Intestinal	Male
Cancer267	EBV_Negative	MSI_Negative	CIN	GS_Negative	MSI-L	Diffuse	Male
Cancer268	EBV_Negative	MSI_Negative	CIN_Negative	GS	MSS	Diffuse	Female
Cancer269	EBV_Negative	MSI_Negative	CIN	GS_Negative	MSS	Mixed	Male
Cancer270	EBV_Negative	MSI_Negative	CIN_Negative	GS	MSS	Diffuse	Male
Cancer271	EBV_Negative	MSI_Negative	CIN	GS_Negative	MSS	Intestinal	Female
Cancer272	EBV_Negative	MSI_Negative	CIN	GS_Negative	MSS	Intestinal	Male
Cancer273	EBV_Negative	MSI_Negative	CIN	GS_Negative	MSS	Intestinal	Male
Cancer274	EBV_Negative	MSI_Negative	CIN	GS_Negative	MSS	Mixed	Male
Cancer275	EBV_Negative	MSI_Negative	CIN	GS_Negative	MSS	Diffuse	Male
Cancer276	EBV_Negative	MSI_Negative	CIN	GS_Negative	MSI-L	Intestinal	Male
Cancer277	EBV_Negative	MSI_Negative	CIN	GS_Negative	MSS	Intestinal	Female
Cancer278	EBV_Negative	MSI	CIN_Negative	GS_Negative	MSI-H	Intestinal	Male
Cancer279	EBV_Negative	MSI	CIN_Negative	GS_Negative	MSI-H	Intestinal	Male
Cancer280	EBV_Negative	MSI_Negative	CIN	GS_Negative	MSS	Mixed	Male
Cancer281	EBV_Negative	MSI_Negative	CIN_Negative	GS	MSS	Intestinal	Male
Cancer282	EBV	MSI_Negative	CIN_Negative	GS_Negative	MSS	Intestinal	Male
Cancer283	EBV_Negative	MSI	CIN_Negative	GS_Negative	MSI-H	Intestinal	Female
Cancer284	EBV_Negative	MSI_Negative	CIN	GS_Negative	MSS	Intestinal	Male
Cancer285	EBV_Negative	MSI_Negative	CIN	GS_Negative	MSS	Intestinal	Male
Cancer286	EBV_Negative	MSI_Negative	CIN_Negative	GS	MSS	Diffuse	Female
Cancer287	EBV_Negative	MSI_Negative	CIN	GS_Negative	MSS	Intestinal	Male
Cancer288	EBV_Negative	MSI_Negative	CIN	GS_Negative	MSS	Intestinal	Male
Cancer289	EBV_Negative	MSI_Negative	CIN_Negative	GS	MSS	Diffuse	Female
Cancer290	EBV_Negative	MSI_Negative	CIN_Negative	GS	MSS	Diffuse	Male
Cancer291	EBV_Negative	MSI_Negative	CIN	GS_Negative	MSS	Intestinal	Male
Cancer292	EBV_Negative	MSI_Negative	CIN_Negative	GS	MSS	Diffuse	Female
Cancer293	EBV_Negative	MSI_Negative	CIN	GS_Negative	MSS	Intestinal	Male
Cancer294	EBV_Negative	MSI_Negative	CIN_Negative	GS	MSS	Diffuse	Male
Cancer295	EBV	MSI_Negative	CIN_Negative	GS_Negative	MSI-L	Diffuse	Male
Cancer296	EBV_Negative	MSI_Negative	CIN_Negative	GS	MSS	Intestinal	Male
Cancer297	EBV_Negative	MSI_Negative	CIN_Negative	GS	MSS	Intestinal	Female
Cancer298	EBV_Negative	MSI_Negative	CIN_Negative	GS	MSS	Intestinal	Male
Cancer299	EBV_Negative	MSI_Negative	CIN	GS_Negative	MSS	Mixed	Female
Cancer300	EBV_Negative	MSI_Negative	CIN_Negative	GS	MSS	Diffuse	Male
Cancer301	EBV_Negative	MSI_Negative	CIN	GS_Negative	MSS	Intestinal	Female
Cancer302	EBV_Negative	MSI_Negative	CIN	GS_Negative	MSS	Intestinal	Female
Cancer303	EBV_Negative	MSI_Negative	CIN	GS_Negative	MSS	Intestinal	Male
Cancer304	EBV_Negative	MSI_Negative	CIN	GS_Negative	MSS	Intestinal	Female
Cancer305	EBV_Negative	MSI	CIN_Negative	GS_Negative	MSI-H	Intestinal	Female
Cancer306	EBV_Negative	MSI_Negative	CIN_Negative	GS	MSS	Diffuse	Male
Cancer307	EBV_Negative	MSI	CIN_Negative	GS_Negative	MSI-H	Intestinal	Male
Cancer308	EBV_Negative	MSI_Negative	CIN	GS_Negative	MSS	Intestinal	Female
Cancer309	EBV_Negative	MSI	CIN_Negative	GS_Negative	MSI-H	Intestinal	Male
Cancer310	EBV_Negative	MSI	CIN_Negative	GS_Negative	MSI-H	Intestinal	Male
Cancer311	EBV_Negative	MSI_Negative	CIN	GS_Negative	MSS	Intestinal	Male
Cancer312	EBV_Negative	MSI_Negative	CIN	GS_Negative	MSS	Intestinal	Male
Cancer313	EBV_Negative	MSI	CIN_Negative	GS_Negative	MSI-H	Diffuse	Female
Cancer314	EBV	MSI_Negative	CIN_Negative	GS_Negative	MSS	Intestinal	Male
Cancer315	EBV_Negative	MSI	CIN_Negative	GS_Negative	MSI-H	Intestinal	Male
Cancer316	EBV_Negative	MSI_Negative	CIN_Negative	GS	MSS	Diffuse	Female
Cancer317	EBV_Negative	MSI_Negative	CIN	GS_Negative	MSI-L	Intestinal	Male
Cancer318	EBV	MSI_Negative	CIN_Negative	GS_Negative	MSS	Intestinal	Male
Cancer319	EBV_Negative	MSI	CIN_Negative	GS_Negative	MSI-H	Intestinal	Female
Cancer320	EBV_Negative	MSI_Negative	CIN	GS_Negative	MSI-L	Intestinal	Male
Cancer321	EBV_Negative	MSI_Negative	CIN	GS_Negative	MSS	Intestinal	Male
Cancer322	EBV_Negative	MSI_Negative	CIN_Negative	GS_Negative	MSS	LC_NA	Female
Cancer323	EBV_Negative	MSI	CIN_Negative	GS_Negative	MSI-H	Intestinal	Male
Cancer324	EBV_Negative	MSI_Negative	CIN	GS_Negative	MSI-L	Intestinal	Female
Cancer325	EBV_Negative	MSI	CIN_Negative	GS_Negative	MSI-H	Intestinal	Male
Cancer326	EBV_Negative	MSI	CIN_Negative	GS_Negative	MSI-H	Intestinal	Female
Cancer327	EBV_Negative	MSI	CIN_Negative	GS_Negative	MSI-H	Intestinal	Male
Cancer328	EBV_Negative	MSI	CIN_Negative	GS_Negative	MSI-H	Intestinal	Female
Cancer329	EBV	MSI_Negative	CIN_Negative	GS_Negative	MSS	Diffuse	Male
Cancer330	EBV_Negative	MSI_Negative	CIN	GS_Negative	MSS	Intestinal	Female
Cancer331	EBV_Negative	MSI	CIN_Negative	GS_Negative	MSI-H	Diffuse	Female
Cancer332	EBV_Negative	MSI	CIN_Negative	GS_Negative	MSI-H	Intestinal	Female
Cancer333	EBV_Negative	MSI_Negative	CIN	GS_Negative	MSS	Intestinal	Male
Cancer334	EBV_Negative	MSI_Negative	CIN	GS_Negative	MSS	Intestinal	Female
Cancer335	EBV_Negative	MSI	CIN_Negative	GS_Negative	MSI-H	Intestinal	Male
Cancer336	EBV_Negative	MSI_Negative	CIN_Negative	GS_Negative	MSS	LC_NA	Male
Cancer337	EBV_Negative	MSI_Negative	CIN	GS_Negative	MSI-L	Intestinal	Male
Normal341	Null	Null	Null	Null	Null	Null	Null
Normal342	Null	Null	Null	Null	Null	Null	Null
Normal343	Null	Null	Null	Null	Null	Null	Null
Normal344	Null	Null	Null	Null	Null	Null	Null
