# Supplementary material for: Integrated epigenomic analyses of enhancer as well as promoter regions in gastric cancer
Source: Oncotarget. 2016 Mar 21;7(18):25620–31. doi: 10.18632/oncotarget.8239 (PMC5041931; doi:10.18632/oncotarget.8239)
Supplement: Supplementary file 9 [file oncotarget-07-25620-s009.xlsx]

## Sheet: Sheet1
Supplementary Data S8- Gene lists as subtype-specific methylation target
gene	CIN_hyper_down	EBV_hyper_down	GS_hyper_down	MSI_hyper_down	CIN_hypo_up	EBV_hypo_up	GS_hypo_up	MSI_hypo_up	CvsN_hyper_down	CvsN_hypo_up	methylation status	status
SFRP1	O	O	x	O	x	x	x	x	O	x	DMR	hyperMdownR
MAL	O	O	x	O	x	x	x	x	O	x	DMR	hyperMdownR
MYH11	x	O	x	O	x	x	x	x	O	x	DMR	hyperMdownR
SLC9A3	O	O	O	O	x	x	x	x	O	x	DMR	hyperMdownR
LTF	x	O	x	O	x	x	x	x	O	x	DMR	hyperMdownR
SST	O	O	O	O	x	x	x	x	O	x	DMR	hyperMdownR
CHAD	O	O	x	O	x	x	x	x	O	x	DMR	hyperMdownR
AKR1C2	O	O	O	O	x	x	x	x	O	x	DMR	hyperMdownR
FER1L6	O	x	O	O	x	x	x	x	O	x	DMR	hyperMdownR
SCNN1B	O	O	O	O	x	x	x	x	O	x	DMR	hyperMdownR
MADCAM1	x	O	x	O	x	x	x	x	O	x	DMR	hyperMdownR
VSTM2A	O	O	x	O	x	x	x	x	O	x	DMR	hyperMdownR
CRYAB	O	O	x	O	x	x	x	x	O	x	DMR	hyperMdownR
MAMDC2	O	O	x	O	x	x	x	x	O	x	DMR	hyperMdownR
GAMT	x	O	x	O	x	x	x	x	O	x	DMR	hyperMdownR
CWH43	O	O	x	O	x	x	x	x	O	x	DMR	hyperMdownR
C2orf40	O	O	x	O	x	x	x	x	O	x	DMR	hyperMdownR
BUB1B	x	x	x	x	O	x	x	O	x	O	DMR	hypoMupR
MFAP2	x	x	x	x	O	x	O	O	x	O	DMR	hypoMupR
FKBP9	x	x	x	x	O	x	O	O	x	O	DMR	hypoMupR
HKDC1	x	x	x	x	O	x	x	O	x	O	DMR	hypoMupR
MUC13	x	x	x	x	O	x	x	O	x	O	DMR	hypoMupR
POLR1B	x	x	x	x	O	O	x	O	x	O	DMR	hypoMupR
XPOT	x	x	x	x	O	O	x	O	x	O	DMR	hypoMupR
ITGAX	x	x	x	x	O	x	x	O	x	O	DMR	hypoMupR
KRT17	x	x	x	x	O	x	x	O	x	O	DMR	hypoMupR
PRAME	x	x	x	x	O	x	x	x	x	O	DMR	hypoMupR
SMC4	x	x	x	x	O	O	x	O	x	O	DMR	hypoMupR
C10orf10	x	x	x	x	O	x	x	x	x	O	DMR	hypoMupR
ILDR1	x	x	x	x	O	x	O	O	x	O	DMR	hypoMupR
COL10A1	x	x	x	x	x	x	x	x	x	O	DMR	hypoMupR
C10orf81	x	x	x	x	O	O	x	O	x	O	DMR	hypoMupR
IL32	x	x	x	x	x	O	x	O	x	O	DMR	hypoMupR
NRP1	x	x	x	x	O	x	O	x	x	O	DMR	hypoMupR
C3AR1	x	x	x	x	x	O	O	O	x	O	DMR	hypoMupR
CMTM7	x	x	x	x	O	x	x	O	x	O	DMR	hypoMupR
LIF	x	x	x	x	O	O	O	O	x	O	DMR	hypoMupR
C5AR1	x	x	x	x	O	x	x	O	x	O	DMR	hypoMupR
STRA6	x	x	x	x	O	x	x	x	x	O	DMR	hypoMupR
LOC100127888	x	x	x	x	O	x	x	O	x	O	DMR	hypoMupR
KLK6	x	x	x	x	O	x	x	x	x	O	DMR	hypoMupR
TRIB3	x	x	x	x	O	x	x	O	x	O	DMR	hypoMupR
SLC11A1	x	x	x	x	O	x	x	O	x	O	DMR	hypoMupR
CLDN4	x	x	x	x	O	x	x	O	x	O	DMR	hypoMupR
SSB	x	x	x	x	O	O	x	O	x	O	DMR	hypoMupR
LGR5	x	x	x	x	O	x	O	O	x	O	DMR	hypoMupR
TMC7	x	x	x	x	O	O	x	x	x	O	DMR	hypoMupR
ONECUT2	x	x	x	x	O	x	O	x	x	O	DMR	hypoMupR
NOXO1	x	x	x	x	x	x	x	O	x	O	DMR	hypoMupR
TREM2	x	x	x	x	O	O	x	O	x	O	DMR	hypoMupR
ADAP1	x	x	x	x	O	x	x	O	x	O	DMR	hypoMupR
PVR	x	x	x	x	O	O	x	x	x	O	DMR	hypoMupR
TNFSF9	x	x	x	x	x	x	O	O	x	O	DMR	hypoMupR
CST2	x	x	x	x	O	O	x	O	x	O	DMR	hypoMupR
MACC1	x	x	x	x	O	x	x	O	x	O	DMR	hypoMupR
COL5A3	x	x	x	x	O	x	O	O	x	O	DMR	hypoMupR
LAMP3	x	x	x	x	x	x	O	O	x	O	DMR	hypoMupR
TRIM31	x	x	x	x	O	O	x	O	x	O	DMR	hypoMupR
SDS	x	x	x	x	O	x	O	O	x	O	DMR	hypoMupR
TNS4	x	x	x	x	O	O	x	O	x	O	DMR	hypoMupR
C19orf21	x	x	x	x	O	O	x	O	x	O	DMR	hypoMupR
IQGAP3	x	x	x	x	O	O	O	O	x	O	DMR	hypoMupR
AURKB	x	x	x	x	O	O	x	O	x	O	DMR	hypoMupR
MATN3	x	x	x	x	O	x	O	x	x	O	DMR	hypoMupR
WDR72	x	x	x	x	O	x	O	O	x	O	DMR	hypoMupR
DDX27	x	x	x	x	O	O	x	x	x	O	DMR	hypoMupR
MMP1	x	x	x	x	O	x	O	O	x	O	DMR	hypoMupR
SLC6A6	x	x	x	x	O	x	O	x	x	O	DMR	hypoMupR
APOC1	x	x	x	x	O	x	x	x	x	O	DMR	hypoMupR
INHBA	x	x	x	x	O	x	x	O	x	O	DMR	hypoMupR
BRCA1	x	x	x	x	O	x	x	O	x	O	DMR	hypoMupR
FPR3	x	x	x	x	O	O	O	O	x	O	DMR	hypoMupR
PRSS22	x	x	x	x	O	x	x	x	x	O	DMR	hypoMupR
TNFRSF12A	x	x	x	x	O	O	O	O	x	O	DMR	hypoMupR
BICC1	x	x	x	x	x	x	x	x	x	O	DMR	hypoMupR
SYT13	x	x	x	x	O	x	x	x	x	O	DMR	hypoMupR
VIL1	x	x	x	x	O	x	x	x	x	O	DMR	hypoMupR
RTKN	x	x	x	x	O	x	x	O	x	O	DMR	hypoMupR
ANXA13	x	x	x	x	O	x	O	x	x	O	DMR	hypoMupR
TRPM2	x	x	x	x	O	x	x	O	x	O	DMR	hypoMupR
EPHB4	x	x	x	x	O	x	O	O	x	O	DMR	hypoMupR
LAMC2	x	x	x	x	O	x	O	O	x	O	DMR	hypoMupR
GINS4	x	x	x	x	O	O	x	O	x	O	DMR	hypoMupR
MELK	x	x	x	x	O	O	x	O	x	O	DMR	hypoMupR
KRT80	x	x	x	x	O	x	x	O	x	O	DMR	hypoMupR
SALL4	x	x	x	x	O	x	x	x	x	O	DMR	hypoMupR
SHCBP1	x	x	x	x	O	x	x	O	x	O	DMR	hypoMupR
IDO1	x	x	x	x	x	x	O	O	x	O	DMR	hypoMupR
CDH17	x	x	x	x	O	x	x	O	x	O	DMR	hypoMupR
FCGR3A	x	x	x	x	O	x	x	O	x	O	DMR	hypoMupR
MEST	x	x	x	x	O	x	O	O	x	O	DMR	hypoMupR
OLR1	x	x	x	x	O	x	x	O	x	O	DMR	hypoMupR
LDLRAD2	x	x	x	x	O	x	x	x	x	O	DMR	hypoMupR
SERPINB5	x	x	x	x	O	x	x	O	x	O	DMR	hypoMupR
OAS2	x	x	x	x	x	O	x	O	x	O	DMR	hypoMupR
SUZ12	x	x	x	x	O	O	x	O	x	O	DMR	hypoMupR
C6orf223	x	x	x	x	x	x	x	O	x	O	DMR	hypoMupR
WDR43	x	x	x	x	O	x	x	O	x	O	DMR	hypoMupR
UBD	x	x	x	x	O	x	x	O	x	O	DMR	hypoMupR
FAT1	x	x	x	x	O	O	O	O	x	O	DMR	hypoMupR
NOX1	x	x	x	x	O	x	x	O	x	O	DMR	hypoMupR
LZTS1	x	x	x	x	O	x	x	x	x	O	DMR	hypoMupR
GRB7	x	x	x	x	O	x	x	O	x	O	DMR	hypoMupR
CHDH	x	x	x	x	O	x	x	O	x	O	DMR	hypoMupR
LRRC15	x	x	x	x	O	x	x	O	x	O	DMR	hypoMupR
HNF4A	x	x	x	x	O	x	x	O	x	O	DMR	hypoMupR
SCML1	x	x	x	x	O	O	x	x	x	O	DMR	hypoMupR
C3	x	x	x	x	O	x	O	x	x	O	DMR	hypoMupR
FERMT1	x	x	x	x	O	O	x	O	x	O	DMR	hypoMupR
STEAP1	x	x	x	x	O	x	O	x	x	O	DMR	hypoMupR
SH3KBP1	x	x	x	x	O	x	O	O	x	O	DMR	hypoMupR
RTEL1	x	x	x	x	O	x	x	O	x	O	DMR	hypoMupR
PCSK9	x	x	x	x	O	x	x	O	x	O	DMR	hypoMupR
DDX27	x	x	x	x	O	x	O	O	x	O	DMR	hypoMupR
GSTM5	O	O	x	O	x	x	x	x	x	x	non-DMR	hyperMdownR
DES	O	O	x	O	x	x	x	x	x	x	non-DMR	hyperMdownR
LGALS9C	O	O	x	x	x	x	x	x	x	x	non-DMR	hyperMdownR
LTC4S	O	x	x	O	x	x	x	x	x	x	non-DMR	hyperMdownR
CD19	O	x	x	O	x	x	x	x	x	x	non-DMR	hyperMdownR
GYPC	O	x	x	O	x	x	x	x	x	x	non-DMR	hyperMdownR
PTPRCAP	O	x	x	x	x	x	x	x	x	x	non-DMR	hyperMdownR
IRF4	O	x	x	x	x	x	x	x	x	x	non-DMR	hyperMdownR
C1QL1	x	O	O	O	x	x	x	x	x	x	non-DMR	hyperMdownR
DUOXA2	x	O	x	O	x	x	x	x	x	x	non-DMR	hyperMdownR
CPE	x	O	x	O	x	x	x	x	x	x	non-DMR	hyperMdownR
MFAP4	x	O	x	O	x	x	x	x	x	x	non-DMR	hyperMdownR
CXCL14	x	O	x	O	x	x	x	x	x	x	non-DMR	hyperMdownR
NPY	x	O	x	O	x	x	x	x	x	x	non-DMR	hyperMdownR
C5orf4	x	O	x	O	x	x	x	x	x	x	non-DMR	hyperMdownR
COL4A5	x	O	x	O	x	x	x	x	x	x	non-DMR	hyperMdownR
CNTFR	x	O	x	O	x	x	x	x	x	x	non-DMR	hyperMdownR
ECHDC3	x	O	x	O	x	x	x	x	x	x	non-DMR	hyperMdownR
LMOD1	x	O	x	O	x	x	x	x	x	x	non-DMR	hyperMdownR
EEF1A2	x	O	x	O	x	x	x	x	x	x	non-DMR	hyperMdownR
CTSF	x	O	x	O	x	x	x	x	x	x	non-DMR	hyperMdownR
PEBP4	x	O	x	O	x	x	x	x	x	x	non-DMR	hyperMdownR
FOXF2	x	O	x	O	x	x	x	x	x	x	non-DMR	hyperMdownR
GHRLOS	x	O	x	O	x	x	x	x	x	x	non-DMR	hyperMdownR
SPINK2	x	O	x	O	x	x	x	x	x	x	non-DMR	hyperMdownR
GNG7	x	O	x	O	x	x	x	x	x	x	non-DMR	hyperMdownR
ARL4D	x	O	x	O	x	x	x	x	x	x	non-DMR	hyperMdownR
RPRM	x	O	x	O	x	x	x	x	x	x	non-DMR	hyperMdownR
MT1L	x	O	x	O	x	x	x	x	x	x	non-DMR	hyperMdownR
JAM2	x	O	x	O	x	x	x	x	x	x	non-DMR	hyperMdownR
FLJ42875	x	O	x	O	x	x	x	x	x	x	non-DMR	hyperMdownR
PRIMA1	x	O	x	O	x	x	x	x	x	x	non-DMR	hyperMdownR
CLIC6	x	O	x	O	x	x	x	x	x	x	non-DMR	hyperMdownR
SLC22A17	x	O	x	O	x	x	x	x	x	x	non-DMR	hyperMdownR
HAPLN4	x	O	x	O	x	x	x	x	x	x	non-DMR	hyperMdownR
LIMS2	x	O	x	O	x	x	x	x	x	x	non-DMR	hyperMdownR
CCKBR	x	O	x	O	x	x	x	x	x	x	non-DMR	hyperMdownR
MFSD4	x	O	x	O	x	x	x	x	x	x	non-DMR	hyperMdownR
TCEAL2	x	O	x	O	x	x	x	x	x	x	non-DMR	hyperMdownR
CKB	x	O	x	O	x	x	x	x	x	x	non-DMR	hyperMdownR
PPP1R3C	x	O	x	O	x	x	x	x	x	x	non-DMR	hyperMdownR
PDZRN3	x	O	x	O	x	x	x	x	x	x	non-DMR	hyperMdownR
SLC15A1	x	O	x	O	x	x	x	x	x	x	non-DMR	hyperMdownR
KIT	x	O	x	O	x	x	x	x	x	x	non-DMR	hyperMdownR
SYNM	x	O	x	O	x	x	x	x	x	x	non-DMR	hyperMdownR
PPP1R14A	x	O	x	O	x	x	x	x	x	x	non-DMR	hyperMdownR
PSD	x	O	x	O	x	x	x	x	x	x	non-DMR	hyperMdownR
SCUBE2	x	O	x	O	x	x	x	x	x	x	non-DMR	hyperMdownR
ADRB2	x	O	x	O	x	x	x	x	x	x	non-DMR	hyperMdownR
PCP4L1	x	O	x	O	x	x	x	x	x	x	non-DMR	hyperMdownR
EYA2	x	O	x	O	x	x	x	x	x	x	non-DMR	hyperMdownR
HSPB7	x	O	x	O	x	x	x	x	x	x	non-DMR	hyperMdownR
ESRRG	x	O	x	O	x	x	x	x	x	x	non-DMR	hyperMdownR
LDOC1	x	O	x	O	x	x	x	x	x	x	non-DMR	hyperMdownR
NEGR1	x	O	x	O	x	x	x	x	x	x	non-DMR	hyperMdownR
NKX6-2	x	O	x	O	x	x	x	x	x	x	non-DMR	hyperMdownR
GPR27	x	O	x	O	x	x	x	x	x	x	non-DMR	hyperMdownR
PNCK	x	O	x	O	x	x	x	x	x	x	non-DMR	hyperMdownR
GFRA1	x	O	x	O	x	x	x	x	x	x	non-DMR	hyperMdownR
GFRA3	x	O	x	O	x	x	x	x	x	x	non-DMR	hyperMdownR
DUSP5	x	O	x	O	x	x	x	x	x	x	non-DMR	hyperMdownR
RBPMS2	x	O	x	O	x	x	x	x	x	x	non-DMR	hyperMdownR
ID4	x	O	x	O	x	x	x	x	x	x	non-DMR	hyperMdownR
CHGA	x	O	x	O	x	x	x	x	x	x	non-DMR	hyperMdownR
CHGB	x	O	x	O	x	x	x	x	x	x	non-DMR	hyperMdownR
KCNK3	x	O	x	O	x	x	x	x	x	x	non-DMR	hyperMdownR
BEX2	x	O	x	O	x	x	x	x	x	x	non-DMR	hyperMdownR
BEX1	x	O	x	O	x	x	x	x	x	x	non-DMR	hyperMdownR
PCSK1N	x	O	x	O	x	x	x	x	x	x	non-DMR	hyperMdownR
NGFRAP1	x	O	x	O	x	x	x	x	x	x	non-DMR	hyperMdownR
TMEM25	x	O	x	O	x	x	x	x	x	x	non-DMR	hyperMdownR
CARTPT	x	O	x	O	x	x	x	x	x	x	non-DMR	hyperMdownR
ASS1	x	O	x	x	O	x	x	O	x	x	non-DMR	hyperMdownR
PODXL2	x	O	x	x	O	x	x	O	x	x	non-DMR	hyperMdownR
PPP1R1B	x	O	x	x	O	x	x	O	x	x	non-DMR	hyperMdownR
ESPN	x	O	x	x	x	x	x	x	x	x	non-DMR	hyperMdownR
DUSP23	x	O	x	x	x	x	x	x	x	x	non-DMR	hyperMdownR
SNTA1	x	O	x	x	x	x	x	x	x	x	non-DMR	hyperMdownR
C10orf116	x	O	x	x	x	x	x	x	x	x	non-DMR	hyperMdownR
SLC6A4	x	O	x	x	x	x	x	x	x	x	non-DMR	hyperMdownR
IRX5	x	O	x	x	x	x	x	x	x	x	non-DMR	hyperMdownR
IRX3	x	O	x	x	x	x	x	x	x	x	non-DMR	hyperMdownR
B3GALT4	x	O	x	x	x	x	x	x	x	x	non-DMR	hyperMdownR
LARP6	x	O	x	x	x	x	x	x	x	x	non-DMR	hyperMdownR
FAM84A	x	O	x	x	x	x	x	x	x	x	non-DMR	hyperMdownR
CYP3A7	x	O	x	x	x	x	x	x	x	x	non-DMR	hyperMdownR
MT1G	x	O	x	x	x	x	x	x	x	x	non-DMR	hyperMdownR
SLC25A4	x	O	x	x	x	x	x	x	x	x	non-DMR	hyperMdownR
ANGPTL4	x	O	x	x	x	x	x	x	x	x	non-DMR	hyperMdownR
ANGPTL1	x	O	x	x	x	x	x	x	x	x	non-DMR	hyperMdownR
DIRAS1	x	O	x	x	x	x	x	x	x	x	non-DMR	hyperMdownR
ATP2A3	x	O	x	x	x	x	x	x	x	x	non-DMR	hyperMdownR
CDKN1C	x	O	x	x	x	x	x	x	x	x	non-DMR	hyperMdownR
CRYBA2	x	O	x	x	x	x	x	x	x	x	non-DMR	hyperMdownR
WNT4	x	O	x	x	x	x	x	x	x	x	non-DMR	hyperMdownR
APOA1	x	O	x	x	x	x	x	x	x	x	non-DMR	hyperMdownR
PPP1R1A	x	O	x	x	x	x	x	x	x	x	non-DMR	hyperMdownR
MAP1LC3A	x	O	x	x	x	x	x	x	x	x	non-DMR	hyperMdownR
ZNF511	x	O	x	x	x	x	x	x	x	x	non-DMR	hyperMdownR
PDLIM4	x	O	x	x	x	x	x	x	x	x	non-DMR	hyperMdownR
C8orf47	x	O	x	x	x	x	x	x	x	x	non-DMR	hyperMdownR
SNPH	x	O	x	x	x	x	x	x	x	x	non-DMR	hyperMdownR
BNIP3	x	O	x	x	x	x	x	x	x	x	non-DMR	hyperMdownR
KCNH2	x	O	x	x	x	x	x	x	x	x	non-DMR	hyperMdownR
GPX3	x	O	x	x	x	x	x	x	x	x	non-DMR	hyperMdownR
ANPEP	x	O	x	x	x	x	x	x	x	x	non-DMR	hyperMdownR
ECHDC2	x	O	x	x	x	x	x	x	x	x	non-DMR	hyperMdownR
GHRL	x	O	x	x	x	x	x	x	x	x	non-DMR	hyperMdownR
UPK1B	x	O	x	x	x	x	x	x	x	x	non-DMR	hyperMdownR
RGMB	x	O	x	x	x	x	x	x	x	x	non-DMR	hyperMdownR
SLC7A8	x	O	x	x	x	x	x	x	x	x	non-DMR	hyperMdownR
TCEA3	x	O	x	x	x	x	x	x	x	x	non-DMR	hyperMdownR
OSTBETA	x	O	x	x	x	x	x	x	x	x	non-DMR	hyperMdownR
SULT1A2	x	O	x	x	x	x	x	x	x	x	non-DMR	hyperMdownR
LTK	x	O	x	x	x	x	x	x	x	x	non-DMR	hyperMdownR
CHP2	x	O	x	x	x	x	x	x	x	x	non-DMR	hyperMdownR
MME	x	O	x	x	x	x	x	x	x	x	non-DMR	hyperMdownR
PTPRS	x	O	x	x	x	x	x	x	x	x	non-DMR	hyperMdownR
TMEM151A	x	O	x	x	x	x	x	x	x	x	non-DMR	hyperMdownR
B4GALNT2	x	O	x	x	x	x	x	x	x	x	non-DMR	hyperMdownR
RAP1GAP	x	O	x	x	x	x	x	x	x	x	non-DMR	hyperMdownR
EMID1	x	O	x	x	x	x	x	x	x	x	non-DMR	hyperMdownR
MFSD6L	x	O	x	x	x	x	x	x	x	x	non-DMR	hyperMdownR
UCN3	x	O	x	x	x	x	x	x	x	x	non-DMR	hyperMdownR
MYOC	x	O	x	x	x	x	x	x	x	x	non-DMR	hyperMdownR
ACER2	x	O	x	x	x	x	x	x	x	x	non-DMR	hyperMdownR
ELOVL6	x	O	x	x	x	x	x	x	x	x	non-DMR	hyperMdownR
RAI2	x	O	x	x	x	x	x	x	x	x	non-DMR	hyperMdownR
TMEM220	x	O	x	x	x	x	x	x	x	x	non-DMR	hyperMdownR
HOMER2	x	O	x	x	x	x	x	x	x	x	non-DMR	hyperMdownR
C1orf115	x	O	x	x	x	x	x	x	x	x	non-DMR	hyperMdownR
MYRIP	x	O	x	x	x	x	x	x	x	x	non-DMR	hyperMdownR
P2RY2	x	O	x	x	x	x	x	x	x	x	non-DMR	hyperMdownR
LRRC3	x	O	x	x	x	x	x	x	x	x	non-DMR	hyperMdownR
CRAT	x	O	x	x	x	x	x	x	x	x	non-DMR	hyperMdownR
CA9	x	O	x	x	x	x	x	x	x	x	non-DMR	hyperMdownR
CA4	x	O	x	x	x	x	x	x	x	x	non-DMR	hyperMdownR
USP2	x	O	x	x	x	x	x	x	x	x	non-DMR	hyperMdownR
FBLN1	x	O	x	x	x	x	x	x	x	x	non-DMR	hyperMdownR
UBXN10	x	O	x	x	x	x	x	x	x	x	non-DMR	hyperMdownR
TMEM171	x	O	x	x	x	x	x	x	x	x	non-DMR	hyperMdownR
B3GNT7	x	O	x	x	x	x	x	x	x	x	non-DMR	hyperMdownR
FNDC4	x	O	x	x	x	x	x	x	x	x	non-DMR	hyperMdownR
DHRS7	x	O	x	x	x	x	x	x	x	x	non-DMR	hyperMdownR
ORM1	x	O	x	x	x	x	x	x	x	x	non-DMR	hyperMdownR
VIP	x	O	x	x	x	x	x	x	x	x	non-DMR	hyperMdownR
SYNPO2	x	O	x	x	x	x	x	x	x	x	non-DMR	hyperMdownR
OTOP3	x	O	x	x	x	x	x	x	x	x	non-DMR	hyperMdownR
C16orf5	x	O	x	x	x	x	x	x	x	x	non-DMR	hyperMdownR
MFSD2A	x	O	x	x	x	x	x	x	x	x	non-DMR	hyperMdownR
MT1M	x	O	x	x	x	x	x	x	x	x	non-DMR	hyperMdownR
MT1H	x	O	x	x	x	x	x	x	x	x	non-DMR	hyperMdownR
CLDN3	x	O	x	x	x	x	x	x	x	x	non-DMR	hyperMdownR
FAM177B	x	O	x	x	x	x	x	x	x	x	non-DMR	hyperMdownR
PID1	x	O	x	x	x	x	x	x	x	x	non-DMR	hyperMdownR
IGFBP6	x	O	x	x	x	x	x	x	x	x	non-DMR	hyperMdownR
F10	x	O	x	x	x	x	x	x	x	x	non-DMR	hyperMdownR
LYNX1	x	O	x	x	x	x	x	x	x	x	non-DMR	hyperMdownR
GPER	x	O	x	x	x	x	x	x	x	x	non-DMR	hyperMdownR
SMPD3	x	O	x	x	x	x	x	x	x	x	non-DMR	hyperMdownR
LOC388588	x	O	x	x	x	x	x	x	x	x	non-DMR	hyperMdownR
RASSF10	x	O	x	x	x	x	x	x	x	x	non-DMR	hyperMdownR
TPM2	x	O	x	x	x	x	x	x	x	x	non-DMR	hyperMdownR
CIB2	x	O	x	x	x	x	x	x	x	x	non-DMR	hyperMdownR
FBXO27	x	O	x	x	x	x	x	x	x	x	non-DMR	hyperMdownR
VSIG2	x	O	x	x	x	x	x	x	x	x	non-DMR	hyperMdownR
CLU	x	O	x	x	x	x	x	x	x	x	non-DMR	hyperMdownR
TM6SF2	x	O	x	x	x	x	x	x	x	x	non-DMR	hyperMdownR
ACOX2	x	O	x	x	x	x	x	x	x	x	non-DMR	hyperMdownR
GDPD2	x	O	x	x	x	x	x	x	x	x	non-DMR	hyperMdownR
LPAR1	x	O	x	x	x	x	x	x	x	x	non-DMR	hyperMdownR
MGLL	x	O	x	x	x	x	x	x	x	x	non-DMR	hyperMdownR
SLC5A5	x	O	x	x	x	x	x	x	x	x	non-DMR	hyperMdownR
SCARA3	x	O	x	x	x	x	x	x	x	x	non-DMR	hyperMdownR
CASQ2	x	O	x	x	x	x	x	x	x	x	non-DMR	hyperMdownR
ARHGDIG	x	O	x	x	x	x	x	x	x	x	non-DMR	hyperMdownR
VIPR1	x	O	x	x	x	x	x	x	x	x	non-DMR	hyperMdownR
MATN2	x	O	x	x	x	x	x	x	x	x	non-DMR	hyperMdownR
CES1	x	O	x	x	x	x	x	x	x	x	non-DMR	hyperMdownR
MTSS1	x	O	x	x	x	x	x	x	x	x	non-DMR	hyperMdownR
HBA1	x	O	x	x	x	x	x	x	x	x	non-DMR	hyperMdownR
LOC389332	x	O	x	x	x	x	x	x	x	x	non-DMR	hyperMdownR
HBA2	x	O	x	x	x	x	x	x	x	x	non-DMR	hyperMdownR
SLC16A9	x	O	x	x	x	x	x	x	x	x	non-DMR	hyperMdownR
SLC6A20	x	O	x	x	x	x	x	x	x	x	non-DMR	hyperMdownR
SCGB3A1	x	O	x	x	x	x	x	x	x	x	non-DMR	hyperMdownR
ACTG2	x	O	x	x	x	x	x	x	x	x	non-DMR	hyperMdownR
FAM3B	x	O	x	x	x	x	x	x	x	x	non-DMR	hyperMdownR
SLC6A8	x	O	x	x	x	x	x	x	x	x	non-DMR	hyperMdownR
APCDD1	x	O	x	x	x	x	x	x	x	x	non-DMR	hyperMdownR
MYL9	x	O	x	x	x	x	x	x	x	x	non-DMR	hyperMdownR
FAM50B	x	O	x	x	x	x	x	x	x	x	non-DMR	hyperMdownR
FAM46B	x	O	x	x	x	x	x	x	x	x	non-DMR	hyperMdownR
FAM110C	x	O	x	x	x	x	x	x	x	x	non-DMR	hyperMdownR
MAPRE3	x	O	x	x	x	x	x	x	x	x	non-DMR	hyperMdownR
AQP4	x	O	x	x	x	x	x	x	x	x	non-DMR	hyperMdownR
AQP5	x	O	x	x	x	x	x	x	x	x	non-DMR	hyperMdownR
FMO5	x	O	x	x	x	x	x	x	x	x	non-DMR	hyperMdownR
WNK2	x	O	x	x	x	x	x	x	x	x	non-DMR	hyperMdownR
GPT	x	O	x	x	x	x	x	x	x	x	non-DMR	hyperMdownR
FKBP1B	x	O	x	x	x	x	x	x	x	x	non-DMR	hyperMdownR
C16orf74	x	O	x	x	x	x	x	x	x	x	non-DMR	hyperMdownR
FBP2	x	O	x	x	x	x	x	x	x	x	non-DMR	hyperMdownR
DUOX1	x	O	x	x	x	x	x	x	x	x	non-DMR	hyperMdownR
DUOX2	x	O	x	x	x	x	x	x	x	x	non-DMR	hyperMdownR
CCKAR	x	O	x	x	x	x	x	x	x	x	non-DMR	hyperMdownR
SPON1	x	O	x	x	x	x	x	x	x	x	non-DMR	hyperMdownR
GOLT1A	x	O	x	x	x	x	x	x	x	x	non-DMR	hyperMdownR
NDRG2	x	O	x	x	x	x	x	x	x	x	non-DMR	hyperMdownR
ACADM	x	O	x	x	x	x	x	x	x	x	non-DMR	hyperMdownR
RGN	x	O	x	x	x	x	x	x	x	x	non-DMR	hyperMdownR
C16orf89	x	O	x	x	x	x	x	x	x	x	non-DMR	hyperMdownR
SCNN1G	x	O	x	x	x	x	x	x	x	x	non-DMR	hyperMdownR
SCNN1A	x	O	x	x	x	x	x	x	x	x	non-DMR	hyperMdownR
EFS	x	O	x	x	x	x	x	x	x	x	non-DMR	hyperMdownR
DNER	x	O	x	x	x	x	x	x	x	x	non-DMR	hyperMdownR
FAM174B	x	O	x	x	x	x	x	x	x	x	non-DMR	hyperMdownR
FAM174A	x	O	x	x	x	x	x	x	x	x	non-DMR	hyperMdownR
INSM1	x	O	x	x	x	x	x	x	x	x	non-DMR	hyperMdownR
C2CD4B	x	O	x	x	x	x	x	x	x	x	non-DMR	hyperMdownR
VSTM2L	x	O	x	x	x	x	x	x	x	x	non-DMR	hyperMdownR
H2AFY2	x	O	x	x	x	x	x	x	x	x	non-DMR	hyperMdownR
FBXO2	x	O	x	x	x	x	x	x	x	x	non-DMR	hyperMdownR
CHCHD10	x	O	x	x	x	x	x	x	x	x	non-DMR	hyperMdownR
TPPP3	x	O	x	x	x	x	x	x	x	x	non-DMR	hyperMdownR
FHL1	x	O	x	x	x	x	x	x	x	x	non-DMR	hyperMdownR
ERN2	x	O	x	x	x	x	x	x	x	x	non-DMR	hyperMdownR
RNF208	x	O	x	x	x	x	x	x	x	x	non-DMR	hyperMdownR
NCCRP1	x	O	x	x	x	x	x	x	x	x	non-DMR	hyperMdownR
TPD52L1	x	O	x	x	x	x	x	x	x	x	non-DMR	hyperMdownR
TFF3	x	O	x	x	x	x	x	x	x	x	non-DMR	hyperMdownR
AIF1L	x	O	x	x	x	x	x	x	x	x	non-DMR	hyperMdownR
NMU	x	O	x	x	x	x	x	x	x	x	non-DMR	hyperMdownR
SFRP5	x	O	x	x	x	x	x	x	x	x	non-DMR	hyperMdownR
GSTM1	x	O	x	x	x	x	x	x	x	x	non-DMR	hyperMdownR
AGPAT9	x	O	x	x	x	x	x	x	x	x	non-DMR	hyperMdownR
ASAP3	x	O	x	x	x	x	x	x	x	x	non-DMR	hyperMdownR
SEPP1	x	O	x	x	x	x	x	x	x	x	non-DMR	hyperMdownR
SCG2	x	O	x	x	x	x	x	x	x	x	non-DMR	hyperMdownR
KLF15	x	O	x	x	x	x	x	x	x	x	non-DMR	hyperMdownR
CLEC3B	x	O	x	x	x	x	x	x	x	x	non-DMR	hyperMdownR
TMEM35	x	O	x	x	x	x	x	x	x	x	non-DMR	hyperMdownR
C2orf70	x	O	x	x	x	x	x	x	x	x	non-DMR	hyperMdownR
RGS2	x	O	x	x	x	x	x	x	x	x	non-DMR	hyperMdownR
DPP4	x	O	x	x	x	x	x	x	x	x	non-DMR	hyperMdownR
SLC46A1	x	O	x	x	x	x	x	x	x	x	non-DMR	hyperMdownR
SLC44A4	x	O	x	x	x	x	x	x	x	x	non-DMR	hyperMdownR
TFCP2L1	x	O	x	x	x	x	x	x	x	x	non-DMR	hyperMdownR
HSPB8	x	O	x	x	x	x	x	x	x	x	non-DMR	hyperMdownR
HPN	x	O	x	x	x	x	x	x	x	x	non-DMR	hyperMdownR
TAGLN	x	O	x	x	x	x	x	x	x	x	non-DMR	hyperMdownR
FLNC	x	O	x	x	x	x	x	x	x	x	non-DMR	hyperMdownR
SCARA5	x	O	x	x	x	x	x	x	x	x	non-DMR	hyperMdownR
ARC	x	O	x	x	x	x	x	x	x	x	non-DMR	hyperMdownR
PDK4	x	O	x	x	x	x	x	x	x	x	non-DMR	hyperMdownR
PTGS1	x	O	x	x	x	x	x	x	x	x	non-DMR	hyperMdownR
TSC22D3	x	O	x	x	x	x	x	x	x	x	non-DMR	hyperMdownR
FXYD1	x	O	x	x	x	x	x	x	x	x	non-DMR	hyperMdownR
CDX1	x	O	x	x	x	x	x	x	x	x	non-DMR	hyperMdownR
KLK13	x	O	x	x	x	x	x	x	x	x	non-DMR	hyperMdownR
KLK11	x	O	x	x	x	x	x	x	x	x	non-DMR	hyperMdownR
FAM132A	x	O	x	x	x	x	x	x	x	x	non-DMR	hyperMdownR
CCK	x	O	x	x	x	x	x	x	x	x	non-DMR	hyperMdownR
APLP1	x	O	x	x	x	x	x	x	x	x	non-DMR	hyperMdownR
GSN	x	O	x	x	x	x	x	x	x	x	non-DMR	hyperMdownR
LOC389493	x	O	x	x	x	x	x	x	x	x	non-DMR	hyperMdownR
DSC2	x	O	x	x	x	x	x	x	x	x	non-DMR	hyperMdownR
EDN3	x	O	x	x	x	x	x	x	x	x	non-DMR	hyperMdownR
CAPN9	x	O	x	x	x	x	x	x	x	x	non-DMR	hyperMdownR
ENTPD3	x	O	x	x	x	x	x	x	x	x	non-DMR	hyperMdownR
KRT20	x	O	x	x	x	x	x	x	x	x	non-DMR	hyperMdownR
VWA2	x	O	x	x	x	x	x	x	x	x	non-DMR	hyperMdownR
ENTPD8	x	O	x	x	x	x	x	x	x	x	non-DMR	hyperMdownR
MLYCD	x	O	x	x	x	x	x	x	x	x	non-DMR	hyperMdownR
HYAL1	x	O	x	x	x	x	x	x	x	x	non-DMR	hyperMdownR
PKIB	x	O	x	x	x	x	x	x	x	x	non-DMR	hyperMdownR
SLC7A4	x	O	x	x	x	x	x	x	x	x	non-DMR	hyperMdownR
REEP1	x	O	x	x	x	x	x	x	x	x	non-DMR	hyperMdownR
SLC25A34	x	O	x	x	x	x	x	x	x	x	non-DMR	hyperMdownR
MSRA	x	O	x	x	x	x	x	x	x	x	non-DMR	hyperMdownR
CPA2	x	O	x	x	x	x	x	x	x	x	non-DMR	hyperMdownR
SOSTDC1	x	O	x	x	x	x	x	x	x	x	non-DMR	hyperMdownR
AMT	x	O	x	x	x	x	x	x	x	x	non-DMR	hyperMdownR
BHLHA15	x	O	x	x	x	x	x	x	x	x	non-DMR	hyperMdownR
TTC9	x	O	x	x	x	x	x	x	x	x	non-DMR	hyperMdownR
CAPS	x	O	x	x	x	x	x	x	x	x	non-DMR	hyperMdownR
WFDC1	x	O	x	x	x	x	x	x	x	x	non-DMR	hyperMdownR
WFDC2	x	O	x	x	x	x	x	x	x	x	non-DMR	hyperMdownR
RHOF	x	O	x	x	x	x	x	x	x	x	non-DMR	hyperMdownR
RHOD	x	O	x	x	x	x	x	x	x	x	non-DMR	hyperMdownR
ABCG2	x	O	x	x	x	x	x	x	x	x	non-DMR	hyperMdownR
TUBAL3	x	O	x	x	x	x	x	x	x	x	non-DMR	hyperMdownR
TMEM61	x	O	x	x	x	x	x	x	x	x	non-DMR	hyperMdownR
SNCG	x	O	x	x	x	x	x	x	x	x	non-DMR	hyperMdownR
TMEM100	x	O	x	x	x	x	x	x	x	x	non-DMR	hyperMdownR
ME1	x	O	x	x	x	x	x	x	x	x	non-DMR	hyperMdownR
VLDLR	x	O	x	x	x	x	x	x	x	x	non-DMR	hyperMdownR
SGCA	x	O	x	x	x	x	x	x	x	x	non-DMR	hyperMdownR
PMM1	x	O	x	x	x	x	x	x	x	x	non-DMR	hyperMdownR
SRPX	x	O	x	x	x	x	x	x	x	x	non-DMR	hyperMdownR
CITED4	x	O	x	x	x	x	x	x	x	x	non-DMR	hyperMdownR
C15orf48	x	O	x	x	x	x	x	x	x	x	non-DMR	hyperMdownR
PLCD1	x	O	x	x	x	x	x	x	x	x	non-DMR	hyperMdownR
ACHE	x	O	x	x	x	x	x	x	x	x	non-DMR	hyperMdownR
ADM	x	O	x	x	x	x	x	x	x	x	non-DMR	hyperMdownR
MAPK8IP1	x	O	x	x	x	x	x	x	x	x	non-DMR	hyperMdownR
FADS6	x	O	x	x	x	x	x	x	x	x	non-DMR	hyperMdownR
ID3	x	O	x	x	x	x	x	x	x	x	non-DMR	hyperMdownR
IGFALS	x	O	x	x	x	x	x	x	x	x	non-DMR	hyperMdownR
PCOLCE2	x	O	x	x	x	x	x	x	x	x	non-DMR	hyperMdownR
PDE9A	x	O	x	x	x	x	x	x	x	x	non-DMR	hyperMdownR
BCL2L10	x	O	x	x	x	x	x	x	x	x	non-DMR	hyperMdownR
KCNK6	x	O	x	x	x	x	x	x	x	x	non-DMR	hyperMdownR
ACOT11	x	O	x	x	x	x	x	x	x	x	non-DMR	hyperMdownR
BEX5	x	O	x	x	x	x	x	x	x	x	non-DMR	hyperMdownR
MAP7D2	x	O	x	x	x	x	x	x	x	x	non-DMR	hyperMdownR
GGT1	x	O	x	x	x	x	x	x	x	x	non-DMR	hyperMdownR
PLAC9	x	O	x	x	x	x	x	x	x	x	non-DMR	hyperMdownR
SCIN	x	O	x	x	x	x	x	x	x	x	non-DMR	hyperMdownR
KRT4	x	x	O	x	x	x	x	x	x	x	non-DMR	hyperMdownR
SPRR2B	x	x	O	x	x	x	x	x	x	x	non-DMR	hyperMdownR
GATA5	x	x	x	O	x	x	x	x	x	x	non-DMR	hyperMdownR
SCGN	x	x	x	O	x	x	x	x	x	x	non-DMR	hyperMdownR
ITGA8	x	x	x	O	x	x	x	x	x	x	non-DMR	hyperMdownR
HLF	x	x	x	O	x	x	x	x	x	x	non-DMR	hyperMdownR
RGMA	x	x	x	O	x	x	x	x	x	x	non-DMR	hyperMdownR
CHRDL1	x	x	x	O	x	x	x	x	x	x	non-DMR	hyperMdownR
FUT9	x	x	x	O	x	x	x	x	x	x	non-DMR	hyperMdownR
PALM	x	x	x	O	x	x	x	x	x	x	non-DMR	hyperMdownR
ADHFE1	x	x	x	O	x	x	x	x	x	x	non-DMR	hyperMdownR
FUZ	x	x	x	O	x	x	x	x	x	x	non-DMR	hyperMdownR
DERL3	x	x	x	O	x	x	x	x	x	x	non-DMR	hyperMdownR
SLCO2A1	x	x	x	O	x	x	x	x	x	x	non-DMR	hyperMdownR
PRKAR2B	x	x	x	O	x	x	x	x	x	x	non-DMR	hyperMdownR
HAAO	x	x	x	O	x	x	x	x	x	x	non-DMR	hyperMdownR
CBX6	x	x	x	O	x	x	x	x	x	x	non-DMR	hyperMdownR
ITIH5	x	x	x	O	x	x	x	x	x	x	non-DMR	hyperMdownR
ZBTB16	x	x	x	O	x	x	x	x	x	x	non-DMR	hyperMdownR
ZSCAN18	x	x	x	O	x	x	x	x	x	x	non-DMR	hyperMdownR
SOX21	x	x	x	O	x	x	x	x	x	x	non-DMR	hyperMdownR
HOXA4	x	x	x	O	x	x	x	x	x	x	non-DMR	hyperMdownR
NPTX1	x	x	x	O	x	x	x	x	x	x	non-DMR	hyperMdownR
NKX2-3	x	x	x	O	x	x	x	x	x	x	non-DMR	hyperMdownR
MMRN1	x	x	x	O	x	x	x	x	x	x	non-DMR	hyperMdownR
LOC400043	x	x	x	O	x	x	x	x	x	x	non-DMR	hyperMdownR
ADCY5	x	x	x	O	x	x	x	x	x	x	non-DMR	hyperMdownR
ACSF2	x	x	x	O	x	x	x	x	x	x	non-DMR	hyperMdownR
SUSD4	x	x	x	O	x	x	x	x	x	x	non-DMR	hyperMdownR
H2AFJ	x	x	x	O	x	x	x	x	x	x	non-DMR	hyperMdownR
SCTR	x	x	x	O	x	x	x	x	x	x	non-DMR	hyperMdownR
CCDC106	x	x	x	O	x	x	x	x	x	x	non-DMR	hyperMdownR
TCEAL3	x	x	x	O	x	x	x	x	x	x	non-DMR	hyperMdownR
D4S234E	x	x	x	O	x	x	x	x	x	x	non-DMR	hyperMdownR
BEX4	x	x	x	O	x	x	x	x	x	x	non-DMR	hyperMdownR
PDGFD	x	x	x	O	x	x	x	x	x	x	non-DMR	hyperMdownR
PRIM1	x	x	x	x	O	O	x	O	x	x	non-DMR	hypoMupR
WDFY1	x	x	x	x	O	O	x	O	x	x	non-DMR	hypoMupR
TMC5	x	x	x	x	O	O	x	O	x	x	non-DMR	hypoMupR
CST4	x	x	x	x	O	O	x	x	x	x	non-DMR	hypoMupR
CLRN3	x	x	x	x	O	x	O	O	x	x	non-DMR	hypoMupR
TP53I11	x	x	x	x	O	x	O	x	x	x	non-DMR	hypoMupR
RARRES1	x	x	x	x	O	x	O	x	x	x	non-DMR	hypoMupR
RBP4	x	x	x	x	O	x	O	x	x	x	non-DMR	hypoMupR
CXorf61	x	x	x	x	O	x	x	O	x	x	non-DMR	hypoMupR
MMP12	x	x	x	x	O	x	x	O	x	x	non-DMR	hypoMupR
PRKDC	x	x	x	x	O	x	x	O	x	x	non-DMR	hypoMupR
SULF2	x	x	x	x	O	x	x	O	x	x	non-DMR	hypoMupR
SNORA8	x	x	x	x	O	x	x	O	x	x	non-DMR	hypoMupR
MSLN	x	x	x	x	O	x	x	O	x	x	non-DMR	hypoMupR
KIAA1199	x	x	x	x	O	x	x	O	x	x	non-DMR	hypoMupR
NOP56	x	x	x	x	O	x	x	O	x	x	non-DMR	hypoMupR
ADCY3	x	x	x	x	O	x	x	O	x	x	non-DMR	hypoMupR
IARS2	x	x	x	x	O	x	x	O	x	x	non-DMR	hypoMupR
DSG2	x	x	x	x	O	x	x	O	x	x	non-DMR	hypoMupR
NMB	x	x	x	x	O	x	x	O	x	x	non-DMR	hypoMupR
RHPN2	x	x	x	x	O	x	x	O	x	x	non-DMR	hypoMupR
C8orf73	x	x	x	x	O	x	x	O	x	x	non-DMR	hypoMupR
CPZ	x	x	x	x	O	x	x	x	x	x	non-DMR	hypoMupR
LMTK2	x	x	x	x	O	x	x	x	x	x	non-DMR	hypoMupR
GRB10	x	x	x	x	O	x	x	x	x	x	non-DMR	hypoMupR
IL11	x	x	x	x	O	x	x	x	x	x	non-DMR	hypoMupR
LILRB4	x	x	x	x	O	x	x	x	x	x	non-DMR	hypoMupR
GDF15	x	x	x	x	O	x	x	x	x	x	non-DMR	hypoMupR
H19	x	x	x	x	O	x	x	x	x	x	non-DMR	hypoMupR
HTRA1	x	x	x	x	O	x	x	x	x	x	non-DMR	hypoMupR
F5	x	x	x	x	O	x	x	x	x	x	non-DMR	hypoMupR
GJB1	x	x	x	x	O	x	x	x	x	x	non-DMR	hypoMupR
TM4SF1	x	x	x	x	O	x	x	x	x	x	non-DMR	hypoMupR
HNF1A	x	x	x	x	O	x	x	x	x	x	non-DMR	hypoMupR
SPON2	x	x	x	x	O	x	x	x	x	x	non-DMR	hypoMupR
CPVL	x	x	x	x	O	x	x	x	x	x	non-DMR	hypoMupR
SLC12A8	x	x	x	x	O	x	x	x	x	x	non-DMR	hypoMupR
LAMB1	x	x	x	x	O	x	x	x	x	x	non-DMR	hypoMupR
CLDN6	x	x	x	x	O	x	x	x	x	x	non-DMR	hypoMupR
EPS8L3	x	x	x	x	O	x	x	x	x	x	non-DMR	hypoMupR
LOC647979	x	x	x	x	O	x	x	x	x	x	non-DMR	hypoMupR
C15orf23	x	x	x	x	O	x	x	x	x	x	non-DMR	hypoMupR
ITGBL1	x	x	x	x	O	x	x	x	x	x	non-DMR	hypoMupR
PHF16	x	x	x	x	O	x	x	x	x	x	non-DMR	hypoMupR
ICA1	x	x	x	x	O	x	x	x	x	x	non-DMR	hypoMupR
ZNF469	x	x	x	x	O	x	x	x	x	x	non-DMR	hypoMupR
MAGEA12	x	x	x	x	O	x	x	x	x	x	non-DMR	hypoMupR
FCHO1	x	x	x	x	O	x	x	x	x	x	non-DMR	hypoMupR
PRPF3	x	x	x	x	O	x	x	x	x	x	non-DMR	hypoMupR
DLGAP4	x	x	x	x	O	x	x	x	x	x	non-DMR	hypoMupR
CLCN4	x	x	x	x	O	x	x	x	x	x	non-DMR	hypoMupR
ZNF239	x	x	x	x	O	x	x	x	x	x	non-DMR	hypoMupR
CXCL1	x	x	x	x	O	x	x	x	x	x	non-DMR	hypoMupR
C4BPA	x	x	x	x	O	x	x	x	x	x	non-DMR	hypoMupR
MSR1	x	x	x	x	O	x	x	x	x	x	non-DMR	hypoMupR
SCRN1	x	x	x	x	O	x	x	x	x	x	non-DMR	hypoMupR
LMNB2	x	x	x	x	O	x	x	x	x	x	non-DMR	hypoMupR
CTSL1	x	x	x	x	O	x	x	x	x	x	non-DMR	hypoMupR
PROCR	x	x	x	x	O	x	x	x	x	x	non-DMR	hypoMupR
CSAG1	x	x	x	x	O	x	x	x	x	x	non-DMR	hypoMupR
UHMK1	x	x	x	x	O	x	x	x	x	x	non-DMR	hypoMupR
KLK10	x	x	x	x	O	x	x	x	x	x	non-DMR	hypoMupR
KIAA1244	x	x	x	x	O	x	x	x	x	x	non-DMR	hypoMupR
TSPAN8	x	x	x	x	O	x	x	x	x	x	non-DMR	hypoMupR
GPR4	x	x	x	x	O	x	x	x	x	x	non-DMR	hypoMupR
PLA1A	x	x	x	x	O	x	x	x	x	x	non-DMR	hypoMupR
FZD6	x	x	x	x	O	x	x	x	x	x	non-DMR	hypoMupR
CYP2B6	x	x	x	x	O	x	x	x	x	x	non-DMR	hypoMupR
ZNF623	x	x	x	x	O	x	x	x	x	x	non-DMR	hypoMupR
FAM176A	x	x	x	x	O	x	x	x	x	x	non-DMR	hypoMupR
OSMR	x	x	x	x	O	x	x	x	x	x	non-DMR	hypoMupR
ERI1	x	x	x	x	x	O	x	O	x	x	non-DMR	hypoMupR
GZMB	x	x	x	x	x	O	x	O	x	x	non-DMR	hypoMupR
MYEOV	x	x	x	x	x	O	x	O	x	x	non-DMR	hypoMupR
APOL1	x	x	x	x	x	O	x	O	x	x	non-DMR	hypoMupR
GNLY	x	x	x	x	x	O	x	O	x	x	non-DMR	hypoMupR
C1QC	x	x	x	x	x	O	x	O	x	x	non-DMR	hypoMupR
CCL8	x	x	x	x	x	O	x	O	x	x	non-DMR	hypoMupR
WDR76	x	x	x	x	x	O	x	O	x	x	non-DMR	hypoMupR
BST2	x	x	x	x	x	O	x	O	x	x	non-DMR	hypoMupR
GBP4	x	x	x	x	x	O	x	O	x	x	non-DMR	hypoMupR
C17orf53	x	x	x	x	x	O	x	O	x	x	non-DMR	hypoMupR
SLC6A14	x	x	x	x	x	O	x	O	x	x	non-DMR	hypoMupR
CENPM	x	x	x	x	x	O	x	O	x	x	non-DMR	hypoMupR
PLSCR1	x	x	x	x	x	O	x	O	x	x	non-DMR	hypoMupR
CD53	x	x	x	x	x	O	x	O	x	x	non-DMR	hypoMupR
LARP1	x	x	x	x	x	O	x	x	x	x	non-DMR	hypoMupR
IFNG	x	x	x	x	x	O	x	x	x	x	non-DMR	hypoMupR
CXCL13	x	x	x	x	x	O	x	x	x	x	non-DMR	hypoMupR
TFEC	x	x	x	x	x	O	x	x	x	x	non-DMR	hypoMupR
SMAD6	x	x	x	x	x	O	x	x	x	x	non-DMR	hypoMupR
IL2RG	x	x	x	x	x	O	x	x	x	x	non-DMR	hypoMupR
SIRPG	x	x	x	x	x	O	x	x	x	x	non-DMR	hypoMupR
RAI1	x	x	x	x	x	O	x	x	x	x	non-DMR	hypoMupR
HLA-DMA	x	x	x	x	x	O	x	x	x	x	non-DMR	hypoMupR
TIGIT	x	x	x	x	x	O	x	x	x	x	non-DMR	hypoMupR
MS4A4A	x	x	x	x	x	O	x	x	x	x	non-DMR	hypoMupR
APOL4	x	x	x	x	x	O	x	x	x	x	non-DMR	hypoMupR
OLFM4	x	x	x	x	x	O	x	x	x	x	non-DMR	hypoMupR
CD74	x	x	x	x	x	O	x	x	x	x	non-DMR	hypoMupR
ITK	x	x	x	x	x	O	x	x	x	x	non-DMR	hypoMupR
SLAMF8	x	x	x	x	x	O	x	x	x	x	non-DMR	hypoMupR
HLA-DPA1	x	x	x	x	x	O	x	x	x	x	non-DMR	hypoMupR
CLCN5	x	x	x	x	x	O	x	x	x	x	non-DMR	hypoMupR
HABP2	x	x	x	x	x	O	x	x	x	x	non-DMR	hypoMupR
POLA1	x	x	x	x	x	O	x	x	x	x	non-DMR	hypoMupR
CD2	x	x	x	x	x	O	x	x	x	x	non-DMR	hypoMupR
HPRT1	x	x	x	x	x	O	x	x	x	x	non-DMR	hypoMupR
CHIT1	x	x	x	x	x	O	x	x	x	x	non-DMR	hypoMupR
SIGLEC10	x	x	x	x	x	O	x	x	x	x	non-DMR	hypoMupR
LYZ	x	x	x	x	x	O	x	x	x	x	non-DMR	hypoMupR
CLEC12A	x	x	x	x	x	O	x	x	x	x	non-DMR	hypoMupR
LRRC61	x	x	x	x	x	O	x	x	x	x	non-DMR	hypoMupR
C14orf105	x	x	x	x	x	O	x	x	x	x	non-DMR	hypoMupR
UNC5CL	x	x	x	x	x	O	x	x	x	x	non-DMR	hypoMupR
FOXK1	x	x	x	x	x	O	x	x	x	x	non-DMR	hypoMupR
HMGA2	x	x	x	x	x	O	x	x	x	x	non-DMR	hypoMupR
SNRPB	x	x	x	x	x	O	x	x	x	x	non-DMR	hypoMupR
DKC1	x	x	x	x	x	O	x	x	x	x	non-DMR	hypoMupR
TYROBP	x	x	x	x	x	x	O	O	x	x	non-DMR	hypoMupR
MUC17	x	x	x	x	x	x	O	x	x	x	non-DMR	hypoMupR
AFAP1	x	x	x	x	x	x	O	x	x	x	non-DMR	hypoMupR
TMEM173	x	x	x	x	x	x	O	x	x	x	non-DMR	hypoMupR
FAM188B	x	x	x	x	x	x	O	x	x	x	non-DMR	hypoMupR
SEMA6B	x	x	x	x	x	x	O	x	x	x	non-DMR	hypoMupR
PTCH2	x	x	x	x	x	x	O	x	x	x	non-DMR	hypoMupR
AXL	x	x	x	x	x	x	O	x	x	x	non-DMR	hypoMupR
MS4A7	x	x	x	x	x	x	O	x	x	x	non-DMR	hypoMupR
A2M	x	x	x	x	x	x	O	x	x	x	non-DMR	hypoMupR
CD14	x	x	x	x	x	x	O	x	x	x	non-DMR	hypoMupR
CRIM1	x	x	x	x	x	x	O	x	x	x	non-DMR	hypoMupR
ELN	x	x	x	x	x	x	O	x	x	x	non-DMR	hypoMupR
GLIPR1	x	x	x	x	x	x	O	x	x	x	non-DMR	hypoMupR
PLEKHG1	x	x	x	x	x	x	O	x	x	x	non-DMR	hypoMupR
C1QTNF1	x	x	x	x	x	x	O	x	x	x	non-DMR	hypoMupR
EHF	x	x	x	x	x	x	x	O	x	x	non-DMR	hypoMupR
CSF3R	x	x	x	x	x	x	x	O	x	x	non-DMR	hypoMupR
TC2N	x	x	x	x	x	x	x	O	x	x	non-DMR	hypoMupR
PLEK2	x	x	x	x	x	x	x	O	x	x	non-DMR	hypoMupR
YBX2	x	x	x	x	x	x	x	O	x	x	non-DMR	hypoMupR
SFXN1	x	x	x	x	x	x	x	O	x	x	non-DMR	hypoMupR
UBXN2B	x	x	x	x	x	x	x	O	x	x	non-DMR	hypoMupR
CCL20	x	x	x	x	x	x	x	O	x	x	non-DMR	hypoMupR
VARS	x	x	x	x	x	x	x	O	x	x	non-DMR	hypoMupR
LAMA3	x	x	x	x	x	x	x	O	x	x	non-DMR	hypoMupR
IL2RA	x	x	x	x	x	x	x	O	x	x	non-DMR	hypoMupR
ABCA2	x	x	x	x	x	x	x	O	x	x	non-DMR	hypoMupR
TNFAIP6	x	x	x	x	x	x	x	O	x	x	non-DMR	hypoMupR
GJB5	x	x	x	x	x	x	x	O	x	x	non-DMR	hypoMupR
GJB4	x	x	x	x	x	x	x	O	x	x	non-DMR	hypoMupR
TIPIN	x	x	x	x	x	x	x	O	x	x	non-DMR	hypoMupR
NOS2	x	x	x	x	x	x	x	O	x	x	non-DMR	hypoMupR
ITGB4	x	x	x	x	x	x	x	O	x	x	non-DMR	hypoMupR
FUT4	x	x	x	x	x	x	x	O	x	x	non-DMR	hypoMupR
IFI44	x	x	x	x	x	x	x	O	x	x	non-DMR	hypoMupR
CMTM6	x	x	x	x	x	x	x	O	x	x	non-DMR	hypoMupR
TRIM15	x	x	x	x	x	x	x	O	x	x	non-DMR	hypoMupR
PKP2	x	x	x	x	x	x	x	O	x	x	non-DMR	hypoMupR
GNL3	x	x	x	x	x	x	x	O	x	x	non-DMR	hypoMupR
PIWIL1	x	x	x	x	x	x	x	O	x	x	non-DMR	hypoMupR
IFITM1	x	x	x	x	x	x	x	O	x	x	non-DMR	hypoMupR
PLBD1	x	x	x	x	x	x	x	O	x	x	non-DMR	hypoMupR
SYT8	x	x	x	x	x	x	x	O	x	x	non-DMR	hypoMupR
CCL7	x	x	x	x	x	x	x	O	x	x	non-DMR	hypoMupR
CCL4	x	x	x	x	x	x	x	O	x	x	non-DMR	hypoMupR
IBSP	x	x	x	x	x	x	x	O	x	x	non-DMR	hypoMupR
SNORD58A	x	x	x	x	x	x	x	O	x	x	non-DMR	hypoMupR
S100A10	x	x	x	x	x	x	x	O	x	x	non-DMR	hypoMupR
SET	x	x	x	x	x	x	x	O	x	x	non-DMR	hypoMupR
CD300LF	x	x	x	x	x	x	x	O	x	x	non-DMR	hypoMupR
TREM1	x	x	x	x	x	x	x	O	x	x	non-DMR	hypoMupR
TNFRSF6B	x	x	x	x	x	x	x	O	x	x	non-DMR	hypoMupR
MIR196B	x	x	x	x	x	x	x	O	x	x	non-DMR	hypoMupR
ASCL2	x	x	x	x	x	x	x	O	x	x	non-DMR	hypoMupR
AIM2	x	x	x	x	x	x	x	O	x	x	non-DMR	hypoMupR
CDCP1	x	x	x	x	x	x	x	O	x	x	non-DMR	hypoMupR
CLEC4E	x	x	x	x	x	x	x	O	x	x	non-DMR	hypoMupR
PFKFB2	x	x	x	x	x	x	x	O	x	x	non-DMR	hypoMupR
AGR2	x	x	x	x	x	x	x	O	x	x	non-DMR	hypoMupR
POLR3G	x	x	x	x	x	x	x	O	x	x	non-DMR	hypoMupR
SNORA10	x	x	x	x	x	x	x	O	x	x	non-DMR	hypoMupR
CXCL2	x	x	x	x	x	x	x	O	x	x	non-DMR	hypoMupR
MYO5C	x	x	x	x	x	x	x	O	x	x	non-DMR	hypoMupR
LAIR1	x	x	x	x	x	x	x	O	x	x	non-DMR	hypoMupR
CLEC7A	x	x	x	x	x	x	x	O	x	x	non-DMR	hypoMupR
MAL2	x	x	x	x	x	x	x	O	x	x	non-DMR	hypoMupR
RSL1D1	x	x	x	x	x	x	x	O	x	x	non-DMR	hypoMupR
GINS3	x	x	x	x	x	x	x	O	x	x	non-DMR	hypoMupR
CCR1	x	x	x	x	x	x	x	O	x	x	non-DMR	hypoMupR
GPR84	x	x	x	x	x	x	x	O	x	x	non-DMR	hypoMupR
LIMS1	x	x	x	x	x	x	x	O	x	x	non-DMR	hypoMupR
FAM136A	x	x	x	x	x	x	x	O	x	x	non-DMR	hypoMupR
TMEM33	x	x	x	x	x	x	x	O	x	x	non-DMR	hypoMupR
GSTCD	x	x	x	x	x	x	x	O	x	x	non-DMR	hypoMupR
DHX15	x	x	x	x	x	x	x	O	x	x	non-DMR	hypoMupR
SLC39A14	x	x	x	x	x	x	x	O	x	x	non-DMR	hypoMupR
FBXL6	x	x	x	x	x	x	x	O	x	x	non-DMR	hypoMupR
CCDC68	x	x	x	x	x	x	x	O	x	x	non-DMR	hypoMupR
PILRA	x	x	x	x	x	x	x	O	x	x	non-DMR	hypoMupR
TNFSF13B	x	x	x	x	x	x	x	O	x	x	non-DMR	hypoMupR
MRPL19	x	x	x	x	x	x	x	O	x	x	non-DMR	hypoMupR
REG4	x	x	x	x	x	x	x	O	x	x	non-DMR	hypoMupR
TNFAIP2	x	x	x	x	x	x	x	O	x	x	non-DMR	hypoMupR
NELF	x	x	x	x	x	x	x	O	x	x	non-DMR	hypoMupR
POF1B	x	x	x	x	x	x	x	O	x	x	non-DMR	hypoMupR
SPP1	x	x	x	x	x	x	x	O	x	x	non-DMR	hypoMupR
NPSR1	x	x	x	x	x	x	x	O	x	x	non-DMR	hypoMupR
EMR2	x	x	x	x	x	x	x	O	x	x	non-DMR	hypoMupR
FAM83B	x	x	x	x	x	x	x	O	x	x	non-DMR	hypoMupR
GRHL2	x	x	x	x	x	x	x	O	x	x	non-DMR	hypoMupR
KCNK1	x	x	x	x	x	x	x	O	x	x	non-DMR	hypoMupR
HEPH	x	x	x	x	x	x	x	O	x	x	non-DMR	hypoMupR
